# Supplementary material for: Benefits of psychosocial support for adolescent mothers on infant development and maternal mental wellbeing in Rakai and Kyotera, Uganda: Quasi-experimental study
Source: PLoS One. 2025 Dec 5;20(12):e0325463. doi: 10.1371/journal.pone.0325463 (PMC12680244; doi:10.1371/journal.pone.0325463)
Supplement: S1 Dataset — (XLSX) [file pone.0325463.s002.xlsx]

## Sheet: 12-month (10-sessions+)
reportid	staffid	time	marital_s	tribe	Religion	order_of_birth	NPLwith	Num_children	educ	income	communication1	communication2	communication3	communication4	communication5	communication6	c_score	ccutoff	>=ccutoff	cmonitoringmax	grossmotor1	grossmotor2	grossmotor3	grossmotor4	grossmotor5	grossmotor6	g_score	gcutoff	>=gcutoff	gmonitoringmax	finemotor1	finemotor2	finemotor3	finemotor4	finemotor5	finemotor6	f_score	fcutoff	>=fcutoff	fmonitoringmax	problemsolving1	problemsolving2	problemsolving3	problemsolving4	problemsolving5	problemsolving6	p_score	pcutoff	>=pcutoff
625	65	2	1	2	1	4	1	5	2	0	10	10	10	10	0	10	40	22.77	1	35	10	10	10	10	10	10	60	41.84	1	45	10	10	0	10	10	10	50	30.16	1	40	10	10	10	10	10	0	50	24.62	1
1842	49	12	1	2	1	4	1	5	2	0	10	10	10	10	10	10	50	15.64	1	30	10	10	10	10	10	10	60	21.49	1	35	10	10	10	10	10	10	60	34.5	1	40	10	10	10	10	10	10	60	27.32	1
1714	50	2	1	1	1	1	1	5	2	0	5	5	5	5	5	5	25	22.77	1	35	5	5	5	5	5	5	30	41.84	0	45	5	5	5	5	5	5	30	30.16	0	40	5	5	5	5	5	5	30	24.62	1
1681	50	12	1	1	1	1	1	5	2	0	10	10	10	10	10	10	50	15.64	1	30	10	10	10	10	10	10	60	21.49	1	35	10	10	10	10	10	10	60	34.5	1	40	10	10	10	10	10	10	60	27.32	1
192	44	2	1	1	1	1	1	1	2	20000	10	10	5	10	10	10	45	22.77	1	35	5	10	10	10	5	5	45	41.84	1	45	10	10	5	10	10	10	55	30.16	1	40	5	10	10	10	10	10	55	24.62	1
1187	69	12	1	1	1	1	1	1	2	20000	10	10	10	10	10	10	50	15.64	1	30	10	10	10	10	10	10	60	21.49	1	35	5	10	10	10	10	10	55	34.5	1	40	10	10	10	10	10	10	60	27.32	1
1237	15	2	2	1	1	4	1	1	1	30000	0	5	0	10	5	5	25	22.77	1	35	5	0	0	0	0	0	5	41.84	0	45	5	0	5	0	5	5	20	30.16	0	40	5	10	10	5	0	0	30	24.62	1
1316	15	12	2	1	1	4	1	1	1	30000	10	10	0	0	0	0	10	15.64	0	30	0	5	0	0	0	0	5	21.49	0	35	10	10	0	0	0	0	20	34.5	0	40	0	0	10	0	0	0	10	27.32	0
10	18	2	2	1	3	4	2	1	1	0	10	10	10	10	10	10	50	22.77	1	35	10	10	10	10	10	10	60	41.84	1	45	10	10	10	10	10	10	60	30.16	1	40	10	10	10	10	10	10	60	24.62	1
2038	75	12	2	1	3	4	2	1	1	0	10	10	10	10	10	10	50	15.64	1	30	10	10	10	10	10	10	60	21.49	1	35	10	10	10	10	10	10	60	34.5	1	40	10	10	10	10	10	10	60	27.32	1
89	3	2	1	2	1	4	1	5	1	0	10	10	10	10	10	10	50	22.77	1	35	10	10	10	10	10	10	60	41.84	1	45	10	10	10	0	10	10	50	30.16	1	40	10	10	10	10	10	0	50	24.62	1
1080	4	12	1	2	1	4	1	5	1	0	10	10	10	10	10	10	50	15.64	1	30	10	10	10	10	10	10	60	21.49	1	35	10	10	10	10	10	10	60	34.5	1	40	10	10	10	10	10	10	60	27.32	1
128	42	2	1	2	2	4	2	2	1	200000	10	10	10	10	10	10	50	22.77	1	35	10	10	10	10	10	10	60	41.84	1	45	10	10	10	10	10	10	60	30.16	1	40	10	10	10	10	10	0	50	24.62	1
1113	4	12	1	2	2	4	2	2	1	200000	10	10	10	10	10	10	50	15.64	1	30	5	10	10	5	5	5	40	21.49	1	35	10	10	10	10	5	10	55	34.5	1	40	10	10	10	10	5	10	55	27.32	1
313	41	2	1	1	2	4	1	5	1	5000	10	10	10	10	10	10	50	22.77	1	35	10	0	0	10	0	5	25	41.84	0	45	10	0	0	10	10	10	40	30.16	1	40	10	0	5	5	0	0	20	24.62	0
1943	4	12	1	1	2	4	1	5	1	5000	10	10	10	10	10	10	50	15.64	1	30	10	10	10	10	10	10	60	21.49	1	35	10	10	10	10	10	10	60	34.5	1	40	10	10	10	10	10	10	60	27.32	1
222	66	2	2	1	1	3	1	5	1	0	10	10	0	0	5	0	15	22.77	0	35	0	0	10	0	0	0	10	41.84	0	45	10	10	5	10	10	10	55	30.16	1	40	0	10	10	0	0	5	25	24.62	1
1851	44	12	2	1	1	3	1	5	1	0	5	5	10	10	5	10	40	15.64	1	30	5	5	5	5	5	5	30	21.49	1	35	10	10	10	10	5	5	50	34.5	1	40	10	10	10	5	5	5	45	27.32	1
6	50	2	1	1	1	4	1	5	2	300000	10	0	0	0	10	0	10	22.77	0	35	10	10	10	10	10	10	60	41.84	1	45	10	10	0	10	10	10	50	30.16	1	40	10	10	10	10	0	0	40	24.62	1
1766	8	12	1	1	1	4	1	5	2	300000	10	10	10	10	10	10	50	15.64	1	30	5	10	5	10	5	10	45	21.49	1	35	5	5	10	5	5	5	35	34.5	1	40	10	10	5	5	10	5	45	27.32	1
707	70	2	2	1	1	2	2	1	1	0	10	10	10	10	10	10	50	22.77	1	35	10	10	10	10	10	10	60	41.84	1	45	10	10	0	10	10	10	50	30.16	1	40	10	10	10	10	10	0	50	24.62	1
1930	1	12	2	1	1	2	2	1	1	0	10	10	10	10	10	10	50	15.64	1	30	10	10	10	10	10	10	60	21.49	1	35	10	10	10	10	10	10	60	34.5	1	40	10	10	10	10	10	10	60	27.32	1
1146	66	2	1	2	1	2	1	5	1	170000	5	0	5	5	5	0	15	22.77	0	35	5	5	5	10	10	10	45	41.84	1	45	10	5	5	10	10	10	50	30.16	1	40	5	0	0	5	10	0	20	24.62	0
1197	66	12	1	2	1	2	1	5	1	170000	5	5	10	10	5	5	35	15.64	1	30	5	0	5	0	0	0	10	21.49	0	35	5	5	5	5	5	5	30	34.5	0	40	5	10	5	5	5	5	35	27.32	1
70	3	2	1	2	2	1	1	5	1	1000	0	0	0	5	5	5	15	22.77	0	35	5	5	5	10	10	5	40	41.84	0	45	5	5	5	5	5	5	30	30.16	0	40	5	5	5	5	5	5	30	24.62	1
1968	3	12	1	2	2	1	1	5	1	1000	10	10	10	5	5	5	35	15.64	1	30	10	10	10	5	10	10	55	21.49	1	35	10	10	10	5	5	10	50	34.5	1	40	10	5	5	10	10	10	50	27.32	1
1151	15	2	1	1	1	1	1	5	1	100000	10	0	0	5	10	5	20	22.77	0	35	10	10	5	0	10	10	45	41.84	1	45	10	10	0	5	10	10	45	30.16	1	40	10	10	10	10	10	0	50	24.62	1
1140	29	12	1	1	1	1	1	5	1	100000	10	10	10	10	10	10	50	15.64	1	30	5	10	10	10	10	10	55	21.49	1	35	5	10	10	5	10	10	50	34.5	1	40	10	10	10	10	10	10	60	27.32	1
1440	15	2	2	3	1	1	1	5	1	0	5	5	5	5	5	5	25	22.77	1	35	10	10	10	5	5	5	45	41.84	1	45	10	10	5	10	5	10	50	30.16	1	40	10	10	5	10	5	5	45	24.62	1
1366	15	12	2	3	1	1	1	5	1	0	10	10	10	10	5	10	45	15.64	1	30	5	10	10	10	10	5	50	21.49	1	35	10	10	10	10	10	5	55	34.5	1	40	10	10	10	10	10	5	55	27.32	1
639	65	2	1	1	3	2	1	5	2	0	10	10	10	10	10	10	50	22.77	1	35	10	10	10	10	10	10	60	41.84	1	45	10	10	10	10	10	10	60	30.16	1	40	10	10	10	10	10	0	50	24.62	1
1196	50	12	1	1	3	2	1	5	2	0	5	5	10	5	10	10	40	15.64	1	30	10	10	10	10	10	10	60	21.49	1	35	10	10	10	10	10	10	60	34.5	1	40	10	10	10	10	10	10	60	27.32	1
184	51	2	1	3	1	2	1	2	1	0	10	10	10	10	10	10	50	22.77	1	35	10	10	10	10	10	10	60	41.84	1	45	10	10	10	10	10	10	60	30.16	1	40	10	10	10	10	10	10	60	24.62	1
1484	53	12	1	3	1	2	1	2	1	0	5	5	5	5	0	0	15	15.64	0	30	5	0	0	0	0	0	5	21.49	0	35	0	0	0	0	0	0	0	34.5	0	40	0	0	0	0	0	0	0	27.32	0
1444	66	2	1	3	3	3	1	5	2	20000	5	0	5	5	0	0	10	22.77	0	35	5	5	5	5	5	5	30	41.84	0	45	10	5	5	5	5	5	35	30.16	1	40	5	5	5	5	5	5	30	24.62	1
1352	66	12	1	3	3	3	1	5	2	20000	10	10	10	10	10	10	50	15.64	1	30	5	10	10	10	10	5	50	21.49	1	35	10	10	10	5	10	5	50	34.5	1	40	10	10	10	10	5	5	50	27.32	1
388	40	2	2	1	1	1	1	1	2	0	10	10	10	10	10	10	50	22.77	1	35	10	10	10	10	10	10	60	41.84	1	45	10	10	10	10	10	10	60	30.16	1	40	10	10	10	10	10	10	60	24.62	1
1163	90	12	2	1	1	1	1	1	2	0	10	10	10	10	10	10	50	15.64	1	30	10	10	10	10	10	10	60	21.49	1	35	10	10	10	10	10	10	60	34.5	1	40	10	10	10	10	10	10	60	27.32	1
906	38	2	2	1	4	3	2	5	2	0	10	10	10	10	10	10	50	22.77	1	35	10	10	10	10	10	10	60	41.84	1	45	10	10	5	10	10	10	55	30.16	1	40	10	10	10	10	10	5	55	24.62	1
1948	4	12	2	1	4	3	2	5	2	0	10	10	10	10	10	10	50	15.64	1	30	10	10	10	10	10	10	60	21.49	1	35	10	10	10	10	10	10	60	34.5	1	40	10	10	10	10	10	10	60	27.32	1
13	1	2	2	2	1	4	1	5	2	0	10	10	10	10	10	10	50	22.77	1	35	10	10	10	10	10	10	60	41.84	1	45	10	10	10	5	10	10	55	30.16	1	40	10	10	10	10	10	0	50	24.62	1
919	38	12	2	2	1	4	1	5	2	0	10	10	10	10	10	10	50	15.64	1	30	10	10	10	10	10	10	60	21.49	1	35	10	10	10	10	10	10	60	34.5	1	40	10	10	10	10	10	10	60	27.32	1
268	3	2	1	1	1	2	1	5	1	0	10	10	10	10	10	10	50	22.77	1	35	10	10	10	10	10	10	60	41.84	1	45	10	10	0	10	10	10	50	30.16	1	40	10	10	5	5	0	0	30	24.62	1
1993	71	12	1	1	1	2	1	5	1	0	10	10	10	10	10	10	50	15.64	1	30	10	10	10	10	10	10	60	21.49	1	35	10	10	10	10	10	10	60	34.5	1	40	10	10	10	10	10	10	60	27.32	1
164	49	2	1	1	1	2	1	5	2	150000	10	10	10	10	10	10	50	22.77	1	35	5	5	5	5	5	5	30	41.84	0	45	10	10	10	10	10	10	60	30.16	1	40	0	0	0	5	0	0	5	24.62	0
1604	8	12	1	1	1	2	1	5	2	150000	10	0	10	10	10	0	30	15.64	1	30	5	5	0	10	10	10	40	21.49	1	35	10	0	0	10	10	0	30	34.5	0	40	5	0	5	0	0	0	10	27.32	0
1473	50	2	1	1	2	2	1	5	2	150000	10	5	5	5	5	5	25	22.77	1	35	10	10	10	5	5	10	50	41.84	1	45	10	10	5	5	5	5	40	30.16	1	40	10	10	5	5	5	5	40	24.62	1
1482	50	12	1	1	2	2	1	5	2	150000	10	10	10	5	10	5	40	15.64	1	30	5	5	5	10	5	10	40	21.49	1	35	10	10	5	10	10	5	50	34.5	1	40	5	5	5	5	5	5	30	27.32	1
109	41	2	1	2	2	3	1	1	1	0	10	10	10	0	0	0	20	22.77	0	35	10	10	10	10	10	10	60	41.84	1	45	10	10	10	10	10	10	60	30.16	1	40	10	10	10	10	10	10	60	24.62	1
1889	38	12	1	2	2	3	1	1	1	0	10	10	10	10	10	10	50	15.64	1	30	10	10	10	10	10	10	60	21.49	1	35	10	10	10	10	10	10	60	34.5	1	40	10	10	10	10	10	10	60	27.32	1
243	49	2	1	3	2	1	1	1	1	0	10	10	10	10	10	10	50	22.77	1	35	10	10	10	10	10	10	60	41.84	1	45	10	10	10	10	10	10	60	30.16	1	40	10	10	10	10	10	10	60	24.62	1
1308	50	12	1	3	2	1	1	1	1	0	10	10	10	10	10	10	50	15.64	1	30	10	10	10	10	10	10	60	21.49	1	35	10	10	10	10	10	10	60	34.5	1	40	10	10	10	10	10	10	60	27.32	1
638	68	2	2	1	1	1	1	5	3	50000	10	10	10	10	10	10	50	22.77	1	35	10	10	10	10	10	10	60	41.84	1	45	10	10	10	10	10	10	60	30.16	1	40	10	10	10	10	10	0	50	24.62	1
1577	69	12	2	1	1	1	1	5	3	50000	10	10	10	10	10	10	50	15.64	1	30	5	10	5	5	5	5	35	21.49	1	35	10	10	10	10	5	5	50	34.5	1	40	5	5	5	5	5	5	30	27.32	1
358	65	2	1	2	3	2	1	5	2	15000	10	10	10	10	10	10	50	22.77	1	35	10	10	10	10	10	5	55	41.84	1	45	10	10	10	10	10	10	60	30.16	1	40	10	10	10	10	10	5	55	24.62	1
1194	69	12	1	2	3	2	1	5	2	15000	10	10	10	10	10	10	50	15.64	1	30	0	5	5	10	5	5	30	21.49	1	35	10	10	10	10	10	10	60	34.5	1	40	10	10	10	10	10	10	60	27.32	1
2233	65	2	1	2	3	1	1	5	2	45000	10	10	10	10	10	10	50	22.77	1	35	10	10	10	10	10	10	60	41.84	1	45	10	10	5	10	10	10	55	30.16	1	40	10	10	10	10	10	10	60	24.62	1
1376	69	12	1	2	3	1	1	5	2	45000	10	5	10	5	5	5	30	15.64	1	30	5	5	5	5	5	5	30	21.49	1	35	10	5	10	5	5	5	40	34.5	1	40	10	5	10	5	5	5	40	27.32	1
298	41	2	1	1	1	1	1	5	4	10000	10	10	10	10	10	10	50	22.77	1	35	10	10	10	10	10	10	60	41.84	1	45	10	10	10	10	10	10	60	30.16	1	40	10	10	10	10	10	10	60	24.62	1
2051	4	12	1	1	1	1	1	5	4	10000	10	10	10	5	10	10	45	15.64	1	30	10	5	5	10	10	10	50	21.49	1	35	10	10	5	5	10	10	50	34.5	1	40	10	10	10	10	5	10	55	27.32	1
1014	65	2	1	3	2	4	1	5	1	0	10	10	10	10	10	10	50	22.77	1	35	10	10	10	10	10	10	60	41.84	1	45	10	10	10	10	10	10	60	30.16	1	40	10	10	10	10	10	10	60	24.62	1
1603	44	12	1	3	2	4	1	5	1	0	10	10	10	10	10	10	50	15.64	1	30	0	0	5	0	0	0	5	21.49	0	35	10	0	10	10	0	0	30	34.5	0	40	0	5	0	0	0	0	5	27.32	0
104	38	2	1	1	1	2	1	5	1	50000	10	10	10	10	10	10	50	22.77	1	35	10	10	10	10	10	10	60	41.84	1	45	10	10	10	10	10	10	60	30.16	1	40	10	10	10	10	10	10	60	24.62	1
2236	80	12	1	1	1	2	1	5	1	50000	10	10	10	10	10	10	50	15.64	1	30	10	10	10	10	10	10	60	21.49	1	35	10	10	10	10	10	10	60	34.5	1	40	10	10	10	10	10	10	60	27.32	1
770	70	2	1	1	3	4	1	1	1	20000	10	10	10	10	10	10	50	22.77	1	35	10	10	10	10	10	10	60	41.84	1	45	10	10	10	10	10	10	60	30.16	1	40	10	10	10	10	10	10	60	24.62	1
1802	49	12	1	1	3	4	1	1	1	20000	10	10	10	10	10	10	50	15.64	1	30	10	10	10	10	10	10	60	21.49	1	35	10	10	10	10	10	10	60	34.5	1	40	10	10	10	10	10	10	60	27.32	1
330	38	2	1	1	2	2	1	5	1	10000	10	10	10	10	10	10	50	22.77	1	35	5	5	5	0	0	5	20	41.84	0	45	10	10	10	10	10	10	60	30.16	1	40	0	0	0	0	0	0	0	24.62	0
1864	38	12	1	1	2	2	1	5	1	10000	10	10	10	10	10	10	50	15.64	1	30	10	10	10	10	10	10	60	21.49	1	35	10	10	10	10	10	10	60	34.5	1	40	10	10	10	10	10	10	60	27.32	1
177	50	2	1	1	1	4	1	5	1	20000	10	10	10	10	10	10	50	22.77	1	35	10	10	10	10	10	10	60	41.84	1	45	10	10	10	10	10	10	60	30.16	1	40	10	10	10	10	10	10	60	24.62	1
1389	50	12	1	1	1	4	1	5	1	20000	10	10	10	10	10	10	50	15.64	1	30	10	10	10	10	10	10	60	21.49	1	35	10	10	10	10	10	10	60	34.5	1	40	10	10	10	10	10	10	60	27.32	1
1223	9	2	2	1	1	1	2	5	1	0	0	0	5	0	10	5	20	22.77	0	35	0	0	5	0	5	5	15	41.84	0	45	5	10	0	0	5	5	25	30.16	0	40	0	5	5	5	5	0	20	24.62	0
1513	9	12	2	1	1	1	2	5	1	0	10	10	5	5	5	10	35	15.64	1	30	0	5	10	10	10	10	45	21.49	1	35	10	10	5	5	5	10	45	34.5	1	40	10	5	10	5	5	5	40	27.32	1
43	3	2	1	3	4	4	1	2	1	5000	10	10	10	10	10	10	50	22.77	1	35	10	10	10	10	10	10	60	41.84	1	45	10	10	0	10	10	10	50	30.16	1	40	0	10	10	10	10	0	40	24.62	1
1094	3	12	1	3	4	4	1	2	1	5000	10	10	10	10	10	10	50	15.64	1	30	10	10	10	10	10	10	60	21.49	1	35	10	10	10	10	10	10	60	34.5	1	40	10	10	10	10	10	10	60	27.32	1
1405	44	2	1	3	3	3	1	5	1	0	5	5	5	5	5	5	25	22.77	1	35	10	10	5	5	10	10	50	41.84	1	45	5	5	5	5	5	5	30	30.16	0	40	5	5	5	5	5	5	30	24.62	1
1395	44	12	1	3	3	3	1	5	1	0	10	10	10	5	5	10	40	15.64	1	30	5	5	5	5	5	5	30	21.49	1	35	10	10	5	10	10	5	50	34.5	1	40	10	10	5	5	5	5	40	27.32	1
1778	49	2	1	1	1	2	1	5	2	150000	10	10	10	10	10	10	50	22.77	1	35	10	10	10	10	10	10	60	41.84	1	45	10	10	10	10	10	10	60	30.16	1	40	10	10	10	10	10	10	60	24.62	1
1791	49	12	1	1	1	2	1	5	2	150000	10	10	10	10	10	10	50	15.64	1	30	10	10	10	10	10	10	60	21.49	1	35	10	10	10	10	10	10	60	34.5	1	40	10	10	10	10	10	10	60	27.32	1
249	69	2	1	3	1	2	1	5	1	0	10	10	10	10	10	10	50	22.77	1	35	10	10	10	10	10	10	60	41.84	1	45	10	10	10	10	10	10	60	30.16	1	40	5	10	10	10	10	10	55	24.62	1
1773	53	12	1	3	1	2	1	5	1	0	10	10	5	5	5	5	30	15.64	1	30	5	5	5	5	5	5	30	21.49	1	35	10	10	10	5	5	5	45	34.5	1	40	10	10	10	5	5	5	45	27.32	1
1441	53	2	1	1	1	2	1	1	1	0	10	5	5	5	5	5	25	22.77	1	35	5	5	5	5	5	5	30	41.84	0	45	10	10	5	10	5	10	50	30.16	1	40	5	5	5	10	5	5	35	24.62	1
1345	53	12	1	1	1	2	1	1	1	0	10	10	5	5	10	10	40	15.64	1	30	10	10	5	5	10	10	50	21.49	1	35	10	5	5	10	10	5	45	34.5	1	40	10	10	10	5	10	5	50	27.32	1
9	29	2	2	3	1	4	1	5	2	0	10	10	5	5	10	5	35	22.77	1	35	10	10	5	5	10	10	50	41.84	1	45	5	5	10	10	5	5	40	30.16	1	40	5	5	5	5	10	10	40	24.62	1
1601	9	12	2	3	1	4	1	5	2	0	10	10	10	10	10	10	50	15.64	1	30	5	5	0	0	0	0	10	21.49	0	35	10	10	10	5	0	0	35	34.5	1	40	0	0	0	5	0	0	5	27.32	0
94	38	2	1	1	1	2	1	2	2	10000	10	10	10	10	10	10	50	22.77	1	35	10	10	10	10	10	10	60	41.84	1	45	10	10	10	10	10	10	60	30.16	1	40	10	10	10	10	10	10	60	24.62	1
2281	38	12	1	1	1	2	1	2	2	10000	10	10	10	10	10	10	50	15.64	1	30	5	10	10	10	10	10	55	21.49	1	35	10	10	10	10	10	10	60	34.5	1	40	10	10	10	10	10	10	60	27.32	1
1413	15	2	2	1	1	4	1	5	1	0	10	5	5	5	0	0	15	22.77	0	35	10	5	5	5	10	5	40	41.84	0	45	10	10	5	5	5	5	40	30.16	1	40	10	10	5	5	5	5	40	24.62	1
1387	15	12	2	1	1	4	1	5	1	0	10	10	10	5	10	10	45	15.64	1	30	5	10	5	10	5	10	45	21.49	1	35	5	10	10	5	5	10	45	34.5	1	40	10	10	5	5	5	5	40	27.32	1
1235	49	2	1	1	1	1	1	5	1	0	0	5	0	10	5	0	20	22.77	0	35	5	0	5	5	5	0	20	41.84	0	45	5	10	5	5	5	0	30	30.16	0	40	5	5	10	5	5	0	30	24.62	1
1310	66	12	1	1	1	1	1	5	1	0	10	0	0	10	10	5	25	15.64	1	30	10	5	5	5	5	5	35	21.49	1	35	10	10	0	0	10	0	30	34.5	0	40	0	0	0	5	0	0	5	27.32	0
175	4	2	1	1	3	2	1	4	2	0	10	10	0	0	10	5	25	22.77	1	35	10	10	10	10	10	10	60	41.84	1	45	10	10	0	10	10	10	50	30.16	1	40	10	10	0	10	5	0	35	24.62	1
1498	53	12	1	1	3	2	1	4	2	0	5	0	0	0	5	5	10	15.64	0	30	5	5	0	0	0	0	10	21.49	0	35	5	5	0	0	0	0	10	34.5	0	40	0	0	0	5	5	5	15	27.32	0
143	50	2	1	1	1	2	1	1	1	10000	0	0	0	0	5	0	5	22.77	0	35	0	0	0	0	0	0	0	41.84	0	45	10	0	0	0	5	0	15	30.16	0	40	0	0	0	0	0	0	0	24.62	0
1499	53	12	1	1	1	2	1	1	1	10000	10	10	10	10	10	10	50	15.64	1	30	10	10	10	10	10	10	60	21.49	1	35	10	10	10	10	10	10	60	34.5	1	40	10	10	10	10	10	10	60	27.32	1
338	68	2	1	1	1	2	1	5	4	200000	10	10	10	10	10	10	50	22.77	1	35	10	10	10	10	10	10	60	41.84	1	45	10	10	10	10	10	10	60	30.16	1	40	10	10	10	10	10	0	50	24.62	1
1676	50	12	1	1	1	2	1	5	4	200000	10	10	10	10	10	10	50	15.64	1	30	10	10	10	10	10	10	60	21.49	1	35	10	10	10	10	10	10	60	34.5	1	40	10	10	10	10	10	10	60	27.32	1
373	4	2	1	1	4	4	2	5	2	0	10	10	10	10	0	10	40	22.77	1	35	10	10	10	10	10	10	60	41.84	1	45	10	10	10	10	10	10	60	30.16	1	40	10	10	10	10	10	10	60	24.62	1
1941	4	12	1	1	4	4	2	5	2	0	10	10	10	10	10	10	50	15.64	1	30	10	10	10	10	10	10	60	21.49	1	35	10	10	10	10	10	10	60	34.5	1	40	10	10	10	10	10	10	60	27.32	1
142	44	2	1	2	1	3	1	1	1	100000	10	10	10	10	10	10	50	22.77	1	35	10	10	10	10	10	10	60	41.84	1	45	10	10	10	10	10	10	60	30.16	1	40	10	10	10	10	10	10	60	24.62	1
1663	9	12	1	2	1	3	1	1	1	100000	10	10	5	5	10	10	40	15.64	1	30	5	10	10	10	5	5	45	21.49	1	35	5	10	10	10	5	5	45	34.5	1	40	5	5	5	5	5	5	30	27.32	1
211	40	2	2	1	1	1	3	1	1	5000	10	10	10	10	10	10	50	22.77	1	35	10	10	10	10	10	10	60	41.84	1	45	10	10	10	10	10	10	60	30.16	1	40	5	10	10	10	10	10	55	24.62	1
1876	4	12	2	1	1	1	3	1	1	5000	10	10	10	10	10	10	50	15.64	1	30	10	10	10	10	10	10	60	21.49	1	35	10	10	10	10	10	10	60	34.5	1	40	10	10	10	10	10	10	60	27.32	1
1694	8	2	2	1	1	3	2	5	2	0	5	0	5	5	5	5	20	22.77	0	35	5	5	5	5	5	5	30	41.84	0	45	5	5	5	5	5	5	30	30.16	0	40	5	5	5	5	5	5	30	24.62	1
1770	8	12	2	1	1	3	2	5	2	0	10	10	10	10	10	10	50	15.64	1	30	5	5	5	10	5	5	35	21.49	1	35	10	10	5	10	10	5	50	34.5	1	40	10	10	5	10	5	5	45	27.32	1
1696	9	2	2	3	1	4	2	5	1	0	5	5	5	5	5	5	25	22.77	1	35	5	5	5	5	5	5	30	41.84	0	45	5	5	5	5	5	5	30	30.16	0	40	5	0	5	5	0	5	20	24.62	0
1814	9	12	2	3	1	4	2	5	1	0	10	10	10	10	5	5	40	15.64	1	30	5	5	5	10	5	10	40	21.49	1	35	10	10	5	10	5	5	45	34.5	1	40	10	10	5	10	5	5	45	27.32	1
1012	38	2	1	1	1	1	1	5	1	0	10	10	10	10	10	10	50	22.77	1	35	10	10	10	10	10	10	60	41.84	1	45	10	10	10	10	10	10	60	30.16	1	40	10	10	10	10	10	10	60	24.62	1
2015	73	12	1	1	1	1	1	5	1	0	10	10	10	10	10	10	50	15.64	1	30	10	10	10	10	5	5	50	21.49	1	35	10	10	5	5	5	5	40	34.5	1	40	10	10	10	10	10	10	60	27.32	1
368	68	2	1	1	1	1	1	5	1	0	10	10	10	10	10	0	40	22.77	1	35	10	10	10	10	10	10	60	41.84	1	45	10	10	10	10	10	10	60	30.16	1	40	10	10	10	10	10	10	60	24.62	1
1602	69	12	1	1	1	1	1	5	1	0	5	0	10	10	5	0	25	15.64	1	30	5	0	5	10	10	5	35	21.49	1	35	10	0	0	5	0	0	15	34.5	0	40	0	0	0	5	5	0	10	27.32	0
42	3	2	1	1	3	4	1	1	1	20000	10	10	10	10	10	10	50	22.77	1	35	10	10	10	10	10	10	60	41.84	1	45	10	10	10	10	10	10	60	30.16	1	40	10	10	10	10	10	10	60	24.62	1
1090	4	12	1	1	3	4	1	1	1	20000	10	10	10	10	10	10	50	15.64	1	30	10	10	10	10	10	10	60	21.49	1	35	10	10	10	10	10	10	60	34.5	1	40	10	10	10	10	10	10	60	27.32	1
305	4	2	1	2	1	3	1	5	1	0	10	10	10	10	0	10	40	22.77	1	35	10	10	10	10	10	10	60	41.84	1	45	10	10	10	10	10	10	60	30.16	1	40	10	10	10	10	10	10	60	24.62	1
2239	4	12	1	2	1	3	1	5	1	0	10	10	10	10	10	10	50	15.64	1	30	10	10	10	10	10	10	60	21.49	1	35	10	10	10	10	10	10	60	34.5	1	40	10	10	10	5	10	10	55	27.32	1
781	65	2	2	1	1	4	2	5	1	0	10	10	5	10	10	10	45	22.77	1	35	10	10	10	10	0	10	50	41.84	1	45	10	10	10	10	10	10	60	30.16	1	40	0	0	0	0	10	0	10	24.62	0
1300	50	12	2	1	1	4	2	5	1	0	5	5	5	5	5	5	25	15.64	1	30	0	0	0	0	0	0	0	21.49	0	35	10	10	10	5	0	5	40	34.5	1	40	5	5	5	5	5	5	30	27.32	1
224	65	2	1	1	1	3	1	1	2	0	0	0	0	0	0	0	0	22.77	0	35	10	10	10	10	10	10	60	41.84	1	45	10	10	0	10	10	10	50	30.16	1	40	10	10	10	5	10	0	45	24.62	1
1297	50	12	1	1	1	3	1	1	2	0	10	10	10	10	10	10	50	15.64	1	30	5	10	10	10	10	5	50	21.49	1	35	10	10	10	10	5	10	55	34.5	1	40	10	10	10	10	10	10	60	27.32	1
555	41	2	1	1	2	1	1	5	2	0	10	10	10	5	0	10	35	22.77	1	35	10	10	10	10	10	10	60	41.84	1	45	10	10	10	10	10	10	60	30.16	1	40	10	10	10	10	10	10	60	24.62	1
2145	66	12	1	1	2	1	1	5	2	0	10	10	10	10	10	10	50	15.64	1	30	10	10	10	10	10	10	60	21.49	1	35	10	10	10	10	10	10	60	34.5	1	40	10	10	10	10	10	10	60	27.32	1
1729	44	2	1	1	3	2	1	5	2	100000	5	5	10	10	5	10	40	22.77	1	35	5	10	10	10	5	5	45	41.84	1	45	10	10	5	5	10	5	45	30.16	1	40	5	5	5	5	5	5	30	24.62	1
1754	44	12	1	1	3	2	1	5	2	100000	5	5	10	10	5	5	35	15.64	1	30	0	10	10	10	5	5	40	21.49	1	35	10	10	5	5	5	5	40	34.5	1	40	10	5	10	5	10	5	45	27.32	1
1409	9	2	1	1	3	2	2	5	1	0	5	5	10	10	5	5	35	22.77	1	35	5	5	10	10	5	10	45	41.84	1	45	10	10	5	10	10	5	50	30.16	1	40	5	5	5	10	10	5	40	24.62	1
1341	9	12	1	1	3	2	2	5	1	0	10	10	10	10	5	5	40	15.64	1	30	5	5	5	5	5	5	30	21.49	1	35	10	10	10	5	5	5	45	34.5	1	40	10	5	5	5	10	5	40	27.32	1
299	41	2	2	1	1	4	2	5	1	50000	10	10	10	10	10	10	50	22.77	1	35	10	10	10	10	10	10	60	41.84	1	45	10	10	10	10	10	10	60	30.16	1	40	10	10	10	10	10	10	60	24.62	1
2278	18	12	2	1	1	4	2	5	1	50000	10	10	5	10	10	10	45	15.64	1	30	5	10	10	10	10	10	55	21.49	1	35	10	10	10	10	5	10	55	34.5	1	40	10	10	10	10	10	10	60	27.32	1
771	70	2	1	1	1	4	1	1	2	90000	10	10	10	10	10	10	50	22.77	1	35	10	10	10	10	10	10	60	41.84	1	45	10	10	10	10	10	10	60	30.16	1	40	10	10	10	10	10	0	50	24.62	1
1161	49	12	1	1	1	4	1	1	2	90000	0	0	0	0	0	0	0	15.64	0	30	5	5	5	0	0	0	15	21.49	0	35	10	10	10	10	0	0	40	34.5	1	40	10	10	10	10	5	10	55	27.32	1
610	40	2	2	1	3	3	2	1	1	30000	10	10	10	10	0	10	40	22.77	1	35	10	10	10	10	10	10	60	41.84	1	45	10	10	10	10	10	10	60	30.16	1	40	10	10	10	10	10	10	60	24.62	1
1953	49	12	2	1	3	3	2	1	1	30000	10	10	10	10	10	10	50	15.64	1	30	10	10	10	10	10	10	60	21.49	1	35	10	10	10	10	10	10	60	34.5	1	40	10	10	10	10	10	10	60	27.32	1
890	38	2	1	1	2	2	1	1	1	0	10	10	10	10	10	10	50	22.77	1	35	10	10	10	10	10	10	60	41.84	1	45	10	10	10	10	10	10	60	30.16	1	40	10	10	10	10	10	10	60	24.62	1
2127	3	12	1	1	2	2	1	1	1	0	10	10	10	10	10	10	50	15.64	1	30	10	10	10	10	10	10	60	21.49	1	35	10	10	10	10	10	10	60	34.5	1	40	10	10	10	10	10	10	60	27.32	1
715	1	2	1	3	1	3	1	4	1	50000	10	10	0	10	10	10	40	22.77	1	35	10	10	10	10	10	10	60	41.84	1	45	10	10	10	10	10	10	60	30.16	1	40	10	0	0	0	0	0	10	24.62	0
2283	4	12	1	3	1	3	1	4	1	50000	10	10	5	10	10	10	45	15.64	1	30	10	10	10	10	10	10	60	21.49	1	35	10	10	10	10	10	10	60	34.5	1	40	10	10	10	10	10	10	60	27.32	1
30	50	2	2	1	1	2	1	5	1	0	10	5	10	10	10	5	40	22.77	1	35	5	5	5	5	5	5	30	41.84	0	45	5	5	5	5	5	5	30	30.16	0	40	10	10	5	5	5	10	45	24.62	1
1751	9	12	2	1	1	2	1	5	1	0	10	0	10	10	5	0	25	15.64	1	30	0	0	0	0	0	0	0	21.49	0	35	10	10	5	10	5	0	40	34.5	1	40	0	0	0	0	5	0	5	27.32	0
54	4	2	1	1	4	1	1	5	1	4600	10	10	10	10	10	5	45	22.77	1	35	10	10	10	10	10	10	60	41.84	1	45	10	10	10	10	10	10	60	30.16	1	40	10	10	5	5	10	10	50	24.62	1
1173	90	12	1	1	4	1	1	5	1	4600	10	10	10	10	10	10	50	15.64	1	30	10	10	10	10	10	10	60	21.49	1	35	10	10	10	10	10	10	60	34.5	1	40	10	10	10	10	10	10	60	27.32	1
73	29	2	2	1	1	2	1	5	2	0	5	0	0	10	10	10	30	22.77	1	35	10	10	10	10	10	10	60	41.84	1	45	10	10	5	0	5	10	40	30.16	1	40	10	10	10	10	10	10	60	24.62	1
1595	44	12	2	1	1	2	1	5	2	0	10	5	10	5	10	5	35	15.64	1	30	5	5	5	5	5	5	30	21.49	1	35	10	10	5	10	5	5	45	34.5	1	40	5	5	5	5	5	5	30	27.32	1
1148	66	2	1	3	1	4	1	1	1	100000	0	0	0	5	5	0	10	22.77	0	35	5	5	5	10	10	5	40	41.84	0	45	5	5	0	5	5	5	25	30.16	0	40	5	5	0	5	5	0	20	24.62	0
1700	66	12	1	3	1	4	1	1	1	100000	10	10	5	10	5	5	35	15.64	1	30	0	5	5	5	5	5	25	21.49	1	35	5	5	0	0	5	5	20	34.5	0	40	0	5	5	5	10	0	25	27.32	0
1293	15	2	1	1	1	1	1	5	2	0	5	5	5	0	10	0	20	22.77	0	35	10	10	5	10	10	5	50	41.84	1	45	10	10	0	10	10	10	50	30.16	1	40	5	5	10	5	0	0	25	24.62	1
1590	15	12	1	1	1	1	1	5	2	0	10	10	5	10	10	10	45	15.64	1	30	5	5	10	10	10	10	50	21.49	1	35	10	5	5	10	10	10	50	34.5	1	40	5	5	5	5	10	5	35	27.32	1
1850	49	2	1	3	1	1	1	1	2	30000	5	5	10	5	5	5	30	22.77	1	35	5	5	5	5	5	5	30	41.84	0	45	5	10	10	10	10	5	50	30.16	1	40	5	10	10	10	10	10	55	24.62	1
1966	49	12	1	3	1	1	1	1	2	30000	10	10	10	5	5	5	35	15.64	1	30	10	10	10	10	10	10	60	21.49	1	35	10	10	10	10	5	10	55	34.5	1	40	10	10	10	10	10	10	60	27.32	1
352	50	2	2	1	1	3	2	1	1	0	10	10	10	10	10	10	50	22.77	1	35	10	10	10	10	10	10	60	41.84	1	45	10	10	5	10	10	10	55	30.16	1	40	10	10	10	10	0	0	40	24.62	1
1489	53	12	2	1	1	3	2	1	1	0	10	5	10	10	10	5	40	15.64	1	30	10	10	5	10	10	10	55	21.49	1	35	10	5	10	10	10	5	50	34.5	1	40	10	10	10	5	10	5	50	27.32	1
1145	49	2	1	1	1	4	1	1	2	50000	5	0	5	5	0	0	10	22.77	0	35	5	10	5	5	5	5	35	41.84	0	45	10	5	0	5	5	5	30	30.16	0	40	0	5	5	10	10	5	35	24.62	1
1506	15	12	1	1	1	4	1	1	2	50000	10	5	5	10	5	0	25	15.64	1	30	0	5	0	5	0	5	15	21.49	0	35	10	10	5	5	5	5	40	34.5	1	40	5	5	0	5	10	0	25	27.32	0
383	3	2	1	1	3	4	1	5	1	200000	0	0	0	0	10	10	20	22.77	0	35	10	10	0	10	0	0	30	41.84	0	45	10	10	0	0	10	0	30	30.16	0	40	0	10	0	0	0	0	10	24.62	0
2162	1	12	1	1	3	4	1	5	1	200000	10	10	10	10	10	10	50	15.64	1	30	10	10	10	10	10	10	60	21.49	1	35	10	10	10	10	10	10	60	34.5	1	40	10	10	10	10	10	10	60	27.32	1
1438	44	2	1	1	1	4	1	2	1	20000	5	0	5	5	5	5	20	22.77	0	35	10	10	5	5	10	10	50	41.84	1	45	10	10	5	5	10	5	45	30.16	1	40	5	5	5	5	5	0	25	24.62	1
1368	44	12	1	1	1	4	1	2	1	20000	10	10	5	5	5	5	30	15.64	1	30	5	5	5	5	5	5	30	21.49	1	35	10	10	10	10	5	5	50	34.5	1	40	5	5	5	5	5	5	30	27.32	1
160	3	2	1	1	3	3	1	2	1	200000	10	10	0	10	10	10	40	22.77	1	35	10	10	10	10	10	10	60	41.84	1	45	10	10	0	10	10	10	50	30.16	1	40	10	10	0	0	10	0	30	24.62	1
1975	1	12	1	1	3	3	1	2	1	200000	10	10	10	10	10	10	50	15.64	1	30	10	10	10	10	10	10	60	21.49	1	35	10	10	10	10	10	10	60	34.5	1	40	10	10	10	10	10	10	60	27.32	1
767	70	2	1	1	1	2	1	1	1	0	10	10	10	10	10	10	50	22.77	1	35	10	10	10	10	10	10	60	41.84	1	45	10	10	10	10	10	10	60	30.16	1	40	10	10	10	10	10	10	60	24.62	1
1689	50	12	1	1	1	2	1	1	1	0	10	10	10	10	10	10	50	15.64	1	30	10	10	10	10	10	10	60	21.49	1	35	10	10	10	10	10	10	60	34.5	1	40	10	10	10	10	10	10	60	27.32	1
147	4	2	1	3	3	1	1	5	1	40000	10	10	10	10	10	10	50	22.77	1	35	10	10	10	10	10	10	60	41.84	1	45	10	10	10	10	10	10	60	30.16	1	40	10	10	10	10	10	10	60	24.62	1
1086	4	12	1	3	3	1	1	5	1	40000	10	10	10	10	10	10	50	15.64	1	30	10	10	10	10	10	10	60	21.49	1	35	10	10	10	10	10	10	60	34.5	1	40	10	10	10	10	10	10	60	27.32	1
196	53	2	1	3	1	4	2	1	1	40000	0	0	5	10	5	5	25	22.77	1	35	0	0	0	5	5	0	10	41.84	0	45	10	10	5	5	5	5	40	30.16	1	40	0	5	5	5	5	5	25	24.62	1
1497	53	12	1	3	1	4	2	1	1	40000	0	0	0	0	0	0	0	15.64	0	30	5	5	5	5	5	5	30	21.49	1	35	10	10	5	5	0	5	35	34.5	1	40	0	0	0	0	0	0	0	27.32	0
247	69	2	1	1	1	3	1	5	2	15000	10	10	10	10	10	10	50	22.77	1	35	10	10	10	10	10	10	60	41.84	1	45	10	10	10	10	10	10	60	30.16	1	40	10	10	10	10	10	5	55	24.62	1
1331	50	12	1	1	1	3	1	5	2	15000	5	5	10	5	5	10	35	15.64	1	30	10	10	10	10	10	10	60	21.49	1	35	10	10	10	10	5	5	50	34.5	1	40	10	10	10	10	10	10	60	27.32	1
381	73	2	2	1	1	4	3	5	1	0	10	10	10	5	0	5	30	22.77	1	35	10	10	10	10	10	10	60	41.84	1	45	10	0	0	10	10	10	40	30.16	1	40	10	10	10	10	10	0	50	24.62	1
2056	4	12	2	1	1	4	3	5	1	0	10	10	10	10	10	10	50	15.64	1	30	10	10	10	10	10	10	60	21.49	1	35	10	10	10	10	10	10	60	34.5	1	40	10	10	10	10	10	10	60	27.32	1
1699	44	2	2	3	1	2	2	1	2	0	5	5	5	5	5	5	25	22.77	1	35	5	5	5	5	5	5	30	41.84	0	45	5	5	5	5	5	5	30	30.16	0	40	5	5	5	5	5	5	30	24.62	1
1821	44	12	2	3	1	2	2	1	2	0	10	5	10	5	5	5	30	15.64	1	30	5	5	5	5	5	5	30	21.49	1	35	10	10	5	5	5	5	40	34.5	1	40	10	10	10	5	10	5	50	27.32	1
72	4	2	1	1	1	2	1	2	1	50000	10	10	10	10	10	10	50	22.77	1	35	10	10	10	10	10	10	60	41.84	1	45	10	10	10	10	10	10	60	30.16	1	40	10	10	10	10	10	10	60	24.62	1
1093	4	12	1	1	1	2	1	2	1	50000	10	10	10	10	10	10	50	15.64	1	30	10	10	10	10	10	10	60	21.49	1	35	10	10	10	10	10	10	60	34.5	1	40	10	10	10	10	10	10	60	27.32	1
257	44	2	1	1	3	2	1	5	1	0	10	10	10	10	10	10	50	22.77	1	35	10	0	10	10	10	5	45	41.84	1	45	10	10	10	10	10	10	60	30.16	1	40	10	0	0	10	0	10	30	24.62	1
1575		12	1	1	3	2	1	5	1	0	10	10	5	5	5	5	30	15.64	1	30	5	5	5	5	5	5	30	21.49	1	35	10	10	10	5	5	5	45	34.5	1	40	5	5	5	5	5	5	30	27.32	1
719	3	2	1	1	2	3	1	5	1	0	10	10	10	10	10	10	50	22.77	1	35	10	10	10	10	10	10	60	41.84	1	45	10	10	0	10	10	10	50	30.16	1	40	10	10	10	10	0	0	40	24.62	1
1906	1	12	1	1	2	3	1	5	1	0	10	10	10	10	10	10	50	15.64	1	30	10	10	10	10	10	10	60	21.49	1	35	10	10	10	10	10	10	60	34.5	1	40	10	10	10	10	10	10	60	27.32	1
591	65	2	2	2	4	1	2	5	1	5000	10	10	10	0	10	0	30	22.77	1	35	10	10	10	10	10	10	60	41.84	1	45	10	10	0	10	10	10	50	30.16	1	40	10	10	10	10	10	0	50	24.62	1
2147	4	12	2	2	4	1	2	5	1	5000	10	10	10	10	10	10	50	15.64	1	30	10	10	10	10	10	10	60	21.49	1	35	10	10	10	10	10	10	60	34.5	1	40	10	10	10	10	10	10	60	27.32	1
1719	50	2	1	1	1	4	1	5	1	25000	10	10	10	10	10	10	50	22.77	1	35	10	10	10	10	10	10	60	41.84	1	45	10	10	10	10	10	10	60	30.16	1	40	10	10	10	10	10	10	60	24.62	1
1686	50	12	1	1	1	4	1	5	1	25000	10	10	10	10	10	10	50	15.64	1	30	10	10	10	10	10	10	60	21.49	1	35	10	10	10	10	10	10	60	34.5	1	40	10	10	10	10	10	10	60	27.32	1
1150	69	2	1	3	1	4	1	1	1	300000	10	10	0	0	5	5	20	22.77	0	35	10	5	5	10	5	5	40	41.84	0	45	5	5	0	10	5	5	30	30.16	0	40	5	5	0	5	5	0	20	24.62	0
1504	69	12	1	3	1	4	1	1	1	300000	10	5	5	10	10	5	35	15.64	1	30	5	10	5	5	5	5	35	21.49	1	35	10	10	5	5	5	5	40	34.5	1	40	5	5	5	10	10	5	40	27.32	1
924	50	2	1	3	1	1	2	2	2	0	10	10	10	10	10	10	50	22.77	1	35	10	10	10	10	10	10	60	41.84	1	45	10	10	10	10	10	10	60	30.16	1	40	10	10	10	10	10	10	60	24.62	1
1598	50	12	1	3	1	1	2	2	2	0	10	10	10	10	10	10	50	15.64	1	30	5	10	10	5	5	5	40	21.49	1	35	10	10	5	5	0	5	35	34.5	1	40	5	5	5	10	5	10	40	27.32	1
1403	50	2	1	1	1	2	1	5	1	0	10	10	10	10	10	10	50	22.77	1	35	10	10	10	10	10	10	60	41.84	1	45	10	10	10	10	10	10	60	30.16	1	40	10	10	10	10	10	10	60	24.62	1
1378	50	12	1	1	1	2	1	5	1	0	10	10	10	10	10	10	50	15.64	1	30	10	10	10	10	10	10	60	21.49	1	35	10	10	10	10	10	10	60	34.5	1	40	10	10	10	10	10	10	60	27.32	1
347	50	2	1	1	1	4	1	1	2	200000	0	0	0	10	10	0	20	22.77	0	35	10	10	5	10	10	10	55	41.84	1	45	10	10	0	10	10	10	50	30.16	1	40	0	10	10	5	0	0	25	24.62	1
1324	50	12	1	1	1	4	1	1	2	200000	10	10	10	10	10	10	50	15.64	1	30	10	10	10	10	10	10	60	21.49	1	35	10	10	10	0	0	5	35	34.5	1	40	5	5	10	10	5	10	45	27.32	1
1155	66	2	1	1	1	1	1	5	2	0	10	0	0	5	5	5	15	22.77	0	35	10	10	5	5	10	10	50	41.84	1	45	10	10	0	5	10	10	45	30.16	1	40	10	10	10	10	10	5	55	24.62	1
1138	44	12	1	1	1	1	1	5	2	0	10	10	5	5	10	10	40	15.64	1	30	5	10	5	0	0	5	25	21.49	1	35	10	10	10	10	0	10	50	34.5	1	40	5	5	5	10	10	10	45	27.32	1
22	3	2	1	1	3	4	1	2	1	150000	10	10	0	10	5	10	35	22.77	1	35	10	10	10	10	10	10	60	41.84	1	45	10	10	10	10	10	10	60	30.16	1	40	10	10	10	10	10	5	55	24.62	1
1087	4	12	1	1	3	4	1	2	1	150000	10	10	10	10	10	10	50	15.64	1	30	10	10	10	10	10	10	60	21.49	1	35	10	10	10	10	10	10	60	34.5	1	40	10	10	10	10	10	10	60	27.32	1
367	68	2	1	1	3	4	1	5	1	0	10	10	10	10	0	10	40	22.77	1	35	10	10	10	10	10	10	60	41.84	1	45	10	10	10	10	10	10	60	30.16	1	40	10	10	10	10	10	10	60	24.62	1
1327	50	12	1	1	3	4	1	5	1	0	10	10	10	10	10	10	50	15.64	1	30	10	10	10	10	10	10	60	21.49	1	35	10	10	10	10	10	10	60	34.5	1	40	10	10	10	10	10	10	60	27.32	1
276	4	2	1	1	3	4	1	5	1	30000	10	10	10	10	10	5	45	22.77	1	35	10	10	10	10	10	10	60	41.84	1	45	10	10	10	10	10	10	60	30.16	1	40	10	10	10	10	10	10	60	24.62	1
1175	90	12	1	1	3	4	1	5	1	30000	10	10	10	10	10	10	50	15.64	1	30	10	10	10	10	10	10	60	21.49	1	35	10	10	10	10	10	10	60	34.5	1	40	10	10	10	10	10	10	60	27.32	1
776	65	2	1	1	1	4	1	5	2	0	10	10	10	10	10	0	40	22.77	1	35	10	10	10	10	10	10	60	41.84	1	45	10	10	0	10	10	10	50	30.16	1	40	10	10	10	10	10	0	50	24.62	1
1170	49	12	1	1	1	4	1	5	2	0	10	10	10	10	10	10	50	15.64	1	30	10	10	10	10	10	10	60	21.49	1	35	10	10	10	10	10	10	60	34.5	1	40	10	10	10	10	10	10	60	27.32	1
227	53	2	2	1	4	3	2	1	2	0	10	10	10	10	10	10	50	22.77	1	35	10	10	10	10	10	10	60	41.84	1	45	10	10	10	10	10	10	60	30.16	1	40	10	10	10	10	10	10	60	24.62	1
2266	50	12	2	1	4	3	2	1	2	0	5	5	5	5	5	5	25	15.64	1	30	0	0	0	0	0	0	0	21.49	0	35	10	10	10	10	0	5	45	34.5	1	40	10	10	10	10	5	5	50	27.32	1
1016	65	2	2	1	1	4	1	5	1	0	10	10	10	10	10	10	50	22.77	1	35	10	10	10	10	10	10	60	41.84	1	45	10	10	10	10	10	10	60	30.16	1	40	10	10	10	10	10	10	60	24.62	1
1763	44	12	2	1	1	4	1	5	1	0	10	10	5	10	5	5	35	15.64	1	30	0	5	5	10	0	5	25	21.49	1	35	10	10	5	10	5	5	45	34.5	1	40	10	5	5	5	10	5	40	27.32	1
629	65	2	1	1	1	3	1	5	1	0	10	10	10	0	5	0	25	22.77	1	35	10	10	10	10	10	10	60	41.84	1	45	10	10	0	10	10	10	50	30.16	1	40	10	10	10	10	10	0	50	24.62	1
1583	53	12	1	1	1	3	1	5	1	0	5	5	5	0	0	0	10	15.64	0	30	5	0	0	5	5	5	20	21.49	0	35	10	0	0	0	0	0	10	34.5	0	40	5	5	0	0	0	0	10	27.32	0
739	41	2	2	1	2	4	1	1	2	0	10	10	10	10	10	10	50	22.77	1	35	10	10	10	10	10	10	60	41.84	1	45	10	10	10	10	10	10	60	30.16	1	40	10	10	10	10	10	10	60	24.62	1
2153	66	12	2	1	2	4	1	1	2	0	10	10	10	10	10	10	50	15.64	1	30	10	10	10	10	10	10	60	21.49	1	35	10	10	10	10	10	10	60	34.5	1	40	10	10	10	10	10	10	60	27.32	1
233	65	2	1	1	2	4	1	1	2	0	10	10	10	10	10	0	40	22.77	1	35	10	10	10	10	10	10	60	41.84	1	45	10	0	0	5	10	10	35	30.16	1	40	10	0	10	10	0	0	30	24.62	1
1336	50	12	1	1	2	4	1	1	2	0	5	5	5	5	5	5	25	15.64	1	30	5	5	5	5	5	5	30	21.49	1	35	10	10	5	5	5	5	40	34.5	1	40	10	10	5	5	5	5	40	27.32	1
556	3	2	1	1	2	1	1	5	1	50000	0	0	0	0	0	0	0	22.77	0	35	0	0	0	10	0	0	10	41.84	0	45	10	10	0	0	10	0	30	30.16	0	40	0	0	0	0	0	0	0	24.62	0
2297	3	12	1	1	2	1	1	5	1	50000	10	10	10	10	5	5	40	15.64	1	30	10	10	10	10	10	10	60	21.49	1	35	10	5	5	5	10	10	45	34.5	1	40	10	10	10	10	10	10	60	27.32	1
71	29	2	1	1	1	4	2	5	2	50000	10	10	10	10	10	10	50	22.77	1	35	10	10	10	10	10	10	60	41.84	1	45	10	10	10	10	10	10	60	30.16	1	40	10	10	10	10	10	10	60	24.62	1
1817	8	12	1	1	1	4	2	5	2	50000	10	10	5	10	10	5	40	15.64	1	30	5	5	5	10	5	5	35	21.49	1	35	5	5	10	5	5	5	35	34.5	1	40	5	5	5	10	5	5	35	27.32	1
274	4	2	2	1	2	2	2	2	1	100000	10	10	10	10	10	10	50	22.77	1	35	10	10	10	10	10	10	60	41.84	1	45	10	10	10	10	10	10	60	30.16	1	40	10	10	10	10	10	10	60	24.62	1
1106	80	12	2	1	2	2	2	2	1	100000	10	10	10	10	10	10	50	15.64	1	30	10	10	10	10	10	10	60	21.49	1	35	10	10	10	10	10	10	60	34.5	1	40	10	10	10	10	10	10	60	27.32	1
1019	65	2	2	1	2	3	1	1	2	10000	10	10	10	10	10	10	50	22.77	1	35	10	10	10	10	10	10	60	41.84	1	45	10	10	10	10	10	10	60	30.16	1	40	10	10	10	10	10	10	60	24.62	1
1661	53	12	2	1	2	3	1	1	2	10000	10	10	10	10	10	10	50	15.64	1	30	10	10	10	10	10	10	60	21.49	1	35	10	10	10	10	10	10	60	34.5	1	40	10	10	10	10	10	10	60	27.32	1
340	70	2	1	1	1	3	1	1	2	50000	10	10	10	10	10	10	50	22.77	1	35	10	10	10	10	10	10	60	41.84	1	45	10	10	10	10	10	10	60	30.16	1	40	10	10	10	10	10	0	50	24.62	1
1685	50	12	1	1	1	3	1	1	2	50000	5	5	10	10	10	10	45	15.64	1	30	10	0	0	0	0	0	10	21.49	0	35	10	0	0	0	0	0	10	34.5	0	40	10	10	5	5	5	10	45	27.32	1
100	40	2	1	3	4	2	1	1	1	2000	10	10	10	10	10	5	45	22.77	1	35	10	10	10	10	10	10	60	41.84	1	45	10	10	10	10	10	10	60	30.16	1	40	10	10	10	10	10	10	60	24.62	1
1979	1	12	1	3	4	2	1	1	1	2000	10	10	10	10	10	10	50	15.64	1	30	10	10	10	10	10	10	60	21.49	1	35	10	10	10	10	10	10	60	34.5	1	40	10	10	10	10	10	10	60	27.32	1
1777	49	2	1	1	1	3	2	5	1	0	10	10	10	10	10	10	50	22.77	1	35	10	10	10	10	10	10	60	41.84	1	45	10	10	10	10	10	10	60	30.16	1	40	10	10	10	10	10	10	60	24.62	1
1785	49	12	1	1	1	3	2	5	1	0	10	10	10	10	10	10	50	15.64	1	30	10	10	10	10	10	10	60	21.49	1	35	10	10	10	10	10	10	60	34.5	1	40	10	10	10	10	10	10	60	27.32	1
354	50	2	1	1	1	3	1	1	2	7000	10	0	10	10	10	10	40	22.77	1	35	10	10	10	10	10	10	60	41.84	1	45	10	10	10	10	10	10	60	30.16	1	40	10	10	10	10	0	10	50	24.62	1
1572	49	12	1	1	1	3	1	1	2	7000	5	5	0	0	0	0	5	15.64	0	30	5	0	0	0	0	0	5	21.49	0	35	5	5	0	0	0	0	10	34.5	0	40	0	0	0	0	0	0	0	27.32	0
1734	15	2	1	1	4	4	2	5	1	0	5	0	0	5	5	0	10	22.77	0	35	5	5	5	5	5	5	30	41.84	0	45	5	5	5	5	5	5	30	30.16	0	40	10	5	5	5	5	5	35	24.62	1
1784	15	12	1	1	4	4	2	5	1	0	10	5	10	5	5	5	30	15.64	1	30	5	5	5	5	5	5	30	21.49	1	35	10	10	5	10	5	5	45	34.5	1	40	10	5	10	5	5	5	40	27.32	1
178	3	2	1	2	1	3	3	4	1	9000	10	10	10	10	10	10	50	22.77	1	35	10	10	10	10	10	10	60	41.84	1	45	10	10	0	10	10	10	50	30.16	1	40	10	10	10	5	10	0	45	24.62	1
1114	38	12	1	2	1	3	3	4	1	9000	10	10	10	10	10	10	50	15.64	1	30	10	10	10	10	10	10	60	21.49	1	35	10	10	10	10	10	10	60	34.5	1	40	10	10	10	10	10	10	60	27.32	1
2255	50	2	1	1	1	4	1	5	2	100000	10	10	10	10	10	10	50	22.77	1	35	10	5	5	5	5	10	40	41.84	0	45	10	10	5	5	5	5	40	30.16	1	40	10	10	10	10	10	5	55	24.62	1
1362	44	12	1	1	1	4	1	5	2	100000	10	10	5	10	5	10	40	15.64	1	30	5	10	5	10	5	10	45	21.49	1	35	10	10	5	10	5	10	50	34.5	1	40	10	10	5	5	10	5	45	27.32	1
200	53	2	1	1	1	1	1	5	3	28000	10	10	10	10	10	10	50	22.77	1	35	5	10	5	10	10	10	50	41.84	1	45	10	10	10	5	10	10	55	30.16	1	40	10	10	5	10	10	10	55	24.62	1
1772	15	12	1	1	1	1	1	5	3	28000	10	10	10	5	5	5	35	15.64	1	30	5	10	10	10	5	10	50	21.49	1	35	10	10	10	10	5	5	50	34.5	1	40	10	10	10	5	10	5	50	27.32	1
165	50	2	1	1	1	1	1	5	2	0	10	10	10	10	10	0	40	22.77	1	35	10	10	10	10	10	10	60	41.84	1	45	10	10	10	10	10	10	60	30.16	1	40	10	5	5	0	0	10	30	24.62	1
1190	66	12	1	1	1	1	1	5	2	0	10	10	10	10	10	10	50	15.64	1	30	10	10	10	10	10	10	60	21.49	1	35	10	10	10	10	10	10	60	34.5	1	40	10	10	10	10	10	10	60	27.32	1
1705	9	2	1	1	1	3	2	5	2	300000	5	5	5	5	5	5	25	22.77	1	35	5	5	10	10	5	5	40	41.84	0	45	10	10	5	5	10	5	45	30.16	1	40	10	10	10	10	5	5	50	24.62	1
1764	44	12	1	1	1	3	2	5	2	300000	10	5	10	5	5	5	30	15.64	1	30	0	5	5	5	5	5	25	21.49	1	35	5	5	5	10	5	5	35	34.5	1	40	10	5	10	5	5	5	40	27.32	1
336	65	2	2	2	1	4	1	1	1	60000	10	10	10	10	10	10	50	22.77	1	35	10	10	10	10	10	10	60	41.84	1	45	10	10	10	10	10	10	60	30.16	1	40	10	10	10	10	10	5	55	24.62	1
1329	50	12	2	2	1	4	1	1	1	60000	5	10	10	5	10	10	45	15.64	1	30	5	10	10	5	5	10	45	21.49	1	35	10	10	10	10	5	10	55	34.5	1	40	10	10	10	10	10	10	60	27.32	1
17	3	2	1	3	1	4	2	5	1	100000	10	10	10	10	0	10	40	22.77	1	35	10	10	10	10	10	10	60	41.84	1	45	10	5	10	10	10	10	55	30.16	1	40	10	10	10	10	10	5	55	24.62	1
2039	75	12	1	3	1	4	2	5	1	100000	10	10	10	10	10	10	50	15.64	1	30	10	10	10	10	10	10	60	21.49	1	35	10	10	10	10	10	10	60	34.5	1	40	10	10	10	10	10	10	60	27.32	1
240	68	2	1	1	1	3	1	1	1	0	10	10	10	10	10	10	50	22.77	1	35	10	10	10	10	10	10	60	41.84	1	45	10	10	10	10	10	10	60	30.16	1	40	10	10	10	10	10	0	50	24.62	1
1600	69	12	1	1	1	3	1	1	1	0	10	10	10	10	10	10	50	15.64	1	30	5	10	10	10	5	5	45	21.49	1	35	10	10	10	10	10	5	55	34.5	1	40	10	10	10	10	10	10	60	27.32	1
83	18	2	1	1	2	3	1	5	1	0	10	10	10	10	10	10	50	22.77	1	35	10	10	10	10	10	10	60	41.84	1	45	5	10	10	10	10	10	55	30.16	1	40	10	10	10	10	10	0	50	24.62	1
2172	4	12	1	1	2	3	1	5	1	0	10	10	10	10	10	10	50	15.64	1	30	10	10	10	10	10	10	60	21.49	1	35	10	10	10	10	10	10	60	34.5	1	40	10	10	10	10	10	10	60	27.32	1
273	38	2	1	2	2	2	1	2	1	0	10	10	10	10	10	10	50	22.77	1	35	10	10	10	10	10	10	60	41.84	1	45	10	10	10	10	10	10	60	30.16	1	40	10	10	10	10	10	10	60	24.62	1
2193	75	12	1	2	2	2	1	2	1	0	10	10	10	10	10	10	50	15.64	1	30	10	10	10	10	10	10	60	21.49	1	35	10	10	10	10	10	10	60	34.5	1	40	10	10	10	10	10	10	60	27.32	1
642	68	2	1	1	1	4	1	5	2	80000	10	10	10	10	10	10	50	22.77	1	35	10	10	10	10	10	10	60	41.84	1	45	10	10	10	10	10	10	60	30.16	1	40	10	10	10	10	10	10	60	24.62	1
1839	26	12	1	1	1	4	1	5	2	80000	10	10	5	5	10	5	35	15.64	1	30	5	10	5	10	5	5	40	21.49	1	35	10	10	5	5	10	5	45	34.5	1	40	10	5	5	10	5	5	40	27.32	1
168	49	2	1	2	2	4	1	5	1	500000	10	10	10	10	0	10	40	22.77	1	35	10	10	10	10	10	10	60	41.84	1	45	10	10	10	10	10	10	60	30.16	1	40	5	10	10	10	10	10	55	24.62	1
1397	50	12	1	2	2	4	1	5	1	500000	0	0	5	5	5	5	20	15.64	1	30	5	5	5	0	0	0	15	21.49	0	35	10	10	0	0	0	0	20	34.5	0	40	5	5	5	0	0	0	15	27.32	0
190	53	2	2	1	4	4	2	5	1	10000	0	0	0	10	0	5	15	22.77	0	35	10	10	10	10	10	10	60	41.84	1	45	10	10	10	10	10	5	55	30.16	1	40	10	10	10	10	5	5	50	24.62	1
1192	49	12	2	1	4	4	2	5	1	10000	10	10	10	10	10	10	50	15.64	1	30	5	10	10	5	5	5	40	21.49	1	35	10	10	10	10	5	5	50	34.5	1	40	10	10	10	10	5	5	50	27.32	1
291	4	2	1	1	1	2	1	5	1	70000	10	10	10	10	10	10	50	22.77	1	35	10	10	10	10	10	10	60	41.84	1	45	10	10	10	10	10	10	60	30.16	1	40	10	10	10	10	10	10	60	24.62	1
1075	38	12	1	1	1	2	1	5	1	70000	10	10	10	10	10	10	50	15.64	1	30	10	10	10	10	10	10	60	21.49	1	35	10	10	10	10	10	10	60	34.5	1	40	10	10	10	10	10	10	60	27.32	1
361	50	2	1	1	1	3	1	5	2	150000	10	0	5	10	10	10	35	22.77	1	35	10	10	10	10	10	10	60	41.84	1	45	10	10	0	10	10	10	50	30.16	1	40	10	10	10	10	10	0	50	24.62	1
1209	80	12	1	1	1	3	1	5	2	150000	10	10	10	10	10	10	50	15.64	1	30	10	10	10	10	10	10	60	21.49	1	35	10	10	10	10	10	10	60	34.5	1	40	10	10	10	10	10	10	60	27.32	1
1545	49	2	1	1	1	4	1	5	1	0	5	0	5	5	5	5	20	22.77	0	35	10	5	10	5	5	5	40	41.84	0	45	10	10	10	5	5	5	45	30.16	1	40	5	5	5	5	5	5	30	24.62	1
1567	49	12	1	1	1	4	1	5	1	0	10	10	5	10	5	10	40	15.64	1	30	10	5	5	10	5	5	40	21.49	1	35	10	5	10	5	5	5	40	34.5	1	40	10	10	5	10	5	10	50	27.32	1
1296	50	2	1	2	2	4	1	5	2	0	10	10	5	5	5	5	30	22.77	1	35	10	10	10	10	10	5	55	41.84	1	45	10	10	5	10	10	10	55	30.16	1	40	5	10	10	5	5	5	40	24.62	1
1674	50	12	1	2	2	4	1	5	2	0	10	10	10	5	5	10	40	15.64	1	30	5	10	5	10	10	5	45	21.49	1	35	10	10	10	10	5	5	50	34.5	1	40	5	10	10	5	5	5	40	27.32	1
8	29	2	2	1	1	4	2	5	3	0	10	10	10	10	10	10	50	22.77	1	35	10	10	10	10	10	10	60	41.84	1	45	10	10	0	10	10	10	50	30.16	1	40	10	10	10	10	10	0	50	24.62	1
1315	15	12	2	1	1	4	2	5	3	0	0	5	5	0	5	0	15	15.64	0	30	5	5	0	5	5	0	20	21.49	0	35	10	10	5	5	5	0	35	34.5	1	40	10	0	0	5	0	0	15	27.32	0
356	65	2	2	1	2	2	1	5	2	0	5	10	0	10	10	10	40	22.77	1	35	10	10	10	10	10	10	60	41.84	1	45	5	10	0	10	10	10	45	30.16	1	40	10	10	10	10	10	0	50	24.62	1
1769	49	12	2	1	2	2	1	5	2	0	5	5	5	10	5	5	30	15.64	1	30	5	5	5	5	5	5	30	21.49	1	35	10	5	10	5	5	5	40	34.5	1	40	5	10	10	5	5	5	40	27.32	1
621	68	2	2	1	2	1	1	5	2	0	10	10	10	10	10	10	50	22.77	1	35	10	10	10	10	10	10	60	41.84	1	45	10	10	10	10	10	10	60	30.16	1	40	10	10	10	10	10	0	50	24.62	1
1840	8	12	2	1	2	1	1	5	2	0	10	5	10	5	5	5	30	15.64	1	30	5	10	10	10	5	5	45	21.49	1	35	10	10	10	5	5	5	45	34.5	1	40	10	5	5	5	5	5	35	27.32	1
520	73	2	2	1	1	3	2	1	1	0	10	10	10	10	10	10	50	22.77	1	35	10	10	10	10	10	10	60	41.84	1	45	10	10	10	10	10	10	60	30.16	1	40	10	10	10	10	10	0	50	24.62	1
918	38	12	2	1	1	3	2	1	1	0	10	10	10	10	10	10	50	15.64	1	30	10	10	10	0	0	0	30	21.49	1	35	10	10	10	10	10	10	60	34.5	1	40	10	10	10	10	10	0	50	27.32	1
1781	49	2	1	1	1	4	1	1	2	0	5	10	10	10	5	10	45	22.77	1	35	10	10	5	5	10	10	50	41.84	1	45	10	10	10	5	10	10	55	30.16	1	40	10	5	5	10	10	10	50	24.62	1
1796	49	12	1	1	1	4	1	1	2	0	10	10	10	10	10	10	50	15.64	1	30	10	10	10	10	10	10	60	21.49	1	35	10	10	10	10	10	10	60	34.5	1	40	10	10	10	10	10	10	60	27.32	1
234	65	2	1	1	1	1	1	5	3	100000	10	10	10	10	10	0	40	22.77	1	35	10	10	10	10	10	5	55	41.84	1	45	10	10	10	10	10	10	60	30.16	1	40	10	10	10	10	10	5	55	24.62	1
1393	26	12	1	1	1	1	1	5	3	100000	10	10	10	5	5	5	35	15.64	1	30	10	5	5	10	10	5	45	21.49	1	35	10	10	10	10	5	5	50	34.5	1	40	10	10	5	5	5	10	45	27.32	1
772	70	2	2	1	2	2	3	5	1	0	10	10	10	10	10	10	50	22.77	1	35	10	10	10	10	10	10	60	41.84	1	45	10	10	10	10	10	10	60	30.16	1	40	10	10	10	10	10	0	50	24.62	1
1488	49	12	2	1	2	2	3	5	1	0	5	5	0	0	0	0	5	15.64	0	30	5	5	0	5	0	0	15	21.49	0	35	5	5	0	0	5	0	15	34.5	0	40	0	0	0	0	0	0	0	27.32	0
150	4	2	1	1	3	1	2	5	1	0	10	10	10	10	10	10	50	22.77	1	35	10	10	10	10	10	10	60	41.84	1	45	10	10	10	10	10	10	60	30.16	1	40	10	10	10	10	10	10	60	24.62	1
1078	3	12	1	1	3	1	2	5	1	0	10	10	10	10	10	10	50	15.64	1	30	0	5	5	10	5	0	25	21.49	1	35	10	10	10	10	0	10	50	34.5	1	40	10	10	10	10	10	10	60	27.32	1
1154	26	2	1	3	4	2	1	5	1	0	10	5	10	0	5	5	25	22.77	1	35	10	10	10	10	10	10	60	41.84	1	45	10	10	5	10	10	10	55	30.16	1	40	10	10	10	10	5	5	50	24.62	1
1141	69	12	1	3	4	2	1	5	1	0	10	10	10	10	10	10	50	15.64	1	30	10	10	10	10	10	10	60	21.49	1	35	10	10	10	10	10	10	60	34.5	1	40	10	10	10	10	10	10	60	27.32	1
24	18	2	2	1	3	1	2	5	1	0	10	10	10	10	10	0	40	22.77	1	35	10	10	10	10	10	10	60	41.84	1	45	10	10	0	10	10	10	50	30.16	1	40	10	10	10	10	10	0	50	24.62	1
1108	26	12	2	1	3	1	2	5	1	0	10	10	10	10	10	10	50	15.64	1	30	10	10	10	10	10	10	60	21.49	1	35	10	10	10	10	10	10	60	34.5	1	40	10	10	10	10	10	10	60	27.32	1
88	29	2	1	2	2	1	1	1	1	100000	10	10	10	10	10	10	50	22.77	1	35	10	10	10	10	10	10	60	41.84	1	45	10	10	10	10	10	10	60	30.16	1	40	10	10	10	10	10	0	50	24.62	1
1165	90	12	1	2	2	1	1	1	1	100000	10	10	10	10	10	10	50	15.64	1	30	10	10	10	10	10	10	60	21.49	1	35	10	10	10	10	10	10	60	34.5	1	40	10	10	10	10	10	10	60	27.32	1
77	29	2	1	1	1	2	1	5	2	0	10	10	10	10	10	10	50	22.77	1	35	10	10	10	10	10	10	60	41.84	1	45	10	10	10	10	10	10	60	30.16	1	40	10	10	10	10	10	10	60	24.62	1
1815	44	12	1	1	1	2	1	5	2	0	10	10	10	10	5	5	40	15.64	1	30	5	5	5	5	5	5	30	21.49	1	35	10	10	5	5	5	5	40	34.5	1	40	10	5	5	5	10	5	40	27.32	1
363	68	2	1	1	1	4	1	5	1	0	10	10	10	10	10	10	50	22.77	1	35	10	10	10	10	10	10	60	41.84	1	45	10	10	10	10	10	10	60	30.16	1	40	10	10	10	10	10	10	60	24.62	1
1762	44	12	1	1	1	4	1	5	1	0	10	10	5	10	10	5	40	15.64	1	30	5	5	5	5	5	5	30	21.49	1	35	10	5	10	5	5	10	45	34.5	1	40	10	5	10	5	5	10	45	27.32	1
353	50	2	1	3	1	4	1	2	1	50000	0	0	0	0	0	0	0	22.77	0	35	10	10	10	10	10	10	60	41.84	1	45	10	10	0	10	10	0	40	30.16	1	40	0	0	0	10	0	0	10	24.62	0
1605	8	12	1	3	1	4	1	2	1	50000	10	10	0	0	0	0	10	15.64	0	30	0	0	0	10	0	0	10	21.49	0	35	10	10	0	0	5	0	25	34.5	0	40	5	0	0	5	0	0	10	27.32	0
182	51	2	1	1	1	4	1	5	2	0	10	10	10	10	10	10	50	22.77	1	35	10	10	10	10	10	10	60	41.84	1	45	10	10	10	10	10	10	60	30.16	1	40	10	10	5	10	10	10	55	24.62	1
1486	53	12	1	1	1	4	1	5	2	0	10	10	10	10	10	10	50	15.64	1	30	10	10	10	10	10	10	60	21.49	1	35	10	10	10	10	10	10	60	34.5	1	40	0	10	10	10	10	10	50	27.32	1
214	47	2	1	2	1	2	1	2	2	200000	10	10	10	5	5	10	40	22.77	1	35	10	10	10	10	10	10	60	41.84	1	45	10	10	10	10	10	10	60	30.16	1	40	10	10	10	10	10	0	50	24.62	1
2253	18	12	1	2	1	2	1	2	2	200000	10	10	10	10	10	10	50	15.64	1	30	10	10	10	10	10	10	60	21.49	1	35	10	10	10	10	10	10	60	34.5	1	40	10	10	10	10	10	10	60	27.32	1
254	69	2	1	1	1	4	1	1	1	0	0	0	0	10	10	0	20	22.77	0	35	10	10	10	10	10	10	60	41.84	1	45	10	10	0	10	10	10	50	30.16	1	40	0	10	10	10	0	0	30	24.62	1
1330	50	12	1	1	1	4	1	1	1	0	10	10	10	10	10	10	50	15.64	1	30	10	10	10	10	10	10	60	21.49	1	35	10	10	10	10	10	10	60	34.5	1	40	10	10	10	10	10	10	60	27.32	1
1229	50	2	1	3	1	2	1	5	1	60000	0	5	0	5	5	0	15	22.77	0	35	0	0	5	0	10	0	15	41.84	0	45	5	10	0	5	0	5	25	30.16	0	40	0	0	10	5	10	0	25	24.62	1
1332	69	12	1	3	1	2	1	5	1	60000	10	10	5	10	0	0	25	15.64	1	30	10	10	0	10	10	0	40	21.49	1	35	0	10	5	5	10	10	40	34.5	1	40	10	0	0	5	5	0	20	27.32	0
176	50	2	1	3	2	4	1	1	2	15000	0	0	10	10	10	10	40	22.77	1	35	10	10	10	10	0	10	50	41.84	1	45	10	10	10	10	10	10	60	30.16	1	40	10	10	10	10	10	10	60	24.62	1
1399	50	12	1	3	2	4	1	1	2	15000	10	10	10	10	10	10	50	15.64	1	30	10	10	10	10	10	10	60	21.49	1	35	10	10	10	10	10	10	60	34.5	1	40	10	10	10	10	10	10	60	27.32	1
29	18	2	1	1	1	1	1	5	2	0	10	10	10	10	10	10	50	22.77	1	35	10	10	10	10	10	10	60	41.84	1	45	10	10	10	10	10	10	60	30.16	1	40	10	10	10	10	10	10	60	24.62	1
2112	3	12	1	1	1	1	1	5	2	0	10	10	10	10	10	10	50	15.64	1	30	5	10	10	5	5	10	45	21.49	1	35	10	10	10	10	5	10	55	34.5	1	40	10	10	10	10	10	10	60	27.32	1
782	3	2	1	3	1	1	1	2	1	30000	10	10	10	10	0	10	40	22.77	1	35	10	10	10	10	10	10	60	41.84	1	45	10	10	10	10	10	10	60	30.16	1	40	10	10	10	10	10	10	60	24.62	1
1920	71	12	1	3	1	1	1	2	1	30000	10	10	10	10	10	5	45	15.64	1	30	5	10	5	10	10	10	50	21.49	1	35	10	10	10	10	10	10	60	34.5	1	40	10	10	10	10	10	10	60	27.32	1
923	65	2	2	3	1	4	2	5	2	0	10	10	10	10	10	10	50	22.77	1	35	10	10	10	10	10	10	60	41.84	1	45	10	10	10	10	10	10	60	30.16	1	40	10	10	10	10	10	10	60	24.62	1
1312	49	12	2	3	1	4	2	5	2	0	10	5	5	10	0	10	30	15.64	1	30	10	10	10	5	5	5	45	21.49	1	35	10	0	0	5	10	0	25	34.5	0	40	0	0	0	5	5	0	10	27.32	0
115	3	2	2	1	2	4	1	5	2	0	10	10	10	10	10	10	50	22.77	1	35	10	5	0	10	0	0	25	41.84	0	45	10	5	0	0	10	0	25	30.16	0	40	0	10	0	0	0	0	10	24.62	0
2072	4	12	2	1	2	4	1	5	2	0	10	10	10	10	10	10	50	15.64	1	30	0	5	5	0	0	0	10	21.49	0	35	10	10	10	10	0	10	50	34.5	1	40	10	10	10	10	10	10	60	27.32	1
369	53	2	1	3	2	4	2	1	1	150000	10	10	10	10	10	10	50	22.77	1	35	10	10	10	10	10	10	60	41.84	1	45	10	10	0	10	10	10	50	30.16	1	40	10	10	10	10	10	10	60	24.62	1
1835	49	12	1	3	2	4	2	1	1	150000	10	10	10	10	10	10	50	15.64	1	30	10	10	10	10	10	10	60	21.49	1	35	10	10	10	10	10	10	60	34.5	1	40	10	10	10	10	10	10	60	27.32	1
1184	53	2	1	3	1	1	1	5	2	100000	0	0	0	0	10	0	10	22.77	0	35	10	10	5	5	10	5	45	41.84	1	45	10	10	5	10	5	10	50	30.16	1	40	5	5	5	10	0	5	30	24.62	1
1502	53	12	1	3	1	1	1	5	2	100000	10	10	5	10	10	10	45	15.64	1	30	5	10	10	5	5	0	35	21.49	1	35	10	10	5	10	5	0	40	34.5	1	40	5	5	5	10	10	5	40	27.32	1
769	50	2	1	1	1	1	1	5	3	300000	10	10	10	10	10	10	50	22.77	1	35	10	10	10	10	10	10	60	41.84	1	45	10	10	10	10	10	10	60	30.16	1	40	10	10	10	10	10	0	50	24.62	1
2291	26	12	1	1	1	1	1	5	3	300000	10	10	5	10	10	5	40	15.64	1	30	0	5	5	10	5	5	30	21.49	1	35	10	10	10	5	5	5	45	34.5	1	40	10	10	10	5	10	10	55	27.32	1
1230	9	2	1	3	1	3	1	5	2	80000	5	10	0	5	5	0	20	22.77	0	35	0	5	0	5	0	0	10	41.84	0	45	5	5	0	5	5	0	20	30.16	0	40	10	0	5	5	0	0	20	24.62	0
1307	44	12	1	3	1	3	1	5	2	80000	10	5	0	10	10	0	25	15.64	1	30	10	10	10	10	5	5	50	21.49	1	35	10	5	5	10	5	10	45	34.5	1	40	10	10	5	0	0	0	25	27.32	0
1606	26	2	1	1	3	1	1	1	1	0	5	5	0	0	5	5	15	22.77	0	35	5	0	0	0	0	0	5	41.84	0	45	10	10	5	5	5	0	35	30.16	1	40	10	10	10	0	0	0	30	24.62	1
1726	9	12	1	1	3	1	1	1	1	0	10	10	10	10	10	0	40	15.64	1	30	5	5	5	10	10	0	35	21.49	1	35	10	10	10	10	10	10	60	34.5	1	40	0	0	0	0	5	0	5	27.32	0
631	65	2	1	1	1	3	1	1	2	60000	10	10	10	10	10	10	50	22.77	1	35	10	10	10	10	10	10	60	41.84	1	45	10	10	5	10	10	10	55	30.16	1	40	10	10	5	10	10	10	55	24.62	1
1599	44	12	1	1	1	3	1	1	2	60000	10	10	10	10	10	10	50	15.64	1	30	10	10	10	10	10	10	60	21.49	1	35	10	10	10	10	10	10	60	34.5	1	40	10	10	10	10	10	10	60	27.32	1
14	4	2	1	1	2	1	1	5	2	2000	10	10	10	10	10	10	50	22.77	1	35	10	10	10	10	10	10	60	41.84	1	45	10	10	10	10	10	10	60	30.16	1	40	10	10	10	10	10	10	60	24.62	1
1134	4	12	1	1	2	1	1	5	2	2000	10	10	10	10	10	10	50	15.64	1	30	10	10	10	10	10	10	60	21.49	1	35	10	10	10	10	10	10	60	34.5	1	40	10	10	10	10	10	10	60	27.32	1
641	65	2	2	1	1	3	2	5	2	5000	10	10	10	10	10	10	50	22.77	1	35	10	10	10	10	10	10	60	41.84	1	45	10	10	0	10	10	10	50	30.16	1	40	10	10	10	10	10	0	50	24.62	1
1358	15	12	2	1	1	3	2	5	2	5000	10	10	10	5	10	10	45	15.64	1	30	5	5	5	5	5	5	30	21.49	1	35	10	10	5	10	5	10	50	34.5	1	40	10	10	10	5	5	5	45	27.32	1
167	50	2	1	1	1	1	1	5	1	50000	10	10	10	10	10	10	50	22.77	1	35	10	10	10	10	10	10	60	41.84	1	45	10	10	10	10	10	10	60	30.16	1	40	10	10	10	10	0	0	40	24.62	1
1847	69	12	1	1	1	1	1	5	1	50000	10	5	10	5	5	10	35	15.64	1	30	5	10	5	0	0	10	30	21.49	1	35	10	10	10	10	0	10	50	34.5	1	40	10	10	10	10	10	10	60	27.32	1
47	3	2	1	2	1	4	1	5	2	0	10	10	10	10	10	10	50	22.77	1	35	10	10	10	10	10	10	60	41.84	1	45	10	10	5	0	10	10	45	30.16	1	40	10	10	10	10	0	0	40	24.62	1
1111	4	12	1	2	1	4	1	5	2	0	10	10	10	10	10	10	50	15.64	1	30	5	10	10	10	10	0	45	21.49	1	35	10	10	10	10	10	10	60	34.5	1	40	10	10	10	10	10	10	60	27.32	1
199	53	2	1	1	1	2	2	2	2	90000	5	5	10	10	5	5	35	22.77	1	35	5	5	10	5	10	5	40	41.84	0	45	10	10	10	10	10	5	55	30.16	1	40	5	10	10	10	5	5	45	24.62	1
1394	50	12	1	1	1	2	2	2	2	90000	5	5	5	5	5	5	25	15.64	1	30	5	5	5	0	0	5	20	21.49	0	35	10	10	10	10	0	10	50	34.5	1	40	10	10	5	5	5	5	40	27.32	1
1725	49	2	1	1	1	4	1	1	1	0	10	10	10	10	10	10	50	22.77	1	35	10	10	10	10	10	10	60	41.84	1	45	10	10	10	10	10	10	60	30.16	1	40	10	10	10	10	10	10	60	24.62	1
1758	49	12	1	1	1	4	1	1	1	0	10	10	10	10	10	10	50	15.64	1	30	10	10	10	10	10	10	60	21.49	1	35	10	10	10	10	10	10	60	34.5	1	40	10	10	10	10	10	10	60	27.32	1
1234	50	2	1	1	4	4	1	5	1	0	5	10	5	5	5	5	30	22.77	1	35	5	0	5	5	5	0	20	41.84	0	45	5	5	10	5	10	0	35	30.16	1	40	0	0	5	10	0	5	20	24.62	0
1319	69	12	1	1	4	4	1	5	1	0	10	0	5	10	10	10	35	15.64	1	30	0	0	0	5	5	5	15	21.49	0	35	10	10	0	0	5	0	25	34.5	0	40	5	0	0	0	0	5	10	27.32	0
1453	53	2	1	1	1	4	1	1	2	0	5	5	5	5	5	5	25	22.77	1	35	5	5	5	5	5	5	30	41.84	0	45	5	5	5	5	5	5	30	30.16	0	40	5	5	5	5	5	5	30	24.62	1
1343	53	12	1	1	1	4	1	1	2	0	10	10	5	5	5	5	30	15.64	1	30	0	5	5	5	5	5	25	21.49	1	35	10	10	5	5	5	5	40	34.5	1	40	5	10	10	5	5	10	45	27.32	1
1457	69	2	1	1	4	2	3	1	2	30000	10	10	5	5	5	0	25	22.77	1	35	5	5	5	5	5	5	30	41.84	0	45	10	10	5	5	5	5	40	30.16	1	40	10	10	5	5	5	5	40	24.62	1
1350	50	12	1	1	4	2	3	1	2	30000	10	5	5	5	5	5	25	15.64	1	30	5	5	5	5	5	5	30	21.49	1	35	10	10	5	5	5	5	40	34.5	1	40	10	10	5	5	5	5	40	27.32	1
1153	69	2	1	1	1	3	1	5	1	0	10	0	10	10	10	0	30	22.77	1	35	10	10	10	10	10	10	60	41.84	1	45	10	10	10	10	10	10	60	30.16	1	40	10	10	10	5	10	10	55	24.62	1
1137	69	12	1	1	1	3	1	5	1	0	5	5	5	5	5	5	25	15.64	1	30	5	10	10	0	0	5	30	21.49	1	35	10	10	10	10	0	10	50	34.5	1	40	5	5	10	10	5	5	40	27.32	1
76	3	2	1	1	1	4	1	1	2	0	10	10	10	10	10	10	50	22.77	1	35	5	10	10	10	10	10	55	41.84	1	45	10	10	10	0	10	10	50	30.16	1	40	10	10	10	10	10	10	60	24.62	1
990	40	12	1	1	1	4	1	1	2	0	10	10	10	10	10	10	50	15.64	1	30	10	10	10	10	10	10	60	21.49	1	35	10	10	10	10	10	10	60	34.5	1	40	10	10	10	10	10	10	60	27.32	1
720	4	2	2	2	2	4	1	2	1	0	10	0	5	10	10	0	25	22.77	1	35	10	10	10	10	10	10	60	41.84	1	45	10	10	0	10	10	10	50	30.16	1	40	10	10	10	0	10	0	40	24.62	1
1169	90	12	2	2	2	4	1	2	1	0	10	10	10	10	10	10	50	15.64	1	30	10	10	10	10	10	10	60	21.49	1	35	10	10	10	10	10	10	60	34.5	1	40	10	10	10	10	10	10	60	27.32	1
1294	44	2	1	1	1	2	1	2	1	0	10	5	0	0	10	5	20	22.77	0	35	5	10	10	5	5	5	40	41.84	0	45	10	10	5	5	10	10	50	30.16	1	40	5	5	10	10	5	10	45	24.62	1
1589	44	12	1	1	1	2	1	2	1	0	10	5	5	10	10	5	35	15.64	1	30	5	5	5	10	5	10	40	21.49	1	35	10	10	10	5	5	10	50	34.5	1	40	10	10	5	5	5	10	45	27.32	1
21	4	2	1	1	2	2	1	1	1	90000	10	10	10	10	10	10	50	22.77	1	35	10	10	10	10	10	10	60	41.84	1	45	10	10	10	10	10	10	60	30.16	1	40	10	10	10	10	10	10	60	24.62	1
2050	1	12	1	1	2	2	1	1	1	90000	10	10	10	10	10	10	50	15.64	1	30	5	5	5	5	5	5	30	21.49	1	35	10	10	10	10	10	10	60	34.5	1	40	10	10	5	5	10	10	50	27.32	1
630	65	2	1	1	1	4	1	1	1	50000	10	10	10	10	10	0	40	22.77	1	35	10	10	10	10	10	10	60	41.84	1	45	10	10	5	10	10	10	55	30.16	1	40	10	10	10	10	5	0	45	24.62	1
2242	50	12	1	1	1	4	1	1	1	50000	10	10	5	5	10	10	40	15.64	1	30	10	10	5	5	5	5	40	21.49	1	35	10	10	5	5	5	5	40	34.5	1	40	5	5	5	5	5	5	30	27.32	1
2237	52	2	1	1	1	1	1	5	2	0	0	0	0	0	10	10	20	22.77	0	35	0	0	0	10	0	0	10	41.84	0	45	10	5	0	0	0	10	25	30.16	0	40	10	10	10	5	0	0	35	24.62	1
1721	69	12	1	1	1	1	1	5	2	0	10	10	10	5	10	0	35	15.64	1	30	0	0	0	0	0	0	0	21.49	0	35	10	10	0	10	0	0	30	34.5	0	40	5	0	0	5	0	0	10	27.32	0
292	4	2	1	1	3	1	1	1	1	0	10	10	10	10	0	10	40	22.77	1	35	10	10	10	10	10	10	60	41.84	1	45	10	10	10	10	10	10	60	30.16	1	40	10	10	10	10	10	10	60	24.62	1
2017	4	12	1	1	3	1	1	1	1	0	10	10	10	10	10	10	50	15.64	1	30	10	10	10	10	10	10	60	21.49	1	35	10	10	10	10	10	10	60	34.5	1	40	10	10	10	10	10	10	60	27.32	1
726	3	2	2	2	2	4	1	5	1	160000	10	10	10	10	10	0	40	22.77	1	35	10	10	0	10	10	0	40	41.84	0	45	10	10	0	10	10	0	40	30.16	1	40	10	10	0	0	10	0	30	24.62	1
2122	1	12	2	2	2	4	1	5	1	160000	10	10	10	10	10	10	50	15.64	1	30	5	10	10	5	5	10	45	21.49	1	35	10	10	10	10	5	10	55	34.5	1	40	10	10	10	10	10	10	60	27.32	1
191	50	2	2	1	1	1	2	5	2	0	0	0	0	10	10	10	30	22.77	1	35	10	10	10	10	10	10	60	41.84	1	45	10	10	10	10	10	10	60	30.16	1	40	10	10	10	10	0	10	50	24.62	1
1309	26	12	2	1	1	1	2	5	2	0	5	0	5	5	5	0	15	15.64	0	30	5	5	5	0	0	0	15	21.49	0	35	10	10	0	10	5	0	35	34.5	1	40	0	0	5	0	0	5	10	27.32	0
1474	53	2	2	1	3	2	2	2	1	10000	0	0	5	5	5	5	20	22.77	0	35	5	5	0	0	0	0	10	41.84	0	45	0	0	0	0	0	0	0	30.16	0	40	0	0	0	0	0	0	0	24.62	0
1494	53	12	2	1	3	2	2	2	1	10000	5	5	5	5	5	5	25	15.64	1	30	5	5	5	5	5	5	30	21.49	1	35	5	5	5	5	5	5	30	34.5	0	40	5	5	5	5	5	5	30	27.32	1
1695	49	2	2	1	1	3	1	5	1	0	10	5	5	5	5	5	25	22.77	1	35	10	5	5	10	5	5	40	41.84	0	45	10	5	10	5	10	5	45	30.16	1	40	10	10	10	10	5	5	50	24.62	1
1776	49	12	2	1	1	3	1	5	1	0	10	10	10	5	10	5	40	15.64	1	30	5	10	5	5	5	5	35	21.49	1	35	10	10	5	5	5	5	40	34.5	1	40	10	10	5	5	5	10	45	27.32	1
58	4	2	1	3	1	2	1	5	1	100000	10	10	5	5	10	10	40	22.77	1	35	10	10	10	5	10	10	55	41.84	1	45	10	10	10	10	10	5	55	30.16	1	40	0	10	0	5	10	5	30	24.62	1
2179	3	12	1	3	1	2	1	5	1	100000	10	10	10	10	10	10	50	15.64	1	30	10	10	10	10	10	10	60	21.49	1	35	10	10	10	10	10	10	60	34.5	1	40	10	10	10	10	10	10	60	27.32	1
186	49	2	2	1	2	4	1	5	1	0	10	10	10	10	0	10	40	22.77	1	35	10	10	10	10	10	10	60	41.84	1	45	10	10	10	10	0	0	40	30.16	1	40	10	10	0	10	10	0	40	24.62	1
1672	8	12	2	1	2	4	1	5	1	0	10	10	5	10	5	5	35	15.64	1	30	5	5	10	10	10	5	45	21.49	1	35	10	10	10	10	5	10	55	34.5	1	40	5	10	10	5	10	10	50	27.32	1
938	44	2	1	1	4	1	1	1	2	0	10	10	5	10	5	0	30	22.77	1	35	10	10	10	10	10	10	60	41.84	1	45	10	10	0	5	10	10	45	30.16	1	40	10	10	10	10	10	5	55	24.62	1
1804	49	12	1	1	4	1	1	1	2	0	10	10	10	10	10	10	50	15.64	1	30	10	10	10	10	10	10	60	21.49	1	35	10	10	10	10	10	10	60	34.5	1	40	10	10	10	10	10	10	60	27.32	1
1340	26	2	2	1	1	2	1	5	4	0	5	5	5	10	10	5	35	22.77	1	35	5	5	10	10	10	5	45	41.84	1	45	10	10	5	5	5	5	40	30.16	1	40	5	5	5	5	5	5	30	24.62	1
1347	26	12	2	1	1	2	1	5	4	0	10	10	5	5	10	10	40	15.64	1	30	5	10	10	5	5	5	40	21.49	1	35	10	10	5	5	5	5	40	34.5	1	40	10	10	10	5	5	10	50	27.32	1
1124	80	2	1	3	1	4	1	5	2	30000	10	10	10	10	10	10	50	22.77	1	35	10	10	10	10	10	10	60	41.84	1	45	10	10	10	10	10	10	60	30.16	1	40	10	10	10	10	10	10	60	24.62	1
1787	49	12	1	3	1	4	1	5	2	30000	10	10	10	10	10	10	50	15.64	1	30	10	10	10	10	10	10	60	21.49	1	35	10	10	10	10	10	10	60	34.5	1	40	10	10	10	10	10	10	60	27.32	1
1415	8	2	1	1	1	3	1	5	2	0	5	5	0	0	0	0	5	22.77	0	35	5	5	10	10	10	5	45	41.84	1	45	10	10	5	5	5	5	40	30.16	1	40	5	5	5	5	5	10	35	24.62	1
1349	8	12	1	1	1	3	1	5	2	0	10	10	5	10	10	5	40	15.64	1	30	0	5	5	10	5	5	30	21.49	1	35	10	10	10	5	5	10	50	34.5	1	40	10	10	10	5	10	5	50	27.32	1
1431	49	2	2	1	2	2	1	5	2	0	10	5	5	10	10	10	40	22.77	1	35	10	10	10	5	5	5	45	41.84	1	45	10	10	5	5	5	5	40	30.16	1	40	5	5	5	5	5	5	30	24.62	1
1391	49	12	2	1	2	2	1	5	2	0	10	10	5	5	10	10	40	15.64	1	30	10	10	5	10	10	5	50	21.49	1	35	10	10	10	5	10	5	50	34.5	1	40	10	10	5	5	5	5	40	27.32	1
705	70	2	1	2	2	4	2	5	1	200000	10	10	10	10	10	10	50	22.77	1	35	10	10	10	10	10	10	60	41.84	1	45	10	10	10	10	10	10	60	30.16	1	40	10	10	10	10	10	0	50	24.62	1
2174	4	12	1	2	2	4	2	5	1	200000	10	10	10	10	10	10	50	15.64	1	30	10	10	10	10	10	10	60	21.49	1	35	10	10	10	10	10	10	60	34.5	1	40	10	10	10	10	10	10	60	27.32	1
1231	50	2	1	2	3	2	1	5	1	300000	5	0	0	10	5	0	15	22.77	0	35	5	0	0	5	5	0	15	41.84	0	45	10	5	0	5	0	0	20	30.16	0	40	10	5	10	10	0	10	45	24.62	1
1305	49	12	1	2	3	2	1	5	1	300000	5	0	5	5	0	0	10	15.64	0	30	0	0	0	5	5	0	10	21.49	0	35	5	0	5	0	0	5	15	34.5	0	40	0	0	0	5	0	0	5	27.32	0
762	65	2	1	1	1	4	1	1	2	0	10	10	10	10	10	0	40	22.77	1	35	10	10	10	10	5	10	55	41.84	1	45	5	10	0	0	10	10	35	30.16	1	40	10	10	10	10	10	0	50	24.62	1
1480	50	12	1	1	1	4	1	1	2	0	10	10	10	10	10	10	50	15.64	1	30	10	10	10	10	5	5	50	21.49	1	35	10	5	5	5	5	10	40	34.5	1	40	5	5	5	5	5	5	30	27.32	1
349	68	2	1	1	1	3	1	5	2	0	10	10	10	10	10	0	40	22.77	1	35	10	10	10	10	10	10	60	41.84	1	45	10	10	10	10	10	10	60	30.16	1	40	10	10	10	10	10	10	60	24.62	1
1846	53	12	1	1	1	3	1	5	2	0	10	10	5	10	5	5	35	15.64	1	30	0	5	5	10	5	5	30	21.49	1	35	5	10	10	5	5	5	40	34.5	1	40	10	5	5	5	10	5	40	27.32	1
92	29	2	1	1	2	4	1	5	1	0	10	0	0	10	10	0	20	22.77	0	35	10	10	10	10	10	10	60	41.84	1	45	10	10	0	10	10	10	50	30.16	1	40	10	10	10	10	5	0	45	24.62	1
1077	40	12	1	1	2	4	1	5	1	0	10	10	10	10	10	10	50	15.64	1	30	0	5	5	0	0	0	10	21.49	0	35	10	10	10	10	10	10	60	34.5	1	40	5	5	5	10	10	10	45	27.32	1
232	68	2	1	1	1	2	2	5	2	0	10	10	10	10	10	10	50	22.77	1	35	10	10	10	10	10	10	60	41.84	1	45	10	10	10	10	10	0	50	30.16	1	40	10	10	10	10	10	10	60	24.62	1
1774	66	12	1	1	1	2	2	5	2	0	5	5	5	5	5	5	25	15.64	1	30	5	5	5	5	5	5	30	21.49	1	35	5	5	5	5	5	5	30	34.5	0	40	5	5	5	5	5	5	30	27.32	1
375	3	2	1	1	3	1	1	5	1	0	10	0	0	0	10	0	10	22.77	0	35	0	0	0	10	10	0	20	41.84	0	45	0	0	0	0	0	0	0	30.16	0	40	0	0	0	0	0	0	0	24.62	0
2143	1	12	1	1	3	1	1	5	1	0	10	10	10	10	10	10	50	15.64	1	30	10	10	10	10	10	10	60	21.49	1	35	10	10	10	10	10	10	60	34.5	1	40	10	10	10	10	10	10	60	27.32	1
68	3	2	2	1	1	1	2	5	2	50000	10	10	10	10	10	10	50	22.77	1	35	10	10	10	10	10	10	60	41.84	1	45	10	10	10	10	10	10	60	30.16	1	40	10	10	10	10	10	10	60	24.62	1
1119	3	12	2	1	1	1	2	5	2	50000	10	10	10	10	10	10	50	15.64	1	30	10	10	10	10	10	10	60	21.49	1	35	10	10	10	10	10	10	60	34.5	1	40	10	10	10	10	10	10	60	27.32	1
306	41	2	2	1	1	4	2	1	1	10000	10	10	10	10	10	10	50	22.77	1	35	10	10	10	10	10	10	60	41.84	1	45	10	10	10	10	10	10	60	30.16	1	40	10	10	10	10	10	10	60	24.62	1
1883	3	12	2	1	1	4	2	1	1	10000	10	10	10	10	10	10	50	15.64	1	30	0	5	5	5	0	5	20	21.49	0	35	10	10	10	10	5	10	55	34.5	1	40	5	5	10	10	10	10	50	27.32	1
309	41	2	1	3	1	4	1	5	1	25000	10	10	10	10	10	10	50	22.77	1	35	10	10	10	10	10	10	60	41.84	1	45	10	10	10	10	10	10	60	30.16	1	40	10	10	10	10	10	10	60	24.62	1
1962	4	12	1	3	1	4	1	5	1	25000	10	10	10	10	10	10	50	15.64	1	30	10	10	10	10	10	10	60	21.49	1	35	10	10	10	10	10	10	60	34.5	1	40	10	10	10	10	10	10	60	27.32	1
1471	53	2	1	1	2	3	1	5	3	0	10	0	5	5	5	5	20	22.77	0	35	10	10	5	10	5	5	45	41.84	1	45	10	10	5	10	10	5	50	30.16	1	40	10	10	10	5	5	5	45	24.62	1
1487	53	12	1	1	2	3	1	5	3	0	10	10	10	10	10	10	50	15.64	1	30	5	5	5	10	5	10	40	21.49	1	35	10	10	10	5	10	5	50	34.5	1	40	10	10	5	5	10	10	50	27.32	1
207	4	2	1	3	2	2	1	2	2	0	10	10	10	10	10	10	50	22.77	1	35	10	10	10	10	10	10	60	41.84	1	45	10	10	10	10	10	10	60	30.16	1	40	10	10	10	10	10	5	55	24.62	1
1102	4	12	1	3	2	2	1	2	2	0	10	10	10	10	10	10	50	15.64	1	30	10	10	10	10	10	10	60	21.49	1	35	10	10	10	10	10	10	60	34.5	1	40	10	10	10	10	10	10	60	27.32	1
317	38	2	1	1	3	4	1	1	1	100000	10	10	10	10	0	10	40	22.77	1	35	10	10	10	10	10	10	60	41.84	1	45	10	5	0	10	10	10	45	30.16	1	40	10	10	10	10	10	0	50	24.62	1
2077	38	12	1	1	3	4	1	1	1	100000	10	10	10	10	10	10	50	15.64	1	30	5	10	10	5	5	5	40	21.49	1	35	10	10	10	10	5	10	55	34.5	1	40	5	5	10	10	10	10	50	27.32	1
1451	26	2	2	1	2	4	2	5	1	50000	10	0	5	10	5	5	25	22.77	1	35	5	5	10	10	5	5	40	41.84	0	45	5	10	5	10	5	5	40	30.16	1	40	5	5	10	5	5	10	40	24.62	1
1356	26	12	2	1	2	4	2	5	1	50000	10	10	5	5	5	5	30	15.64	1	30	5	5	5	5	5	5	30	21.49	1	35	10	10	10	10	5	5	50	34.5	1	40	10	10	10	10	10	5	55	27.32	1
56	29	2	1	1	2	2	2	3	1	120000	10	10	10	10	10	10	50	22.77	1	35	10	10	10	10	10	10	60	41.84	1	45	10	10	10	10	10	10	60	30.16	1	40	10	10	10	10	10	10	60	24.62	1
1121	4	12	1	1	2	2	2	3	1	120000	10	10	10	10	10	10	50	15.64	1	30	10	10	10	10	10	10	60	21.49	1	35	10	10	10	10	10	10	60	34.5	1	40	10	10	10	10	10	10	60	27.32	1
635	68	2	2	1	1	1	2	5	2	0	10	10	10	10	10	10	50	22.77	1	35	10	10	10	10	10	10	60	41.84	1	45	10	10	10	10	10	10	60	30.16	1	40	10	10	10	10	10	0	50	24.62	1
1823	26	12	2	1	1	1	2	5	2	0	10	5	5	10	5	5	30	15.64	1	30	5	10	10	5	5	10	45	21.49	1	35	10	10	10	5	5	5	45	34.5	1	40	5	5	5	5	5	5	30	27.32	1
376	40	2	1	1	1	4	1	1	1	200000	10	10	10	10	10	0	40	22.77	1	35	10	10	10	10	10	10	60	41.84	1	45	10	10	0	10	10	10	50	30.16	1	40	10	0	10	10	10	10	50	24.62	1
1863	76	12	1	1	1	4	1	1	1	200000	10	10	10	10	10	10	50	15.64	1	30	5	5	10	5	5	5	35	21.49	1	35	10	10	10	10	5	10	55	34.5	1	40	10	10	10	10	10	10	60	27.32	1
364	44	2	1	1	3	2	2	2	1	300000	10	10	10	10	10	10	50	22.77	1	35	10	10	10	10	10	10	60	41.84	1	45	10	10	10	10	10	10	60	30.16	1	40	10	10	10	10	10	0	50	24.62	1
1323	50	12	1	1	3	2	2	2	1	300000	5	5	5	0	0	0	10	15.64	0	30	0	5	5	0	0	0	10	21.49	0	35	5	5	5	5	5	5	30	34.5	0	40	10	10	10	5	5	5	45	27.32	1
221	65	2	1	1	1	4	1	1	2	300000	10	5	10	10	10	10	45	22.77	1	35	10	10	10	10	10	10	60	41.84	1	45	10	10	5	10	10	10	55	30.16	1	40	10	10	10	10	10	10	60	24.62	1
1837	44	12	1	1	1	4	1	1	2	300000	5	10	5	5	10	5	35	15.64	1	30	0	0	5	5	5	5	20	21.49	0	35	10	10	5	5	5	5	40	34.5	1	40	10	5	10	5	5	5	40	27.32	1
188	53	2	1	3	1	4	1	5	1	0	5	5	0	5	5	10	25	22.77	1	35	5	10	10	5	10	10	50	41.84	1	45	0	10	5	5	0	5	25	30.16	0	40	10	10	10	5	0	5	40	24.62	1
1836	49	12	1	3	1	4	1	5	1	0	5	0	0	0	5	0	5	15.64	0	30	5	0	0	0	0	0	5	21.49	0	35	5	0	0	0	5	0	10	34.5	0	40	0	0	0	0	0	0	0	27.32	0
768	70	2	1	1	1	4	1	1	1	0	10	10	10	10	10	10	50	22.77	1	35	10	10	10	10	10	10	60	41.84	1	45	10	10	10	10	10	10	60	30.16	1	40	10	10	10	10	10	0	50	24.62	1
1667		12	1	1	1	4	1	1	1	0	5	5	10	10	10	10	45	15.64	1	30	5	10	10	5	5	5	40	21.49	1	35	10	10	10	10	10	10	60	34.5	1	40	10	10	10	10	10	10	60	27.32	1
473	3	2	1	2	1	3	1	2	4	0	10	10	10	10	10	10	50	22.77	1	35	10	10	10	10	10	10	60	41.84	1	45	10	10	0	10	10	10	50	30.16	1	40	10	10	10	10	10	10	60	24.62	1
1122	1	12	1	2	1	3	1	2	4	0	10	10	10	10	10	10	50	15.64	1	30	10	10	10	10	10	10	60	21.49	1	35	10	10	10	10	10	10	60	34.5	1	40	10	10	10	10	10	10	60	27.32	1
1780	53	2	1	1	4	1	2	5	2	0	10	0	5	5	5	0	15	22.77	0	35	5	5	5	5	5	5	30	41.84	0	45	5	5	5	5	5	5	30	30.16	0	40	5	5	5	5	5	5	30	24.62	1
1794	53	12	1	1	4	1	2	5	2	0	10	10	5	10	5	10	40	15.64	1	30	5	10	10	10	5	10	50	21.49	1	35	10	10	5	10	5	10	50	34.5	1	40	10	10	5	5	10	5	45	27.32	1
1548	69	2	1	1	1	4	1	5	2	80000	10	0	5	5	5	5	20	22.77	0	35	10	5	5	5	5	5	35	41.84	0	45	10	10	5	5	5	5	40	30.16	1	40	10	5	5	10	5	5	40	24.62	1
1569	69	12	1	1	1	4	1	5	2	80000	10	10	5	5	5	5	30	15.64	1	30	5	10	10	10	5	5	45	21.49	1	35	10	10	5	10	5	5	45	34.5	1	40	10	10	5	5	5	10	45	27.32	1
284	40	2	1	1	1	2	2	2	2	0	10	10	10	10	10	10	50	22.77	1	35	10	10	10	10	10	10	60	41.84	1	45	10	10	10	10	10	10	60	30.16	1	40	10	10	10	10	10	10	60	24.62	1
1980	1	12	1	1	1	2	2	2	2	0	10	10	5	5	5	5	30	15.64	1	30	5	5	5	5	0	0	20	21.49	0	35	5	5	5	5	0	0	20	34.5	0	40	0	5	5	5	5	5	25	27.32	0
456	41	2	1	2	1	4	1	5	1	0	10	10	10	10	10	10	50	22.77	1	35	10	10	10	10	10	10	60	41.84	1	45	10	10	10	10	10	10	60	30.16	1	40	10	10	10	10	10	10	60	24.62	1
1913	38	12	1	2	1	4	1	5	1	0	10	10	10	10	10	10	50	15.64	1	30	10	10	10	10	10	10	60	21.49	1	35	10	10	10	10	10	10	60	34.5	1	40	10	10	10	10	10	10	60	27.32	1
205	51	2	1	1	1	2	1	1	1	10000	0	5	0	5	0	0	10	22.77	0	35	5	10	10	5	0	5	35	41.84	0	45	10	10	5	10	10	10	55	30.16	1	40	5	10	10	10	0	10	45	24.62	1
1380	50	12	1	1	1	2	1	1	1	10000	5	5	5	5	5	5	25	15.64	1	30	5	5	5	5	5	5	30	21.49	1	35	5	5	5	5	5	5	30	34.5	0	40	10	10	5	5	5	5	40	27.32	1
212	41	2	2	2	1	4	2	5	2	0	10	10	10	10	10	10	50	22.77	1	35	10	10	10	10	10	10	60	41.84	1	45	10	10	10	10	10	10	60	30.16	1	40	10	10	10	10	10	10	60	24.62	1
1874	4	12	2	2	1	4	2	5	2	0	10	10	10	10	10	10	50	15.64	1	30	10	10	10	10	10	10	60	21.49	1	35	10	10	10	10	10	10	60	34.5	1	40	10	10	10	10	10	10	60	27.32	1
1291	49	2	1	1	2	1	1	5	2	0	10	10	0	0	10	5	25	22.77	1	35	10	10	10	5	10	5	50	41.84	1	45	10	10	0	10	10	10	50	30.16	1	40	5	5	0	10	0	0	20	24.62	0
1668	49	12	1	1	2	1	1	5	2	0	10	10	5	5	10	10	40	15.64	1	30	5	5	10	10	5	10	45	21.49	1	35	5	10	10	10	5	10	50	34.5	1	40	10	10	5	5	10	5	45	27.32	1
204	53	2	2	1	1	2	2	1	1	35000	10	10	10	5	10	10	45	22.77	1	35	10	10	10	10	5	5	50	41.84	1	45	10	10	10	10	5	10	55	30.16	1	40	10	10	10	10	5	5	50	24.62	1
1382	50	12	2	1	1	2	2	1	1	35000	5	5	0	0	0	0	5	15.64	0	30	5	5	5	0	0	0	15	21.49	0	35	10	10	5	5	5	0	35	34.5	1	40	5	5	10	10	5	5	40	27.32	1
1717	49	2	2	3	3	2	2	5	1	0	10	10	10	10	10	10	50	22.77	1	35	10	10	10	10	10	10	60	41.84	1	45	10	10	10	10	10	10	60	30.16	1	40	10	10	10	10	10	10	60	24.62	1
1683	49	12	2	3	3	2	2	5	1	0	0	0	5	5	0	0	10	15.64	0	30	5	0	0	5	0	0	10	21.49	0	35	5	0	0	0	0	0	5	34.5	0	40	0	0	0	0	0	0	0	27.32	0
316	38	2	1	1	1	1	1	5	2	0	10	10	10	5	0	5	30	22.77	1	35	10	10	10	10	10	10	60	41.84	1	45	10	10	5	10	10	10	55	30.16	1	40	10	10	10	10	10	5	55	24.62	1
2075	3	12	1	1	1	1	1	5	2	0	5	5	10	10	10	10	45	15.64	1	30	5	10	10	5	5	10	45	21.49	1	35	10	10	10	10	0	10	50	34.5	1	40	10	10	10	10	5	10	55	27.32	1
7	50	2	1	1	1	4	1	5	2	300000	10	0	0	0	10	0	10	22.77	0	35	10	10	10	10	10	10	60	41.84	1	45	10	10	0	10	10	10	50	30.16	1	40	10	10	10	10	0	0	40	24.62	1
2240	26	12	1	1	1	4	1	5	2	300000	10	10	5	5	10	5	35	15.64	1	30	5	5	5	5	5	5	30	21.49	1	35	10	5	10	5	5	5	40	34.5	1	40	5	5	10	10	5	5	40	27.32	1
33	50	2	1	1	1	4	2	3	1	0	5	5	5	10	0	10	30	22.77	1	35	10	5	5	10	10	5	45	41.84	1	45	10	10	5	5	5	5	40	30.16	1	40	5	10	5	5	10	10	45	24.62	1
1318	52	12	1	1	1	4	2	3	1	0	0	5	5	0	5	5	20	15.64	1	30	5	5	5	0	0	0	15	21.49	0	35	10	10	10	5	0	10	45	34.5	1	40	0	0	0	5	0	0	5	27.32	0
69	4	2	1	2	2	2	1	1	2	0	10	10	10	10	10	10	50	22.77	1	35	10	10	10	10	10	10	60	41.84	1	45	10	10	10	10	10	10	60	30.16	1	40	10	10	10	10	10	10	60	24.62	1
986	38	12	1	2	2	2	1	1	2	0	10	10	10	10	10	10	50	15.64	1	30	10	10	10	10	10	10	60	21.49	1	35	10	10	10	10	10	10	60	34.5	1	40	10	10	10	10	10	10	60	27.32	1
195	53	2	1	1	1	4	1	5	2	150000	10	10	10	10	10	10	50	22.77	1	35	10	10	10	10	10	10	60	41.84	1	45	10	10	10	10	10	10	60	30.16	1	40	10	10	10	10	10	10	60	24.62	1
1493	53	12	1	1	1	4	1	5	2	150000	10	10	10	10	10	10	50	15.64	1	30	10	10	10	10	10	10	60	21.49	1	35	10	10	10	10	10	10	60	34.5	1	40	10	10	10	10	10	10	60	27.32	1
891	38	2	2	1	2	2	1	5	1	0	10	10	10	10	10	10	50	22.77	1	35	10	10	10	10	10	10	60	41.84	1	45	10	10	10	10	10	10	60	30.16	1	40	10	10	10	10	10	10	60	24.62	1
1957	3	12	2	1	2	2	1	5	1	0	10	10	10	10	10	10	50	15.64	1	30	10	10	10	10	10	10	60	21.49	1	35	10	10	10	10	10	10	60	34.5	1	40	10	10	10	10	10	10	60	27.32	1
180	51	2	1	1	1	4	1	5	2	30000	10	10	0	10	0	5	25	22.77	1	35	10	10	10	10	10	10	60	41.84	1	45	5	10	10	10	10	10	55	30.16	1	40	10	10	10	10	10	10	60	24.62	1
1483	50	12	1	1	1	4	1	5	2	30000	10	10	10	10	10	10	50	15.64	1	30	10	10	10	10	10	10	60	21.49	1	35	10	10	10	10	10	10	60	34.5	1	40	10	10	10	10	10	10	60	27.32	1
253	50	2	1	2	3	3	1	2	1	0	10	10	10	10	10	10	50	22.77	1	35	10	10	10	10	10	10	60	41.84	1	45	10	10	0	10	10	10	50	30.16	1	40	5	10	10	10	10	10	55	24.62	1
1844	9	12	1	2	3	3	1	2	1	0	10	10	10	5	5	5	35	15.64	1	30	5	10	5	10	5	10	45	21.49	1	35	10	10	5	10	5	5	45	34.5	1	40	10	5	10	5	10	5	45	27.32	1
50	3	2	1	1	1	1	1	1	1	0	10	10	0	0	10	0	20	22.77	0	35	10	10	10	10	10	10	60	41.84	1	45	10	0	0	0	0	0	10	30.16	0	40	0	0	0	0	0	0	0	24.62	0
1099	80	12	1	1	1	1	1	1	1	0	10	10	10	10	10	10	50	15.64	1	30	10	10	10	10	10	10	60	21.49	1	35	10	10	10	10	10	10	60	34.5	1	40	10	10	10	10	10	10	60	27.32	1
59	3	2	1	1	1	4	1	1	1	20000	5	10	10	5	10	10	45	22.77	1	35	10	10	10	5	10	10	55	41.84	1	45	10	5	10	10	10	5	50	30.16	1	40	10	10	5	5	10	10	50	24.62	1
2053	4	12	1	1	1	4	1	1	1	20000	10	10	10	10	10	10	50	15.64	1	30	10	10	10	10	10	10	60	21.49	1	35	10	10	10	10	10	10	60	34.5	1	40	10	10	10	10	10	10	60	27.32	1
942	70	2	1	1	1	1	1	5	2	10000	10	10	10	10	10	10	50	22.77	1	35	10	10	10	10	10	10	60	41.84	1	45	10	10	10	10	10	10	60	30.16	1	40	10	10	10	10	10	0	50	24.62	1
1359	44	12	1	1	1	1	1	5	2	10000	0	0	5	5	5	5	20	15.64	1	30	0	5	5	0	0	5	15	21.49	0	35	10	10	10	5	0	5	40	34.5	1	40	10	10	10	10	5	10	55	27.32	1
1219	49	2	1	1	2	4	1	1	1	30000	5	5	5	5	5	5	25	22.77	1	35	10	5	5	5	10	10	45	41.84	1	45	10	0	0	5	0	10	25	30.16	0	40	0	0	5	5	5	0	15	24.62	0
1807	49	12	1	1	2	4	1	1	1	30000	10	10	10	10	10	10	50	15.64	1	30	10	10	10	5	5	5	45	21.49	1	35	10	10	10	10	0	10	50	34.5	1	40	10	10	10	10	10	10	60	27.32	1
943	65	2	2	1	1	2	2	1	1	0	10	10	10	10	10	10	50	22.77	1	35	10	10	10	10	10	10	60	41.84	1	45	10	10	0	10	10	10	50	30.16	1	40	10	10	10	10	10	0	50	24.62	1
1801	49	12	2	1	1	2	2	1	1	0	10	10	5	5	5	5	30	15.64	1	30	10	10	10	10	10	10	60	21.49	1	35	10	10	10	10	10	10	60	34.5	1	40	10	10	10	10	10	10	60	27.32	1
774	65	2	1	1	1	4	2	5	2	0	10	10	10	10	10	0	40	22.77	1	35	10	10	10	10	10	10	60	41.84	1	45	10	10	0	5	10	10	45	30.16	1	40	10	10	10	5	10	0	45	24.62	1
1591	26	12	1	1	1	4	2	5	2	0	10	10	5	10	10	5	40	15.64	1	30	0	5	5	10	5	5	30	21.49	1	35	10	10	10	5	5	5	45	34.5	1	40	10	10	10	5	10	10	55	27.32	1
231	68	2	1	1	1	3	1	4	1	0	0	0	0	0	0	0	0	22.77	0	35	5	5	5	0	10	10	35	41.84	0	45	5	5	5	5	0	10	30	30.16	0	40	10	10	5	5	5	0	35	24.62	1
1314	66	12	1	1	1	3	1	4	1	0	10	10	10	10	10	10	50	15.64	1	30	5	5	5	10	5	10	40	21.49	1	35	10	5	5	5	10	5	40	34.5	1	40	0	0	0	5	0	5	10	27.32	0
170	49	2	1	1	1	2	1	5	3	50000	10	10	10	10	0	0	30	22.77	1	35	10	10	10	10	10	10	60	41.84	1	45	10	10	10	10	10	10	60	30.16	1	40	10	10	10	10	10	10	60	24.62	1
1390	66	12	1	1	1	2	1	5	3	50000	10	10	5	5	5	5	30	15.64	1	30	5	5	5	10	5	5	35	21.49	1	35	10	10	5	5	5	5	40	34.5	1	40	10	10	10	5	5	5	45	27.32	1
1428	9	2	1	1	2	2	1	2	1	100000	10	5	5	0	5	0	15	22.77	0	35	10	10	10	5	5	5	45	41.84	1	45	10	10	5	5	5	5	40	30.16	1	40	10	10	10	10	5	0	45	24.62	1
1363	9	12	1	1	2	2	1	2	1	100000	10	10	10	5	5	10	40	15.64	1	30	5	5	5	10	5	5	35	21.49	1	35	10	10	10	10	5	5	50	34.5	1	40	10	10	10	10	10	5	55	27.32	1
238	68	2	1	1	1	4	1	5	2	100000	10	10	10	10	10	10	50	22.77	1	35	10	10	10	10	10	10	60	41.84	1	45	10	10	10	10	10	10	60	30.16	1	40	10	10	10	10	10	10	60	24.62	1
1812	50	12	1	1	1	4	1	5	2	100000	10	5	10	5	5	5	30	15.64	1	30	5	5	5	5	5	5	30	21.49	1	35	10	10	10	5	5	5	45	34.5	1	40	10	5	10	5	5	5	40	27.32	1
1013	65	2	1	1	1	1	1	5	2	0	10	10	10	10	10	10	50	22.77	1	35	10	10	10	10	10	10	60	41.84	1	45	10	10	10	10	10	10	60	30.16	1	40	10	10	10	10	10	10	60	24.62	1
1570	49	12	1	1	1	1	1	5	2	0	10	5	5	5	5	5	25	15.64	1	30	5	5	5	5	0	5	25	21.49	1	35	10	5	5	5	0	5	30	34.5	0	40	10	10	10	10	10	0	50	27.32	1
1220	44	2	2	1	1	1	2	5	1	5000	10	10	10	10	10	10	50	22.77	1	35	10	10	10	10	10	10	60	41.84	1	45	10	10	10	10	10	10	60	30.16	1	40	5	5	5	5	10	0	30	24.62	1
1783	49	12	2	1	1	1	2	5	1	5000	10	10	10	10	10	10	50	15.64	1	30	10	10	10	10	10	10	60	21.49	1	35	10	10	10	10	10	10	60	34.5	1	40	10	10	10	10	10	10	60	27.32	1
38	3	2	1	1	1	1	1	1	1	0	10	10	10	10	10	10	50	22.77	1	35	10	10	10	10	10	10	60	41.84	1	45	10	10	10	10	10	10	60	30.16	1	40	10	10	10	10	10	10	60	24.62	1
1071	4	12	1	1	1	1	1	1	1	0	10	10	10	10	10	10	50	15.64	1	30	5	5	10	10	10	10	50	21.49	1	35	10	10	10	10	10	10	60	34.5	1	40	10	10	10	10	10	10	60	27.32	1
201	49	2	1	1	1	2	1	5	2	100000	10	0	0	10	10	0	20	22.77	0	35	5	10	10	10	10	10	55	41.84	1	45	10	10	0	10	5	5	40	30.16	1	40	0	10	0	0	0	0	10	24.62	0
1311	53	12	1	1	1	2	1	5	2	100000	10	0	10	10	0	5	25	15.64	1	30	5	0	5	10	0	0	20	21.49	0	35	10	10	5	0	5	10	40	34.5	1	40	5	0	0	0	0	0	5	27.32	0
263	69	2	1	1	3	4	3	1	1	0	5	0	5	10	10	10	35	22.77	1	35	10	10	10	10	10	10	60	41.84	1	45	10	10	10	10	10	10	60	30.16	1	40	10	10	10	10	10	10	60	24.62	1
1301	50	12	1	1	3	4	3	1	1	0	5	5	5	5	5	5	25	15.64	1	30	10	5	5	10	10	10	50	21.49	1	35	10	10	10	10	10	10	60	34.5	1	40	10	10	10	10	10	10	60	27.32	1
1411	49	2	2	1	1	1	2	5	3	0	10	5	5	10	5	5	30	22.77	1	35	5	5	5	10	10	5	40	41.84	0	45	10	10	5	5	5	5	40	30.16	1	40	5	5	5	10	5	5	35	24.62	1
1351	49	12	2	1	1	1	2	5	3	0	10	10	5	5	10	5	35	15.64	1	30	5	5	5	5	5	5	30	21.49	1	35	10	10	5	5	10	5	45	34.5	1	40	10	10	5	5	10	10	50	27.32	1
763	65	2	1	3	1	3	1	3	1	20000	10	10	10	10	10	5	45	22.77	1	35	10	10	10	10	10	10	60	41.84	1	45	10	10	0	10	10	10	50	30.16	1	40	10	10	10	10	10	0	50	24.62	1
1581	53	12	1	3	1	3	1	3	1	20000	10	10	10	10	10	10	50	15.64	1	30	10	10	10	10	10	10	60	21.49	1	35	10	10	10	10	10	10	60	34.5	1	40	10	10	10	10	10	10	60	27.32	1
1226	49	2	1	1	2	3	2	2	1	20000	5	5	5	5	5	5	25	22.77	1	35	5	5	5	10	5	5	35	41.84	0	45	5	5	5	5	5	5	30	30.16	0	40	5	5	5	10	5	5	35	24.62	1
1303	50	12	1	1	2	3	2	2	1	20000	5	5	5	5	5	5	25	15.64	1	30	5	5	5	5	5	5	30	21.49	1	35	10	10	5	5	5	5	40	34.5	1	40	5	5	5	5	5	5	30	27.32	1
1697	15	2	1	1	1	1	1	5	1	60000	10	0	5	5	5	0	15	22.77	0	35	10	10	10	5	5	5	45	41.84	1	45	10	10	0	5	10	5	40	30.16	1	40	10	10	10	5	5	5	45	24.62	1
1820	15	12	1	1	1	1	1	5	1	60000	10	5	10	5	5	5	30	15.64	1	30	5	5	5	5	5	5	30	21.49	1	35	10	10	5	10	5	10	50	34.5	1	40	10	10	5	5	10	10	50	27.32	1
1693	26	2	1	3	1	1	1	5	2	15000	10	0	5	5	0	5	15	22.77	0	35	5	5	10	5	10	5	40	41.84	0	45	10	10	5	5	10	5	45	30.16	1	40	10	10	10	5	10	5	50	24.62	1
1765	15	12	1	3	1	1	1	5	2	15000	10	10	10	10	10	10	50	15.64	1	30	5	5	10	10	5	5	40	21.49	1	35	10	10	5	5	10	5	45	34.5	1	40	10	10	5	10	10	5	50	27.32	1
63	3	2	2	1	1	2	1	5	2	20000	10	10	10	10	10	10	50	22.77	1	35	10	10	10	10	10	10	60	41.84	1	45	10	10	10	10	10	10	60	30.16	1	40	10	10	10	10	10	10	60	24.62	1
2272	1	12	2	1	1	2	1	5	2	20000	10	10	10	10	10	10	50	15.64	1	30	10	10	10	10	10	10	60	21.49	1	35	10	10	10	10	10	10	60	34.5	1	40	10	10	10	10	10	10	60	27.32	1
261	44	2	1	1	3	4	2	5	1	0	10	10	10	10	10	5	45	22.77	1	35	10	10	10	10	10	10	60	41.84	1	45	10	5	10	10	5	10	50	30.16	1	40	10	10	10	10	10	5	55	24.62	1
1195	50	12	1	1	3	4	2	5	1	0	5	5	5	5	5	5	25	15.64	1	30	10	10	10	10	5	5	50	21.49	1	35	10	10	0	10	0	0	30	34.5	0	40	5	0	0	10	10	0	25	27.32	0
342	65	2	1	1	1	1	1	1	1	0	10	10	10	10	10	10	50	22.77	1	35	10	5	10	10	10	10	55	41.84	1	45	10	10	10	10	10	5	55	30.16	1	40	10	10	10	10	10	0	50	24.62	1
1298	50	12	1	1	1	1	1	1	1	0	5	5	10	5	5	0	25	15.64	1	30	5	10	10	0	0	5	30	21.49	1	35	10	10	10	10	0	0	40	34.5	1	40	5	5	10	10	10	10	50	27.32	1
27	18	2	1	1	1	1	1	5	1	15000	10	10	10	10	10	10	50	22.77	1	35	10	10	10	10	10	10	60	41.84	1	45	10	10	0	10	10	10	50	30.16	1	40	10	10	10	10	10	0	50	24.62	1
983	4	12	1	1	1	1	1	5	1	15000	10	10	10	10	10	10	50	15.64	1	30	10	10	10	10	10	10	60	21.49	1	35	10	10	10	10	10	10	60	34.5	1	40	10	10	10	10	10	10	60	27.32	1
633	65	2	1	1	1	2	1	1	1	0	10	10	10	10	10	10	50	22.77	1	35	10	10	10	10	10	10	60	41.84	1	45	10	10	10	10	10	10	60	30.16	1	40	10	10	10	5	10	10	55	24.62	1
1566	66	12	1	1	1	2	1	1	1	0	10	10	10	10	10	10	50	15.64	1	30	5	5	5	5	5	5	30	21.49	1	35	10	10	5	10	5	5	45	34.5	1	40	10	10	5	5	5	5	40	27.32	1
302	4	2	1	1	1	1	1	5	2	50000	10	10	10	10	10	5	45	22.77	1	35	10	10	0	10	10	10	50	41.84	1	45	10	10	10	10	10	10	60	30.16	1	40	10	10	5	5	10	5	45	24.62	1
2133	73	12	1	1	1	1	1	5	2	50000	10	10	10	10	10	10	50	15.64	1	30	5	5	10	10	10	10	50	21.49	1	35	10	10	10	10	10	10	60	34.5	1	40	10	10	10	10	10	10	60	27.32	1
66	3	2	1	1	2	1	1	5	2	200000	10	0	10	10	10	10	40	22.77	1	35	10	10	10	10	10	10	60	41.84	1	45	10	10	5	10	10	10	55	30.16	1	40	10	10	10	10	10	0	50	24.62	1
1120	80	12	1	1	2	1	1	5	2	200000	10	10	10	10	10	10	50	15.64	1	30	10	10	10	10	10	10	60	21.49	1	35	10	10	10	10	10	10	60	34.5	1	40	10	10	10	10	10	10	60	27.32	1
210	38	2	1	1	1	4	1	1	1	0	0	0	0	0	0	0	0	22.77	0	35	10	10	10	10	10	10	60	41.84	1	45	10	10	0	10	10	10	50	30.16	1	40	10	5	10	10	5	0	40	24.62	1
1870	4	12	1	1	1	4	1	1	1	0	10	10	10	10	10	10	50	15.64	1	30	5	10	10	10	5	10	50	21.49	1	35	10	10	10	0	0	10	40	34.5	1	40	10	10	10	10	10	10	60	27.32	1
230	69	2	1	2	1	3	1	1	1	0	10	10	0	10	10	10	40	22.77	1	35	10	10	10	10	10	10	60	41.84	1	45	10	10	10	10	10	10	60	30.16	1	40	10	10	10	10	10	10	60	24.62	1
1477	52	12	1	2	1	3	1	1	1	0	10	0	5	10	10	5	30	15.64	1	30	0	0	0	0	0	0	0	21.49	0	35	5	10	10	10	5	5	45	34.5	1	40	0	5	10	5	0	5	25	27.32	0
326	42	2	1	1	1	4	1	5	1	50000	10	10	10	10	0	10	40	22.77	1	35	10	10	10	10	10	10	60	41.84	1	45	10	10	10	10	10	10	60	30.16	1	40	10	10	10	10	10	10	60	24.62	1
1116	80	12	1	1	1	4	1	5	1	50000	10	10	10	10	10	10	50	15.64	1	30	10	10	10	10	10	10	60	21.49	1	35	10	10	10	10	10	10	60	34.5	1	40	10	10	10	10	10	10	60	27.32	1
1236	15	2	1	3	1	4	1	5	1	100000	10	10	0	0	5	5	20	22.77	0	35	0	0	0	0	0	0	0	41.84	0	45	10	5	0	0	5	0	20	30.16	0	40	5	10	10	5	0	0	30	24.62	1
1320	8	12	1	3	1	4	1	5	1	100000	10	10	0	10	0	5	25	15.64	1	30	10	10	0	0	0	0	20	21.49	0	35	10	0	5	0	5	0	20	34.5	0	40	5	0	0	5	0	0	10	27.32	0
266	40	2	1	3	1	1	1	1	2	30000	10	10	10	10	0	10	40	22.77	1	35	10	10	10	10	10	10	60	41.84	1	45	10	10	5	10	10	10	55	30.16	1	40	10	10	10	10	10	10	60	24.62	1
2274	3	12	1	3	1	1	1	1	2	30000	5	5	10	10	10	5	40	15.64	1	30	5	10	10	10	10	10	55	21.49	1	35	10	10	10	10	5	10	55	34.5	1	40	10	10	10	10	10	10	60	27.32	1
708	38	2	1	1	1	1	1	5	2	0	10	10	10	10	10	10	50	22.77	1	35	10	10	10	10	10	10	60	41.84	1	45	10	10	5	10	10	10	55	30.16	1	40	10	10	10	10	10	0	50	24.62	1
1958	4	12	1	1	1	1	1	5	2	0	10	10	10	10	10	10	50	15.64	1	30	10	10	10	10	10	10	60	21.49	1	35	10	10	10	10	10	10	60	34.5	1	40	10	10	10	10	10	10	60	27.32	1
1228	69	2	2	1	1	4	1	5	1	0	0	5	0	5	10	0	20	22.77	0	35	0	5	0	5	0	0	10	41.84	0	45	10	5	0	5	0	5	25	30.16	0	40	0	5	10	10	0	10	35	24.62	1
1478	8	12	2	1	1	4	1	5	1	0	0	5	0	0	5	10	20	15.64	1	30	10	0	0	5	5	5	25	21.49	1	35	5	0	0	5	0	5	15	34.5	0	40	0	10	10	0	5	5	30	27.32	1
2254	49	2	1	1	1	4	1	1	1	0	10	10	10	10	10	10	50	22.77	1	35	10	10	10	5	5	5	45	41.84	1	45	10	10	10	5	5	5	45	30.16	1	40	10	10	5	5	5	5	40	24.62	1
1346	9	12	1	1	1	4	1	1	1	0	5	5	5	5	5	5	25	15.64	1	30	5	5	10	5	5	5	35	21.49	1	35	10	10	10	10	5	5	50	34.5	1	40	10	10	5	5	10	10	50	27.32	1
125	3	2	1	1	1	3	1	1	1	20000	0	0	0	0	10	0	10	22.77	0	35	0	0	0	10	0	0	10	41.84	0	45	10	10	0	0	10	0	30	30.16	0	40	10	10	0	0	0	0	20	24.62	0
2086	3	12	1	1	1	3	1	1	1	20000	10	10	10	10	10	10	50	15.64	1	30	10	10	10	10	10	10	60	21.49	1	35	10	10	10	10	10	10	60	34.5	1	40	10	10	10	10	10	10	60	27.32	1
1139	50	2	1	1	1	4	2	3	3	200000	5	0	0	0	5	0	5	22.77	0	35	5	5	5	5	5	5	30	41.84	0	45	5	10	5	10	5	5	40	30.16	1	40	0	5	5	10	5	0	25	24.62	1
1503	50	12	1	1	1	4	2	3	3	200000	10	10	5	5	5	5	30	15.64	1	30	0	5	5	10	5	5	30	21.49	1	35	10	10	5	10	5	5	45	34.5	1	40	5	5	10	5	10	5	40	27.32	1
1732	26	2	2	1	1	1	2	5	1	0	10	5	5	5	5	5	25	22.77	1	35	10	10	10	5	5	5	45	41.84	1	45	10	10	5	5	5	5	40	30.16	1	40	10	10	10	5	5	5	45	24.62	1
1750	26	12	2	1	1	1	2	5	1	0	10	10	10	10	5	5	40	15.64	1	30	5	10	5	10	5	5	40	21.49	1	35	10	10	5	10	5	10	50	34.5	1	40	10	10	10	5	10	5	50	27.32	1
1551	15	2	1	3	4	4	1	5	1	0	10	0	5	5	0	5	15	22.77	0	35	10	5	5	5	10	5	40	41.84	0	45	10	10	5	5	10	10	50	30.16	1	40	10	10	5	10	5	10	50	24.62	1
2257	15	12	1	3	4	4	1	5	1	0	5	10	10	5	5	5	35	15.64	1	30	10	10	5	10	5	5	45	21.49	1	35	10	10	10	5	10	5	50	34.5	1	40	10	10	10	10	10	10	60	27.32	1
377	71	2	1	2	1	2	2	1	1	10000	10	10	10	10	10	10	50	22.77	1	35	10	10	10	10	10	10	60	41.84	1	45	10	10	10	10	10	10	60	30.16	1	40	10	10	10	10	10	10	60	24.62	1
1939	4	12	1	2	1	2	2	1	1	10000	10	10	10	10	10	10	50	15.64	1	30	5	10	10	5	5	10	45	21.49	1	35	10	10	10	10	5	5	50	34.5	1	40	10	10	10	10	10	10	60	27.32	1
294	3	2	2	1	2	4	1	1	2	0	10	10	10	10	10	10	50	22.77	1	35	10	10	10	10	10	10	60	41.84	1	45	10	10	10	10	10	10	60	30.16	1	40	10	10	10	10	10	10	60	24.62	1
1970	4	12	2	1	2	4	1	1	2	0	10	10	10	10	10	10	50	15.64	1	30	10	10	10	10	10	10	60	21.49	1	35	10	10	10	10	10	10	60	34.5	1	40	10	10	10	10	10	10	60	27.32	1
1737	52	2	1	1	1	4	2	1	2	70000	0	5	0	10	10	5	30	22.77	1	35	0	0	0	5	0	0	5	41.84	0	45	10	10	10	10	5	5	50	30.16	1	40	10	5	5	0	0	0	20	24.62	0
1723	9	12	1	1	1	4	2	1	2	70000	10	0	10	10	0	10	30	15.64	1	30	0	0	0	0	0	0	0	21.49	0	35	10	10	0	0	0	0	20	34.5	0	40	5	0	0	5	0	0	10	27.32	0
636	70	2	1	2	2	4	1	5	2	200000	10	10	5	10	10	10	45	22.77	1	35	10	10	10	10	10	0	50	41.84	1	45	10	10	5	0	10	10	45	30.16	1	40	10	10	10	10	10	0	50	24.62	1
1514	50	12	1	2	2	4	1	5	2	200000	10	10	5	10	10	5	40	15.64	1	30	0	5	10	10	5	10	40	21.49	1	35	10	10	10	10	5	10	55	34.5	1	40	10	10	5	10	10	5	50	27.32	1
1435	69	2	1	1	1	2	2	5	1	170000	5	5	10	10	5	5	35	22.77	1	35	5	5	5	5	5	5	30	41.84	0	45	5	5	5	5	5	5	30	30.16	0	40	5	5	5	5	5	5	30	24.62	1
1370	69	12	1	1	1	2	2	5	1	170000	10	10	5	5	10	10	40	15.64	1	30	5	5	10	5	5	5	35	21.49	1	35	10	10	10	5	5	5	45	34.5	1	40	10	10	10	5	10	10	55	27.32	1
1712	49	2	1	1	1	1	2	5	1	50000	10	10	10	10	10	10	50	22.77	1	35	10	10	10	10	10	10	60	41.84	1	45	10	10	10	10	10	10	60	30.16	1	40	10	10	10	10	10	10	60	24.62	1
1680	49	12	1	1	1	1	2	5	1	50000	10	10	10	10	10	10	50	15.64	1	30	10	10	10	10	10	10	60	21.49	1	35	10	10	10	10	10	10	60	34.5	1	40	10	10	10	10	10	10	60	27.32	1
1015	65	2	1	1	1	3	1	1	2	0	10	10	10	10	10	10	50	22.77	1	35	10	10	10	10	10	10	60	41.84	1	45	10	10	10	10	10	10	60	30.16	1	40	10	10	10	10	10	10	60	24.62	1
1670	53	12	1	1	1	3	1	1	2	0	10	10	5	10	5	10	40	15.64	1	30	5	10	5	5	5	10	40	21.49	1	35	10	10	5	10	5	10	50	34.5	1	40	10	10	5	5	10	10	50	27.32	1
1718	49	2	1	1	1	4	2	5	2	60000	10	10	10	10	10	10	50	22.77	1	35	10	10	10	10	10	10	60	41.84	1	45	10	10	10	10	10	10	60	30.16	1	40	10	10	10	10	10	0	50	24.62	1
1684	49	12	1	1	1	4	2	5	2	60000	0	0	0	5	5	5	15	15.64	0	30	5	0	0	0	0	0	5	21.49	0	35	5	0	0	0	0	0	5	34.5	0	40	5	5	0	0	0	0	10	27.32	0
1779	49	2	1	1	1	4	2	1	1	0	10	10	10	10	10	10	50	22.77	1	35	10	10	10	10	10	10	60	41.84	1	45	10	10	10	10	10	10	60	30.16	1	40	10	10	10	10	10	5	55	24.62	1
1792	49	12	1	1	1	4	2	1	1	0	10	10	10	10	10	10	50	15.64	1	30	10	10	10	10	10	10	60	21.49	1	35	10	10	10	10	10	10	60	34.5	1	40	10	10	10	10	10	10	60	27.32	1
718	70	2	1	1	1	1	1	5	3	0	10	10	10	10	10	10	50	22.77	1	35	10	10	10	10	10	10	60	41.84	1	45	10	10	10	10	10	10	60	30.16	1	40	10	10	10	10	10	0	50	24.62	1
2168	1	12	1	1	1	1	1	5	3	0	10	10	10	10	10	10	50	15.64	1	30	10	10	10	10	10	10	60	21.49	1	35	10	10	10	10	10	10	60	34.5	1	40	10	10	10	10	10	10	60	27.32	1
1225	8	2	1	1	1	3	1	1	1	80000	0	0	0	5	10	0	15	22.77	0	35	5	10	5	5	10	10	45	41.84	1	45	5	10	5	10	10	10	50	30.16	1	40	0	5	5	10	5	0	25	24.62	1
1698	26	12	1	1	1	3	1	1	1	80000	10	10	10	5	5	10	40	15.64	1	30	10	10	5	10	5	10	50	21.49	1	35	10	5	5	10	10	10	50	34.5	1	40	10	10	5	10	10	10	55	27.32	1
693	69	2	1	3	2	3	1	1	1	0	5	10	0	10	10	0	30	22.77	1	35	5	10	5	10	10	10	50	41.84	1	45	10	10	0	10	10	10	50	30.16	1	40	10	10	10	10	10	0	50	24.62	1
1160	49	12	1	3	2	3	1	1	1	0	5	5	5	5	5	5	25	15.64	1	30	5	5	5	5	0	5	25	21.49	1	35	10	10	10	10	0	10	50	34.5	1	40	5	5	10	10	5	5	40	27.32	1
337	65	2	1	1	2	4	1	5	1	0	10	10	10	10	10	10	50	22.77	1	35	10	10	10	10	10	10	60	41.84	1	45	10	10	0	10	10	10	50	30.16	1	40	10	10	10	10	10	5	55	24.62	1
1334	49	12	1	1	2	4	1	5	1	0	5	5	5	5	5	0	20	15.64	1	30	0	5	5	0	0	0	10	21.49	0	35	10	10	10	0	0	5	35	34.5	1	40	5	5	5	5	5	5	30	27.32	1
922	65	2	1	1	1	2	2	5	2	70000	10	10	10	10	10	10	50	22.77	1	35	10	10	10	10	10	10	60	41.84	1	45	10	10	10	10	10	10	60	30.16	1	40	10	10	10	10	10	10	60	24.62	1
1702	9	12	1	1	1	2	2	5	2	70000	10	10	10	5	5	10	40	15.64	1	30	5	5	5	10	5	5	35	21.49	1	35	10	10	5	10	10	5	50	34.5	1	40	10	10	10	5	10	5	50	27.32	1
248	49	2	1	1	1	4	1	1	2	50000	10	10	10	10	10	10	50	22.77	1	35	10	10	10	10	10	10	60	41.84	1	45	10	10	10	10	10	10	60	30.16	1	40	10	10	10	10	10	10	60	24.62	1
1767	69	12	1	1	1	4	1	1	2	50000	10	10	10	10	10	10	50	15.64	1	30	5	5	5	5	5	5	30	21.49	1	35	10	10	10	10	5	5	50	34.5	1	40	10	10	10	10	5	5	50	27.32	1
134	44	2	1	3	2	4	1	5	3	400000	10	0	10	10	10	10	40	22.77	1	35	10	10	10	10	10	10	60	41.84	1	45	10	10	10	10	10	10	60	30.16	1	40	10	10	10	10	10	10	60	24.62	1
1852	49	12	1	3	2	4	1	5	3	400000	10	10	5	5	10	10	40	15.64	1	30	5	5	5	10	10	10	45	21.49	1	35	10	10	10	10	0	10	50	34.5	1	40	10	10	10	10	10	10	60	27.32	1
4	50	2	2	1	1	4	2	5	2	0	5	10	10	5	5	5	35	22.77	1	35	10	10	10	10	10	10	60	41.84	1	45	10	5	0	5	10	10	40	30.16	1	40	10	10	10	5	5	0	40	24.62	1
1375	50	12	2	1	1	4	2	5	2	0	10	10	10	5	5	5	35	15.64	1	30	5	10	10	10	10	5	50	21.49	1	35	10	10	10	10	5	5	50	34.5	1	40	10	10	10	10	10	5	55	27.32	1
624	68	2	1	1	4	1	1	5	2	150000	10	10	10	10	10	10	50	22.77	1	35	10	10	10	10	10	10	60	41.84	1	45	10	10	10	10	10	10	60	30.16	1	40	10	10	10	10	10	0	50	24.62	1
1144	49	12	1	1	4	1	1	5	2	150000	5	5	5	5	5	5	25	15.64	1	30	5	5	5	5	5	5	30	21.49	1	35	10	10	10	10	0	10	50	34.5	1	40	10	10	10	5	5	5	45	27.32	1
351	65	2	2	1	1	4	2	5	2	0	10	10	10	10	10	10	50	22.77	1	35	10	10	10	10	10	10	60	41.84	1	45	10	10	10	10	10	10	60	30.16	1	40	10	10	10	10	10	10	60	24.62	1
1580	53	12	2	1	1	4	2	5	2	0	0	0	0	0	0	0	0	15.64	0	30	0	0	0	0	0	0	0	21.49	0	35	0	0	0	0	0	0	0	34.5	0	40	0	0	0	0	0	0	0	27.32	0
599	3	2	1	2	1	2	2	2	1	0	10	10	10	10	10	10	50	22.77	1	35	10	10	10	10	10	10	60	41.84	1	45	10	10	0	10	10	10	50	30.16	1	40	10	10	10	10	10	0	50	24.62	1
2139	38	12	1	2	1	2	2	2	1	0	10	10	10	10	10	10	50	15.64	1	30	5	10	10	10	10	10	55	21.49	1	35	10	10	10	10	10	10	60	34.5	1	40	10	10	10	10	10	10	60	27.32	1
640	65	2	1	2	3	3	2	5	2	20000	10	10	10	10	10	10	50	22.77	1	35	10	10	10	10	10	10	60	41.84	1	45	10	10	10	10	10	10	60	30.16	1	40	10	10	10	10	10	10	60	24.62	1
1574	15	12	1	2	3	3	2	5	2	20000	10	10	5	10	10	10	45	15.64	1	30	5	5	5	10	5	5	35	21.49	1	35	10	10	5	10	5	10	50	34.5	1	40	10	10	5	10	10	5	50	27.32	1
1443	66	2	1	1	2	1	1	5	1	0	10	5	5	5	0	0	15	22.77	0	35	10	10	10	5	5	5	45	41.84	1	45	10	10	5	5	5	5	40	30.16	1	40	5	5	5	10	10	5	40	24.62	1
1348	66	12	1	1	2	1	1	5	1	0	10	10	10	10	5	5	40	15.64	1	30	5	5	5	5	5	5	30	21.49	1	35	10	10	10	10	10	5	55	34.5	1	40	10	5	10	10	5	5	45	27.32	1
187	44	2	2	1	1	3	1	5	2	40000	10	10	10	5	5	5	35	22.77	1	35	10	5	5	10	5	10	45	41.84	1	45	10	10	10	10	10	10	60	30.16	1	40	5	5	10	10	10	10	50	24.62	1
1400	52	12	2	1	1	3	1	5	2	40000	0	0	0	0	0	0	0	15.64	0	30	10	10	10	10	10	10	60	21.49	1	35	10	10	10	10	0	10	50	34.5	1	40	10	10	10	10	10	10	60	27.32	1
590	65	2	1	1	1	4	1	1	1	100000	10	10	0	10	10	10	40	22.77	1	35	10	10	10	10	10	10	60	41.84	1	45	10	10	0	10	10	10	50	30.16	1	40	10	10	10	10	10	0	50	24.62	1
2190	76	12	1	1	1	4	1	1	1	100000	10	10	10	10	10	10	50	15.64	1	30	5	5	10	10	5	5	40	21.49	1	35	10	10	10	10	5	10	55	34.5	1	40	10	10	10	10	10	10	60	27.32	1
553	3	2	1	1	2	4	1	5	1	0	10	10	5	10	10	10	45	22.77	1	35	10	10	10	10	10	10	60	41.84	1	45	10	10	0	10	10	0	40	30.16	1	40	10	10	5	5	0	0	30	24.62	1
2092	38	12	1	1	2	4	1	5	1	0	10	10	10	10	10	10	50	15.64	1	30	10	10	10	10	10	10	60	21.49	1	35	10	10	10	10	10	10	60	34.5	1	40	10	10	10	10	10	10	60	27.32	1
172	49	2	1	1	1	2	1	5	1	50000	5	5	0	10	0	0	15	22.77	0	35	10	10	10	10	10	10	60	41.84	1	45	10	10	10	10	10	10	60	30.16	1	40	10	10	10	10	10	0	50	24.62	1
1813	66	12	1	1	1	2	1	5	1	50000	10	10	5	10	5	5	35	15.64	1	30	5	5	5	5	5	5	30	21.49	1	35	10	10	10	5	5	5	45	34.5	1	40	10	5	10	5	5	10	45	27.32	1
1224	69	2	2	1	1	1	1	5	1	0	0	0	0	5	10	0	15	22.77	0	35	5	0	0	5	10	10	30	41.84	0	45	5	5	0	5	10	10	35	30.16	1	40	5	5	10	10	5	0	35	24.62	1
1701	69	12	2	1	1	1	1	5	1	0	10	10	5	10	5	5	35	15.64	1	30	5	5	5	10	5	5	35	21.49	1	35	10	10	10	10	5	5	50	34.5	1	40	10	10	5	5	5	10	45	27.32	1
64	3	2	1	2	1	2	3	1	2	40000	10	10	10	10	10	10	50	22.77	1	35	10	10	10	10	10	10	60	41.84	1	45	10	10	10	10	10	10	60	30.16	1	40	10	10	10	10	10	10	60	24.62	1
1081	4	12	1	2	1	2	3	1	2	40000	10	10	10	10	10	10	50	15.64	1	30	5	0	0	5	0	5	15	21.49	0	35	10	10	10	5	5	10	50	34.5	1	40	10	10	10	10	5	10	55	27.32	1
1825	49	2	2	1	1	4	2	5	2	0	10	10	10	10	10	10	50	22.77	1	35	10	10	10	10	10	10	60	41.84	1	45	10	10	10	10	10	10	60	30.16	1	40	10	10	10	10	10	10	60	24.62	1
1373	50	12	2	1	1	4	2	5	2	0	10	10	10	5	10	5	40	15.64	1	30	5	10	10	5	10	10	50	21.49	1	35	5	10	10	10	5	5	45	34.5	1	40	10	10	10	5	10	10	55	27.32	1
695	65	2	2	1	3	1	3	5	2	0	10	10	10	10	10	0	40	22.77	1	35	10	10	10	10	10	10	60	41.84	1	45	10	10	0	10	10	5	45	30.16	1	40	10	10	10	10	10	0	50	24.62	1
1843	49	12	2	1	3	1	3	5	2	0	10	10	10	10	10	10	50	15.64	1	30	10	10	10	10	10	10	60	21.49	1	35	10	10	10	10	10	10	60	34.5	1	40	10	10	10	10	10	10	60	27.32	1
1735	9	2	2	1	2	4	2	5	2	0	0	0	0	10	10	10	30	22.77	1	35	0	0	0	10	10	0	20	41.84	0	45	10	10	10	10	5	0	45	30.16	1	40	5	10	10	5	0	0	30	24.62	1
1722	49	12	2	1	2	4	2	5	2	0	10	0	10	10	0	0	20	15.64	1	30	0	0	0	0	0	0	0	21.49	0	35	10	10	0	5	0	0	25	34.5	0	40	10	0	0	10	10	0	30	27.32	1
939	70	2	1	1	1	1	1	5	2	0	10	10	10	10	10	10	50	22.77	1	35	10	10	10	10	10	10	60	41.84	1	45	10	10	10	10	10	10	60	30.16	1	40	10	10	10	10	10	0	50	24.62	1
1805	49	12	1	1	1	1	1	5	2	0	10	10	10	10	10	10	50	15.64	1	30	10	10	10	10	10	10	60	21.49	1	35	10	10	10	10	10	10	60	34.5	1	40	10	10	10	10	10	10	60	27.32	1
1130	80	2	1	2	1	4	1	5	1	50000	10	10	10	10	10	10	50	22.77	1	35	10	10	10	10	10	10	60	41.84	1	45	10	10	10	10	10	10	60	30.16	1	40	10	10	10	10	10	10	60	24.62	1
1665	53	12	1	2	1	4	1	5	1	50000	10	10	5	10	5	5	35	15.64	1	30	5	5	5	10	5	5	35	21.49	1	35	10	10	5	10	5	5	45	34.5	1	40	10	10	10	5	5	10	50	27.32	1
1238	15	2	1	1	1	2	1	5	1	0	5	5	0	5	5	0	15	22.77	0	35	0	5	0	0	0	0	5	41.84	0	45	10	10	5	0	0	0	25	30.16	0	40	10	10	10	5	5	0	40	24.62	1
1479	44	12	1	1	1	2	1	5	1	0	10	0	0	10	10	10	30	15.64	1	30	10	5	10	0	0	5	30	21.49	1	35	10	10	5	5	10	10	50	34.5	1	40	5	0	0	5	0	0	10	27.32	0
1132	66	2	1	1	1	4	2	5	1	0	10	0	0	10	5	5	20	22.77	0	35	10	10	10	10	10	10	60	41.84	1	45	10	10	5	10	10	10	55	30.16	1	40	10	10	10	10	5	5	50	24.62	1
1142	69	12	1	1	1	4	2	5	1	0	5	10	5	5	5	5	30	15.64	1	30	5	10	10	10	10	10	55	21.49	1	35	10	10	10	10	10	10	60	34.5	1	40	10	10	10	10	10	10	60	27.32	1
343	68	2	1	1	1	3	2	5	2	200000	10	10	10	10	10	10	50	22.77	1	35	10	10	10	10	10	10	60	41.84	1	45	10	10	10	10	10	10	60	30.16	1	40	10	10	10	10	10	0	50	24.62	1
1671	26	12	1	1	1	3	2	5	2	200000	10	5	10	10	5	5	35	15.64	1	30	10	10	5	10	10	5	50	21.49	1	35	10	10	10	5	10	10	55	34.5	1	40	10	5	10	10	10	5	50	27.32	1
1180	66	2	1	1	1	3	1	5	1	0	0	0	5	0	10	0	15	22.77	0	35	10	10	5	5	10	5	45	41.84	1	45	10	10	0	10	5	5	40	30.16	1	40	5	5	5	5	0	0	20	24.62	0
1517	66	12	1	1	1	3	1	5	1	0	5	10	10	5	10	5	40	15.64	1	30	5	5	10	10	5	5	40	21.49	1	35	10	10	5	10	10	5	50	34.5	1	40	5	5	10	10	5	5	40	27.32	1
1426	26	2	2	1	1	4	1	5	1	70000	5	5	5	5	5	5	25	22.77	1	35	10	10	10	5	5	5	45	41.84	1	45	10	10	5	5	5	5	40	30.16	1	40	5	5	5	5	5	10	35	24.62	1
1392	26	12	2	1	1	4	1	5	1	70000	10	10	5	5	5	5	30	15.64	1	30	5	10	10	10	5	10	50	21.49	1	35	10	10	10	10	5	5	50	34.5	1	40	10	10	5	5	10	10	50	27.32	1
139	44	2	1	1	3	2	1	5	2	0	10	10	10	10	10	10	50	22.77	1	35	10	10	10	10	10	10	60	41.84	1	45	10	10	10	10	10	10	60	30.16	1	40	10	10	10	10	0	10	50	24.62	1
1706	50	12	1	1	3	2	1	5	2	0	10	10	10	10	10	10	50	15.64	1	30	10	10	10	10	10	10	60	21.49	1	35	10	10	10	10	10	10	60	34.5	1	40	10	10	10	10	10	10	60	27.32	1
727	3	2	1	1	4	4	3	1	1	5000	0	0	0	10	10	10	30	22.77	1	35	10	10	10	10	10	0	50	41.84	1	45	10	10	0	10	10	0	40	30.16	1	40	0	10	0	0	10	0	20	24.62	0
2167	38	12	1	1	4	4	3	1	1	5000	10	10	10	10	10	10	50	15.64	1	30	10	10	10	10	5	10	55	21.49	1	35	10	10	10	10	5	10	55	34.5	1	40	10	10	10	10	10	10	60	27.32	1
725	79	2	2	2	1	2	1	1	1	5000	10	10	10	10	10	10	50	22.77	1	35	10	10	10	10	10	10	60	41.84	1	45	10	10	10	10	10	10	60	30.16	1	40	10	10	10	10	10	10	60	24.62	1
2170	41	12	2	2	1	2	1	1	1	5000	10	10	10	10	10	10	50	15.64	1	30	10	10	10	10	10	10	60	21.49	1	35	10	10	10	10	10	10	60	34.5	1	40	10	10	10	10	10	10	60	27.32	1
264	40	2	1	1	2	1	1	5	2	20000	10	10	10	10	10	10	50	22.77	1	35	10	10	10	10	10	10	60	41.84	1	45	10	10	10	10	10	10	60	30.16	1	40	10	10	10	10	10	10	60	24.62	1
1098	80	12	1	1	2	1	1	5	2	20000	10	10	10	10	10	10	50	15.64	1	30	10	10	10	10	10	10	60	21.49	1	35	10	10	10	10	10	10	60	34.5	1	40	10	10	10	10	10	10	60	27.32	1
643	70	2	1	1	1	4	1	1	2	80000	10	10	10	10	10	10	50	22.77	1	35	10	10	10	10	10	10	60	41.84	1	45	10	10	10	10	10	10	60	30.16	1	40	10	10	10	10	10	10	60	24.62	1
1512	53	12	1	1	1	4	1	1	2	80000	10	10	5	5	5	0	25	15.64	1	30	0	0	5	5	0	5	15	21.49	0	35	5	5	5	5	0	5	25	34.5	0	40	5	5	5	10	10	5	40	27.32	1
1040	65	2	1	1	1	1	2	4	1	0	10	10	10	10	10	10	50	22.77	1	35	10	10	10	10	10	10	60	41.84	1	45	10	10	10	10	10	10	60	30.16	1	40	10	10	10	10	10	10	60	24.62	1
1208	90	12	1	1	1	1	2	4	1	0	10	10	10	10	10	10	50	15.64	1	30	10	10	10	10	10	10	60	21.49	1	35	10	10	10	10	10	10	60	34.5	1	40	10	10	10	10	10	10	60	27.32	1
136	44	2	1	1	2	4	1	5	2	150000	10	10	10	10	0	10	40	22.77	1	35	5	10	10	10	10	5	50	41.84	1	45	10	10	10	10	10	10	60	30.16	1	40	10	10	10	10	10	0	50	24.62	1
1398	50	12	1	1	2	4	1	5	2	150000	5	5	5	0	0	0	10	15.64	0	30	5	5	5	5	5	5	30	21.49	1	35	10	10	5	5	5	5	40	34.5	1	40	10	10	10	0	0	0	30	27.32	1
944	65	2	2	1	1	1	1	5	2	0	10	10	10	10	10	10	50	22.77	1	35	10	10	10	10	10	10	60	41.84	1	45	10	10	0	10	10	5	45	30.16	1	40	10	10	10	10	10	0	50	24.62	1
1361	44	12	2	1	1	1	1	5	2	0	5	5	5	5	5	5	25	15.64	1	30	5	5	5	5	0	0	20	21.49	0	35	10	10	10	10	0	5	45	34.5	1	40	10	10	10	5	10	10	55	27.32	1
44	29	2	2	2	2	2	1	5	2	20000	10	10	10	10	10	10	50	22.77	1	35	10	10	10	10	10	10	60	41.84	1	45	10	10	10	10	10	10	60	30.16	1	40	10	10	10	10	10	0	50	24.62	1
1074	4	12	2	2	2	2	1	5	2	20000	10	10	10	10	10	10	50	15.64	1	30	10	10	10	10	10	10	60	21.49	1	35	10	10	10	10	10	10	60	34.5	1	40	10	10	10	10	10	10	60	27.32	1
148	4	2	2	1	2	2	2	5	1	0	10	10	10	10	10	10	50	22.77	1	35	10	10	10	10	10	10	60	41.84	1	45	10	10	10	10	10	10	60	30.16	1	40	10	10	10	10	10	10	60	24.62	1
2037	74	12	2	1	2	2	2	5	1	0	10	10	10	10	10	10	50	15.64	1	30	10	10	10	10	10	10	60	21.49	1	35	10	10	10	10	10	10	60	34.5	1	40	10	10	10	10	10	10	60	27.32	1
632	70	2	1	1	1	3	1	5	2	100000	10	10	10	10	10	10	50	22.77	1	35	10	10	10	10	10	10	60	41.84	1	45	5	10	10	10	10	10	55	30.16	1	40	10	10	10	10	10	0	50	24.62	1
1159	50	12	1	1	1	3	1	5	2	100000	5	5	5	5	5	5	25	15.64	1	30	5	5	5	5	5	5	30	21.49	1	35	10	10	5	5	0	5	35	34.5	1	40	10	10	10	10	10	10	60	27.32	1
626	70	2	1	2	1	4	1	2	1	0	10	10	10	10	10	10	50	22.77	1	35	10	10	10	10	10	10	60	41.84	1	45	10	10	10	10	10	10	60	30.16	1	40	10	10	10	10	10	10	60	24.62	1
1172	49	12	1	2	1	4	1	2	1	0	10	10	10	10	10	10	50	15.64	1	30	10	10	10	10	10	10	60	21.49	1	35	10	10	10	10	10	10	60	34.5	1	40	10	10	10	10	10	10	60	27.32	1
258	44	2	1	3	1	1	1	5	2	0	0	0	0	5	5	0	10	22.77	0	35	10	10	10	10	10	10	60	41.84	1	45	10	10	0	0	10	0	30	30.16	0	40	5	0	5	0	0	0	10	24.62	0
1724	26	12	1	3	1	1	1	5	2	0	10	0	0	10	0	0	10	15.64	0	30	5	5	5	0	0	0	15	21.49	0	35	10	5	5	10	0	5	35	34.5	1	40	0	0	0	0	5	0	5	27.32	0
1549	8	2	1	1	3	3	1	5	2	0	10	0	5	5	0	0	10	22.77	0	35	10	5	5	10	10	5	45	41.84	1	45	10	10	5	5	10	10	50	30.16	1	40	10	10	5	5	5	10	45	24.62	1
1571	8	12	1	1	3	3	1	5	2	0	10	10	5	5	5	5	30	15.64	1	30	5	5	5	5	10	5	35	21.49	1	35	10	5	10	5	10	5	45	34.5	1	40	10	5	5	5	5	5	35	27.32	1
391	74	2	1	1	1	4	1	2	1	20000	10	10	10	5	0	10	35	22.77	1	35	10	10	10	10	10	10	60	41.84	1	45	10	10	10	10	10	10	60	30.16	1	40	10	10	10	10	10	10	60	24.62	1
2201	18	12	1	1	1	4	1	2	1	20000	10	10	10	10	10	10	50	15.64	1	30	10	10	10	10	10	10	60	21.49	1	35	10	10	10	10	10	10	60	34.5	1	40	10	10	10	10	10	10	60	27.32	1
390	74	2	2	2	2	1	1	1	4	1000	0	0	0	10	10	10	30	22.77	1	35	5	5	10	10	10	10	50	41.84	1	45	10	10	10	10	10	10	60	30.16	1	40	10	10	10	10	10	5	55	24.62	1
1976	1	12	2	2	2	1	1	1	4	1000	10	10	10	10	10	10	50	15.64	1	30	10	10	10	5	5	5	45	21.49	1	35	10	10	5	5	5	10	45	34.5	1	40	10	10	10	10	10	10	60	27.32	1
41	3	2	1	1	1	4	1	1	1	100000	5	5	0	0	10	0	15	22.77	0	35	10	5	10	10	10	10	55	41.84	1	45	10	10	5	10	10	5	50	30.16	1	40	0	0	0	0	5	0	5	24.62	0
1104	38	12	1	1	1	4	1	1	1	100000	10	10	10	10	10	10	50	15.64	1	30	10	10	10	10	10	10	60	21.49	1	35	10	10	10	10	10	10	60	34.5	1	40	10	10	10	10	10	10	60	27.32	1
250	69	2	1	1	1	1	2	1	1	5000	10	10	10	10	10	10	50	22.77	1	35	10	10	10	10	10	10	60	41.84	1	45	10	10	10	5	10	10	55	30.16	1	40	10	10	10	10	10	5	55	24.62	1
1302	50	12	1	1	1	1	2	1	1	5000	10	10	10	10	10	10	50	15.64	1	30	10	10	10	10	10	10	60	21.49	1	35	10	10	10	10	10	10	60	34.5	1	40	10	10	10	10	10	10	60	27.32	1
605	68	2	2	1	1	1	2	5	1	0	10	10	10	10	10	10	50	22.77	1	35	10	10	10	10	10	10	60	41.84	1	45	10	10	10	10	10	10	60	30.16	1	40	10	10	10	10	10	0	50	24.62	1
1972	3	12	2	1	1	1	2	5	1	0	10	10	10	10	10	10	50	15.64	1	30	10	10	10	10	10	10	60	21.49	1	35	10	10	10	10	10	10	60	34.5	1	40	10	10	10	10	10	10	60	27.32	1
764	65	2	1	1	1	3	1	1	1	150000	10	10	10	10	10	10	50	22.77	1	35	10	10	10	10	10	10	60	41.84	1	45	5	0	0	10	10	10	35	30.16	1	40	10	0	0	0	0	0	10	24.62	0
1385	50	12	1	1	1	3	1	1	1	150000	10	10	5	10	10	5	40	15.64	1	30	5	5	5	10	5	5	35	21.49	1	35	10	10	10	5	10	5	50	34.5	1	40	10	10	10	5	10	5	50	27.32	1
198	53	2	1	3	1	2	1	5	2	0	5	5	0	0	5	5	15	22.77	0	35	5	5	10	10	10	10	50	41.84	1	45	5	10	5	10	5	10	45	30.16	1	40	5	5	10	10	5	5	40	24.62	1
1490	53	12	1	3	1	2	1	5	2	0	10	10	10	10	10	10	50	15.64	1	30	10	10	10	10	10	10	60	21.49	1	35	10	10	10	10	10	10	60	34.5	1	40	10	10	10	10	10	10	60	27.32	1
122	3	2	2	2	1	4	1	5	2	10000	10	10	10	0	10	0	30	22.77	1	35	10	10	10	10	10	10	60	41.84	1	45	10	10	0	0	10	0	30	30.16	0	40	10	10	10	10	10	10	60	24.62	1
2160	1	12	2	2	1	4	1	5	2	10000	10	10	10	10	10	10	50	15.64	1	30	10	5	10	5	10	10	50	21.49	1	35	10	10	10	10	10	10	60	34.5	1	40	10	10	10	10	10	10	60	27.32	1
1222	49	2	1	1	3	2	1	1	2	25000	5	0	5	0	0	0	5	22.77	0	35	5	10	5	5	5	5	35	41.84	0	45	10	10	0	10	10	10	50	30.16	1	40	5	10	10	5	5	0	35	24.62	1
1515	49	12	1	1	3	2	1	1	2	25000	5	5	10	10	5	10	40	15.64	1	30	0	5	0	5	5	10	25	21.49	1	35	5	5	10	5	5	5	35	34.5	1	40	10	5	5	5	10	10	45	27.32	1
203	54	2	1	1	1	1	1	1	1	0	0	0	0	10	10	10	30	22.77	1	35	10	10	10	10	10	10	60	41.84	1	45	10	10	10	10	10	0	50	30.16	1	40	10	0	10	10	10	10	50	24.62	1
1818	49	12	1	1	1	1	1	1	1	0	10	5	10	5	5	5	30	15.64	1	30	5	5	5	5	5	5	30	21.49	1	35	5	10	5	5	5	5	35	34.5	1	40	5	5	5	5	5	5	30	27.32	1
1461	8	2	2	1	3	1	2	5	2	0	10	5	5	5	10	0	25	22.77	1	35	10	10	5	10	5	5	45	41.84	1	45	10	10	5	10	10	5	50	30.16	1	40	10	10	5	5	5	10	45	24.62	1
1342	8	12	2	1	3	1	2	5	2	0	10	10	10	5	5	5	35	15.64	1	30	5	5	5	5	5	5	30	21.49	1	35	10	10	10	5	5	5	45	34.5	1	40	10	5	10	10	10	5	50	27.32	1
331	41	2	1	2	1	4	1	5	1	0	0	0	5	10	10	0	25	22.77	1	35	10	10	10	10	10	10	60	41.84	1	45	10	10	10	10	10	10	60	30.16	1	40	10	10	10	10	10	10	60	24.62	1
1950	4	12	1	2	1	4	1	5	1	0	10	10	10	10	10	10	50	15.64	1	30	10	10	10	10	10	10	60	21.49	1	35	10	10	10	10	10	10	60	34.5	1	40	10	10	10	10	10	10	60	27.32	1
346	68	2	1	2	1	1	1	1	2	50000	10	10	10	10	10	10	50	22.77	1	35	10	10	10	10	10	10	60	41.84	1	45	10	10	10	10	10	10	60	30.16	1	40	10	10	10	10	10	10	60	24.62	1
1335	50	12	1	2	1	1	1	1	2	50000	5	5	5	5	5	5	25	15.64	1	30	5	10	10	5	5	5	40	21.49	1	35	10	10	10	5	0	5	40	34.5	1	40	10	10	10	5	5	5	45	27.32	1
179	44	2	1	1	3	3	1	5	2	200000	10	5	5	0	0	10	20	22.77	0	35	10	10	0	10	0	0	30	41.84	0	45	10	10	10	10	10	10	60	30.16	1	40	5	5	10	10	5	5	40	24.62	1
1816	26	12	1	1	3	3	1	5	2	200000	10	10	5	5	5	5	30	15.64	1	30	5	10	5	5	5	5	35	21.49	1	35	10	10	10	10	5	5	50	34.5	1	40	10	10	5	5	5	10	45	27.32	1
197	53	2	2	1	1	2	2	5	1	0	10	10	10	10	10	10	50	22.77	1	35	10	10	10	10	10	10	60	41.84	1	45	10	10	10	10	10	10	60	30.16	1	40	10	10	10	10	10	10	60	24.62	1
1496	53	12	2	1	1	2	2	5	1	0	5	5	0	0	0	0	5	15.64	0	30	0	0	0	0	0	0	0	21.49	0	35	0	0	5	5	5	5	20	34.5	0	40	5	5	0	0	0	0	10	27.32	0
15	4	2	1	1	1	1	1	1	1	10000	10	10	10	10	10	10	50	22.77	1	35	10	10	10	10	10	10	60	41.84	1	45	10	10	10	10	10	10	60	30.16	1	40	10	10	10	10	10	10	60	24.62	1
977	3	12	1	1	1	1	1	1	1	10000	10	10	10	10	10	10	50	15.64	1	30	10	10	10	10	10	10	60	21.49	1	35	10	10	10	10	10	10	60	34.5	1	40	10	10	10	10	10	10	60	27.32	1
371	53	2	2	1	3	1	1	1	1	60000	10	10	10	10	10	10	50	22.77	1	35	10	5	10	10	10	5	50	41.84	1	45	10	10	10	5	10	10	55	30.16	1	40	10	10	10	10	10	5	55	24.62	1
1500	49	12	2	1	3	1	1	1	1	60000	5	5	0	0	0	0	5	15.64	0	30	5	0	0	5	5	5	20	21.49	0	35	0	0	5	5	5	5	20	34.5	0	40	5	5	0	0	0	0	10	27.32	0
1018	65	2	2	1	4	1	2	5	1	0	10	10	10	10	10	10	50	22.77	1	35	10	10	10	10	10	10	60	41.84	1	45	10	10	10	10	10	10	60	30.16	1	40	10	10	10	10	10	10	60	24.62	1
1167	49	12	2	1	4	1	2	5	1	0	5	10	10	5	10	10	45	15.64	1	30	10	10	10	10	10	10	60	21.49	1	35	10	10	10	10	10	10	60	34.5	1	40	10	10	10	10	10	10	60	27.32	1
62	3	2	1	1	1	2	1	5	2	0	10	10	10	10	10	10	50	22.77	1	35	10	10	10	10	10	10	60	41.84	1	45	10	10	10	5	10	10	55	30.16	1	40	10	10	10	10	10	10	60	24.62	1
2047	1	12	1	1	1	2	1	5	2	0	10	10	10	10	10	10	50	15.64	1	30	10	10	10	10	10	10	60	21.49	1	35	10	10	10	10	10	10	60	34.5	1	40	10	10	10	10	10	10	60	27.32	1
1135	66	2	1	1	1	1	1	5	2	160000	0	0	0	0	10	0	10	22.77	0	35	10	10	5	5	10	5	45	41.84	1	45	10	5	0	10	10	10	45	30.16	1	40	5	5	0	10	0	0	20	24.62	0
1666	66	12	1	1	1	1	1	5	2	160000	10	10	5	10	5	5	35	15.64	1	30	5	10	10	5	5	5	40	21.49	1	35	5	10	10	10	5	5	45	34.5	1	40	10	10	5	5	10	5	45	27.32	1
119	3	2	1	1	1	2	3	1	2	0	10	10	5	5	10	10	40	22.77	1	35	10	10	10	10	10	10	60	41.84	1	45	10	10	10	10	10	10	60	30.16	1	40	10	5	10	5	10	0	40	24.62	1
1082	80	12	1	1	1	2	3	1	2	0	10	10	10	10	10	10	50	15.64	1	30	10	10	10	5	5	10	50	21.49	1	35	10	10	10	10	0	10	50	34.5	1	40	10	10	10	10	10	10	60	27.32	1
1419	50	2	1	1	1	1	1	5	4	0	10	10	10	5	5	5	35	22.77	1	35	10	10	10	10	10	10	60	41.84	1	45	5	5	10	10	10	10	50	30.16	1	40	10	10	5	5	10	10	50	24.62	1
1396	50	12	1	1	1	1	1	5	4	0	10	10	10	10	10	10	50	15.64	1	30	10	10	10	10	10	10	60	21.49	1	35	10	10	10	10	10	10	60	34.5	1	40	10	10	10	10	10	10	60	27.32	1
2293	53	2	1	2	4	4	1	1	1	0	10	10	10	10	10	10	50	22.77	1	35	10	10	10	10	10	10	60	41.84	1	45	5	5	5	10	10	10	45	30.16	1	40	10	10	5	5	5	5	40	24.62	1
1675	53	12	1	2	4	4	1	1	1	0	5	5	0	0	0	0	5	15.64	0	30	5	0	0	0	0	0	5	21.49	0	35	0	0	0	0	0	0	0	34.5	0	40	10	0	0	0	0	0	10	27.32	0
1543	53	2	2	1	1	1	1	5	1	0	10	10	10	10	10	10	50	22.77	1	35	10	10	10	10	10	10	60	41.84	1	45	10	10	10	10	10	10	60	30.16	1	40	10	10	10	10	10	10	60	24.62	1
1585	53	12	2	1	1	1	1	5	1	0	10	10	10	10	10	10	50	15.64	1	30	10	10	10	10	10	10	60	21.49	1	35	10	10	10	10	10	10	60	34.5	1	40	10	10	10	10	10	10	60	27.32	1
1157	9	2	1	1	3	1	1	5	2	0	10	5	5	5	5	10	30	22.77	1	35	5	10	10	10	5	5	45	41.84	1	45	10	10	5	5	10	10	50	30.16	1	40	5	5	10	10	10	5	45	24.62	1
1188	50	12	1	1	3	1	1	5	2	0	10	10	10	10	10	10	50	15.64	1	30	10	10	10	0	0	10	40	21.49	1	35	10	10	10	10	10	10	60	34.5	1	40	10	10	10	10	10	10	60	27.32	1
1149	8	2	1	1	1	4	1	5	1	0	5	0	0	0	5	0	5	22.77	0	35	5	5	5	5	10	10	40	41.84	0	45	10	5	0	5	5	10	35	30.16	1	40	0	5	0	5	5	0	15	24.62	0
1510	8	12	1	1	1	4	1	5	1	0	10	5	10	10	5	5	35	15.64	1	30	5	10	10	10	5	5	45	21.49	1	35	5	10	10	5	5	5	40	34.5	1	40	5	5	10	10	5	10	45	27.32	1
495	3	2	1	1	1	4	1	1	2	0	10	10	10	10	10	10	50	22.77	1	35	10	10	5	10	10	5	50	41.84	1	45	10	10	0	10	10	0	40	30.16	1	40	10	10	5	5	5	0	35	24.62	1
979	65	12	1	1	1	4	1	1	2	0	10	10	10	10	10	10	50	15.64	1	30	10	10	10	10	10	10	60	21.49	1	35	10	10	10	10	10	10	60	34.5	1	40	10	10	10	10	10	10	60	27.32	1
1295	69	2	1	1	1	4	2	5	1	0	10	0	5	5	10	5	25	22.77	1	35	10	10	10	10	10	5	55	41.84	1	45	10	10	5	5	10	10	50	30.16	1	40	10	5	10	10	5	5	45	24.62	1
1673	69	12	1	1	1	4	2	5	1	0	10	10	5	10	10	10	45	15.64	1	30	10	5	5	10	5	10	45	21.49	1	35	10	10	5	5	10	5	45	34.5	1	40	10	10	5	10	10	10	55	27.32	1
1421	8	2	2	1	1	2	2	5	1	0	10	0	5	5	0	5	15	22.77	0	35	10	5	5	10	5	5	40	41.84	0	45	10	10	5	10	5	5	45	30.16	1	40	10	10	10	10	5	5	50	24.62	1
1355	8	12	2	1	1	2	2	5	1	0	10	10	10	10	5	5	40	15.64	1	30	5	10	10	5	5	10	45	21.49	1	35	10	10	10	10	5	5	50	34.5	1	40	10	10	10	10	5	5	50	27.32	1
1152	50	2	1	1	2	1	1	5	2	200000	5	5	5	10	5	5	30	22.77	1	35	10	10	10	10	10	10	60	41.84	1	45	10	10	10	10	10	10	60	30.16	1	40	10	10	10	10	10	0	50	24.62	1
1183	50	12	1	1	2	1	1	5	2	200000	5	5	10	5	10	10	40	15.64	1	30	0	10	5	5	5	10	35	21.49	1	35	10	10	10	10	0	10	50	34.5	1	40	5	5	5	5	5	5	30	27.32	1
941	65	2	1	1	1	1	1	5	1	0	10	10	10	10	10	10	50	22.77	1	35	10	10	10	10	10	10	60	41.84	1	45	10	10	0	10	10	10	50	30.16	1	40	10	10	10	10	10	0	50	24.62	1
1304	50	12	1	1	1	1	1	5	1	0	10	10	10	10	10	10	50	15.64	1	30	10	10	10	10	10	10	60	21.49	1	35	10	10	10	10	10	10	60	34.5	1	40	10	10	10	10	10	10	60	27.32	1
1546	26	2	2	2	1	1	2	5	2	0	10	5	5	5	5	0	20	22.77	0	35	10	10	5	5	10	10	50	41.84	1	45	10	10	5	5	5	5	40	30.16	1	40	10	10	5	5	10	5	45	24.62	1
1568	26	12	2	2	1	1	2	5	2	0	10	10	10	10	5	10	45	15.64	1	30	5	10	10	10	5	5	45	21.49	1	35	5	10	5	5	5	5	35	34.5	1	40	5	5	5	5	5	5	30	27.32	1
99	38	2	1	2	1	4	1	1	2	30000	10	10	10	10	10	10	50	22.77	1	35	10	10	10	10	10	10	60	41.84	1	45	10	10	10	10	10	10	60	30.16	1	40	10	10	10	10	10	10	60	24.62	1
1969	4	12	1	2	1	4	1	1	2	30000	10	10	10	10	10	5	45	15.64	1	30	10	10	10	10	10	10	60	21.49	1	35	10	10	10	5	5	10	50	34.5	1	40	10	10	10	10	5	5	50	27.32	1
692	65	2	2	1	1	3	1	5	1	0	10	10	10	5	5	0	30	22.77	1	35	10	10	10	10	10	10	60	41.84	1	45	10	10	0	10	10	10	50	30.16	1	40	10	10	10	10	10	0	50	24.62	1
1377	49	12	2	1	1	3	1	5	1	0	10	10	10	10	10	5	45	15.64	1	30	5	5	5	5	5	5	30	21.49	1	35	10	10	5	10	5	10	50	34.5	1	40	10	10	5	10	5	10	50	27.32	1
1716	53	2	1	1	1	1	2	1	2	100000	5	5	10	10	10	5	40	22.77	1	35	5	10	10	5	5	5	40	41.84	0	45	10	10	5	5	5	5	40	30.16	1	40	10	5	5	5	5	5	35	24.62	1
1682	53	12	1	1	1	1	2	1	2	100000	5	5	0	0	0	0	5	15.64	0	30	5	0	0	5	5	5	20	21.49	0	35	5	5	5	5	0	0	20	34.5	0	40	0	0	0	0	0	0	0	27.32	0
634	68	2	1	1	1	1	1	5	1	50000	10	10	10	10	10	10	50	22.77	1	35	10	0	10	10	10	10	50	41.84	1	45	10	10	10	10	10	10	60	30.16	1	40	10	10	10	10	10	0	50	24.62	1
1592	53	12	1	1	1	1	1	5	1	50000	10	10	5	10	5	5	35	15.64	1	30	5	5	10	10	5	10	45	21.49	1	35	10	10	5	10	5	5	45	34.5	1	40	10	5	5	10	10	5	45	27.32	1
778	50	2	1	1	1	4	1	4	1	0	10	0	0	0	0	0	0	22.77	0	35	10	5	5	5	5	10	40	41.84	0	45	10	10	0	10	10	10	50	30.16	1	40	5	10	5	10	10	0	40	24.62	1
1845	49	12	1	1	1	4	1	4	1	0	10	10	10	10	10	10	50	15.64	1	30	10	10	10	10	10	10	60	21.49	1	35	10	10	10	10	10	10	60	34.5	1	40	10	10	10	10	10	10	60	27.32	1
730	38	2	2	1	1	2	3	1	2	50000	10	10	10	10	10	10	50	22.77	1	35	10	10	10	10	10	10	60	41.84	1	45	10	10	10	10	10	10	60	30.16	1	40	10	10	10	10	10	10	60	24.62	1
2166	1	12	2	1	1	2	3	1	2	50000	10	10	10	10	10	10	50	15.64	1	30	10	10	10	10	10	10	60	21.49	1	35	10	10	10	10	10	10	60	34.5	1	40	10	10	10	10	10	10	60	27.32	1
366	68	2	1	1	3	4	1	5	2	500000	10	10	10	10	5	10	45	22.77	1	35	10	10	10	10	10	10	60	41.84	1	45	10	10	10	10	10	10	60	30.16	1	40	10	10	10	10	10	10	60	24.62	1
1322	44	12	1	1	3	4	1	5	2	500000	0	10	10	0	10	10	40	15.64	1	30	0	10	10	10	5	5	40	21.49	1	35	10	10	10	5	0	10	45	34.5	1	40	5	5	10	10	5	5	40	27.32	1
26	18	2	1	2	4	3	1	5	1	30000	10	10	10	10	10	10	50	22.77	1	35	10	10	10	10	10	10	60	41.84	1	45	10	10	10	10	10	10	60	30.16	1	40	10	10	10	10	10	10	60	24.62	1
1079	4	12	1	2	4	3	1	5	1	30000	10	10	10	10	10	10	50	15.64	1	30	5	5	5	10	5	5	35	21.49	1	35	10	10	10	10	5	10	55	34.5	1	40	5	5	10	10	10	10	50	27.32	1
1156	66	2	1	2	1	4	1	5	2	40000	5	5	5	0	0	0	10	22.77	0	35	5	0	5	5	10	10	35	41.84	0	45	10	10	0	5	5	0	30	30.16	0	40	10	10	10	10	10	5	55	24.62	1
1193	66	12	1	2	1	4	1	5	2	40000	10	10	10	10	10	10	50	15.64	1	30	10	10	10	10	10	10	60	21.49	1	35	10	10	10	10	10	10	60	34.5	1	40	10	10	10	10	10	10	60	27.32	1
3	50	2	2	1	1	1	1	5	1	0	10	10	10	0	5	5	30	22.77	1	35	5	5	5	5	5	5	30	41.84	0	45	10	10	10	5	5	10	50	30.16	1	40	10	10	10	10	10	5	55	24.62	1
1688	50	12	2	1	1	1	1	5	1	0	10	10	10	10	10	10	50	15.64	1	30	10	10	10	10	10	10	60	21.49	1	35	10	10	10	10	10	10	60	34.5	1	40	10	10	10	10	10	10	60	27.32	1
296	4	2	2	1	1	1	2	2	1	0	10	10	10	10	0	10	40	22.77	1	35	10	10	10	10	10	10	60	41.84	1	45	10	10	5	10	10	10	55	30.16	1	40	10	10	10	10	10	5	55	24.62	1
2016	1	12	2	1	1	1	2	2	1	0	10	10	10	10	10	10	50	15.64	1	30	10	10	10	10	10	10	60	21.49	1	35	10	10	10	10	10	10	60	34.5	1	40	10	10	10	10	10	10	60	27.32	1
1446	26	2	1	1	1	4	1	5	2	15000	5	0	5	5	5	5	20	22.77	0	35	10	10	10	10	10	5	55	41.84	1	45	10	10	0	5	5	10	40	30.16	1	40	10	10	10	10	5	10	55	24.62	1
1372	26	12	1	1	1	4	1	5	2	15000	10	5	5	5	0	0	15	15.64	0	30	0	5	5	5	5	5	25	21.49	1	35	10	10	5	10	5	10	50	34.5	1	40	10	10	10	5	5	5	45	27.32	1
344	65	2	1	1	1	2	1	5	2	150000	10	10	10	10	10	10	50	22.77	1	35	10	10	10	10	10	10	60	41.84	1	45	5	10	0	5	10	10	40	30.16	1	40	10	10	10	10	10	0	50	24.62	1
1678	50	12	1	1	1	2	1	5	2	150000	10	10	10	10	10	10	50	15.64	1	30	10	10	10	10	10	5	55	21.49	1	35	5	10	10	10	10	10	55	34.5	1	40	10	10	10	10	10	10	60	27.32	1
357	68	2	1	1	3	4	1	5	2	0	10	10	10	10	10	10	50	22.77	1	35	10	10	10	10	10	10	60	41.84	1	45	10	10	10	10	10	10	60	30.16	1	40	10	10	10	10	10	10	60	24.62	1
1582	53	12	1	1	3	4	1	5	2	0	5	5	0	0	0	0	5	15.64	0	30	5	0	0	5	0	0	10	21.49	0	35	10	10	0	0	0	0	20	34.5	0	40	0	0	0	0	0	0	0	27.32	0
288	40	2	1	1	1	1	1	5	2	50000	10	0	10	10	10	10	40	22.77	1	35	10	10	10	10	10	10	60	41.84	1	45	10	10	10	10	10	10	60	30.16	1	40	10	10	10	10	10	10	60	24.62	1
1117	18	12	1	1	1	1	1	5	2	50000	10	10	10	10	10	10	50	15.64	1	30	10	10	10	10	10	10	60	21.49	1	35	10	10	10	10	10	10	60	34.5	1	40	10	10	10	10	10	10	60	27.32	1
51	3	2	1	1	2	1	1	1	2	5000	10	10	10	10	10	0	40	22.77	1	35	10	10	10	10	10	10	60	41.84	1	45	10	10	0	0	10	10	40	30.16	1	40	10	10	10	10	0	0	40	24.62	1
1101	73	12	1	1	2	1	1	1	2	5000	10	10	10	10	10	10	50	15.64	1	30	10	10	10	10	10	10	60	21.49	1	35	10	10	10	10	10	10	60	34.5	1	40	10	10	10	10	10	10	60	27.32	1
37	3	2	1	1	1	4	1	1	4	100000	10	10	10	10	10	10	50	22.77	1	35	10	10	10	10	10	10	60	41.84	1	45	10	10	10	10	10	10	60	30.16	1	40	10	10	10	10	10	10	60	24.62	1
987	38	12	1	1	1	4	1	1	4	100000	10	10	10	10	10	10	50	15.64	1	30	10	10	10	10	10	10	60	21.49	1	35	10	10	10	10	10	10	60	34.5	1	40	10	10	10	10	10	10	60	27.32	1
1707	26	2	2	3	3	2	2	2	1	0	5	5	5	5	5	5	25	22.77	1	35	10	5	10	10	5	5	45	41.84	1	45	10	10	5	10	10	10	55	30.16	1	40	10	10	5	5	5	5	40	24.62	1
1819	26	12	2	3	3	2	2	2	1	0	10	10	10	10	10	10	50	15.64	1	30	10	10	10	10	5	10	55	21.49	1	35	10	10	5	5	10	5	45	34.5	1	40	10	5	10	10	5	5	45	27.32	1
704	65	2	2	2	1	3	3	1	1	0	10	10	10	10	10	5	45	22.77	1	35	10	10	10	10	10	10	60	41.84	1	45	10	10	0	10	10	10	50	30.16	1	40	10	10	10	10	5	0	45	24.62	1
1877	4	12	2	2	1	3	3	1	1	0	10	10	10	10	10	10	50	15.64	1	30	10	10	10	10	10	10	60	21.49	1	35	10	10	10	10	10	10	60	34.5	1	40	10	10	10	10	10	10	60	27.32	1
86	4	2	1	3	1	4	1	5	4	40000	10	10	10	10	10	10	50	22.77	1	35	10	10	10	10	10	10	60	41.84	1	45	10	10	10	10	10	10	60	30.16	1	40	10	10	10	10	10	10	60	24.62	1
980	65	12	1	3	1	4	1	5	4	40000	10	10	10	10	10	10	50	15.64	1	30	10	10	10	10	10	10	60	21.49	1	35	10	10	10	10	10	10	60	34.5	1	40	10	10	10	10	10	10	60	27.32	1
226	53	2	1	3	2	1	1	5	1	0	10	10	10	10	10	10	50	22.77	1	35	10	10	10	10	10	10	60	41.84	1	45	10	10	10	10	10	10	60	30.16	1	40	10	10	10	10	10	10	60	24.62	1
1586	53	12	1	3	2	1	1	5	1	0	5	5	5	10	10	5	35	15.64	1	30	5	5	5	5	5	5	30	21.49	1	35	10	10	5	5	0	5	35	34.5	1	40	10	10	10	10	5	5	50	27.32	1
578	4	2	2	1	1	2	1	1	1	50000	10	10	10	10	10	10	50	22.77	1	35	10	10	10	10	10	10	60	41.84	1	45	10	10	0	10	10	10	50	30.16	1	40	5	10	10	10	10	0	45	24.62	1
1884	4	12	2	1	1	2	1	1	1	50000	10	10	10	10	10	10	50	15.64	1	30	10	10	10	10	10	10	60	21.49	1	35	10	10	10	10	10	10	60	34.5	1	40	10	10	10	10	10	10	60	27.32	1
181	52	2	2	2	4	4	2	5	2	0	10	10	10	10	10	10	50	22.77	1	35	10	10	10	10	10	10	60	41.84	1	45	10	10	10	10	10	10	60	30.16	1	40	10	5	10	10	10	10	55	24.62	1
1501	50	12	2	2	4	4	2	5	2	0	0	0	0	0	0	0	0	15.64	0	30	0	0	0	0	0	0	0	21.49	0	35	0	0	0	0	0	0	0	34.5	0	40	10	10	0	0	0	0	20	27.32	0
105	41	2	2	1	4	1	1	5	2	0	10	10	10	10	10	10	50	22.77	1	35	10	10	10	10	10	10	60	41.84	1	45	10	10	0	10	10	10	50	30.16	1	40	10	0	10	10	10	10	50	24.62	1
2018	41	12	2	1	4	1	1	5	2	0	10	10	10	10	10	10	50	15.64	1	30	10	10	10	10	10	10	60	21.49	1	35	10	10	10	10	10	10	60	34.5	1	40	10	10	10	10	10	10	60	27.32	1
174	49	2	1	1	1	3	1	5	1	55000	10	10	10	10	0	5	35	22.77	1	35	10	10	10	10	10	10	60	41.84	1	45	10	10	10	10	10	10	60	30.16	1	40	10	10	10	10	10	10	60	24.62	1
1299	50	12	1	1	1	3	1	5	1	55000	5	5	10	5	5	5	30	15.64	1	30	5	5	0	0	0	0	10	21.49	0	35	10	10	5	5	0	10	40	34.5	1	40	10	10	10	5	5	5	45	27.32	1
355	50	2	1	1	1	3	1	1	2	7000	0	0	10	10	10	10	40	22.77	1	35	10	10	10	10	10	10	60	41.84	1	45	10	10	0	10	10	10	50	30.16	1	40	10	10	10	10	0	10	50	24.62	1
2267	4	12	1	1	1	3	1	1	2	7000	10	10	10	5	5	10	40	15.64	1	30	10	10	10	10	10	10	60	21.49	1	35	10	10	10	10	10	10	60	34.5	1	40	10	10	10	10	10	10	60	27.32	1
604	38	2	1	1	2	2	1	1	1	5000	10	10	10	10	10	10	50	22.77	1	35	10	10	10	10	10	10	60	41.84	1	45	10	10	10	10	10	10	60	30.16	1	40	10	10	10	10	10	10	60	24.62	1
1109	4	12	1	1	2	2	1	1	1	5000	10	10	10	10	10	10	50	15.64	1	30	0	5	5	5	0	0	15	21.49	0	35	10	10	10	10	0	10	50	34.5	1	40	10	10	10	10	10	10	60	27.32	1
731	40	2	1	1	1	3	1	1	1	10000	10	10	10	10	10	10	50	22.77	1	35	10	10	10	10	10	10	60	41.84	1	45	10	10	10	10	10	10	60	30.16	1	40	10	10	10	10	10	10	60	24.62	1
1112	80	12	1	1	1	3	1	1	1	10000	10	10	10	10	10	10	50	15.64	1	30	10	10	10	10	10	10	60	21.49	1	35	10	10	10	10	10	10	60	34.5	1	40	10	10	10	10	10	10	60	27.32	1
646	70	2	1	1	1	2	1	5	1	0	10	10	0	0	10	0	20	22.77	0	35	10	10	10	10	10	10	60	41.84	1	45	10	10	10	10	10	10	60	30.16	1	40	10	10	10	10	10	0	50	24.62	1
1573	49	12	1	1	1	2	1	5	1	0	10	10	10	10	10	10	50	15.64	1	30	5	5	5	5	10	5	35	21.49	1	35	10	10	5	10	5	10	50	34.5	1	40	10	5	10	5	10	5	45	27.32	1
225	44	2	1	1	3	2	1	1	1	0	10	10	10	10	10	10	50	22.77	1	35	10	10	10	10	10	10	60	41.84	1	45	10	10	10	10	10	10	60	30.16	1	40	10	10	10	10	10	10	60	24.62	1
1325	50	12	1	1	3	2	1	1	1	0	10	10	10	10	10	10	50	15.64	1	30	10	10	10	10	10	10	60	21.49	1	35	10	10	10	10	10	10	60	34.5	1	40	10	10	10	10	10	10	60	27.32	1
482	3	2	2	2	1	4	1	5	1	0	10	10	10	10	10	10	50	22.77	1	35	10	10	10	10	10	10	60	41.84	1	45	10	10	0	10	10	10	50	30.16	1	40	10	10	10	10	10	0	50	24.62	1
1977	1	12	2	2	1	4	1	5	1	0	5	5	5	5	5	5	25	15.64	1	30	10	10	5	5	10	10	50	21.49	1	35	10	10	10	10	10	10	60	34.5	1	40	10	10	10	10	10	10	60	27.32	1
348	68	2	1	1	1	3	1	1	2	20000	10	10	10	10	10	10	50	22.77	1	35	10	10	10	10	10	10	60	41.84	1	45	10	10	10	10	10	10	60	30.16	1	40	10	10	10	10	10	0	50	24.62	1
1485	66	12	1	1	1	3	1	1	2	20000	10	10	10	10	5	5	40	15.64	1	30	5	5	5	10	10	5	40	21.49	1	35	10	10	5	5	10	5	45	34.5	1	40	10	10	10	10	5	10	55	27.32	1
729	39	2	2	1	2	3	1	5	1	20000	10	10	10	10	10	10	50	22.77	1	35	10	10	10	10	10	10	60	41.84	1	45	10	10	10	10	10	10	60	30.16	1	40	10	10	10	10	10	0	50	24.62	1
2107	1	12	2	1	2	3	1	5	1	20000	10	10	10	10	10	10	50	15.64	1	30	10	10	10	10	10	10	60	21.49	1	35	10	10	10	10	10	10	60	34.5	1	40	10	10	10	10	10	10	60	27.32	1
1692	9	2	1	1	1	2	1	5	1	0	10	5	5	5	5	5	25	22.77	1	35	10	10	10	5	5	5	45	41.84	1	45	10	10	10	5	5	5	45	30.16	1	40	10	5	10	10	5	5	45	24.62	1
1690	9	12	1	1	1	2	1	5	1	0	10	10	10	5	10	5	40	15.64	1	30	10	10	5	10	5	5	45	21.49	1	35	10	10	5	5	10	5	45	34.5	1	40	10	10	5	5	5	5	40	27.32	1
773	50	2	2	1	1	4	2	5	2	0	10	0	0	0	10	0	10	22.77	0	35	0	10	0	0	0	5	15	41.84	0	45	10	10	0	10	0	0	30	30.16	0	40	0	10	0	0	5	0	15	24.62	0
1164	44	12	2	1	1	4	2	5	2	0	10	10	10	10	10	10	50	15.64	1	30	10	10	10	10	10	10	60	21.49	1	35	10	10	10	10	10	10	60	34.5	1	40	10	10	10	10	10	10	60	27.32	1
722	76	2	1	1	1	4	1	1	1	5000	10	10	10	0	10	0	30	22.77	1	35	10	10	10	10	10	10	60	41.84	1	45	10	10	0	10	10	10	50	30.16	1	40	0	0	0	0	10	0	10	24.62	0
2013	73	12	1	1	1	4	1	1	1	5000	10	10	10	10	10	10	50	15.64	1	30	10	10	10	5	5	10	50	21.49	1	35	10	10	5	5	5	5	40	34.5	1	40	10	10	10	10	10	10	60	27.32	1
1465	50	2	1	2	3	1	1	5	1	200000	10	5	5	5	5	5	25	22.77	1	35	10	10	10	5	10	5	50	41.84	1	45	10	10	5	5	5	5	40	30.16	1	40	5	5	5	5	5	5	30	24.62	1
1364	50	12	1	2	3	1	1	5	1	200000	10	10	10	10	10	10	50	15.64	1	30	5	5	5	5	5	5	30	21.49	1	35	10	10	5	5	5	5	40	34.5	1	40	10	10	10	10	10	5	55	27.32	1
583	47	2	1	1	2	2	3	2	1	0	10	10	10	10	10	10	50	22.77	1	35	10	10	10	10	10	10	60	41.84	1	45	10	10	0	10	10	10	50	30.16	1	40	10	10	10	10	10	0	50	24.62	1
1875	4	12	1	1	2	2	3	2	1	0	10	10	10	10	10	10	50	15.64	1	30	10	10	10	5	5	10	50	21.49	1	35	10	10	10	10	0	10	50	34.5	1	40	10	10	10	10	10	10	60	27.32	1
1709	53	2	2	3	1	4	1	5	1	20000	10	10	10	10	10	10	50	22.77	1	35	10	10	10	10	10	10	60	41.84	1	45	10	10	10	10	10	10	60	30.16	1	40	10	10	10	10	10	10	60	24.62	1
1677	53	12	2	3	1	4	1	5	1	20000	10	10	10	10	10	10	50	15.64	1	30	10	10	10	10	10	10	60	21.49	1	35	10	10	10	10	10	10	60	34.5	1	40	10	10	10	10	10	10	60	27.32	1
1455	9	2	1	2	1	2	1	5	2	0	10	0	5	5	5	5	20	22.77	0	35	5	5	5	5	5	5	30	41.84	0	45	5	5	5	5	5	5	30	30.16	0	40	5	5	5	5	5	5	30	24.62	1
1344	9	12	1	2	1	2	1	5	2	0	10	10	10	10	5	5	40	15.64	1	30	0	5	10	10	5	10	40	21.49	1	35	10	10	10	5	5	5	45	34.5	1	40	10	10	10	5	5	5	45	27.32	1
472	3	2	1	2	4	3	1	5	1	20000	10	10	10	10	10	10	50	22.77	1	35	10	10	0	10	10	0	40	41.84	0	45	10	10	0	0	10	0	30	30.16	0	40	10	10	0	0	10	0	30	24.62	1
2177	4	12	1	2	4	3	1	5	1	20000	10	10	10	10	10	5	45	15.64	1	30	10	10	10	10	10	10	60	21.49	1	35	10	10	10	10	10	10	60	34.5	1	40	10	10	10	10	10	10	60	27.32	1
907	18	2	1	1	1	4	1	1	1	40000	10	10	10	10	10	10	50	22.77	1	35	10	10	10	10	10	10	60	41.84	1	45	10	10	10	10	10	10	60	30.16	1	40	10	10	10	10	10	10	60	24.62	1
2148	1	12	1	1	1	4	1	1	1	40000	10	10	10	10	10	10	50	15.64	1	30	5	10	10	10	10	10	55	21.49	1	35	10	10	10	10	10	10	60	34.5	1	40	10	10	10	10	10	10	60	27.32	1
16	4	2	1	1	2	2	1	5	1	30000	10	10	10	0	0	10	30	22.77	1	35	10	10	10	10	10	10	60	41.84	1	45	10	5	10	0	10	10	45	30.16	1	40	10	10	10	10	10	5	55	24.62	1
1084	4	12	1	1	2	2	1	5	1	30000	10	10	10	10	10	10	50	15.64	1	30	5	10	10	5	5	5	40	21.49	1	35	10	10	10	5	5	5	45	34.5	1	40	10	10	10	10	10	10	60	27.32	1
1232	53	2	2	1	3	3	1	5	2	0	0	0	0	10	5	5	20	22.77	0	35	0	0	0	0	0	0	0	41.84	0	45	5	5	5	0	5	0	20	30.16	0	40	5	5	5	5	5	0	25	24.62	1
1313	26	12	2	1	3	3	1	5	2	0	10	0	10	10	0	0	20	15.64	1	30	5	5	10	10	5	0	35	21.49	1	35	10	0	5	5	10	10	40	34.5	1	40	10	0	0	5	0	10	25	27.32	0
159	42	2	1	1	2	2	1	1	1	5000	10	10	10	10	10	10	50	22.77	1	35	10	10	10	10	10	10	60	41.84	1	45	10	10	10	10	10	10	60	30.16	1	40	10	10	10	10	10	0	50	24.62	1
1166	90	12	1	1	2	2	1	1	1	5000	10	10	10	10	10	10	50	15.64	1	30	10	10	10	10	10	10	60	21.49	1	35	10	10	10	10	10	10	60	34.5	1	40	10	10	10	10	10	10	60	27.32	1
1233	52	2	1	3	1	1	1	1	1	0	5	10	0	5	10	5	30	22.77	1	35	0	0	10	5	5	0	20	41.84	0	45	5	10	5	0	10	0	30	30.16	0	40	10	10	10	5	0	0	35	24.62	1
1476	8	12	1	3	1	1	1	1	1	0	5	10	10	10	0	0	30	15.64	1	30	0	5	0	0	0	0	5	21.49	0	35	10	10	5	10	0	0	35	34.5	1	40	0	0	0	5	0	5	10	27.32	0
1227	66	2	2	1	1	1	2	5	1	80000	0	5	0	10	5	5	25	22.77	1	35	0	5	0	0	5	0	10	41.84	0	45	5	5	0	0	0	0	10	30.16	0	40	5	0	10	5	10	0	30	24.62	1
1306	66	12	2	1	1	1	2	5	1	80000	5	5	0	5	0	0	10	15.64	0	30	5	0	0	0	0	5	10	21.49	0	35	5	10	10	0	5	0	30	34.5	0	40	5	0	5	0	0	10	20	27.32	0
379	41	2	1	1	1	4	1	2	2	0	10	10	10	10	10	10	50	22.77	1	35	10	10	10	10	10	10	60	41.84	1	45	10	10	10	10	10	10	60	30.16	1	40	10	10	10	10	10	10	60	24.62	1
2067	3	12	1	1	1	4	1	2	2	0	10	10	10	10	10	10	50	15.64	1	30	5	10	10	5	5	5	40	21.49	1	35	10	10	10	10	5	10	55	34.5	1	40	10	10	10	10	10	10	60	27.32	1
322	42	2	2	1	4	1	1	5	1	20000	10	10	10	10	10	10	50	22.77	1	35	10	10	10	10	10	10	60	41.84	1	45	10	10	10	10	10	10	60	30.16	1	40	10	10	10	10	10	0	50	24.62	1
2159	4	12	2	1	4	1	1	5	1	20000	10	10	10	10	10	10	50	15.64	1	30	10	10	10	10	10	10	60	21.49	1	35	10	10	10	10	10	10	60	34.5	1	40	10	10	10	10	10	10	60	27.32	1
921	65	2	2	1	1	1	1	5	1	0	10	10	10	10	10	10	50	22.77	1	35	10	10	10	10	10	10	60	41.84	1	45	10	10	5	10	10	10	55	30.16	1	40	10	10	10	10	10	10	60	24.62	1
1841	50	12	2	1	1	1	1	5	1	0	5	5	5	5	5	5	25	15.64	1	30	5	5	5	5	5	5	30	21.49	1	35	5	5	5	5	5	5	30	34.5	0	40	5	5	5	5	5	5	30	27.32	1
728	3	2	1	1	2	3	1	5	1	0	10	10	10	10	10	10	50	22.77	1	35	10	10	10	10	10	10	60	41.84	1	45	10	10	10	10	10	10	60	30.16	1	40	10	10	10	10	10	10	60	24.62	1
2135	71	12	1	1	2	3	1	5	1	0	10	10	10	10	10	10	50	15.64	1	30	5	10	10	10	10	10	55	21.49	1	35	10	10	10	10	10	10	60	34.5	1	40	10	10	10	10	10	10	60	27.32	1
90	29	2	1	2	3	4	1	5	2	0	10	10	10	10	10	10	50	22.77	1	35	10	10	10	10	10	10	60	41.84	1	45	10	10	10	10	5	10	55	30.16	1	40	10	10	10	10	10	10	60	24.62	1
984	4	12	1	2	3	4	1	5	2	0	10	10	10	10	10	10	50	15.64	1	30	10	10	10	10	10	10	60	21.49	1	35	10	10	10	10	10	10	60	34.5	1	40	10	10	10	10	10	10	60	27.32	1
341	65	2	1	1	1	4	1	1	2	1000000	10	10	10	10	10	10	50	22.77	1	35	10	10	10	10	10	10	60	41.84	1	45	10	10	10	10	10	10	60	30.16	1	40	10	10	10	10	10	10	60	24.62	1
1333	50	12	1	1	1	4	1	1	2	1000000	10	10	10	10	10	10	50	15.64	1	30	10	10	10	10	10	10	60	21.49	1	35	10	10	10	10	10	10	60	34.5	1	40	10	10	10	10	10	10	60	27.32	1
615	1	2	1	2	1	4	1	5	1	30000	0	10	10	10	10	10	50	22.77	1	35	10	10	10	10	10	10	60	41.84	1	45	10	10	0	10	10	10	50	30.16	1	40	10	10	10	10	0	10	50	24.62	1
1933	47	12	1	2	1	4	1	5	1	30000	10	10	10	10	10	10	50	15.64	1	30	10	10	10	10	10	10	60	21.49	1	35	10	10	10	10	10	10	60	34.5	1	40	10	10	10	10	10	10	60	27.32	1
1158	50	2	1	1	3	3	1	2	1	50000	10	5	10	10	10	10	45	22.77	1	35	5	5	5	5	5	5	30	41.84	0	45	5	5	5	5	5	5	30	30.16	0	40	5	5	10	10	10	10	50	24.62	1
1587	50	12	1	1	3	3	1	2	1	50000	10	10	10	5	5	10	40	15.64	1	30	5	5	5	5	5	5	30	21.49	1	35	5	5	5	5	5	5	30	34.5	0	40	5	5	10	10	5	5	40	27.32	1
627	68	2	1	2	2	4	1	5	2	0	10	10	10	10	10	10	50	22.77	1	35	10	10	10	10	10	10	60	41.84	1	45	10	10	10	10	10	10	60	30.16	1	40	10	10	10	10	10	0	50	24.62	1
1597	53	12	1	2	2	4	1	5	2	0	10	10	10	10	10	10	50	15.64	1	30	10	10	10	10	5	5	50	21.49	1	35	10	10	10	10	5	5	50	34.5	1	40	10	10	10	10	5	10	55	27.32	1
138	38	2	1	1	3	2	1	1	2	100000	10	10	10	10	10	10	50	22.77	1	35	10	10	10	10	10	10	60	41.84	1	45	10	10	10	10	10	10	60	30.16	1	40	10	10	10	10	10	10	60	24.62	1
1788	49	12	1	1	3	2	1	1	2	100000	10	0	0	0	5	5	10	15.64	0	30	10	5	5	5	5	5	35	21.49	1	35	5	5	5	5	0	0	20	34.5	0	40	5	0	0	5	0	0	10	27.32	0
617	65	2	1	1	4	4	1	1	1	0	10	10	0	0	0	0	10	22.77	0	35	10	10	10	10	10	10	60	41.84	1	45	10	10	0	10	10	10	50	30.16	1	40	10	10	10	10	5	0	45	24.62	1
1931	77	12	1	1	4	4	1	1	1	0	10	5	10	10	10	5	40	15.64	1	30	5	10	10	10	5	5	45	21.49	1	35	10	10	10	10	5	10	55	34.5	1	40	10	10	10	10	10	10	60	27.32	1
48	3	2	1	1	4	1	1	5	1	30000	10	10	5	10	10	10	45	22.77	1	35	10	5	5	10	5	10	45	41.84	1	45	10	10	0	0	10	10	40	30.16	1	40	0	0	0	5	0	0	5	24.62	0
1110	80	12	1	1	4	1	1	5	1	30000	10	10	10	10	10	10	50	15.64	1	30	10	10	10	10	10	10	60	21.49	1	35	10	10	10	10	10	10	60	34.5	1	40	10	10	10	10	10	10	60	27.32	1
18	1	2	1	1	1	4	1	1	1	20000	10	10	10	10	10	10	50	22.77	1	35	10	10	10	10	10	0	50	41.84	1	45	10	10	10	10	5	0	45	30.16	1	40	0	10	10	10	0	10	40	24.62	1
1085	4	12	1	1	1	4	1	1	1	20000	10	10	10	10	10	10	50	15.64	1	30	10	10	10	10	10	10	60	21.49	1	35	10	10	10	10	10	10	60	34.5	1	40	10	10	10	10	10	10	60	27.32	1
1221	49	2	2	1	1	1	2	1	1	0	10	5	10	10	5	10	40	22.77	1	35	5	5	10	10	10	5	45	41.84	1	45	10	10	10	10	10	10	60	30.16	1	40	10	10	10	10	5	0	45	24.62	1
1782	50	12	2	1	1	1	2	1	1	0	10	10	10	10	10	10	50	15.64	1	30	10	10	10	10	10	10	60	21.49	1	35	10	10	10	10	10	10	60	34.5	1	40	10	10	10	10	10	10	60	27.32	1
611	70	2	1	2	1	4	1	1	2	100000	10	10	10	5	10	10	45	22.77	1	35	10	10	10	10	10	10	60	41.84	1	45	10	10	10	0	0	10	40	30.16	1	40	10	10	10	10	0	0	40	24.62	1
1880	3	12	1	2	1	4	1	1	2	100000	5	10	10	10	10	10	50	15.64	1	30	10	10	10	10	10	10	60	21.49	1	35	10	10	10	10	10	10	60	34.5	1	40	10	10	10	10	10	10	60	27.32	1
709	73	2	1	1	1	1	1	1	2	15000	10	0	0	10	10	0	20	22.77	0	35	10	10	10	10	10	10	60	41.84	1	45	10	10	0	10	10	10	50	30.16	1	40	10	10	10	10	10	0	50	24.62	1
985	4	12	1	1	1	1	1	1	2	15000	10	10	10	10	10	10	50	15.64	1	30	10	10	10	10	10	10	60	21.49	1	35	10	10	10	10	10	10	60	34.5	1	40	10	10	10	10	10	10	60	27.32	1
585	1	2	1	3	1	4	1	1	1	20000	0	0	10	10	10	10	40	22.77	1	35	10	10	10	10	10	10	60	41.84	1	45	10	10	0	10	10	10	50	30.16	1	40	0	10	10	10	10	0	40	24.62	1
1904	41	12	1	3	1	4	1	1	1	20000	10	10	10	10	10	10	50	15.64	1	30	5	10	10	10	10	10	55	21.49	1	35	10	10	10	10	5	10	55	34.5	1	40	10	10	10	10	10	10	60	27.32	1
74	29	2	1	2	1	4	1	1	1	0	10	10	10	10	10	10	50	22.77	1	35	10	10	10	10	10	10	60	41.84	1	45	10	10	10	10	10	10	60	30.16	1	40	10	10	10	10	10	10	60	24.62	1
1578	50	12	1	2	1	4	1	1	1	0	5	5	10	10	10	10	45	15.64	1	30	5	10	10	10	10	10	55	21.49	1	35	5	5	10	10	10	10	50	34.5	1	40	5	10	10	10	5	10	50	27.32	1
102	18	2	1	1	1	3	1	1	1	100000	10	10	10	10	10	10	50	22.77	1	35	10	10	10	10	10	10	60	41.84	1	45	10	10	10	10	10	10	60	30.16	1	40	10	10	10	10	10	10	60	24.62	1
1123	4	12	1	1	1	3	1	1	1	100000	10	10	10	10	10	10	50	15.64	1	30	10	10	10	10	10	10	60	21.49	1	35	10	10	10	10	10	10	60	34.5	1	40	10	10	10	10	10	10	60	27.32	1
31	50	2	1	1	1	3	1	5	1	50000	10	10	10	10	10	10	50	22.77	1	35	10	10	10	10	10	10	60	41.84	1	45	5	5	5	10	10	10	45	30.16	1	40	5	5	5	10	10	10	45	24.62	1
1492	8	12	1	1	1	3	1	5	1	50000	5	10	10	5	5	5	35	15.64	1	30	5	10	5	5	5	5	35	21.49	1	35	10	10	10	5	5	5	45	34.5	1	40	5	5	5	5	5	5	30	27.32	1
721	3	2	1	1	1	1	1	5	1	0	10	10	10	10	10	10	50	22.77	1	35	10	10	10	10	10	0	50	41.84	1	45	10	10	0	10	10	10	50	30.16	1	40	10	10	0	0	10	0	30	24.62	1
2055	73	12	1	1	1	1	1	5	1	0	10	10	10	10	5	5	40	15.64	1	30	5	10	5	5	10	10	45	21.49	1	35	10	10	10	0	0	10	40	34.5	1	40	10	10	5	5	5	10	45	27.32	1
775	70	2	1	1	1	4	1	5	1	0	10	10	10	10	10	10	50	22.77	1	35	10	10	10	10	10	10	60	41.84	1	45	10	10	10	10	10	10	60	30.16	1	40	10	10	10	10	10	0	50	24.62	1
1596	66	12	1	1	1	4	1	5	1	0	10	10	5	10	10	10	45	15.64	1	30	10	5	5	10	5	5	40	21.49	1	35	10	10	10	5	5	5	45	34.5	1	40	5	5	10	10	5	10	45	27.32	1
2258	50	2	1	1	1	2	1	1	1	0	10	10	10	10	5	5	40	22.77	1	35	10	10	5	5	5	5	40	41.84	0	45	10	10	5	5	10	10	50	30.16	1	40	10	10	5	5	5	5	40	24.62	1
1786	49	12	1	1	1	2	1	1	1	0	10	10	10	10	10	10	50	15.64	1	30	10	10	10	10	10	10	60	21.49	1	35	10	10	10	10	10	10	60	34.5	1	40	10	10	10	10	10	10	60	27.32	1
101	18	2	1	1	1	2	1	5	1	150000	10	10	10	10	10	10	50	22.77	1	35	10	10	10	10	10	10	60	41.84	1	45	10	10	10	10	10	10	60	30.16	1	40	10	10	10	10	10	10	60	24.62	1
2045	1	12	1	1	1	2	1	5	1	150000	10	10	10	10	10	10	50	15.64	1	30	10	10	10	10	10	10	60	21.49	1	35	10	10	10	10	10	10	60	34.5	1	40	10	10	10	10	10	10	60	27.32	1
616	40	2	1	2	1	4	2	5	2	0	10	10	5	0	0	10	25	22.77	1	35	10	10	5	10	10	10	55	41.84	1	45	10	10	5	10	10	10	55	30.16	1	40	10	10	10	10	10	5	55	24.62	1
1924	74	12	1	2	1	4	2	5	2	0	10	10	10	5	10	5	40	15.64	1	30	5	10	10	10	10	10	55	21.49	1	35	10	10	10	10	10	10	60	34.5	1	40	10	10	10	10	10	10	60	27.32	1
132	38	2	2	1	1	4	2	5	1	0	10	10	10	10	10	10	50	22.77	1	35	10	10	10	10	10	10	60	41.84	1	45	10	10	10	10	10	10	60	30.16	1	40	10	10	10	10	10	10	60	24.62	1
1871	4	12	2	1	1	4	2	5	1	0	10	10	10	10	10	10	50	15.64	1	30	10	10	10	10	10	10	60	21.49	1	35	10	10	10	10	10	10	60	34.5	1	40	10	10	10	10	10	10	60	27.32	1
637	68	2	1	1	1	3	1	1	1	0	10	10	10	10	10	10	50	22.77	1	35	10	10	10	10	10	10	60	41.84	1	45	10	10	10	10	10	10	60	30.16	1	40	10	10	10	10	10	0	50	24.62	1
1520	44	12	1	1	1	3	1	1	1	0	10	10	5	5	5	10	35	15.64	1	30	5	5	10	10	10	5	45	21.49	1	35	10	5	10	10	10	5	50	34.5	1	40	10	10	5	5	10	10	50	27.32	1
321	42	2	2	1	3	1	2	5	1	0	10	10	10	10	10	10	50	22.77	1	35	10	10	10	10	10	10	60	41.84	1	45	10	10	10	10	10	10	60	30.16	1	40	10	10	10	10	10	10	60	24.62	1
2158	1	12	2	1	3	1	2	5	1	0	10	10	10	10	10	10	50	15.64	1	30	10	10	10	10	10	10	60	21.49	1	35	10	10	10	10	10	10	60	34.5	1	40	10	10	10	10	10	10	60	27.32	1
628	65	2	1	1	1	2	1	5	2	0	10	10	10	0	0	0	20	22.77	0	35	10	10	10	10	10	10	60	41.84	1	45	10	10	0	10	10	5	45	30.16	1	40	10	10	10	10	10	0	50	24.62	1
1593	53	12	1	1	1	2	1	5	2	0	10	5	10	10	10	10	45	15.64	1	30	10	10	10	10	10	10	60	21.49	1	35	10	10	10	10	10	10	60	34.5	1	40	10	10	10	10	10	10	60	27.32	1
218	40	2	1	1	2	3	2	5	1	0	10	10	10	10	10	10	50	22.77	1	35	10	10	10	10	10	10	60	41.84	1	45	10	10	0	10	10	10	50	30.16	1	40	10	10	10	10	10	0	50	24.62	1
1929	75	12	1	1	2	3	2	5	1	0	10	10	10	10	10	10	50	15.64	1	30	10	10	10	10	10	10	60	21.49	1	35	10	10	10	10	10	10	60	34.5	1	40	10	10	10	10	10	10	60	27.32	1
208	18	2	1	1	2	3	1	5	1	20000	10	0	10	0	10	10	30	22.77	1	35	10	10	10	10	10	10	60	41.84	1	45	10	10	10	10	10	10	60	30.16	1	40	10	5	10	10	10	0	45	24.62	1
1873	1	12	1	1	2	3	1	5	1	20000	10	10	10	10	10	10	50	15.64	1	30	10	10	10	10	10	10	60	21.49	1	35	10	10	10	10	10	10	60	34.5	1	40	10	10	10	10	10	10	60	27.32	1
385	40	2	1	1	4	1	1	2	2	0	10	10	10	10	10	10	50	22.77	1	35	10	10	10	10	10	10	60	41.84	1	45	10	10	10	10	10	10	60	30.16	1	40	10	10	10	10	10	10	60	24.62	1
2032	3	12	1	1	4	1	1	2	2	0	10	10	10	10	10	10	50	15.64	1	30	10	10	10	10	10	10	60	21.49	1	35	5	10	10	10	10	10	55	34.5	1	40	10	10	10	10	10	10	60	27.32	1
644	70	2	1	3	3	4	1	5	1	0	10	10	10	10	10	10	50	22.77	1	35	10	10	10	10	10	10	60	41.84	1	45	10	10	10	10	10	10	60	30.16	1	40	10	10	10	10	10	0	50	24.62	1
1328	50	12	1	3	3	4	1	5	1	0	5	0	0	5	5	10	20	15.64	1	30	10	10	10	10	10	10	60	21.49	1	35	10	10	10	10	10	10	60	34.5	1	40	5	5	10	10	10	10	50	27.32	1
206	53	2	1	2	2	1	2	1	2	160000	10	10	0	10	10	5	35	22.77	1	35	10	10	10	10	5	10	55	41.84	1	45	10	10	10	10	10	10	60	30.16	1	40	5	10	10	10	0	10	45	24.62	1
1379	50	12	1	2	2	1	2	1	2	160000	10	10	10	10	10	10	50	15.64	1	30	10	10	10	10	10	10	60	21.49	1	35	10	10	10	10	10	10	60	34.5	1	40	10	10	10	10	10	10	60	27.32	1
622	65	2	2	3	1	3	1	5	2	0	10	10	10	10	10	10	50	22.77	1	35	10	10	10	10	10	10	60	41.84	1	45	10	10	5	10	10	10	55	30.16	1	40	10	10	10	10	10	0	50	24.62	1
1168	49	12	2	3	1	3	1	5	2	0	5	5	10	5	5	5	30	15.64	1	30	5	10	10	0	0	5	30	21.49	1	35	10	10	10	10	0	5	45	34.5	1	40	10	10	5	5	10	10	50	27.32	1
308	41	2	1	1	2	4	1	5	1	0	10	10	10	10	10	10	50	22.77	1	35	10	10	10	10	10	10	60	41.84	1	45	10	10	10	10	10	10	60	30.16	1	40	5	10	10	10	10	10	55	24.62	1
1881	4	12	1	1	2	4	1	5	1	0	10	10	10	10	10	10	50	15.64	1	30	10	10	10	10	10	10	60	21.49	1	35	10	10	10	10	10	10	60	34.5	1	40	10	5	10	5	10	10	50	27.32	1
359	68	2	1	1	1	4	1	5	1	0	10	10	10	10	10	10	50	22.77	1	35	10	10	10	10	10	10	60	41.84	1	45	10	10	10	10	10	10	60	30.16	1	40	10	10	10	10	10	0	50	24.62	1
1584	53	12	1	1	1	4	1	5	1	0	5	5	5	0	0	0	10	15.64	0	30	5	0	0	0	0	0	5	21.49	0	35	5	0	0	0	0	0	5	34.5	0	40	5	0	0	0	0	0	5	27.32	0
2	34	2	2	1	3	1	2	4	2	250000	10	10	10	10	10	5	45	22.77	1	35	10	5	5	10	10	5	45	41.84	1	45	10	10	5	10	10	10	55	30.16	1	40	10	10	5	5	10	10	50	24.62	1
1594	9	12	2	1	3	1	2	4	2	250000	10	10	10	10	10	5	45	15.64	1	30	5	10	5	10	10	5	45	21.49	1	35	5	5	5	5	5	5	30	34.5	0	40	10	10	10	5	10	5	50	27.32	1
11	50	2	2	1	1	4	1	5	1	0	10	10	10	10	10	10	50	22.77	1	35	10	10	10	10	10	10	60	41.84	1	45	10	10	10	10	10	10	60	30.16	1	40	10	10	10	10	10	10	60	24.62	1
1491	26	12	2	1	1	4	1	5	1	0	10	10	10	5	10	5	40	15.64	1	30	10	10	5	10	10	10	55	21.49	1	35	10	10	5	10	10	5	50	34.5	1	40	10	10	10	10	10	10	60	27.32	1
311	41	2	1	2	1	3	1	1	1	150000	10	10	10	10	10	10	50	22.77	1	35	10	10	10	10	10	10	60	41.84	1	45	10	10	10	10	10	10	60	30.16	1	40	10	10	10	10	10	10	60	24.62	1
2181	4	12	1	2	1	3	1	1	1	150000	10	10	10	10	10	10	50	15.64	1	30	10	10	10	5	10	10	55	21.49	1	35	10	10	5	5	5	10	45	34.5	1	40	10	10	10	10	10	10	60	27.32	1
571	47	2	2	2	2	4	3	1	4	50000	10	10	10	10	0	10	40	22.77	1	35	10	10	10	10	10	10	60	41.84	1	45	10	10	10	10	10	10	60	30.16	1	40	10	10	10	10	10	10	60	24.62	1
2010	73	12	2	2	2	4	3	1	4	50000	10	10	10	10	10	10	50	15.64	1	30	10	10	10	10	10	10	60	21.49	1	35	10	10	10	10	0	0	40	34.5	1	40	10	10	10	10	10	10	60	27.32	1
370	65	2	1	1	1	4	1	5	1	0	10	10	10	5	0	5	30	22.77	1	35	10	10	10	10	10	10	60	41.84	1	45	10	10	0	10	10	10	50	30.16	1	40	10	5	5	5	10	0	35	24.62	1
1756	49	12	1	1	1	4	1	5	1	0	10	10	10	10	10	10	50	15.64	1	30	10	10	10	10	10	10	60	21.49	1	35	10	10	10	10	10	10	60	34.5	1	40	10	10	10	10	10	10	60	27.32	1
766	65	2	1	1	1	2	1	1	2	0	10	10	10	10	10	10	50	22.77	1	35	10	10	10	10	10	10	60	41.84	1	45	10	10	0	10	10	10	50	30.16	1	40	10	10	10	10	10	10	60	24.62	1
1691	53	12	1	1	1	2	1	1	2	0	10	10	10	10	10	10	50	15.64	1	30	10	10	10	10	10	10	60	21.49	1	35	10	10	10	10	10	10	60	34.5	1	40	10	10	10	10	10	10	60	27.32	1
1553	44	2	1	1	3	3	3	2	2	0	5	0	5	5	5	5	20	22.77	0	35	10	10	10	5	10	5	50	41.84	1	45	10	10	5	10	5	5	45	30.16	1	40	10	5	5	5	5	5	35	24.62	1
1588	44	12	1	1	3	3	3	2	2	0	10	10	10	10	10	10	50	15.64	1	30	5	5	5	10	10	10	45	21.49	1	35	10	10	5	5	5	10	45	34.5	1	40	10	10	5	10	10	10	55	27.32	1
920	65	2	1	1	1	2	1	5	2	30000	10	10	10	10	10	10	50	22.77	1	35	10	10	10	10	10	10	60	41.84	1	45	10	10	10	10	10	10	60	30.16	1	40	10	10	10	10	10	10	60	24.62	1
1799	49	12	1	1	1	2	1	5	2	30000	10	5	5	5	10	10	35	15.64	1	30	5	5	5	5	5	5	30	21.49	1	35	5	5	10	10	5	5	40	34.5	1	40	5	5	5	5	5	5	30	27.32	1
255	44	2	1	1	1	3	1	5	1	0	10	10	10	10	10	10	50	22.77	1	35	10	10	10	10	10	10	60	41.84	1	45	10	10	0	10	10	10	50	30.16	1	40	10	10	10	10	0	10	50	24.62	1
1360	9	12	1	1	1	3	1	5	1	0	10	10	10	10	5	5	40	15.64	1	30	5	5	5	5	10	5	35	21.49	1	35	5	5	10	10	5	5	40	34.5	1	40	10	10	5	5	10	10	50	27.32	1
329	3	2	1	2	2	1	2	5	2	0	10	10	0	0	10	0	20	22.77	0	35	10	10	10	10	10	0	50	41.84	1	45	10	10	0	10	10	10	50	30.16	1	40	0	0	0	0	0	0	0	24.62	0
1937	3	12	1	2	2	1	2	5	2	0	10	10	10	10	10	10	50	15.64	1	30	10	10	10	10	10	10	60	21.49	1	35	10	10	10	10	10	10	60	34.5	1	40	10	10	10	10	10	10	60	27.32	1
765	65	2	1	1	1	4	1	2	2	0	10	10	10	5	5	0	30	22.77	1	35	10	10	10	10	10	10	60	41.84	1	45	10	10	0	10	10	10	50	30.16	1	40	10	5	5	5	5	0	30	24.62	1
1704	50	12	1	1	1	4	1	2	2	0	10	10	10	10	10	10	50	15.64	1	30	10	10	10	10	10	10	60	21.49	1	35	10	10	10	10	10	10	60	34.5	1	40	5	5	5	5	5	5	30	27.32	1
185	49	2	2	1	1	4	2	5	2	0	10	10	10	10	0	10	40	22.77	1	35	10	10	10	10	10	10	60	41.84	1	45	10	10	10	10	10	10	60	30.16	1	40	10	10	10	10	10	10	60	24.62	1
2251	9	12	2	1	1	4	2	5	2	0	10	10	5	10	10	10	45	15.64	1	30	10	10	5	10	10	10	55	21.49	1	35	10	10	10	10	10	5	55	34.5	1	40	10	10	10	5	10	5	50	27.32	1
740	70	2	1	2	2	4	1	1	1	0	10	10	10	10	10	10	50	22.77	1	35	10	10	10	10	10	10	60	41.84	1	45	10	10	10	10	10	10	60	30.16	1	40	10	10	10	10	10	10	60	24.62	1
988	38	12	1	2	2	4	1	1	1	0	10	10	10	10	10	10	50	15.64	1	30	10	10	10	10	10	10	60	21.49	1	35	10	10	10	10	10	10	60	34.5	1	40	10	10	10	10	10	10	60	27.32	1
1463	69	2	1	3	1	4	2	2	1	0	10	0	5	5	10	5	25	22.77	1	35	10	5	10	5	5	5	40	41.84	0	45	10	10	0	5	10	5	40	30.16	1	40	10	10	10	5	5	5	45	24.62	1
1365	69	12	1	3	1	4	2	2	1	0	10	5	10	10	10	5	40	15.64	1	30	5	5	5	10	5	10	40	21.49	1	35	10	10	10	10	5	5	50	34.5	1	40	10	10	10	5	5	10	50	27.32	1
283	3	2	1	1	1	3	1	5	1	20000	0	0	0	0	0	0	0	22.77	0	35	10	10	10	10	10	10	60	41.84	1	45	10	10	0	10	10	10	50	30.16	1	40	10	10	0	0	10	0	30	24.62	1
2019	38	12	1	1	1	3	1	5	1	20000	10	10	10	10	10	10	50	15.64	1	30	10	10	10	10	10	10	60	21.49	1	35	10	10	10	10	10	10	60	34.5	1	40	10	10	10	10	10	10	60	27.32	1
1433	8	2	1	1	2	1	1	1	2	30000	10	10	5	5	5	5	30	22.77	1	35	10	10	5	5	10	10	50	41.84	1	45	10	10	5	5	5	5	40	30.16	1	40	10	10	10	5	5	5	45	24.62	1
1371	8	12	1	1	2	1	1	1	2	30000	10	10	5	5	5	5	30	15.64	1	30	5	5	5	10	5	5	35	21.49	1	35	10	10	10	10	5	5	50	34.5	1	40	10	10	5	10	5	10	50	27.32	1
12	3	2	1	1	2	4	1	5	2	70000	10	10	10	10	10	10	50	22.77	1	35	10	10	10	10	0	10	50	41.84	1	45	10	10	10	10	10	10	60	30.16	1	40	10	10	10	10	10	0	50	24.62	1
976	80	12	1	1	2	4	1	5	2	70000	10	10	10	10	10	10	50	15.64	1	30	10	10	10	10	10	10	60	21.49	1	35	10	10	10	10	10	10	60	34.5	1	40	10	10	10	10	10	10	60	27.32	1
194	53	2	1	3	1	3	1	5	2	0	10	10	10	5	10	10	45	22.77	1	35	10	5	10	10	10	10	55	41.84	1	45	10	10	10	10	10	10	60	30.16	1	40	10	10	10	5	10	10	55	24.62	1
1753	9	12	1	3	1	3	1	5	2	0	10	0	10	10	10	0	30	15.64	1	30	10	0	0	5	5	5	25	21.49	1	35	10	10	0	5	5	0	30	34.5	0	40	5	0	0	5	5	0	15	27.32	0
1436	50	2	2	1	1	2	2	5	1	0	10	5	5	5	10	10	35	22.77	1	35	5	5	5	5	5	5	30	41.84	0	45	10	10	10	5	10	5	50	30.16	1	40	10	10	5	5	5	5	40	24.62	1
1369	50	12	2	1	1	2	2	5	1	0	10	10	10	5	10	10	45	15.64	1	30	5	10	10	10	10	10	55	21.49	1	35	10	10	10	5	10	5	50	34.5	1	40	10	10	10	5	10	10	55	27.32	1
228	69	2	1	1	1	4	1	2	1	30000	10	10	10	10	10	10	50	22.77	1	35	10	10	10	10	10	10	60	41.84	1	45	10	10	10	10	10	10	60	30.16	1	40	10	5	5	5	10	10	45	24.62	1
1326	50	12	1	1	1	4	1	2	1	30000	5	0	0	0	0	0	0	15.64	0	30	0	0	0	0	0	0	0	21.49	0	35	10	10	5	5	0	5	35	34.5	1	40	10	10	10	10	10	10	60	27.32	1
28	1	2	1	1	1	4	1	1	1	0	10	10	10	10	10	10	50	22.77	1	35	10	10	10	10	10	10	60	41.84	1	45	10	10	10	10	10	10	60	30.16	1	40	10	10	10	10	10	0	50	24.62	1
1118	1	12	1	1	1	4	1	1	1	0	10	10	10	10	10	10	50	15.64	1	30	10	10	10	10	10	10	60	21.49	1	35	10	10	10	10	10	10	60	34.5	1	40	10	10	10	10	10	10	60	27.32	1
332	4	2	1	1	1	4	1	5	2	100000	10	10	10	10	0	10	40	22.77	1	35	10	10	10	10	10	10	60	41.84	1	45	10	10	10	10	10	10	60	30.16	1	40	10	10	10	10	10	10	60	24.62	1
1944	4	12	1	1	1	4	1	5	2	100000	10	10	10	10	10	10	50	15.64	1	30	10	10	10	10	10	10	60	21.49	1	35	10	10	10	10	10	10	60	34.5	1	40	10	10	10	10	10	10	60	27.32	1
471	3	2	1	3	2	4	9	5	1	0	10	10	10	10	10	10	50	22.77	1	35	10	10	0	10	10	0	40	41.84	0	45	10	10	0	0	10	0	30	30.16	0	40	0	0	0	0	0	0	0	24.62	0
2131	47	12	1	3	2	4	9	5	1	0	10	10	10	10	10	10	50	15.64	1	30	10	10	10	10	10	10	60	21.49	1	35	10	10	10	10	10	10	60	34.5	1	40	10	10	10	10	10	10	60	27.32	1
1292	15	2	1	1	1	3	1	5	1	0	5	5	0	0	10	0	15	22.77	0	35	0	10	5	5	10	5	35	41.84	0	45	10	10	0	10	10	10	50	30.16	1	40	5	5	5	10	10	0	35	24.62	1
1669	15	12	1	1	1	3	1	5	1	0	5	10	10	10	5	5	40	15.64	1	30	10	10	5	5	5	5	40	21.49	1	35	10	5	0	0	5	0	20	34.5	0	40	10	5	0	5	5	5	30	27.32	1
1147	26	2	1	2	2	4	1	5	2	50000	5	5	10	10	5	5	35	22.77	1	35	5	10	10	10	10	10	55	41.84	1	45	5	5	5	10	10	10	45	30.16	1	40	5	5	10	10	10	5	45	24.62	1
1579	26	12	1	2	2	4	1	5	2	50000	10	10	10	10	10	10	50	15.64	1	30	10	10	10	10	10	10	60	21.49	1	35	10	10	10	10	10	10	60	34.5	1	40	10	10	10	10	10	10	60	27.32	1
905	40	2	1	3	3	3	1	1	2	100000	10	10	10	10	10	10	50	22.77	1	35	10	10	10	10	10	10	60	41.84	1	45	10	10	10	10	10	10	60	30.16	1	40	10	10	10	10	10	10	60	24.62	1
2276	3	12	1	3	3	3	1	1	2	100000	10	10	10	5	5	10	40	15.64	1	30	5	10	10	10	10	10	55	21.49	1	35	10	10	10	10	10	10	60	34.5	1	40	10	10	10	10	10	10	60	27.32	1
193	53	2	2	1	1	4	2	5	2	0	10	10	5	5	5	5	30	22.77	1	35	5	10	5	5	5	5	35	41.84	0	45	5	5	0	0	0	0	10	30.16	0	40	5	0	0	0	5	5	15	24.62	0
1727	15	12	2	1	1	4	2	5	2	0	10	0	0	10	0	5	15	15.64	0	30	0	0	0	0	0	0	0	21.49	0	35	10	10	5	0	0	0	25	34.5	0	40	5	0	0	5	5	0	15	27.32	0
310	41	2	2	1	2	4	3	5	2	10000	10	10	0	10	10	10	40	22.77	1	35	10	10	10	10	10	10	60	41.84	1	45	10	10	10	10	10	10	60	30.16	1	40	10	10	10	10	10	10	60	24.62	1
1882	1	12	2	1	2	4	3	5	2	10000	10	10	10	10	10	10	50	15.64	1	30	10	10	10	10	10	10	60	21.49	1	35	10	10	10	10	10	10	60	34.5	1	40	10	10	10	10	10	10	60	27.32	1
1402	50	2	1	1	1	4	1	5	2	0	5	5	0	0	0	0	5	22.77	0	35	5	5	0	0	5	5	20	41.84	0	45	10	5	5	10	5	5	40	30.16	1	40	10	10	5	5	5	5	40	24.62	1
1401	50	12	1	1	1	4	1	5	2	0	5	5	5	5	5	5	25	15.64	1	30	5	5	5	5	5	5	30	21.49	1	35	5	5	5	5	5	5	30	34.5	0	40	5	5	5	5	5	5	30	27.32	1
1720	49	2	2	1	3	4	1	5	1	0	10	10	10	10	10	10	50	22.77	1	35	10	10	10	10	10	10	60	41.84	1	45	10	10	10	10	10	10	60	30.16	1	40	10	10	10	10	10	10	60	24.62	1
1687	50	12	2	1	3	4	1	5	1	0	10	10	10	10	10	10	50	15.64	1	30	10	10	10	10	10	10	60	21.49	1	35	10	10	10	10	10	10	60	34.5	1	40	10	10	10	10	10	10	60	27.32	1
1475	53	2	1	3	2	1	1	5	1	0	5	5	5	5	5	5	25	22.77	1	35	5	5	0	0	0	0	10	41.84	0	45	5	5	0	0	0	0	10	30.16	0	40	10	5	5	5	5	0	30	24.62	1
1495	53	12	1	3	2	1	1	5	1	0	5	5	10	5	5	5	30	15.64	1	30	0	5	5	5	0	0	15	21.49	0	35	5	10	5	5	0	5	30	34.5	0	40	10	10	5	5	5	5	40	27.32	1
940	70	2	1	1	1	1	1	5	2	0	10	10	10	10	10	10	50	22.77	1	35	10	10	10	10	10	10	60	41.84	1	45	10	10	10	10	10	10	60	30.16	1	40	10	10	10	10	10	0	50	24.62	1
1383	50	12	1	1	1	1	1	5	2	0	10	10	10	10	10	10	50	15.64	1	30	10	10	10	10	10	10	60	21.49	1	35	10	10	10	10	10	10	60	34.5	1	40	10	10	10	10	10	10	60	27.32	1
189	54	2	1	1	2	4	1	1	2	40000	10	10	10	10	10	10	50	22.77	1	35	10	10	10	10	10	10	60	41.84	1	45	10	10	10	10	10	10	60	30.16	1	40	10	10	10	10	10	10	60	24.62	1
1789	49	12	1	1	2	4	1	1	2	40000	10	10	10	10	10	10	50	15.64	1	30	10	10	10	10	10	10	60	21.49	1	35	10	10	10	10	10	10	60	34.5	1	40	10	10	10	10	10	10	60	27.32	1
259	44	2	1	3	4	3	2	5	2	0	5	10	10	10	10	10	50	22.77	1	35	10	10	10	10	10	10	60	41.84	1	45	5	5	0	10	5	10	35	30.16	1	40	10	10	10	10	0	10	50	24.62	1
1703	50	12	1	3	4	3	2	5	2	0	10	10	10	10	10	10	50	15.64	1	30	5	10	5	10	5	10	45	21.49	1	35	10	10	5	10	10	5	50	34.5	1	40	10	10	5	5	5	10	45	27.32	1
93	18	2	2	2	1	2	1	1	1	5000	10	10	10	10	10	10	50	22.77	1	35	10	10	10	10	10	10	60	41.84	1	45	10	10	10	10	5	5	50	30.16	1	40	10	10	10	10	10	10	60	24.62	1
1971	4	12	2	2	1	2	1	1	1	5000	10	10	10	10	10	5	45	15.64	1	30	10	5	5	5	0	0	25	21.49	1	35	10	5	5	10	5	10	45	34.5	1	40	5	5	5	5	5	5	30	27.32	1
609	40	2	2	1	3	3	2	1	1	30000	10	10	10	10	0	10	40	22.77	1	35	10	10	10	10	10	10	60	41.84	1	45	10	10	10	10	10	10	60	30.16	1	40	10	10	10	10	10	10	60	24.62	1
1952	49	12	2	1	3	3	2	1	1	30000	10	10	10	10	10	10	50	15.64	1	30	10	10	10	10	10	10	60	21.49	1	35	10	10	10	10	10	10	60	34.5	1	40	10	10	10	10	10	10	60	27.32	1
34	50	2	1	1	1	4	2	3	1	0	10	10	5	10	10	5	40	22.77	1	35	10	5	5	5	10	10	45	41.84	1	45	10	10	5	5	0	10	40	30.16	1	40	10	5	5	10	10	10	50	24.62	1
1321	52	12	1	1	1	4	2	3	1	0	0	5	5	0	5	5	20	15.64	1	30	0	0	5	0	0	0	5	21.49	0	35	10	10	10	5	0	10	45	34.5	1	40	0	0	0	5	0	0	5	27.32	0
713	1	2	1	3	1	3	1	4	1	50000	10	10	0	10	10	10	40	22.77	1	35	10	10	10	10	10	10	60	41.84	1	45	10	10	10	10	10	10	60	30.16	1	40	10	0	0	0	0	0	10	24.62	0
1866	41	12	1	3	1	3	1	4	1	50000	10	10	10	10	10	10	50	15.64	1	30	10	10	10	10	10	10	60	21.49	1	35	10	10	10	10	10	10	60	34.5	1	40	10	10	10	10	10	10	60	27.32	1
1711	49	2	1	3	1	1	1	5	1	0	10	5	10	10	10	0	35	22.77	1	35	10	10	10	10	10	10	60	41.84	1	45	10	10	5	10	5	10	50	30.16	1	40	10	10	10	10	10	0	50	24.62	1
1679	50	12	1	3	1	1	1	5	1	0	0	5	5	5	5	5	25	15.64	1	30	5	0	0	0	0	0	5	21.49	0	35	10	10	0	0	0	0	20	34.5	0	40	5	5	0	0	0	0	10	27.32	0
895	73	2	1	1	2	4	1	1	1	30000	10	10	10	10	10	10	50	22.77	1	35	10	10	10	10	10	10	60	41.84	1	45	10	10	10	10	10	10	60	30.16	1	40	10	10	10	10	10	10	60	24.62	1
2173	1	12	1	1	2	4	1	1	1	30000	10	10	10	10	10	10	50	15.64	1	30	10	10	10	10	10	10	60	21.49	1	35	10	10	10	10	10	10	60	34.5	1	40	10	10	10	10	10	10	60	27.32	1
[truncated: 15 more columns]

## Sheet: all_Set 2
questionnaire_Period	communication1	communication2	communication3	communication4	communication5	communication6	c_score	ccutoff	grt_ccutoff	cmonitoringmax	grossmotor1	grossmotor2	grossmotor3	grossmotor4	grossmotor5	grossmotor6	g_score	gcutoff	grt_gcutoff	gmonitoringmax	finemotor1	finemotor2	finemotor3	finemotor4	finemotor5	finemotor6	f_score	fcutoff	grt_fcutoff	fmonitoringmax	problemsolving1	problemsolving2	problemsolving3	problemsolving4	problemsolving5	problemsolving6	p_score	pcutoff	grt_pcutoff	pmonitoringmax	personalsocial1	personalsocial2	personalsocial3	personalsocial4	personalsocial5	personalsocial6	personal_score	pscutoff	grt_pscutoff
2	10	10	10	10	0	10	50	22.77	1	35	10	10	10	10	10	10	60	41.84	1	45	10	10	0	10	10	10	50	30.16	1	40	10	10	10	10	10	0	50	24.62	1	35	10	10	10	10	5	10	55	33.71	1
12	10	10	10	10	10	10	60	15.64	1	30	10	10	10	10	10	10	60	21.49	1	35	10	10	10	10	10	10	60	34.5	1	40	10	10	10	10	10	10	60	27.32	1	35	10	10	10	10	10	10	60	21.73	1
2	5	5	5	5	5	5	30	22.77	1	35	5	5	5	5	5	5	30	41.84	0	45	5	5	5	5	5	5	30	30.16	0	40	5	5	5	5	5	5	30	24.62	1	35	5	5	5	5	5	5	30	33.71	0
12	10	10	10	10	10	10	60	15.64	1	30	10	10	10	10	10	10	60	21.49	1	35	10	10	10	10	10	10	60	34.5	1	40	10	10	10	10	10	10	60	27.32	1	35	10	10	10	10	10	10	60	21.73	1
2	10	0	0	0	0	0	10	22.77	0	35	5	10	10	5	10	10	50	41.84	1	45	10	10	0	10	10	10	50	30.16	1	40	0	0	10	10	10	0	30	24.62	1	35	10	10	0	0	0	10	30	33.71	0
12	10	10	10	10	10	10	60	15.64	1	30	5	5	10	10	10	10	50	21.49	1	35	10	10	10	10	10	10	60	34.5	1	40	10	10	10	10	10	10	60	27.32	1	35	10	10	10	10	10	10	60	21.73	1
2	10	10	5	10	10	10	55	22.77	1	35	5	10	10	10	5	5	45	41.84	1	45	10	10	5	10	10	10	55	30.16	1	40	5	10	10	10	10	10	55	24.62	1	35	10	10	10	10	5	10	55	33.71	1
12	10	10	10	10	10	10	60	15.64	1	30	10	10	10	10	10	10	60	21.49	1	35	5	10	10	10	10	10	55	34.5	1	40	10	10	10	10	10	10	60	27.32	1	35	10	10	10	10	10	10	60	21.73	1
2	10	10	10	10	10	10	60	22.77	1	35	10	10	10	10	10	10	60	41.84	1	45	10	10	10	10	10	10	60	30.16	1	40	10	10	10	10	10	10	60	24.62	1	35	10	10	10	10	10	10	60	33.71	1
12	10	10	10	10	10	10	60	15.64	1	30	10	10	10	10	10	10	60	21.49	1	35	10	10	10	10	10	10	60	34.5	1	40	10	10	10	10	10	10	60	27.32	1	35	10	10	10	10	10	10	60	21.73	1
2	0	5	0	10	5	5	25	22.77	1	35	5	0	0	0	0	0	5	41.84	0	45	5	0	5	0	5	5	20	30.16	0	40	5	10	10	5	0	0	30	24.62	1	35	10	10	10	10	5	10	55	33.71	1
12	10	10	0	0	0	0	20	15.64	1	30	0	5	0	0	0	0	5	21.49	0	35	10	10	0	0	0	0	20	34.5	0	40	0	0	10	0	0	0	10	27.32	0	35	10	10	0	0	0	5	25	21.73	1
2	10	10	10	10	10	10	60	22.77	1	35	10	10	10	10	10	10	60	41.84	1	45	10	10	10	10	10	10	60	30.16	1	40	10	10	10	10	10	10	60	24.62	1	35	10	10	10	10	10	10	60	33.71	1
12	10	10	10	10	10	10	60	15.64	1	30	10	10	10	10	10	10	60	21.49	1	35	10	10	10	10	10	10	60	34.5	1	40	10	10	10	10	10	10	60	27.32	1	35	10	10	10	10	10	10	60	21.73	1
2	10	10	10	10	10	10	60	22.77	1	35	10	10	10	10	10	10	60	41.84	1	45	10	10	10	10	10	10	60	30.16	1	40	10	10	10	10	10	10	60	24.62	1	35	10	10	10	10	10	10	60	33.71	1
12	10	10	10	10	10	10	60	15.64	1	30	10	10	10	10	10	10	60	21.49	1	35	10	10	10	10	10	10	60	34.5	1	40	10	10	10	10	10	10	60	27.32	1	35	10	10	10	10	10	10	60	21.73	1
2	10	10	10	10	10	10	60	22.77	1	35	10	10	10	10	10	10	60	41.84	1	45	10	10	0	10	10	10	50	30.16	1	40	10	10	10	10	10	10	60	24.62	1	35	10	10	10	10	10	10	60	33.71	1
12	10	10	10	10	10	10	60	15.64	1	30	10	10	10	10	10	10	60	21.49	1	35	10	10	10	10	10	10	60	34.5	1	40	10	10	10	10	10	10	60	27.32	1	35	10	10	10	10	10	10	60	21.73	1
2	10	10	10	10	10	10	60	22.77	1	35	10	10	10	10	10	10	60	41.84	1	45	10	10	10	10	10	10	60	30.16	1	40	10	10	10	10	10	10	60	24.62	1	35	10	10	10	10	10	10	60	33.71	1
12	10	10	10	10	10	10	60	15.64	1	30	10	10	10	10	10	10	60	21.49	1	35	10	10	10	10	10	10	60	34.5	1	40	10	10	10	10	10	10	60	27.32	1	35	10	10	10	10	10	10	60	21.73	1
2	10	10	10	10	10	10	60	22.77	1	35	10	10	10	10	10	10	60	41.84	1	45	10	10	0	10	10	10	50	30.16	1	40	10	10	10	10	10	0	50	24.62	1	35	10	10	10	10	0	10	50	33.71	1
12	10	10	10	10	10	10	60	15.64	1	30	10	10	10	10	10	10	60	21.49	1	35	10	10	10	10	10	10	60	34.5	1	40	10	10	10	10	10	10	60	27.32	1	35	10	10	10	10	10	10	60	21.73	1
2	10	10	10	10	10	10	60	22.77	1	35	10	10	10	10	10	10	60	41.84	1	45	10	10	10	0	10	10	50	30.16	1	40	10	10	10	10	10	0	50	24.62	1	35	10	10	10	10	10	0	50	33.71	1
12	10	10	10	10	10	10	60	15.64	1	30	10	10	10	10	10	10	60	21.49	1	35	10	10	10	10	10	10	60	34.5	1	40	10	10	10	10	10	10	60	27.32	1	35	10	10	10	10	10	10	60	21.73	1
2	10	10	10	10	10	10	60	22.77	1	35	10	10	10	10	10	10	60	41.84	1	45	10	10	10	10	10	10	60	30.16	1	40	10	10	10	10	10	0	50	24.62	1	35	0	10	10	10	10	10	50	33.71	1
12	10	10	10	10	10	10	60	15.64	1	30	5	10	10	5	5	5	40	21.49	1	35	10	10	10	10	5	10	55	34.5	1	40	10	10	10	10	5	10	55	27.32	1	35	10	10	5	5	5	5	40	21.73	1
2	10	10	5	10	10	5	50	22.77	1	35	10	10	10	10	10	10	60	41.84	1	45	10	10	5	10	10	10	55	30.16	1	40	10	10	10	5	5	10	50	24.62	1	35	10	10	10	10	10	10	60	33.71	1
12	10	10	10	10	10	10	60	15.64	1	30	10	10	10	10	10	10	60	21.49	1	35	10	10	10	10	10	10	60	34.5	1	40	10	10	10	10	10	10	60	27.32	1	35	10	10	10	10	10	10	60	21.73	1
2	10	10	10	10	10	10	60	22.77	1	35	10	0	0	10	0	5	25	41.84	0	45	10	0	0	10	10	10	40	30.16	1	40	10	0	5	5	0	0	20	24.62	0	35	10	10	10	10	10	10	60	33.71	1
12	10	10	10	10	10	10	60	15.64	1	30	10	10	10	10	10	10	60	21.49	1	35	10	10	10	10	10	10	60	34.5	1	40	10	10	10	10	10	10	60	27.32	1	35	10	10	10	10	10	10	60	21.73	1
2	10	10	0	0	5	0	25	22.77	1	35	0	0	10	0	0	0	10	41.84	0	45	10	10	5	10	10	10	55	30.16	1	40	0	10	10	0	0	5	25	24.62	1	35	10	10	0	0	5	10	35	33.71	1
12	5	5	10	10	5	10	45	15.64	1	30	5	5	5	5	5	5	30	21.49	1	35	10	10	10	10	5	5	50	34.5	1	40	10	10	10	5	5	5	45	27.32	1	35	10	10	10	0	5	5	40	21.73	1
2	10	0	0	0	10	0	20	22.77	0	35	10	10	10	10	10	10	60	41.84	1	45	10	10	0	10	10	10	50	30.16	1	40	10	10	10	10	0	0	40	24.62	1	35	10	10	0	0	10	10	40	33.71	1
12	10	10	10	10	10	10	60	15.64	1	30	5	10	5	10	5	10	45	21.49	1	35	5	5	10	5	5	5	35	34.5	1	40	10	10	5	5	10	5	45	27.32	1	35	5	5	10	10	5	5	40	21.73	1
2	10	10	10	10	10	10	60	22.77	1	35	10	10	10	10	10	10	60	41.84	1	45	10	10	0	10	10	10	50	30.16	1	40	10	10	10	10	10	0	50	24.62	1	35	10	10	10	10	0	10	50	33.71	1
12	10	10	10	10	10	10	60	15.64	1	30	10	10	10	10	10	10	60	21.49	1	35	10	10	10	10	10	10	60	34.5	1	40	10	10	10	10	10	10	60	27.32	1	35	10	10	10	10	10	10	60	21.73	1
2	5	0	5	5	5	0	20	22.77	0	35	5	5	5	10	10	10	45	41.84	1	45	10	5	5	10	10	10	50	30.16	1	40	5	0	0	5	10	0	20	24.62	0	35	10	10	5	5	5	10	45	33.71	1
12	5	5	10	10	5	5	40	15.64	1	30	5	0	5	0	0	0	10	21.49	0	35	5	5	5	5	5	5	30	34.5	0	40	5	10	5	5	5	5	35	27.32	1	35	0	10	5	0	10	10	35	21.73	1
2	5	5	5	5	10	10	40	22.77	1	35	5	5	10	10	10	10	50	41.84	1	45	10	10	5	10	10	10	55	30.16	1	40	10	10	10	10	5	5	50	24.62	1	35	10	5	5	10	10	10	50	33.71	1
12	10	10	10	10	10	10	60	15.64	1	30	10	10	10	10	10	10	60	21.49	1	35	10	10	10	10	10	10	60	34.5	1	40	10	10	10	10	10	10	60	27.32	1	35	10	10	10	10	10	10	60	21.73	1
2	0	0	0	5	5	5	15	22.77	0	35	5	5	5	10	10	5	40	41.84	0	45	5	5	5	5	5	5	30	30.16	0	40	5	5	5	5	5	5	30	24.62	1	35	5	5	5	5	5	5	30	33.71	0
12	10	10	10	5	5	5	45	15.64	1	30	10	10	10	5	10	10	55	21.49	1	35	10	10	10	5	5	10	50	34.5	1	40	10	5	5	10	10	10	50	27.32	1	35	10	10	10	10	10	10	60	21.73	1
2	10	0	0	5	10	5	30	22.77	1	35	10	10	5	0	10	10	45	41.84	1	45	10	10	0	5	10	10	45	30.16	1	40	10	10	10	10	10	0	50	24.62	1	35	10	10	5	5	5	10	45	33.71	1
12	10	10	10	10	10	10	60	15.64	1	30	5	10	10	10	10	10	55	21.49	1	35	5	10	10	5	10	10	50	34.5	1	40	10	10	10	10	10	10	60	27.32	1	35	10	10	10	10	10	10	60	21.73	1
2	5	5	5	5	5	5	30	22.77	1	35	10	10	10	5	5	5	45	41.84	1	45	10	10	5	10	5	10	50	30.16	1	40	10	10	5	10	5	5	45	24.62	1	35	10	10	10	10	10	5	55	33.71	1
12	10	10	10	10	5	10	55	15.64	1	30	5	10	10	10	10	5	50	21.49	1	35	10	10	10	10	10	5	55	34.5	1	40	10	10	10	10	10	5	55	27.32	1	35	5	5	5	5	5	5	30	21.73	1
2	10	10	10	10	10	10	60	22.77	1	35	10	10	10	10	10	10	60	41.84	1	45	10	10	10	10	10	10	60	30.16	1	40	10	10	10	10	10	0	50	24.62	1	35	10	10	10	10	5	10	55	33.71	1
12	5	5	10	5	10	10	45	15.64	1	30	10	10	10	10	10	10	60	21.49	1	35	10	10	10	10	10	10	60	34.5	1	40	10	10	10	10	10	10	60	27.32	1	35	10	10	10	10	10	10	60	21.73	1
2	10	10	10	10	10	10	60	22.77	1	35	10	10	10	10	10	10	60	41.84	1	45	10	10	10	10	10	10	60	30.16	1	40	10	10	10	10	10	10	60	24.62	1	35	10	10	10	10	10	10	60	33.71	1
12	5	5	5	5	0	0	20	15.64	1	30	5	0	0	0	0	0	5	21.49	0	35	0	0	0	0	0	0	0	34.5	0	40	0	0	0	0	0	0	0	27.32	0	35	0	0	0	0	0	0	0	21.73	0
2	10	10	10	10	10	10	60	22.77	1	35	10	10	10	10	10	10	60	41.84	1	45	10	10	5	10	10	10	55	30.16	1	40	10	10	5	10	10	5	50	24.62	1	35	10	10	10	10	10	10	60	33.71	1
12	10	10	10	10	10	10	60	15.64	1	30	10	10	10	10	10	10	60	21.49	1	35	10	10	10	10	10	10	60	34.5	1	40	10	10	10	10	10	10	60	27.32	1	35	10	10	10	10	10	10	60	21.73	1
2	5	0	5	5	0	0	15	22.77	0	35	5	5	5	5	5	5	30	41.84	0	45	10	5	5	5	5	5	35	30.16	1	40	5	5	5	5	5	5	30	24.62	1	35	5	5	5	5	10	5	35	33.71	1
12	10	10	10	10	10	10	60	15.64	1	30	5	10	10	10	10	5	50	21.49	1	35	10	10	10	5	10	5	50	34.5	1	40	10	10	10	10	5	5	50	27.32	1	35	5	5	5	5	5	5	30	21.73	1
2	10	10	10	10	10	10	60	22.77	1	35	10	10	10	10	10	10	60	41.84	1	45	10	10	10	10	10	10	60	30.16	1	40	10	10	10	10	10	10	60	24.62	1	35	10	10	10	10	10	10	60	33.71	1
12	10	10	10	10	10	10	60	15.64	1	30	10	10	10	10	10	10	60	21.49	1	35	10	10	10	10	10	10	60	34.5	1	40	10	10	10	10	10	10	60	27.32	1	35	10	10	10	10	10	10	60	21.73	1
2	10	10	10	10	10	10	60	22.77	1	35	10	10	10	10	10	10	60	41.84	1	45	10	10	10	10	10	10	60	30.16	1	40	10	10	10	10	10	10	60	24.62	1	35	10	10	10	10	10	10	60	33.71	1
12	10	10	5	10	10	10	55	15.64	1	30	10	10	10	10	5	10	55	21.49	1	35	10	10	10	10	10	10	60	34.5	1	40	10	10	10	10	5	10	55	27.32	1	35	10	10	10	10	10	10	60	21.73	1
2	10	10	10	10	10	10	60	22.77	1	35	10	10	10	10	10	10	60	41.84	1	45	10	10	5	10	10	10	55	30.16	1	40	10	10	10	10	10	5	55	24.62	1	35	10	10	10	10	5	10	55	33.71	1
12	10	10	10	10	10	10	60	15.64	1	30	10	10	10	10	10	10	60	21.49	1	35	10	10	10	10	10	10	60	34.5	1	40	10	10	10	10	10	10	60	27.32	1	35	10	10	10	10	10	10	60	21.73	1
2	10	10	10	10	10	10	60	22.77	1	35	10	10	10	10	10	10	60	41.84	1	45	10	10	10	5	10	10	55	30.16	1	40	10	10	10	10	10	0	50	24.62	1	35	10	10	10	10	10	10	60	33.71	1
12	10	10	10	10	10	10	60	15.64	1	30	10	10	10	10	10	10	60	21.49	1	35	10	10	10	10	10	10	60	34.5	1	40	10	10	10	10	10	10	60	27.32	1	35	10	10	10	10	10	10	60	21.73	1
2	10	10	10	10	10	10	60	22.77	1	35	10	10	10	10	10	10	60	41.84	1	45	10	10	0	10	10	10	50	30.16	1	40	10	10	5	5	0	0	30	24.62	1	35	10	10	10	5	0	10	45	33.71	1
12	10	10	10	10	10	10	60	15.64	1	30	10	10	10	10	10	10	60	21.49	1	35	10	10	10	10	10	10	60	34.5	1	40	10	10	10	10	10	10	60	27.32	1	35	10	10	10	10	10	10	60	21.73	1
2	5	5	10	10	10	10	50	22.77	1	35	5	10	10	10	10	10	55	41.84	1	45	10	10	5	5	5	10	45	30.16	1	40	10	10	10	10	5	5	50	24.62	1	35	10	10	5	5	10	10	50	33.71	1
12	10	10	10	10	10	10	60	15.64	1	30	10	10	10	10	10	10	60	21.49	1	35	10	10	10	10	10	10	60	34.5	1	40	10	10	10	10	10	10	60	27.32	1	35	10	10	10	10	10	10	60	21.73	1
2	10	10	10	10	0	10	50	22.77	1	35	10	10	10	10	10	10	60	41.84	1	45	10	10	10	10	10	10	60	30.16	1	40	10	10	10	10	10	10	60	24.62	1	35	10	10	10	10	10	10	60	33.71	1
12	10	10	10	10	10	10	60	15.64	1	30	10	10	10	10	10	10	60	21.49	1	35	10	10	10	5	5	5	45	34.5	1	40	10	10	10	5	10	10	55	27.32	1	35	10	10	10	5	5	10	50	21.73	1
2	10	0	0	0	10	10	30	22.77	1	35	10	10	10	10	10	10	60	41.84	1	45	10	10	10	10	10	10	60	30.16	1	40	10	10	0	10	10	0	40	24.62	1	35	10	10	0	0	10	10	40	33.71	1
12	10	10	10	10	10	10	60	15.64	1	30	10	10	10	10	10	10	60	21.49	1	35	10	10	10	10	10	10	60	34.5	1	40	10	10	10	10	10	10	60	27.32	1	35	10	10	10	10	10	10	60	21.73	1
2	10	10	10	10	10	10	60	22.77	1	35	5	5	5	5	5	5	30	41.84	0	45	10	10	10	10	10	10	60	30.16	1	40	0	0	0	5	0	0	5	24.62	0	35	5	5	10	10	5	10	45	33.71	1
12	10	0	10	10	10	0	40	15.64	1	30	5	5	0	10	10	10	40	21.49	1	35	10	0	0	10	10	0	30	34.5	0	40	5	0	5	0	0	0	10	27.32	0	35	10	0	5	0	0	0	15	21.73	0
2	10	5	5	5	5	5	35	22.77	1	35	10	10	10	5	5	10	50	41.84	1	45	10	10	5	5	5	5	40	30.16	1	40	10	10	5	5	5	5	40	24.62	1	35	10	5	5	5	10	10	45	33.71	1
12	10	10	10	5	10	5	50	15.64	1	30	5	5	5	10	5	10	40	21.49	1	35	10	10	5	10	10	5	50	34.5	1	40	5	5	5	5	5	5	30	27.32	1	35	5	5	5	5	5	5	30	21.73	1
2	10	10	10	0	0	0	30	22.77	1	35	10	10	10	10	10	10	60	41.84	1	45	10	10	10	10	10	10	60	30.16	1	40	10	10	10	10	10	10	60	24.62	1	35	10	10	10	10	10	10	60	33.71	1
12	10	10	10	10	10	10	60	15.64	1	30	10	10	10	10	10	10	60	21.49	1	35	10	10	10	10	10	10	60	34.5	1	40	10	10	10	10	10	10	60	27.32	1	35	10	10	10	10	10	10	60	21.73	1
2	10	10	10	10	10	10	60	22.77	1	35	10	10	10	10	10	10	60	41.84	1	45	10	10	10	10	10	10	60	30.16	1	40	10	10	10	10	10	10	60	24.62	1	35	10	10	10	10	10	10	60	33.71	1
12	10	10	10	10	10	10	60	15.64	1	30	10	10	10	10	10	10	60	21.49	1	35	10	10	10	10	10	10	60	34.5	1	40	10	10	10	10	10	10	60	27.32	1	35	10	10	10	10	10	10	60	21.73	1
2	10	10	10	10	10	10	60	22.77	1	35	10	10	10	10	10	10	60	41.84	1	45	10	10	0	10	10	10	50	30.16	1	40	10	10	10	10	10	0	50	24.62	1	35	10	10	10	10	10	10	60	33.71	1
12	10	10	10	10	10	10	60	15.64	1	30	10	10	10	10	10	10	60	21.49	1	35	10	10	10	10	10	10	60	34.5	1	40	10	10	10	10	10	10	60	27.32	1	35	10	10	10	10	10	10	60	21.73	1
2	10	10	10	10	10	10	60	22.77	1	35	10	10	10	10	10	10	60	41.84	1	45	10	10	10	10	10	10	60	30.16	1	40	10	10	10	10	10	0	50	24.62	1	35	10	10	10	10	10	10	60	33.71	1
12	10	10	10	10	10	10	60	15.64	1	30	5	10	5	5	5	5	35	21.49	1	35	10	10	10	10	5	5	50	34.5	1	40	5	5	5	5	5	5	30	27.32	1	35	10	5	5	5	10	5	40	21.73	1
2	0	0	10	10	10	5	35	22.77	1	35	10	10	10	10	10	10	60	41.84	1	45	10	10	0	10	10	10	50	30.16	1	40	10	5	10	0	10	0	35	24.62	1	35	10	10	10	10	10	10	60	33.71	1
12	10	10	10	10	10	10	60	15.64	1	30	10	10	10	10	10	10	60	21.49	1	35	10	10	10	10	10	10	60	34.5	1	40	10	10	10	10	10	10	60	27.32	1	35	10	10	10	10	10	10	60	21.73	1
2	10	10	10	10	10	10	60	22.77	1	35	10	10	10	10	10	5	55	41.84	1	45	10	10	10	10	10	10	60	30.16	1	40	10	10	10	10	10	5	55	24.62	1	35	10	10	10	10	10	10	60	33.71	1
12	10	10	10	10	10	10	60	15.64	1	30	0	5	5	10	5	5	30	21.49	1	35	10	10	10	10	10	10	60	34.5	1	40	10	10	10	10	10	10	60	27.32	1	35	10	10	10	10	10	10	60	21.73	1
2	10	10	10	10	10	10	60	22.77	1	35	10	10	10	10	10	10	60	41.84	1	45	10	10	5	10	10	10	55	30.16	1	40	10	10	10	10	10	10	60	24.62	1	35	10	10	10	10	10	10	60	33.71	1
12	10	5	10	5	5	5	40	15.64	1	30	5	5	5	5	5	5	30	21.49	1	35	10	5	10	5	5	5	40	34.5	1	40	10	5	10	5	5	5	40	27.32	1	35	5	0	5	0	5	5	20	21.73	0
2	10	10	10	10	10	10	60	22.77	1	35	10	10	10	10	10	10	60	41.84	1	45	10	10	10	10	10	10	60	30.16	1	40	10	10	10	10	10	10	60	24.62	1	35	10	10	10	10	10	10	60	33.71	1
12	10	10	10	10	10	10	60	15.64	1	30	10	10	10	10	10	10	60	21.49	1	35	10	10	10	10	10	10	60	34.5	1	40	10	10	10	10	10	10	60	27.32	1	35	10	10	10	10	10	10	60	21.73	1
2	10	10	10	10	10	10	60	22.77	1	35	10	10	10	10	10	10	60	41.84	1	45	10	10	10	10	10	10	60	30.16	1	40	10	10	10	10	10	10	60	24.62	1	35	10	10	10	10	10	10	60	33.71	1
12	10	10	10	5	10	10	55	15.64	1	30	10	5	5	10	10	10	50	21.49	1	35	10	10	5	5	10	10	50	34.5	1	40	10	10	10	10	5	10	55	27.32	1	35	10	5	5	10	10	10	50	21.73	1
2	10	10	10	10	10	10	60	22.77	1	35	10	10	10	10	10	10	60	41.84	1	45	10	10	10	10	10	10	60	30.16	1	40	10	10	10	10	10	10	60	24.62	1	35	10	10	10	10	10	10	60	33.71	1
12	10	10	10	10	10	10	60	15.64	1	30	0	0	5	0	0	0	5	21.49	0	35	10	0	10	10	0	0	30	34.5	0	40	0	5	0	0	0	0	5	27.32	0	35	10	10	0	0	5	0	25	21.73	1
2	10	10	10	10	10	10	60	22.77	1	35	10	10	10	10	10	10	60	41.84	1	45	10	10	10	10	10	10	60	30.16	1	40	10	10	10	10	10	10	60	24.62	1	35	10	10	10	10	10	10	60	33.71	1
12	10	10	10	10	10	10	60	15.64	1	30	10	10	10	10	10	10	60	21.49	1	35	10	10	10	10	10	10	60	34.5	1	40	10	10	10	10	10	10	60	27.32	1	35	10	10	10	10	10	10	60	21.73	1
2	10	10	10	10	10	10	60	22.77	1	35	10	10	10	10	10	10	60	41.84	1	45	10	10	10	10	10	10	60	30.16	1	40	10	10	10	10	10	10	60	24.62	1	35	10	10	10	10	10	10	60	33.71	1
12	10	10	10	10	10	10	60	15.64	1	30	10	10	10	10	10	10	60	21.49	1	35	10	10	10	10	10	10	60	34.5	1	40	10	10	10	10	10	10	60	27.32	1	35	10	10	10	10	10	10	60	21.73	1
2	10	10	10	10	10	10	60	22.77	1	35	5	5	5	0	0	5	20	41.84	0	45	10	10	10	10	10	10	60	30.16	1	40	0	0	0	0	0	0	0	24.62	0	35	10	10	10	10	0	0	40	33.71	1
12	10	10	10	10	10	10	60	15.64	1	30	10	10	10	10	10	10	60	21.49	1	35	10	10	10	10	10	10	60	34.5	1	40	10	10	10	10	10	10	60	27.32	1	35	10	10	10	10	10	10	60	21.73	1
2	10	0	0	0	10	0	20	22.77	0	35	10	10	10	10	10	10	60	41.84	1	45	10	10	0	5	10	10	45	30.16	1	40	10	0	0	0	10	0	20	24.62	0	35	10	10	0	0	0	0	20	33.71	0
12	10	10	10	10	10	10	60	15.64	1	30	10	10	10	10	10	10	60	21.49	1	35	10	10	10	10	10	10	60	34.5	1	40	10	10	10	10	10	10	60	27.32	1	35	10	10	10	10	10	10	60	21.73	1
2	10	10	10	10	10	10	60	22.77	1	35	10	10	10	10	10	10	60	41.84	1	45	10	10	10	10	10	10	60	30.16	1	40	10	10	10	10	10	10	60	24.62	1	35	10	10	10	10	10	10	60	33.71	1
12	10	10	10	10	10	10	60	15.64	1	30	10	10	10	10	10	10	60	21.49	1	35	10	10	10	10	10	10	60	34.5	1	40	10	10	10	10	10	10	60	27.32	1	35	10	10	10	10	10	10	60	21.73	1
2	0	0	5	0	10	5	20	22.77	0	35	0	0	5	0	5	5	15	41.84	0	45	5	10	0	0	5	5	25	30.16	0	40	0	5	5	5	5	0	20	24.62	0	35	5	5	5	5	10	10	40	33.71	1
12	10	10	5	5	5	10	45	15.64	1	30	0	5	10	10	10	10	45	21.49	1	35	10	10	5	5	5	10	45	34.5	1	40	10	5	10	5	5	5	40	27.32	1	35	5	5	0	10	5	0	25	21.73	1
2	10	10	10	10	10	10	60	22.77	1	35	10	10	10	10	10	10	60	41.84	1	45	10	10	0	10	10	10	50	30.16	1	40	0	10	10	10	10	0	40	24.62	1	35	10	10	10	10	10	0	50	33.71	1
12	10	10	10	10	10	10	60	15.64	1	30	10	10	10	10	10	10	60	21.49	1	35	10	10	10	10	10	10	60	34.5	1	40	10	10	10	10	10	10	60	27.32	1	35	10	10	10	10	10	10	60	21.73	1
2	5	5	5	5	5	5	30	22.77	1	35	10	10	5	5	10	10	50	41.84	1	45	5	5	5	5	5	5	30	30.16	0	40	5	5	5	5	5	5	30	24.62	1	35	10	10	10	5	5	5	45	33.71	1
12	10	10	10	5	5	10	50	15.64	1	30	5	5	5	5	5	5	30	21.49	1	35	10	10	5	10	10	5	50	34.5	1	40	10	10	5	5	5	5	40	27.32	1	35	5	5	5	5	5	5	30	21.73	1
2	10	10	10	10	10	10	60	22.77	1	35	10	10	10	10	10	10	60	41.84	1	45	10	10	10	10	10	10	60	30.16	1	40	10	10	10	10	10	10	60	24.62	1	35	10	10	10	10	10	10	60	33.71	1
12	10	10	10	10	10	10	60	15.64	1	30	10	10	10	10	10	10	60	21.49	1	35	10	10	10	10	10	10	60	34.5	1	40	10	10	10	10	10	10	60	27.32	1	35	10	10	10	10	10	10	60	21.73	1
2	10	10	10	10	10	10	60	22.77	1	35	10	10	10	10	10	10	60	41.84	1	45	10	10	10	10	10	10	60	30.16	1	40	5	10	10	10	10	10	55	24.62	1	35	10	10	10	10	10	10	60	33.71	1
12	10	10	5	5	5	5	40	15.64	1	30	5	5	5	5	5	5	30	21.49	1	35	10	10	10	5	5	5	45	34.5	1	40	10	10	10	5	5	5	45	27.32	1	35	10	10	5	10	5	10	50	21.73	1
2	10	10	5	10	10	0	45	22.77	1	35	10	10	10	10	10	10	60	41.84	1	45	10	10	10	10	10	10	60	30.16	1	40	10	10	10	5	10	5	50	24.62	1	35	10	10	10	10	10	10	60	33.71	1
12	10	10	10	10	10	10	60	15.64	1	30	10	10	10	10	10	10	60	21.49	1	35	10	10	10	10	10	10	60	34.5	1	40	10	10	10	10	10	10	60	27.32	1	35	10	10	10	10	10	10	60	21.73	1
2	10	5	5	5	5	5	35	22.77	1	35	5	5	5	5	5	5	30	41.84	0	45	10	10	5	10	5	10	50	30.16	1	40	5	5	5	10	5	5	35	24.62	1	35	10	10	10	5	10	5	50	33.71	1
12	10	10	5	5	10	10	50	15.64	1	30	10	10	5	5	10	10	50	21.49	1	35	10	5	5	10	10	5	45	34.5	1	40	10	10	10	5	10	5	50	27.32	1	35	5	0	0	5	5	0	15	21.73	0
2	10	10	10	10	5	10	55	22.77	1	35	10	10	10	10	10	10	60	41.84	1	45	10	5	5	5	10	10	45	30.16	1	40	10	10	10	10	10	5	55	24.62	1	35	10	10	10	10	10	10	60	33.71	1
12	10	10	10	10	10	10	60	15.64	1	30	5	5	10	5	5	10	40	21.49	1	35	10	10	10	10	5	10	55	34.5	1	40	10	10	10	10	10	10	60	27.32	1	35	10	10	10	10	10	10	60	21.73	1
2	10	10	5	5	10	5	45	22.77	1	35	10	10	5	5	10	10	50	41.84	1	45	5	5	10	10	5	5	40	30.16	1	40	5	5	5	5	10	10	40	24.62	1	35	10	10	10	10	5	5	50	33.71	1
12	10	10	10	10	10	10	60	15.64	1	30	5	5	0	0	0	0	10	21.49	0	35	10	10	10	5	0	0	35	34.5	1	40	0	0	0	5	0	0	5	27.32	0	35	10	0	0	10	5	0	25	21.73	1
2	10	10	10	10	10	10	60	22.77	1	35	10	10	10	10	10	10	60	41.84	1	45	10	10	10	10	10	10	60	30.16	1	40	10	10	10	10	10	10	60	24.62	1	35	10	10	10	10	10	10	60	33.71	1
12	10	10	10	10	10	10	60	15.64	1	30	5	10	10	10	10	10	55	21.49	1	35	10	10	10	10	10	10	60	34.5	1	40	10	10	10	10	10	10	60	27.32	1	35	10	10	10	10	10	10	60	21.73	1
2	10	5	5	5	0	0	25	22.77	1	35	10	5	5	5	10	5	40	41.84	0	45	10	10	5	5	5	5	40	30.16	1	40	10	10	5	5	5	5	40	24.62	1	35	5	5	5	5	10	5	35	33.71	1
12	10	10	10	5	10	10	55	15.64	1	30	5	10	5	10	5	10	45	21.49	1	35	5	10	10	5	5	10	45	34.5	1	40	10	10	5	5	5	5	40	27.32	1	35	5	5	5	5	5	5	30	21.73	1
2	0	5	0	10	5	0	20	22.77	0	35	5	0	5	5	5	0	20	41.84	0	45	5	10	5	5	5	0	30	30.16	0	40	5	5	10	5	5	0	30	24.62	1	35	10	10	10	5	0	10	45	33.71	1
12	10	0	0	10	10	5	35	15.64	1	30	10	5	5	5	5	5	35	21.49	1	35	10	10	0	0	10	0	30	34.5	0	40	0	0	0	5	0	0	5	27.32	0	35	0	5	5	0	5	0	15	21.73	0
2	10	10	0	0	10	5	35	22.77	1	35	10	10	10	10	10	10	60	41.84	1	45	10	10	0	10	10	10	50	30.16	1	40	10	10	0	10	5	0	35	24.62	1	35	10	10	0	0	10	10	40	33.71	1
12	5	0	0	0	5	5	15	15.64	0	30	5	5	0	0	0	0	10	21.49	0	35	5	5	0	0	0	0	10	34.5	0	40	0	0	0	5	5	5	15	27.32	0	35	5	5	0	0	0	0	10	21.73	0
2	0	0	0	0	5	0	5	22.77	0	35	0	0	0	0	0	0	0	41.84	0	45	10	0	0	0	5	0	15	30.16	0	40	0	0	0	0	0	0	0	24.62	0	35	10	10	0	0	0	5	25	33.71	0
12	10	10	10	10	10	10	60	15.64	1	30	10	10	10	10	10	10	60	21.49	1	35	10	10	10	10	10	10	60	34.5	1	40	10	10	10	10	10	10	60	27.32	1	35	10	10	10	10	10	10	60	21.73	1
2	10	10	10	10	10	10	60	22.77	1	35	10	10	10	10	10	10	60	41.84	1	45	10	10	10	10	10	10	60	30.16	1	40	10	10	10	10	10	0	50	24.62	1	35	10	10	10	10	10	10	60	33.71	1
12	10	10	10	10	10	10	60	15.64	1	30	10	10	10	10	10	10	60	21.49	1	35	10	10	10	10	10	10	60	34.5	1	40	10	10	10	10	10	10	60	27.32	1	35	10	10	10	10	10	10	60	21.73	1
2	10	10	10	10	0	10	50	22.77	1	35	10	10	10	10	10	10	60	41.84	1	45	10	10	10	10	10	10	60	30.16	1	40	10	10	10	10	10	10	60	24.62	1	35	10	10	10	10	10	10	60	33.71	1
12	10	10	10	10	10	10	60	15.64	1	30	10	10	10	10	10	10	60	21.49	1	35	10	10	10	10	10	10	60	34.5	1	40	10	10	10	10	10	10	60	27.32	1	35	10	10	10	10	10	10	60	21.73	1
2	10	10	10	10	10	10	60	22.77	1	35	10	10	10	10	10	10	60	41.84	1	45	10	10	10	10	10	10	60	30.16	1	40	10	10	10	10	10	10	60	24.62	1	35	10	10	10	10	10	10	60	33.71	1
12	10	10	10	10	10	10	60	15.64	1	30	10	10	10	10	10	10	60	21.49	1	35	10	10	10	10	10	10	60	34.5	1	40	10	10	10	10	10	10	60	27.32	1	35	10	10	10	10	10	10	60	21.73	1
2	10	10	10	10	10	10	60	22.77	1	35	10	10	10	10	10	10	60	41.84	1	45	10	10	10	10	10	10	60	30.16	1	40	10	10	10	10	10	10	60	24.62	1	35	10	10	10	10	10	10	60	33.71	1
12	10	10	5	5	10	10	50	15.64	1	30	5	10	10	10	5	5	45	21.49	1	35	5	10	10	10	5	5	45	34.5	1	40	5	5	5	5	5	5	30	27.32	1	35	5	0	5	0	0	10	20	21.73	0
2	10	10	10	10	10	0	50	22.77	1	35	10	10	10	10	10	10	60	41.84	1	45	10	10	10	10	10	10	60	30.16	1	40	10	10	10	10	10	0	50	24.62	1	35	10	10	10	10	0	10	50	33.71	1
12	10	10	10	10	10	10	60	15.64	1	30	10	10	10	10	10	10	60	21.49	1	35	10	10	10	10	10	10	60	34.5	1	40	10	10	10	10	10	10	60	27.32	1	35	10	10	10	10	10	10	60	21.73	1
2	10	10	10	10	10	10	60	22.77	1	35	10	10	10	10	10	10	60	41.84	1	45	10	10	10	10	10	10	60	30.16	1	40	5	10	10	10	10	10	55	24.62	1	35	10	10	10	10	10	10	60	33.71	1
12	10	10	10	10	10	10	60	15.64	1	30	10	10	10	10	10	10	60	21.49	1	35	10	10	10	10	10	10	60	34.5	1	40	10	10	10	10	10	10	60	27.32	1	35	10	10	10	10	10	10	60	21.73	1
2	5	0	5	5	5	5	25	22.77	1	35	5	5	5	5	5	5	30	41.84	0	45	5	5	5	5	5	5	30	30.16	0	40	5	5	5	5	5	5	30	24.62	1	35	5	5	5	5	10	10	40	33.71	1
12	10	10	10	10	10	10	60	15.64	1	30	5	5	5	10	5	5	35	21.49	1	35	10	10	5	10	10	5	50	34.5	1	40	10	10	5	10	5	5	45	27.32	1	35	10	10	5	5	5	10	45	21.73	1
2	5	5	5	5	5	5	30	22.77	1	35	5	5	5	5	5	5	30	41.84	0	45	5	5	5	5	5	5	30	30.16	0	40	5	0	5	5	0	5	20	24.62	0	35	5	5	5	5	5	5	30	33.71	0
12	10	10	10	10	5	5	50	15.64	1	30	5	5	5	10	5	10	40	21.49	1	35	10	10	5	10	5	5	45	34.5	1	40	10	10	5	10	5	5	45	27.32	1	35	10	5	5	10	10	5	45	21.73	1
2	10	10	10	10	10	10	60	22.77	1	35	10	10	10	10	10	10	60	41.84	1	45	10	10	10	10	10	10	60	30.16	1	40	10	10	10	10	10	10	60	24.62	1	35	10	10	10	10	10	10	60	33.71	1
12	10	10	10	10	10	10	60	15.64	1	30	10	10	10	10	10	10	60	21.49	1	35	10	10	10	10	10	10	60	34.5	1	40	10	10	10	10	10	10	60	27.32	1	35	10	10	10	10	10	10	60	21.73	1
2	0	0	0	0	0	0	0	22.77	0	35	0	0	0	10	0	0	10	41.84	0	45	0	0	0	0	0	0	0	30.16	0	40	0	0	0	0	0	0	0	24.62	0	35	0	0	0	0	0	0	0	33.71	0
12	10	10	10	10	10	10	60	15.64	1	30	10	10	10	10	10	10	60	21.49	1	35	10	10	10	10	10	10	60	34.5	1	40	10	10	10	10	10	10	60	27.32	1	35	10	10	10	10	10	10	60	21.73	1
2	10	10	10	10	10	10	60	22.77	1	35	10	10	10	10	10	10	60	41.84	1	45	10	10	10	10	10	10	60	30.16	1	40	10	10	10	10	10	10	60	24.62	1	35	10	10	10	10	10	10	60	33.71	1
12	10	10	10	10	10	10	60	15.64	1	30	10	10	10	10	5	5	50	21.49	1	35	10	10	5	5	5	5	40	34.5	1	40	10	10	10	10	10	10	60	27.32	1	35	10	10	10	10	10	10	60	21.73	1
2	10	10	10	10	10	10	60	22.77	1	35	10	10	10	10	10	10	60	41.84	1	45	10	10	10	10	10	10	60	30.16	1	40	10	10	10	10	10	10	60	24.62	1	35	10	10	10	10	10	10	60	33.71	1
12	5	5	10	10	10	10	50	15.64	1	30	10	10	10	5	5	5	45	21.49	1	35	10	10	10	10	10	10	60	34.5	1	40	5	5	5	10	10	10	45	27.32	1	35	10	10	5	5	10	10	50	21.73	1
2	10	10	10	10	10	0	50	22.77	1	35	10	10	10	10	10	10	60	41.84	1	45	10	10	10	10	10	10	60	30.16	1	40	10	10	10	10	10	10	60	24.62	1	35	10	10	10	10	10	10	60	33.71	1
12	5	0	10	10	5	0	30	15.64	1	30	5	0	5	10	10	5	35	21.49	1	35	10	0	0	5	0	0	15	34.5	0	40	0	0	0	5	5	0	10	27.32	0	35	10	5	10	0	0	0	25	21.73	1
2	10	10	10	10	10	10	60	22.77	1	35	10	10	10	10	10	10	60	41.84	1	45	10	10	10	10	10	10	60	30.16	1	40	10	10	10	10	10	10	60	24.62	1	35	10	10	10	10	10	10	60	33.71	1
12	10	10	10	10	10	10	60	15.64	1	30	10	10	10	10	10	10	60	21.49	1	35	10	10	10	10	10	10	60	34.5	1	40	10	10	10	10	10	10	60	27.32	1	35	10	10	10	10	10	10	60	21.73	1
2	10	10	10	10	0	10	50	22.77	1	35	10	10	10	10	10	10	60	41.84	1	45	10	10	10	10	10	10	60	30.16	1	40	10	10	10	10	10	10	60	24.62	1	35	10	10	10	10	10	10	60	33.71	1
12	10	10	10	5	10	10	55	15.64	1	30	10	5	5	10	10	10	50	21.49	1	35	10	10	10	10	5	10	55	34.5	1	40	10	10	10	10	10	10	60	27.32	1	35	10	10	10	10	10	10	60	21.73	1
2	10	10	10	10	0	10	50	22.77	1	35	10	10	10	10	10	10	60	41.84	1	45	10	10	10	10	10	10	60	30.16	1	40	10	10	10	10	10	10	60	24.62	1	35	10	10	10	10	10	10	60	33.71	1
12	10	10	10	10	10	10	60	15.64	1	30	10	10	10	10	10	10	60	21.49	1	35	10	10	10	10	10	10	60	34.5	1	40	10	10	10	5	10	10	55	27.32	1	35	10	10	5	5	10	10	50	21.73	1
2	10	10	10	10	10	10	60	22.77	1	35	10	10	10	10	10	10	60	41.84	1	45	10	10	10	10	10	10	60	30.16	1	40	10	10	10	10	10	10	60	24.62	1	35	10	10	10	10	10	10	60	33.71	1
12	10	10	10	10	10	10	60	15.64	1	30	5	5	10	10	10	10	50	21.49	1	35	10	10	10	10	10	10	60	34.5	1	40	10	10	10	10	10	10	60	27.32	1	35	10	5	10	5	10	10	50	21.73	1
2	10	10	10	10	10	10	60	22.77	1	35	10	10	10	10	10	10	60	41.84	1	45	10	10	10	10	10	10	60	30.16	1	40	10	10	10	10	10	10	60	24.62	1	35	10	10	10	10	10	10	60	33.71	1
12	10	10	10	10	10	10	60	15.64	1	30	10	10	10	10	10	10	60	21.49	1	35	10	10	10	10	10	10	60	34.5	1	40	10	10	10	10	10	10	60	27.32	1	35	10	10	10	10	10	10	60	21.73	1
2	10	10	5	10	10	10	55	22.77	1	35	10	10	10	10	0	10	50	41.84	1	45	10	10	10	10	10	10	60	30.16	1	40	0	0	0	0	10	0	10	24.62	0	35	10	10	10	10	0	10	50	33.71	1
12	5	5	5	5	5	5	30	15.64	1	30	0	0	0	0	0	0	0	21.49	0	35	10	10	10	5	0	5	40	34.5	1	40	5	5	5	5	5	5	30	27.32	1	35	5	5	5	5	5	5	30	21.73	1
2	0	0	0	0	0	0	0	22.77	0	35	10	10	10	10	10	10	60	41.84	1	45	10	10	0	10	10	10	50	30.16	1	40	10	10	10	5	10	0	45	24.62	1	35	10	10	0	0	0	10	30	33.71	0
12	10	10	10	10	10	10	60	15.64	1	30	5	10	10	10	10	5	50	21.49	1	35	10	10	10	10	5	10	55	34.5	1	40	10	10	10	10	10	10	60	27.32	1	35	10	10	10	10	10	10	60	21.73	1
2	10	10	10	5	0	10	45	22.77	1	35	10	10	10	10	10	10	60	41.84	1	45	10	10	10	10	10	10	60	30.16	1	40	10	10	10	10	10	10	60	24.62	1	35	10	10	10	10	10	10	60	33.71	1
12	10	10	10	10	10	10	60	15.64	1	30	10	10	10	10	10	10	60	21.49	1	35	10	10	10	10	10	10	60	34.5	1	40	10	10	10	10	10	10	60	27.32	1	35	10	10	10	10	10	10	60	21.73	1
2	5	5	10	10	5	10	45	22.77	1	35	5	10	10	10	5	5	45	41.84	1	45	10	10	5	5	10	5	45	30.16	1	40	5	5	5	5	5	5	30	24.62	1	35	5	5	5	5	10	10	40	33.71	1
12	5	5	10	10	5	5	40	15.64	1	30	0	10	10	10	5	5	40	21.49	1	35	10	10	5	5	5	5	40	34.5	1	40	10	5	10	5	10	5	45	27.32	1	35	10	0	5	0	5	5	25	21.73	1
2	10	10	10	10	10	10	60	22.77	1	35	10	10	10	10	10	10	60	41.84	1	45	10	10	10	10	10	10	60	30.16	1	40	10	10	10	10	10	10	60	24.62	1	35	10	10	10	10	10	10	60	33.71	1
12	10	10	10	10	10	10	60	15.64	1	30	5	10	10	10	10	10	55	21.49	1	35	10	10	10	10	10	10	60	34.5	1	40	10	10	10	10	10	10	60	27.32	1	35	10	10	10	10	10	10	60	21.73	1
2	10	10	10	0	0	10	40	22.77	1	35	10	10	10	10	10	10	60	41.84	1	45	10	10	10	10	10	10	60	30.16	1	40	10	10	10	10	10	10	60	24.62	1	35	10	10	10	10	10	10	60	33.71	1
12	10	10	10	10	10	10	60	15.64	1	30	5	10	10	10	5	10	50	21.49	1	35	10	10	10	10	5	10	55	34.5	1	40	10	10	10	10	10	10	60	27.32	1	35	10	5	10	5	10	10	50	21.73	1
2	5	5	10	10	5	5	40	22.77	1	35	5	5	10	10	5	10	45	41.84	1	45	10	10	5	10	10	5	50	30.16	1	40	5	5	5	10	10	5	40	24.62	1	35	10	10	5	5	10	5	45	33.71	1
12	10	10	10	10	5	5	50	15.64	1	30	5	5	5	5	5	5	30	21.49	1	35	10	10	10	5	5	5	45	34.5	1	40	10	5	5	5	10	5	40	27.32	1	35	5	5	0	0	5	5	20	21.73	0
2	10	10	10	10	10	10	60	22.77	1	35	10	10	10	10	10	10	60	41.84	1	45	10	10	10	10	10	10	60	30.16	1	40	10	10	10	10	10	10	60	24.62	1	35	10	10	10	10	10	10	60	33.71	1
12	10	10	5	10	10	10	55	15.64	1	30	5	10	10	10	10	10	55	21.49	1	35	10	10	10	10	5	10	55	34.5	1	40	10	10	10	10	10	10	60	27.32	1	35	5	10	10	5	10	10	50	21.73	1
2	10	10	5	5	0	0	30	22.77	1	35	10	10	10	10	10	10	60	41.84	1	45	10	10	0	10	10	10	50	30.16	1	40	10	10	10	0	10	0	40	24.62	1	35	10	10	0	0	0	10	30	33.71	0
12	5	5	5	5	10	10	40	15.64	1	30	5	10	10	5	5	10	45	21.49	1	35	10	10	10	10	5	10	55	34.5	1	40	10	10	10	10	10	10	60	27.32	1	35	10	10	10	10	10	10	60	21.73	1
2	10	10	10	10	10	10	60	22.77	1	35	10	10	10	10	10	10	60	41.84	1	45	10	10	10	10	10	10	60	30.16	1	40	10	10	10	10	10	0	50	24.62	1	35	10	10	10	10	0	10	50	33.71	1
12	0	0	0	0	0	0	0	15.64	0	30	5	5	5	0	0	0	15	21.49	0	35	10	10	10	10	0	0	40	34.5	1	40	10	10	10	10	5	10	55	27.32	1	35	5	5	10	10	10	10	50	21.73	1
2	10	10	10	10	0	10	50	22.77	1	35	10	10	10	10	10	10	60	41.84	1	45	10	10	10	10	10	10	60	30.16	1	40	10	10	10	10	10	10	60	24.62	1	35	10	10	10	10	10	10	60	33.71	1
12	10	10	10	10	10	10	60	15.64	1	30	10	10	10	10	10	10	60	21.49	1	35	10	10	10	10	10	10	60	34.5	1	40	10	10	10	10	10	10	60	27.32	1	35	10	10	10	10	10	10	60	21.73	1
2	10	10	10	10	10	10	60	22.77	1	35	10	10	10	10	10	10	60	41.84	1	45	10	10	10	10	10	10	60	30.16	1	40	10	10	10	10	10	10	60	24.62	1	35	10	10	10	10	10	10	60	33.71	1
12	10	10	10	10	10	10	60	15.64	1	30	10	10	10	10	10	10	60	21.49	1	35	10	10	10	10	10	10	60	34.5	1	40	10	10	10	10	10	10	60	27.32	1	35	10	10	10	10	10	10	60	21.73	1
2	10	10	0	10	10	10	50	22.77	1	35	10	10	10	10	10	10	60	41.84	1	45	10	10	10	10	10	10	60	30.16	1	40	10	0	0	0	0	0	10	24.62	0	35	10	10	10	10	0	10	50	33.71	1
12	10	10	5	10	10	10	55	15.64	1	30	10	10	10	10	10	10	60	21.49	1	35	10	10	10	10	10	10	60	34.5	1	40	10	10	10	10	10	10	60	27.32	1	35	10	10	10	10	10	10	60	21.73	1
2	10	5	10	10	10	5	50	22.77	1	35	5	5	5	5	5	5	30	41.84	0	45	5	5	5	5	5	5	30	30.16	0	40	10	10	5	5	5	10	45	24.62	1	35	10	10	10	10	10	10	60	33.71	1
12	10	0	10	10	5	0	35	15.64	1	30	0	0	0	0	0	0	0	21.49	0	35	10	10	5	10	5	0	40	34.5	1	40	0	0	0	0	5	0	5	27.32	0	35	10	5	0	0	10	0	25	21.73	1
2	10	10	10	10	10	5	55	22.77	1	35	10	10	10	10	10	10	60	41.84	1	45	10	10	10	10	10	10	60	30.16	1	40	10	10	5	5	10	10	50	24.62	1	35	10	10	10	10	10	10	60	33.71	1
12	10	10	10	10	10	10	60	15.64	1	30	10	10	10	10	10	10	60	21.49	1	35	10	10	10	10	10	10	60	34.5	1	40	10	10	10	10	10	10	60	27.32	1	35	10	10	10	10	10	10	60	21.73	1
2	5	0	0	10	10	10	35	22.77	1	35	10	10	10	10	10	10	60	41.84	1	45	10	10	5	0	5	10	40	30.16	1	40	10	10	10	10	10	10	60	24.62	1	35	10	10	10	10	0	10	50	33.71	1
12	10	5	10	5	10	5	45	15.64	1	30	5	5	5	5	5	5	30	21.49	1	35	10	10	5	10	5	5	45	34.5	1	40	5	5	5	5	5	5	30	27.32	1	35	5	5	0	0	0	5	15	21.73	0
2	0	0	0	0	0	0	0	22.77	0	35	10	0	0	10	0	0	20	41.84	0	45	0	0	0	0	0	0	0	30.16	0	40	0	0	0	0	0	0	0	24.62	0	35	0	0	0	0	0	0	0	33.71	0
12	5	5	10	10	10	5	45	15.64	1	30	5	10	5	5	5	5	35	21.49	1	35	10	10	5	5	0	5	35	34.5	1	40	5	5	5	5	5	5	30	27.32	1	35	10	10	5	5	5	5	40	21.73	1
2	0	0	0	5	5	0	10	22.77	0	35	5	5	5	10	10	5	40	41.84	0	45	5	5	0	5	5	5	25	30.16	0	40	5	5	0	5	5	0	20	24.62	0	35	5	5	0	0	0	0	10	33.71	0
12	10	10	5	10	5	5	45	15.64	1	30	0	5	5	5	5	5	25	21.49	1	35	5	5	0	0	5	5	20	34.5	0	40	0	5	5	5	10	0	25	27.32	0	35	5	0	5	5	0	0	15	21.73	0
2	5	5	5	0	10	0	25	22.77	1	35	10	10	5	10	10	5	50	41.84	1	45	10	10	0	10	10	10	50	30.16	1	40	5	5	10	5	0	0	25	24.62	1	35	10	10	0	5	10	10	45	33.71	1
12	10	10	5	10	10	10	55	15.64	1	30	5	5	10	10	10	10	50	21.49	1	35	10	5	5	10	10	10	50	34.5	1	40	5	5	5	5	10	5	35	27.32	1	35	10	5	5	5	5	10	40	21.73	1
2	10	5	5	10	10	10	50	22.77	1	35	10	10	10	10	10	10	60	41.84	1	45	10	10	10	5	10	10	55	30.16	1	40	10	10	10	10	10	5	55	24.62	1	35	10	10	10	10	10	10	60	33.71	1
12	10	10	10	10	10	10	60	15.64	1	30	5	5	10	10	10	10	50	21.49	1	35	10	10	10	10	10	10	60	34.5	1	40	10	10	10	10	10	10	60	27.32	1	35	10	10	10	10	10	10	60	21.73	1
2	5	5	10	5	5	5	35	22.77	1	35	5	5	5	5	5	5	30	41.84	0	45	5	10	10	10	10	5	50	30.16	1	40	5	10	10	10	10	10	55	24.62	1	35	10	5	10	10	10	10	55	33.71	1
12	10	10	10	5	5	5	45	15.64	1	30	10	10	10	10	10	10	60	21.49	1	35	10	10	10	10	5	10	55	34.5	1	40	10	10	10	10	10	10	60	27.32	1	35	10	10	10	10	10	10	60	21.73	1
2	10	10	10	10	10	10	60	22.77	1	35	10	10	10	10	10	10	60	41.84	1	45	10	10	5	10	10	10	55	30.16	1	40	10	10	10	10	0	0	40	24.62	1	35	10	10	10	10	10	10	60	33.71	1
12	10	5	10	10	10	5	50	15.64	1	30	10	10	5	10	10	10	55	21.49	1	35	10	5	10	10	10	5	50	34.5	1	40	10	10	10	5	10	5	50	27.32	1	35	10	5	10	5	5	10	45	21.73	1
2	5	0	5	5	0	0	15	22.77	0	35	5	10	5	5	5	5	35	41.84	0	45	10	5	0	5	5	5	30	30.16	0	40	0	5	5	10	10	5	35	24.62	1	35	10	5	5	5	5	10	40	33.71	1
12	10	5	5	10	5	0	35	15.64	1	30	0	5	0	5	0	5	15	21.49	0	35	10	10	5	5	5	5	40	34.5	1	40	5	5	0	5	10	0	25	27.32	0	35	5	0	5	0	5	5	20	21.73	0
2	0	0	0	0	10	10	20	22.77	0	35	10	10	0	10	0	0	30	41.84	0	45	10	10	0	0	10	0	30	30.16	0	40	0	10	0	0	0	0	10	24.62	0	35	10	10	0	10	0	0	30	33.71	0
12	10	10	10	10	10	10	60	15.64	1	30	10	10	10	10	10	10	60	21.49	1	35	10	10	10	10	10	10	60	34.5	1	40	10	10	10	10	10	10	60	27.32	1	35	10	10	10	10	10	10	60	21.73	1
2	10	10	10	10	10	10	60	22.77	1	35	10	10	10	10	10	10	60	41.84	1	45	10	10	10	10	10	10	60	30.16	1	40	10	10	10	10	10	10	60	24.62	1	35	10	10	10	10	10	10	60	33.71	1
12	10	10	10	10	10	10	60	15.64	1	30	5	10	10	10	10	10	55	21.49	1	35	10	10	10	10	10	10	60	34.5	1	40	10	10	10	10	10	10	60	27.32	1	35	10	10	10	10	10	10	60	21.73	1
2	10	10	10	10	10	10	60	22.77	1	35	10	10	10	10	10	10	60	41.84	1	45	10	10	10	10	10	10	60	30.16	1	40	10	10	10	10	10	10	60	24.62	1	35	10	10	10	10	10	10	60	33.71	1
12	10	10	10	10	10	10	60	15.64	1	30	10	10	10	10	10	10	60	21.49	1	35	10	10	10	10	10	10	60	34.5	1	40	10	10	10	10	10	10	60	27.32	1	35	10	10	10	10	10	10	60	21.73	1
2	5	0	5	5	5	5	25	22.77	1	35	10	10	5	5	10	10	50	41.84	1	45	10	10	5	5	10	5	45	30.16	1	40	5	5	5	5	5	0	25	24.62	1	35	10	10	10	5	10	5	50	33.71	1
12	10	10	5	5	5	5	40	15.64	1	30	5	5	5	5	5	5	30	21.49	1	35	10	10	10	10	5	5	50	34.5	1	40	5	5	5	5	5	5	30	27.32	1	35	5	0	5	0	5	5	20	21.73	0
2	10	0	10	10	10	10	50	22.77	1	35	10	10	10	10	10	10	60	41.84	1	45	10	10	10	10	10	10	60	30.16	1	40	10	10	10	10	10	10	60	24.62	1	35	10	10	10	10	10	10	60	33.71	1
12	10	10	10	10	10	10	60	15.64	1	30	10	10	10	10	10	10	60	21.49	1	35	10	10	10	10	10	10	60	34.5	1	40	10	10	10	10	10	10	60	27.32	1	35	10	10	10	10	10	10	60	21.73	1
2	10	10	0	10	10	10	50	22.77	1	35	10	10	10	10	10	10	60	41.84	1	45	10	10	0	10	10	10	50	30.16	1	40	10	10	0	0	10	0	30	24.62	1	35	10	10	10	10	0	10	50	33.71	1
12	10	10	10	10	10	10	60	15.64	1	30	10	10	10	10	10	10	60	21.49	1	35	10	10	10	10	10	10	60	34.5	1	40	10	10	10	10	10	10	60	27.32	1	35	10	10	10	10	10	10	60	21.73	1
2	10	10	10	10	10	10	60	22.77	1	35	10	10	10	10	10	10	60	41.84	1	45	10	10	10	10	10	10	60	30.16	1	40	10	10	10	10	10	10	60	24.62	1	35	10	10	10	10	10	10	60	33.71	1
12	10	10	10	10	10	10	60	15.64	1	30	10	10	10	10	10	10	60	21.49	1	35	10	10	10	10	10	10	60	34.5	1	40	10	10	10	10	10	10	60	27.32	1	35	10	10	10	10	10	10	60	21.73	1
2	10	5	5	10	10	10	50	22.77	1	35	10	5	5	10	10	10	50	41.84	1	45	10	10	5	10	10	10	55	30.16	1	40	10	5	5	10	10	5	45	24.62	1	35	10	10	10	10	10	10	60	33.71	1
12	10	10	10	10	10	10	60	15.64	1	30	10	10	10	10	10	10	60	21.49	1	35	10	10	10	10	10	10	60	34.5	1	40	10	10	10	10	10	10	60	27.32	1	35	10	10	10	10	10	10	60	21.73	1
2	10	10	10	10	10	10	60	22.77	1	35	10	10	10	10	10	10	60	41.84	1	45	10	10	10	10	10	10	60	30.16	1	40	10	10	10	10	10	10	60	24.62	1	35	10	10	10	10	10	10	60	33.71	1
12	10	10	10	10	10	10	60	15.64	1	30	10	10	10	10	10	10	60	21.49	1	35	10	10	10	10	10	10	60	34.5	1	40	10	10	10	10	10	10	60	27.32	1	35	10	10	10	10	10	10	60	21.73	1
2	0	0	5	10	5	5	25	22.77	1	35	0	0	0	5	5	0	10	41.84	0	45	10	10	5	5	5	5	40	30.16	1	40	0	5	5	5	5	5	25	24.62	1	35	10	10	10	5	5	0	40	33.71	1
12	0	0	0	0	0	0	0	15.64	0	30	5	5	5	5	5	5	30	21.49	1	35	10	10	5	5	0	5	35	34.5	1	40	0	0	0	0	0	0	0	27.32	0	35	5	5	0	0	0	0	10	21.73	0
2	10	10	10	10	10	10	60	22.77	1	35	10	10	10	10	10	10	60	41.84	1	45	10	10	10	10	10	10	60	30.16	1	40	10	10	10	10	10	5	55	24.62	1	35	10	10	10	10	10	10	60	33.71	1
12	5	5	10	5	5	10	40	15.64	1	30	10	10	10	10	10	10	60	21.49	1	35	10	10	10	10	5	5	50	34.5	1	40	10	10	10	10	10	10	60	27.32	1	35	10	10	10	10	5	5	50	21.73	1
2	10	10	10	5	0	5	40	22.77	1	35	10	10	10	10	10	10	60	41.84	1	45	10	0	0	10	10	10	40	30.16	1	40	10	10	10	10	10	0	50	24.62	1	35	10	10	5	5	10	0	40	33.71	1
12	10	10	10	10	10	10	60	15.64	1	30	10	10	10	10	10	10	60	21.49	1	35	10	10	10	10	10	10	60	34.5	1	40	10	10	10	10	10	10	60	27.32	1	35	10	10	10	10	10	10	60	21.73	1
2	5	5	5	5	5	5	30	22.77	1	35	5	5	5	5	5	5	30	41.84	0	45	5	5	5	5	5	5	30	30.16	0	40	5	5	5	5	5	5	30	24.62	1	35	5	5	5	5	10	10	40	33.71	1
12	10	5	10	5	5	5	40	15.64	1	30	5	5	5	5	5	5	30	21.49	1	35	10	10	5	5	5	5	40	34.5	1	40	10	10	10	5	10	5	50	27.32	1	35	5	5	10	5	10	5	40	21.73	1
2	10	10	10	10	10	10	60	22.77	1	35	10	10	10	10	10	10	60	41.84	1	45	10	10	10	10	10	10	60	30.16	1	40	10	10	10	10	10	10	60	24.62	1	35	10	10	10	10	10	10	60	33.71	1
12	10	10	10	10	10	10	60	15.64	1	30	10	10	10	10	10	10	60	21.49	1	35	10	10	10	10	10	10	60	34.5	1	40	10	10	10	10	10	10	60	27.32	1	35	10	10	10	10	10	10	60	21.73	1
2	10	10	10	10	10	10	60	22.77	1	35	10	0	10	10	10	5	45	41.84	1	45	10	10	10	10	10	10	60	30.16	1	40	10	0	0	10	0	10	30	24.62	1	35	10	10	10	10	10	10	60	33.71	1
12	10	10	5	5	5	5	40	15.64	1	30	5	5	5	5	5	5	30	21.49	1	35	10	10	10	5	5	5	45	34.5	1	40	5	5	5	5	5	5	30	27.32	1	35	5	5	10	5	5	10	40	21.73	1
2	10	10	10	10	10	10	60	22.77	1	35	10	10	10	10	10	10	60	41.84	1	45	10	10	0	10	10	10	50	30.16	1	40	10	10	10	10	0	0	40	24.62	1	35	10	10	10	10	10	10	60	33.71	1
12	10	10	10	10	10	10	60	15.64	1	30	10	10	10	10	10	10	60	21.49	1	35	10	10	10	10	10	10	60	34.5	1	40	10	10	10	10	10	10	60	27.32	1	35	10	10	10	10	10	10	60	21.73	1
2	10	10	10	0	10	0	40	22.77	1	35	10	10	10	10	10	10	60	41.84	1	45	10	10	0	10	10	10	50	30.16	1	40	10	10	10	10	10	0	50	24.62	1	35	10	10	5	0	0	10	35	33.71	1
12	10	10	10	10	10	10	60	15.64	1	30	10	10	10	10	10	10	60	21.49	1	35	10	10	10	10	10	10	60	34.5	1	40	10	10	10	10	10	10	60	27.32	1	35	10	10	10	10	10	10	60	21.73	1
2	10	5	5	5	10	10	45	22.77	1	35	10	5	5	5	10	10	45	41.84	1	45	10	10	5	10	10	10	55	30.16	1	40	10	5	5	10	10	5	45	24.62	1	35	10	10	5	5	10	10	50	33.71	1
12	10	10	10	10	10	10	60	15.64	1	30	10	10	10	10	10	10	60	21.49	1	35	10	10	10	10	10	10	60	34.5	1	40	10	10	10	10	10	10	60	27.32	1	35	10	10	10	10	10	10	60	21.73	1
2	10	10	10	10	10	10	60	22.77	1	35	10	10	10	10	10	10	60	41.84	1	45	10	10	10	10	10	10	60	30.16	1	40	10	10	10	10	10	10	60	24.62	1	35	10	10	10	10	10	10	60	33.71	1
12	10	10	10	10	10	10	60	15.64	1	30	10	10	10	10	10	10	60	21.49	1	35	10	10	10	10	10	10	60	34.5	1	40	10	10	10	10	10	10	60	27.32	1	35	10	10	10	10	10	10	60	21.73	1
2	10	10	10	10	10	10	60	22.77	1	35	10	10	10	10	10	10	60	41.84	1	45	10	10	10	10	10	10	60	30.16	1	40	10	10	10	10	10	10	60	24.62	1	35	10	10	10	10	10	10	60	33.71	1
12	10	10	10	10	10	10	60	15.64	1	30	10	10	10	10	10	10	60	21.49	1	35	10	10	10	10	10	10	60	34.5	1	40	10	10	10	10	10	10	60	27.32	1	35	10	10	10	10	10	10	60	21.73	1
2	10	10	0	0	5	5	30	22.77	1	35	10	5	5	10	5	5	40	41.84	0	45	5	5	0	10	5	5	30	30.16	0	40	5	5	0	5	5	0	20	24.62	0	35	10	10	5	5	5	5	40	33.71	1
12	10	5	5	10	10	5	45	15.64	1	30	5	10	5	5	5	5	35	21.49	1	35	10	10	5	5	5	5	40	34.5	1	40	5	5	5	10	10	5	40	27.32	1	35	10	5	10	10	5	5	45	21.73	1
2	10	10	10	10	10	10	60	22.77	1	35	10	10	10	10	10	10	60	41.84	1	45	10	10	10	10	10	10	60	30.16	1	40	10	10	10	10	10	10	60	24.62	1	35	10	10	10	10	10	10	60	33.71	1
12	10	10	10	10	10	10	60	15.64	1	30	5	10	10	5	5	5	40	21.49	1	35	10	10	5	5	0	5	35	34.5	1	40	5	5	5	10	5	10	40	27.32	1	35	10	10	10	10	10	10	60	21.73	1
2	10	10	10	10	10	10	60	22.77	1	35	10	10	10	10	10	10	60	41.84	1	45	10	10	10	10	10	10	60	30.16	1	40	10	10	10	10	10	10	60	24.62	1	35	10	10	10	10	10	10	60	33.71	1
12	10	10	10	10	10	10	60	15.64	1	30	10	10	10	10	10	10	60	21.49	1	35	10	10	10	10	10	10	60	34.5	1	40	10	10	10	10	10	10	60	27.32	1	35	10	10	10	10	10	10	60	21.73	1
2	0	0	0	10	10	0	20	22.77	0	35	10	10	5	10	10	10	55	41.84	1	45	10	10	0	10	10	10	50	30.16	1	40	0	10	10	5	0	0	25	24.62	1	35	10	10	10	10	10	10	60	33.71	1
12	10	10	10	10	10	10	60	15.64	1	30	10	10	10	10	10	10	60	21.49	1	35	10	10	10	0	0	5	35	34.5	1	40	5	5	10	10	5	10	45	27.32	1	35	10	10	5	5	10	10	50	21.73	1
2	10	0	0	5	5	5	25	22.77	1	35	10	10	5	5	10	10	50	41.84	1	45	10	10	0	5	10	10	45	30.16	1	40	10	10	10	10	10	5	55	24.62	1	35	10	10	10	10	5	5	50	33.71	1
12	10	10	5	5	10	10	50	15.64	1	30	5	10	5	0	0	5	25	21.49	1	35	10	10	10	10	0	10	50	34.5	1	40	5	5	5	10	10	10	45	27.32	1	35	10	10	10	10	5	5	50	21.73	1
2	10	10	0	10	5	10	45	22.77	1	35	10	10	10	10	10	10	60	41.84	1	45	10	10	10	10	10	10	60	30.16	1	40	10	10	10	10	10	5	55	24.62	1	35	10	10	10	10	10	10	60	33.71	1
12	10	10	10	10	10	10	60	15.64	1	30	10	10	10	10	10	10	60	21.49	1	35	10	10	10	10	10	10	60	34.5	1	40	10	10	10	10	10	10	60	27.32	1	35	10	10	10	10	10	10	60	21.73	1
2	10	10	10	10	10	10	60	22.77	1	35	10	10	10	10	10	10	60	41.84	1	45	10	10	10	10	10	10	60	30.16	1	40	10	10	10	10	10	10	60	24.62	1	35	10	10	10	10	10	10	60	33.71	1
12	10	10	10	10	10	10	60	15.64	1	30	5	10	10	10	5	10	50	21.49	1	35	10	10	10	10	5	5	50	34.5	1	40	10	10	10	10	10	10	60	27.32	1	35	10	5	10	5	10	10	50	21.73	1
2	10	0	0	10	10	5	35	22.77	1	35	10	10	10	10	10	10	60	41.84	1	45	10	10	0	10	10	5	45	30.16	1	40	10	10	10	10	0	0	40	24.62	1	35	10	10	10	10	10	10	60	33.71	1
12	10	10	10	10	10	10	60	15.64	1	30	10	10	10	10	10	10	60	21.49	1	35	10	10	10	10	10	10	60	34.5	1	40	10	10	10	10	10	10	60	27.32	1	35	10	10	10	10	10	10	60	21.73	1
2	10	10	10	10	0	10	50	22.77	1	35	10	10	10	10	10	10	60	41.84	1	45	10	10	10	10	10	10	60	30.16	1	40	10	10	10	10	10	10	60	24.62	1	35	10	10	10	10	10	10	60	33.71	1
12	10	10	10	10	10	10	60	15.64	1	30	10	10	10	10	10	10	60	21.49	1	35	10	10	10	10	10	10	60	34.5	1	40	10	10	10	10	10	10	60	27.32	1	35	10	10	10	10	10	10	60	21.73	1
2	10	10	10	10	10	10	60	22.77	1	35	10	10	10	10	10	10	60	41.84	1	45	10	10	10	10	10	10	60	30.16	1	40	10	10	10	10	10	10	60	24.62	1	35	10	10	10	10	10	10	60	33.71	1
12	10	10	10	10	10	10	60	15.64	1	30	10	10	10	10	10	10	60	21.49	1	35	10	10	10	10	10	10	60	34.5	1	40	10	10	10	10	10	10	60	27.32	1	35	10	10	10	10	10	10	60	21.73	1
2	10	10	10	10	0	10	50	22.77	1	35	10	10	10	10	10	10	60	41.84	1	45	10	10	10	10	10	10	60	30.16	1	40	10	10	10	10	10	10	60	24.62	1	35	10	10	10	10	10	10	60	33.71	1
12	10	10	10	10	10	10	60	15.64	1	30	5	10	10	10	10	10	55	21.49	1	35	10	10	10	10	10	10	60	34.5	1	40	10	10	10	10	10	10	60	27.32	1	35	10	5	10	5	10	10	50	21.73	1
2	10	10	10	10	10	5	55	22.77	1	35	10	10	10	10	10	10	60	41.84	1	45	10	10	10	10	10	10	60	30.16	1	40	10	10	10	10	10	10	60	24.62	1	35	10	10	10	10	10	10	60	33.71	1
12	10	10	10	10	10	10	60	15.64	1	30	10	10	10	10	10	10	60	21.49	1	35	10	10	10	10	10	10	60	34.5	1	40	10	10	10	10	10	10	60	27.32	1	35	10	10	10	10	10	10	60	21.73	1
2	10	10	10	10	10	0	50	22.77	1	35	10	10	10	10	10	10	60	41.84	1	45	10	10	0	10	10	10	50	30.16	1	40	10	10	10	10	10	0	50	24.62	1	35	10	10	10	10	5	10	55	33.71	1
12	10	10	10	10	10	10	60	15.64	1	30	10	10	10	10	10	10	60	21.49	1	35	10	10	10	10	10	10	60	34.5	1	40	10	10	10	10	10	10	60	27.32	1	35	10	10	10	10	10	10	60	21.73	1
2	10	10	10	10	10	10	60	22.77	1	35	10	10	10	10	10	10	60	41.84	1	45	10	10	10	10	10	10	60	30.16	1	40	10	10	10	10	10	10	60	24.62	1	35	10	10	10	10	10	10	60	33.71	1
12	5	5	5	5	5	5	30	15.64	1	30	0	0	0	0	0	0	0	21.49	0	35	10	10	10	10	0	5	45	34.5	1	40	10	10	10	10	5	5	50	27.32	1	35	5	5	5	5	0	0	20	21.73	0
2	10	10	10	10	10	10	60	22.77	1	35	10	10	10	10	10	10	60	41.84	1	45	10	10	10	10	10	10	60	30.16	1	40	10	10	10	10	10	10	60	24.62	1	35	10	10	10	10	10	10	60	33.71	1
12	10	10	5	10	5	5	45	15.64	1	30	0	5	5	10	0	5	25	21.49	1	35	10	10	5	10	5	5	45	34.5	1	40	10	5	5	5	10	5	40	27.32	1	35	5	5	5	5	5	5	30	21.73	1
2	10	10	10	0	5	0	35	22.77	1	35	10	10	10	10	10	10	60	41.84	1	45	10	10	0	10	10	10	50	30.16	1	40	10	10	10	10	10	0	50	24.62	1	35	10	10	0	0	10	10	40	33.71	1
12	5	5	5	0	0	0	15	15.64	0	30	5	0	0	5	5	5	20	21.49	0	35	10	0	0	0	0	0	10	34.5	0	40	5	5	0	0	0	0	10	27.32	0	35	10	5	5	5	5	5	35	21.73	1
2	10	10	10	10	10	10	60	22.77	1	35	10	10	10	10	10	10	60	41.84	1	45	10	10	0	10	10	10	50	30.16	1	40	10	10	10	10	10	0	50	24.62	1	35	10	10	10	10	0	10	50	33.71	1
12	10	10	10	10	10	10	60	15.64	1	30	10	10	10	10	10	10	60	21.49	1	35	10	10	10	10	10	10	60	34.5	1	40	10	10	10	10	10	10	60	27.32	1	35	10	10	10	10	10	10	60	21.73	1
2	10	10	10	10	10	10	60	22.77	1	35	10	10	10	10	10	10	60	41.84	1	45	10	10	0	10	10	10	50	30.16	1	40	10	10	10	10	10	0	50	24.62	1	35	10	10	10	10	10	10	60	33.71	1
12	10	10	10	10	10	10	60	15.64	1	30	5	10	10	10	10	10	55	21.49	1	35	10	10	10	10	10	10	60	34.5	1	40	10	10	10	10	10	10	60	27.32	1	35	10	10	10	10	10	10	60	21.73	1
2	10	10	10	10	10	10	60	22.77	1	35	10	10	10	10	10	10	60	41.84	1	45	10	10	10	10	10	10	60	30.16	1	40	10	10	10	10	10	10	60	24.62	1	35	10	10	10	10	10	10	60	33.71	1
12	10	10	10	10	10	10	60	15.64	1	30	10	10	10	10	10	10	60	21.49	1	35	10	10	10	10	10	10	60	34.5	1	40	10	10	10	10	10	10	60	27.32	1	35	10	10	10	5	10	10	55	21.73	1
2	10	10	10	10	10	0	50	22.77	1	35	10	10	10	10	10	10	60	41.84	1	45	10	0	0	5	10	10	35	30.16	1	40	10	0	10	10	0	0	30	24.62	1	35	10	10	10	10	0	10	50	33.71	1
12	5	5	5	5	5	5	30	15.64	1	30	5	5	5	5	5	5	30	21.49	1	35	10	10	5	5	5	5	40	34.5	1	40	10	10	5	5	5	5	40	27.32	1	35	10	10	5	5	5	5	40	21.73	1
2	0	0	0	0	0	0	0	22.77	0	35	0	0	0	10	0	0	10	41.84	0	45	10	10	0	0	10	0	30	30.16	0	40	0	0	0	0	0	0	0	24.62	0	35	10	10	0	0	0	10	30	33.71	0
12	10	10	10	10	5	5	50	15.64	1	30	10	10	10	10	10	10	60	21.49	1	35	10	5	5	5	10	10	45	34.5	1	40	10	10	10	10	10	10	60	27.32	1	35	5	10	10	10	10	10	55	21.73	1
2	10	10	10	10	10	10	60	22.77	1	35	10	10	10	10	10	10	60	41.84	1	45	10	10	10	10	10	10	60	30.16	1	40	10	10	10	10	10	10	60	24.62	1	35	10	10	10	10	0	10	50	33.71	1
12	10	10	5	10	10	5	50	15.64	1	30	5	5	5	10	5	5	35	21.49	1	35	5	5	10	5	5	5	35	34.5	1	40	5	5	5	10	5	5	35	27.32	1	35	5	5	5	10	5	5	35	21.73	1
2	10	10	10	10	10	10	60	22.77	1	35	10	10	10	10	10	10	60	41.84	1	45	10	10	10	10	10	10	60	30.16	1	40	10	10	10	10	10	10	60	24.62	1	35	10	10	10	10	10	10	60	33.71	1
12	10	10	10	10	10	10	60	15.64	1	30	10	10	10	10	10	10	60	21.49	1	35	10	10	10	10	10	10	60	34.5	1	40	10	10	10	10	10	10	60	27.32	1	35	10	10	10	10	10	10	60	21.73	1
2	10	10	10	10	10	10	60	22.77	1	35	10	10	10	10	10	10	60	41.84	1	45	10	10	0	10	10	10	50	30.16	1	40	10	10	10	10	10	10	60	24.62	1	35	10	10	10	10	10	10	60	33.71	1
12	10	10	10	10	10	10	60	15.64	1	30	10	10	10	10	10	10	60	21.49	1	35	10	10	10	10	10	10	60	34.5	1	40	10	10	10	10	10	10	60	27.32	1	35	10	10	10	10	10	10	60	21.73	1
2	10	10	10	10	10	10	60	22.77	1	35	10	10	10	10	10	10	60	41.84	1	45	10	10	10	10	10	10	60	30.16	1	40	10	10	10	10	10	10	60	24.62	1	35	10	10	10	10	10	10	60	33.71	1
12	10	10	10	10	10	10	60	15.64	1	30	10	10	10	10	10	10	60	21.49	1	35	10	10	10	10	10	10	60	34.5	1	40	10	10	10	10	10	10	60	27.32	1	35	10	10	10	10	10	10	60	21.73	1
2	10	10	10	10	10	10	60	22.77	1	35	10	10	10	10	10	10	60	41.84	1	45	10	10	10	10	10	10	60	30.16	1	40	10	10	10	10	10	0	50	24.62	1	35	10	10	10	10	10	10	60	33.71	1
12	5	5	10	10	10	10	50	15.64	1	30	10	0	0	0	0	0	10	21.49	0	35	10	0	0	0	0	0	10	34.5	0	40	10	10	5	5	5	10	45	27.32	1	35	10	10	10	5	5	5	45	21.73	1
2	10	10	10	10	10	5	55	22.77	1	35	10	10	10	10	10	10	60	41.84	1	45	10	10	10	10	10	10	60	30.16	1	40	10	10	10	10	10	10	60	24.62	1	35	10	10	10	10	10	10	60	33.71	1
12	10	10	10	10	10	10	60	15.64	1	30	10	10	10	10	10	10	60	21.49	1	35	10	10	10	10	10	10	60	34.5	1	40	10	10	10	10	10	10	60	27.32	1	35	10	10	10	10	10	10	60	21.73	1
2	10	10	10	10	10	10	60	22.77	1	35	10	10	10	10	10	10	60	41.84	1	45	10	10	10	10	10	10	60	30.16	1	40	10	10	10	10	10	10	60	24.62	1	35	10	10	10	10	10	10	60	33.71	1
12	10	10	10	10	10	10	60	15.64	1	30	10	10	10	10	10	10	60	21.49	1	35	10	10	10	10	10	10	60	34.5	1	40	10	10	10	10	10	10	60	27.32	1	35	10	10	10	10	10	10	60	21.73	1
2	0	0	0	5	10	0	15	22.77	0	35	10	10	10	10	10	10	60	41.84	1	45	10	10	0	0	0	10	30	30.16	0	40	0	10	5	5	10	0	30	24.62	1	35	10	10	5	5	0	10	40	33.71	1
12	10	10	10	10	10	10	60	15.64	1	30	10	10	5	10	10	10	55	21.49	1	35	10	5	10	10	10	5	50	34.5	1	40	10	10	10	5	10	10	55	27.32	1	35	10	10	5	10	5	10	50	21.73	1
2	10	0	10	10	10	10	50	22.77	1	35	10	10	10	10	10	10	60	41.84	1	45	10	10	10	10	10	10	60	30.16	1	40	10	10	10	10	0	10	50	24.62	1	35	10	10	10	10	10	10	60	33.71	1
12	5	5	0	0	0	0	10	15.64	0	30	5	0	0	0	0	0	5	21.49	0	35	5	5	0	0	0	0	10	34.5	0	40	0	0	0	0	0	0	0	27.32	0	35	0	0	0	0	0	0	0	21.73	0
2	5	0	0	5	5	0	15	22.77	0	35	5	5	5	5	5	5	30	41.84	0	45	5	5	5	5	5	5	30	30.16	0	40	10	5	5	5	5	5	35	24.62	1	35	5	5	5	5	10	10	40	33.71	1
12	10	5	10	5	5	5	40	15.64	1	30	5	5	5	5	5	5	30	21.49	1	35	10	10	5	10	5	5	45	34.5	1	40	10	5	10	5	5	5	40	27.32	1	35	10	0	5	0	5	5	25	21.73	1
2	10	10	10	10	10	10	60	22.77	1	35	10	10	10	10	10	10	60	41.84	1	45	10	10	10	10	10	10	60	30.16	1	40	10	10	10	10	5	5	50	24.62	1	35	10	10	10	10	10	10	60	33.71	1
12	10	10	10	10	10	10	60	15.64	1	30	10	10	10	10	10	10	60	21.49	1	35	5	5	5	5	5	5	30	34.5	0	40	10	10	10	10	10	10	60	27.32	1	35	10	10	10	10	10	10	60	21.73	1
2	10	10	10	10	10	10	60	22.77	1	35	10	10	10	10	10	10	60	41.84	1	45	10	10	0	10	10	10	50	30.16	1	40	10	10	10	5	10	0	45	24.62	1	35	10	10	10	10	5	10	55	33.71	1
12	10	10	10	10	10	10	60	15.64	1	30	10	10	10	10	10	10	60	21.49	1	35	10	10	10	10	10	10	60	34.5	1	40	10	10	10	10	10	10	60	27.32	1	35	10	10	10	10	10	10	60	21.73	1
2	10	10	10	10	10	10	60	22.77	1	35	0	0	0	10	0	0	10	41.84	0	45	10	10	0	0	10	0	30	30.16	0	40	0	0	0	0	0	0	0	24.62	0	35	0	10	10	10	0	0	30	33.71	0
12	10	10	10	10	10	10	60	15.64	1	30	10	10	10	10	10	10	60	21.49	1	35	10	10	10	10	10	10	60	34.5	1	40	10	10	10	10	10	10	60	27.32	1	35	10	10	10	10	10	10	60	21.73	1
2	10	10	10	10	10	10	60	22.77	1	35	10	5	5	5	5	10	40	41.84	0	45	10	10	5	5	5	5	40	30.16	1	40	10	10	10	10	10	5	55	24.62	1	35	10	10	5	5	5	5	40	33.71	1
12	10	10	5	10	5	10	50	15.64	1	30	5	10	5	10	5	10	45	21.49	1	35	10	10	5	10	5	10	50	34.5	1	40	10	10	5	5	10	5	45	27.32	1	35	5	10	10	0	5	5	35	21.73	1
2	10	10	10	10	10	10	60	22.77	1	35	5	10	5	10	10	10	50	41.84	1	45	10	10	10	5	10	10	55	30.16	1	40	10	10	5	10	10	10	55	24.62	1	35	10	5	10	10	5	5	45	33.71	1
12	10	10	10	5	5	5	45	15.64	1	30	5	10	10	10	5	10	50	21.49	1	35	10	10	10	10	5	5	50	34.5	1	40	10	10	10	5	10	5	50	27.32	1	35	5	5	10	10	5	5	40	21.73	1
2	10	10	10	10	10	0	50	22.77	1	35	10	10	10	10	10	10	60	41.84	1	45	10	10	10	10	10	10	60	30.16	1	40	10	5	5	0	0	10	30	24.62	1	35	10	10	10	10	10	10	60	33.71	1
12	10	10	10	10	10	10	60	15.64	1	30	10	10	10	10	10	10	60	21.49	1	35	10	10	10	10	10	10	60	34.5	1	40	10	10	10	10	10	10	60	27.32	1	35	10	10	10	10	10	10	60	21.73	1
2	10	10	10	10	10	10	60	22.77	1	35	10	10	10	10	10	10	60	41.84	1	45	10	10	10	10	10	10	60	30.16	1	40	5	10	10	10	10	10	55	24.62	1	35	10	10	10	10	10	10	60	33.71	1
12	10	10	10	10	10	10	60	15.64	1	30	10	10	10	10	5	5	50	21.49	1	35	10	10	10	5	5	5	45	34.5	1	40	10	5	5	10	5	5	40	27.32	1	35	5	5	5	5	5	5	30	21.73	1
2	10	10	10	10	10	10	60	22.77	1	35	10	10	10	10	10	10	60	41.84	1	45	10	10	0	10	10	10	50	30.16	1	40	10	10	10	10	10	0	50	24.62	1	35	10	10	10	10	10	10	60	33.71	1
12	10	10	10	10	10	10	60	15.64	1	30	10	10	10	10	10	10	60	21.49	1	35	10	10	10	10	10	10	60	34.5	1	40	10	10	10	10	10	10	60	27.32	1	35	10	10	10	10	10	10	60	21.73	1
2	5	5	5	5	5	5	30	22.77	1	35	5	5	10	10	5	5	40	41.84	0	45	10	10	5	5	10	5	45	30.16	1	40	10	10	10	10	5	5	50	24.62	1	35	5	5	5	5	10	10	40	33.71	1
12	10	5	10	5	5	5	40	15.64	1	30	0	5	5	5	5	5	25	21.49	1	35	5	5	5	10	5	5	35	34.5	1	40	10	5	10	5	5	5	40	27.32	1	35	10	10	5	5	5	5	40	21.73	1
2	10	10	10	10	10	10	60	22.77	1	35	10	10	10	10	10	10	60	41.84	1	45	10	10	10	10	10	10	60	30.16	1	40	10	10	10	10	10	5	55	24.62	1	35	10	10	10	10	10	10	60	33.71	1
12	5	10	10	5	10	10	50	15.64	1	30	5	10	10	5	5	10	45	21.49	1	35	10	10	10	10	5	10	55	34.5	1	40	10	10	10	10	10	10	60	27.32	1	35	10	10	10	10	10	10	60	21.73	1
2	10	0	0	0	10	0	20	22.77	0	35	10	10	10	10	10	10	60	41.84	1	45	10	10	0	10	10	10	50	30.16	1	40	10	10	10	10	10	0	50	24.62	1	35	0	10	0	0	0	10	20	33.71	0
12	10	10	10	10	10	10	60	15.64	1	30	10	10	10	10	10	10	60	21.49	1	35	10	10	10	10	10	10	60	34.5	1	40	10	10	10	10	10	10	60	27.32	1	35	10	10	10	10	10	10	60	21.73	1
2	10	10	10	10	0	10	50	22.77	1	35	10	10	10	10	10	10	60	41.84	1	45	10	5	10	10	10	10	55	30.16	1	40	10	10	10	10	10	5	55	24.62	1	35	10	10	10	10	10	10	60	33.71	1
12	10	10	10	10	10	10	60	15.64	1	30	10	10	10	10	10	10	60	21.49	1	35	10	10	10	10	10	10	60	34.5	1	40	10	10	10	10	10	10	60	27.32	1	35	10	10	10	10	10	10	60	21.73	1
2	10	10	10	10	10	10	60	22.77	1	35	10	10	10	10	10	10	60	41.84	1	45	10	10	10	10	10	10	60	30.16	1	40	10	10	10	10	10	0	50	24.62	1	35	10	10	10	10	0	10	50	33.71	1
12	10	10	10	10	10	10	60	15.64	1	30	5	10	10	10	5	5	45	21.49	1	35	10	10	10	10	10	5	55	34.5	1	40	10	10	10	10	10	10	60	27.32	1	35	10	10	10	10	10	10	60	21.73	1
2	10	10	10	5	0	10	45	22.77	1	35	10	10	10	10	10	10	60	41.84	1	45	10	10	10	10	10	10	60	30.16	1	40	10	10	10	10	10	10	60	24.62	1	35	10	10	10	10	10	10	60	33.71	1
12	10	10	10	10	10	10	60	15.64	1	30	10	10	10	10	10	10	60	21.49	1	35	10	10	10	10	10	10	60	34.5	1	40	10	10	10	10	10	10	60	27.32	1	35	10	10	10	10	10	10	60	21.73	1
2	10	10	10	10	10	10	60	22.77	1	35	10	10	10	10	10	10	60	41.84	1	45	5	10	10	10	10	10	55	30.16	1	40	10	10	10	10	10	0	50	24.62	1	35	10	10	10	10	10	10	60	33.71	1
12	10	10	10	10	10	10	60	15.64	1	30	10	10	10	10	10	10	60	21.49	1	35	10	10	10	10	10	10	60	34.5	1	40	10	10	10	10	10	10	60	27.32	1	35	10	10	10	10	10	10	60	21.73	1
2	10	10	10	10	10	10	60	22.77	1	35	10	10	10	10	10	10	60	41.84	1	45	10	10	10	10	10	10	60	30.16	1	40	10	10	10	10	10	10	60	24.62	1	35	10	10	10	10	10	10	60	33.71	1
12	10	10	10	10	10	10	60	15.64	1	30	10	10	10	10	10	10	60	21.49	1	35	10	10	10	10	10	10	60	34.5	1	40	10	10	10	10	10	10	60	27.32	1	35	10	10	10	10	10	10	60	21.73	1
2	10	10	10	10	10	10	60	22.77	1	35	10	10	10	10	10	10	60	41.84	1	45	10	10	10	10	10	10	60	30.16	1	40	10	10	10	10	10	10	60	24.62	1	35	10	10	10	10	10	10	60	33.71	1
12	10	10	5	5	10	5	45	15.64	1	30	5	10	5	10	5	5	40	21.49	1	35	10	10	5	5	10	5	45	34.5	1	40	10	5	5	10	5	5	40	27.32	1	35	5	5	5	0	5	0	20	21.73	0
2	10	10	10	10	0	10	50	22.77	1	35	10	10	10	10	10	10	60	41.84	1	45	10	10	10	10	10	10	60	30.16	1	40	5	10	10	10	10	10	55	24.62	1	35	10	10	10	10	10	10	60	33.71	1
12	0	0	5	5	5	5	20	15.64	1	30	5	5	5	0	0	0	15	21.49	0	35	10	10	0	0	0	0	20	34.5	0	40	5	5	5	0	0	0	15	27.32	0	35	0	5	5	0	0	0	10	21.73	0
2	0	0	0	0	10	0	10	22.77	0	35	0	0	0	0	0	0	0	41.84	0	45	0	0	0	0	0	0	0	30.16	0	40	0	0	0	0	0	0	0	24.62	0	35	0	0	0	0	0	0	0	33.71	0
12	10	10	10	10	10	10	60	15.64	1	30	10	10	10	10	10	10	60	21.49	1	35	10	10	10	10	10	10	60	34.5	1	40	10	10	10	10	10	10	60	27.32	1	35	10	10	10	10	10	10	60	21.73	1
2	10	10	10	10	0	10	50	22.77	1	35	10	10	10	10	10	10	60	41.84	1	45	10	10	10	10	10	10	60	30.16	1	40	10	10	10	10	10	10	60	24.62	1	35	10	10	10	10	10	10	60	33.71	1
12	10	10	10	10	10	10	60	15.64	1	30	10	10	10	10	10	10	60	21.49	1	35	10	10	10	10	10	10	60	34.5	1	40	10	10	10	10	10	10	60	27.32	1	35	10	10	10	10	10	10	60	21.73	1
2	0	0	0	10	0	5	15	22.77	0	35	10	10	10	10	10	10	60	41.84	1	45	10	10	10	10	10	5	55	30.16	1	40	10	10	10	10	5	5	50	24.62	1	35	10	5	10	0	0	10	35	33.71	1
12	10	10	10	10	10	10	60	15.64	1	30	5	10	10	5	5	5	40	21.49	1	35	10	10	10	10	5	5	50	34.5	1	40	10	10	10	10	5	5	50	27.32	1	35	10	10	10	10	5	5	50	21.73	1
2	10	10	10	10	10	10	60	22.77	1	35	10	10	10	10	10	10	60	41.84	1	45	10	10	10	10	10	10	60	30.16	1	40	10	10	10	10	10	10	60	24.62	1	35	10	10	10	10	10	10	60	33.71	1
12	10	10	10	10	10	10	60	15.64	1	30	10	10	10	10	10	10	60	21.49	1	35	10	10	10	10	10	10	60	34.5	1	40	10	10	10	10	10	10	60	27.32	1	35	10	10	10	10	10	10	60	21.73	1
2	10	0	5	10	10	10	45	22.77	1	35	10	10	10	10	10	10	60	41.84	1	45	10	10	0	10	10	10	50	30.16	1	40	10	10	10	10	10	0	50	24.62	1	35	10	10	10	10	0	10	50	33.71	1
12	10	10	10	10	10	10	60	15.64	1	30	10	10	10	10	10	10	60	21.49	1	35	10	10	10	10	10	10	60	34.5	1	40	10	10	10	10	10	10	60	27.32	1	35	10	10	10	10	10	10	60	21.73	1
2	5	0	5	5	5	5	25	22.77	1	35	10	5	10	5	5	5	40	41.84	0	45	10	10	10	5	5	5	45	30.16	1	40	5	5	5	5	5	5	30	24.62	1	35	10	10	5	5	10	10	50	33.71	1
12	10	10	5	10	5	10	50	15.64	1	30	10	5	5	10	5	5	40	21.49	1	35	10	5	10	5	5	5	40	34.5	1	40	10	10	5	10	5	10	50	27.32	1	35	10	0	5	0	10	5	30	21.73	1
2	10	10	5	5	5	5	40	22.77	1	35	10	10	10	10	10	5	55	41.84	1	45	10	10	5	10	10	10	55	30.16	1	40	5	10	10	5	5	5	40	24.62	1	35	10	10	5	5	10	10	50	33.71	1
12	10	10	10	5	5	10	50	15.64	1	30	5	10	5	10	10	5	45	21.49	1	35	10	10	10	10	5	5	50	34.5	1	40	5	10	10	5	5	5	40	27.32	1	35	10	0	10	0	5	5	30	21.73	1
2	10	10	10	10	10	10	60	22.77	1	35	10	10	10	10	10	10	60	41.84	1	45	10	10	0	10	10	10	50	30.16	1	40	10	10	10	10	10	0	50	24.62	1	35	10	10	10	10	10	10	60	33.71	1
12	0	5	5	0	5	0	15	15.64	0	30	5	5	0	5	5	0	20	21.49	0	35	10	10	5	5	5	0	35	34.5	1	40	10	0	0	5	0	0	15	27.32	0	35	10	0	5	0	0	0	15	21.73	0
2	5	10	0	10	10	10	45	22.77	1	35	10	10	10	10	10	10	60	41.84	1	45	5	10	0	10	10	10	45	30.16	1	40	10	10	10	10	10	0	50	24.62	1	35	10	10	10	10	0	10	50	33.71	1
12	5	5	5	10	5	5	35	15.64	1	30	5	5	5	5	5	5	30	21.49	1	35	10	5	10	5	5	5	40	34.5	1	40	5	10	10	5	5	5	40	27.32	1	35	5	5	5	5	5	5	30	21.73	1
2	10	10	10	10	10	10	60	22.77	1	35	10	10	10	10	10	10	60	41.84	1	45	10	10	10	10	10	10	60	30.16	1	40	10	10	10	10	10	10	60	24.62	1	35	10	10	10	10	10	10	60	33.71	1
12	10	10	10	10	10	10	60	15.64	1	30	10	10	10	10	10	10	60	21.49	1	35	10	10	10	10	10	10	60	34.5	1	40	10	10	10	10	10	10	60	27.32	1	35	10	10	10	10	10	10	60	21.73	1
2	10	10	10	10	10	10	60	22.77	1	35	10	10	10	10	10	10	60	41.84	1	45	10	10	10	10	10	10	60	30.16	1	40	10	10	10	10	10	0	50	24.62	1	35	10	10	10	10	10	10	60	33.71	1
12	10	5	10	5	5	5	40	15.64	1	30	5	10	10	10	5	5	45	21.49	1	35	10	10	10	5	5	5	45	34.5	1	40	10	5	5	5	5	5	35	27.32	1	35	5	5	5	5	5	5	30	21.73	1
2	10	10	10	10	10	10	60	22.77	1	35	10	10	10	10	10	10	60	41.84	1	45	10	10	10	10	10	10	60	30.16	1	40	10	10	10	10	10	0	50	24.62	1	35	10	10	10	10	10	10	60	33.71	1
12	10	10	10	10	10	10	60	15.64	1	30	10	10	10	0	0	0	30	21.49	1	35	10	10	10	10	10	10	60	34.5	1	40	10	10	10	10	10	0	50	27.32	1	35	5	5	0	0	0	0	10	21.73	0
2	10	10	10	10	10	0	50	22.77	1	35	10	10	10	10	10	10	60	41.84	1	45	5	10	0	10	10	10	45	30.16	1	40	10	10	10	10	5	0	45	24.62	1	35	10	10	10	10	10	10	60	33.71	1
12	10	10	10	10	10	10	60	15.64	1	30	5	10	10	10	10	10	55	21.49	1	35	10	10	10	10	10	10	60	34.5	1	40	10	10	10	10	10	10	60	27.32	1	35	10	5	10	5	10	10	50	21.73	1
2	5	10	10	10	5	10	50	22.77	1	35	10	10	5	5	10	10	50	41.84	1	45	10	10	10	5	10	10	55	30.16	1	40	10	5	5	10	10	10	50	24.62	1	35	10	5	5	10	10	5	45	33.71	1
12	10	10	10	10	10	10	60	15.64	1	30	10	10	10	10	10	10	60	21.49	1	35	10	10	10	10	10	10	60	34.5	1	40	10	10	10	10	10	10	60	27.32	1	35	10	10	10	10	10	10	60	21.73	1
2	10	10	10	10	10	0	50	22.77	1	35	10	10	10	10	10	5	55	41.84	1	45	10	10	10	10	10	10	60	30.16	1	40	10	10	10	10	10	5	55	24.62	1	35	10	10	10	5	10	10	55	33.71	1
12	10	10	10	5	5	5	45	15.64	1	30	10	5	5	10	10	5	45	21.49	1	35	10	10	10	10	5	5	50	34.5	1	40	10	10	5	5	5	10	45	27.32	1	35	5	5	5	5	5	5	30	21.73	1
2	10	10	10	10	10	10	60	22.77	1	35	10	10	10	10	10	10	60	41.84	1	45	10	10	10	10	10	10	60	30.16	1	40	10	10	10	10	10	10	60	24.62	1	35	10	10	10	10	10	10	60	33.71	1
12	10	10	10	10	10	10	60	15.64	1	30	10	10	10	10	10	10	60	21.49	1	35	10	10	10	10	10	10	60	34.5	1	40	10	10	10	10	10	10	60	27.32	1	35	10	10	10	10	10	10	60	21.73	1
2	10	10	10	10	10	10	60	22.77	1	35	10	10	10	10	10	10	60	41.84	1	45	10	10	10	10	10	10	60	30.16	1	40	10	10	10	10	10	0	50	24.62	1	35	10	10	10	10	0	10	50	33.71	1
12	5	5	0	0	0	0	10	15.64	0	30	5	5	0	5	0	0	15	21.49	0	35	5	5	0	0	5	0	15	34.5	0	40	0	0	0	0	0	0	0	27.32	0	35	5	5	0	0	0	0	10	21.73	0
2	10	10	10	10	10	10	60	22.77	1	35	10	10	10	10	10	10	60	41.84	1	45	5	10	10	10	10	10	55	30.16	1	40	10	10	10	10	10	10	60	24.62	1	35	10	10	10	10	10	10	60	33.71	1
12	10	10	10	10	10	10	60	15.64	1	30	10	10	10	10	10	10	60	21.49	1	35	10	10	10	10	10	10	60	34.5	1	40	10	10	10	10	10	10	60	27.32	1	35	10	10	10	10	10	10	60	21.73	1
2	10	10	10	10	10	10	60	22.77	1	35	10	10	10	10	10	10	60	41.84	1	45	10	10	10	10	10	10	60	30.16	1	40	10	10	10	10	10	10	60	24.62	1	35	10	10	10	10	10	10	60	33.71	1
12	10	10	10	10	10	10	60	15.64	1	30	0	5	5	10	5	0	25	21.49	1	35	10	10	10	10	0	10	50	34.5	1	40	10	10	10	10	10	10	60	27.32	1	35	10	10	10	10	10	10	60	21.73	1
2	10	10	10	10	10	10	60	22.77	1	35	10	10	10	10	10	10	60	41.84	1	45	10	10	10	10	10	10	60	30.16	1	40	10	10	10	10	10	10	60	24.62	1	35	10	10	10	10	10	10	60	33.71	1
12	10	10	10	10	10	10	60	15.64	1	30	5	5	5	10	10	10	45	21.49	1	35	10	10	10	10	10	10	60	34.5	1	40	10	10	10	10	10	10	60	27.32	1	35	10	10	10	10	10	10	60	21.73	1
2	10	5	10	0	5	5	35	22.77	1	35	10	10	10	10	10	10	60	41.84	1	45	10	10	5	10	10	10	55	30.16	1	40	10	10	10	10	5	5	50	24.62	1	35	10	10	10	5	0	10	45	33.71	1
12	10	10	10	10	10	10	60	15.64	1	30	10	10	10	10	10	10	60	21.49	1	35	10	10	10	10	10	10	60	34.5	1	40	10	10	10	10	10	10	60	27.32	1	35	10	10	10	10	10	10	60	21.73	1
2	10	10	10	10	10	0	50	22.77	1	35	10	10	10	10	10	10	60	41.84	1	45	10	10	0	10	10	10	50	30.16	1	40	10	10	10	10	10	0	50	24.62	1	35	10	10	10	10	0	10	50	33.71	1
12	10	10	10	10	10	10	60	15.64	1	30	10	10	10	10	10	10	60	21.49	1	35	10	10	10	10	10	10	60	34.5	1	40	10	10	10	10	10	10	60	27.32	1	35	10	10	10	10	10	10	60	21.73	1
2	10	10	10	10	10	10	60	22.77	1	35	10	10	10	10	10	10	60	41.84	1	45	10	10	10	10	10	10	60	30.16	1	40	10	10	10	10	10	0	50	24.62	1	35	10	10	10	10	10	10	60	33.71	1
12	10	10	10	10	10	10	60	15.64	1	30	10	10	10	10	10	10	60	21.49	1	35	10	10	10	10	10	10	60	34.5	1	40	10	10	10	10	10	10	60	27.32	1	35	10	10	10	10	10	10	60	21.73	1
2	10	10	0	0	0	10	30	22.77	1	35	10	10	10	10	10	10	60	41.84	1	45	10	10	10	10	10	10	60	30.16	1	40	10	10	10	10	10	10	60	24.62	1	35	10	10	10	10	10	10	60	33.71	1
12	10	10	10	10	10	10	60	15.64	1	30	10	10	10	10	10	10	60	21.49	1	35	10	10	10	10	10	10	60	34.5	1	40	10	10	10	10	10	10	60	27.32	1	35	10	10	10	10	10	10	60	21.73	1
2	10	10	10	10	10	10	60	22.77	1	35	10	10	10	10	10	10	60	41.84	1	45	10	10	10	10	10	10	60	30.16	1	40	10	10	10	10	10	0	50	24.62	1	35	10	10	10	10	0	10	50	33.71	1
12	10	10	10	10	10	10	60	15.64	1	30	10	10	10	10	10	10	60	21.49	1	35	10	10	10	10	10	10	60	34.5	1	40	10	10	10	10	10	10	60	27.32	1	35	10	10	10	10	10	10	60	21.73	1
2	10	10	10	10	10	10	60	22.77	1	35	10	10	10	10	10	10	60	41.84	1	45	10	10	10	10	10	10	60	30.16	1	40	10	10	10	10	10	10	60	24.62	1	35	10	10	10	10	10	10	60	33.71	1
12	10	10	10	10	5	5	50	15.64	1	30	5	5	5	5	5	5	30	21.49	1	35	10	10	5	5	5	5	40	34.5	1	40	10	5	5	5	10	5	40	27.32	1	35	5	0	5	5	0	5	20	21.73	0
2	10	10	10	10	10	10	60	22.77	1	35	10	10	10	10	10	10	60	41.84	1	45	10	10	10	10	10	10	60	30.16	1	40	10	10	10	10	10	10	60	24.62	1	35	10	10	10	10	10	10	60	33.71	1
12	10	10	5	10	10	5	50	15.64	1	30	5	5	5	5	5	5	30	21.49	1	35	10	5	10	5	5	10	45	34.5	1	40	10	5	10	5	5	10	45	27.32	1	35	10	10	5	10	10	5	50	21.73	1
2	0	0	0	0	0	0	0	22.77	0	35	10	10	10	10	10	10	60	41.84	1	45	10	10	0	10	10	0	40	30.16	1	40	0	0	0	10	0	0	10	24.62	0	35	10	10	0	0	10	10	40	33.71	1
12	10	10	0	0	0	0	20	15.64	1	30	0	0	0	10	0	0	10	21.49	0	35	10	10	0	0	5	0	25	34.5	0	40	5	0	0	5	0	0	10	27.32	0	35	10	5	10	0	0	0	25	21.73	1
2	10	10	0	10	10	0	40	22.77	1	35	10	10	10	10	10	10	60	41.84	1	45	10	10	0	0	10	0	30	30.16	0	40	0	10	0	0	0	0	10	24.62	0	35	10	10	10	0	0	10	40	33.71	1
12	10	10	10	10	10	10	60	15.64	1	30	10	5	5	10	10	10	50	21.49	1	35	10	10	10	10	10	10	60	34.5	1	40	10	10	5	5	5	10	45	27.32	1	35	10	10	10	10	10	10	60	21.73	1
2	10	10	10	10	10	10	60	22.77	1	35	10	10	10	10	10	10	60	41.84	1	45	10	10	0	10	10	10	50	30.16	1	40	10	10	10	10	10	0	50	24.62	1	35	10	10	10	10	5	10	55	33.71	1
12	10	10	10	10	10	10	60	15.64	1	30	10	10	10	10	10	10	60	21.49	1	35	10	10	10	10	10	10	60	34.5	1	40	10	10	10	10	10	10	60	27.32	1	35	10	10	10	10	10	10	60	21.73	1
2	10	10	10	10	10	10	60	22.77	1	35	10	10	10	10	10	10	60	41.84	1	45	10	10	10	10	10	10	60	30.16	1	40	10	10	5	10	10	10	55	24.62	1	35	10	10	10	10	10	10	60	33.71	1
12	10	10	10	10	10	10	60	15.64	1	30	10	10	10	10	10	10	60	21.49	1	35	10	10	10	10	10	10	60	34.5	1	40	0	10	10	10	10	10	50	27.32	1	35	10	10	10	10	10	10	60	21.73	1
2	10	10	10	5	5	10	50	22.77	1	35	10	10	10	10	10	10	60	41.84	1	45	10	10	10	10	10	10	60	30.16	1	40	10	10	10	10	10	0	50	24.62	1	35	10	10	10	10	10	0	50	33.71	1
12	10	10	10	10	10	10	60	15.64	1	30	10	10	10	10	10	10	60	21.49	1	35	10	10	10	10	10	10	60	34.5	1	40	10	10	10	10	10	10	60	27.32	1	35	10	10	10	10	10	10	60	21.73	1
2	0	0	0	10	10	0	20	22.77	0	35	10	10	10	10	10	10	60	41.84	1	45	10	10	0	10	10	10	50	30.16	1	40	0	10	10	10	0	0	30	24.62	1	35	0	10	10	0	0	0	20	33.71	0
12	10	10	10	10	10	10	60	15.64	1	30	10	10	10	10	10	10	60	21.49	1	35	10	10	10	10	10	10	60	34.5	1	40	10	10	10	10	10	10	60	27.32	1	35	10	10	10	10	10	10	60	21.73	1
2	0	5	0	5	5	0	15	22.77	0	35	0	0	5	0	10	0	15	41.84	0	45	5	10	0	5	0	5	25	30.16	0	40	0	0	10	5	10	0	25	24.62	1	35	10	10	5	5	0	5	35	33.71	1
12	10	10	5	10	0	0	35	15.64	1	30	10	10	0	10	10	0	40	21.49	1	35	0	10	5	5	10	10	40	34.5	1	40	10	0	0	5	5	0	20	27.32	0	35	10	0	5	5	0	0	20	21.73	0
2	0	0	10	10	10	10	40	22.77	1	35	10	10	10	10	0	10	50	41.84	1	45	10	10	10	10	10	10	60	30.16	1	40	10	10	10	10	10	10	60	24.62	1	35	10	10	10	10	5	10	55	33.71	1
12	10	10	10	10	10	10	60	15.64	1	30	10	10	10	10	10	10	60	21.49	1	35	10	10	10	10	10	10	60	34.5	1	40	10	10	10	10	10	10	60	27.32	1	35	10	10	10	10	10	10	60	21.73	1
2	10	10	10	10	10	10	60	22.77	1	35	10	10	10	10	10	10	60	41.84	1	45	10	10	10	10	10	10	60	30.16	1	40	10	10	10	10	10	10	60	24.62	1	35	10	10	10	10	10	10	60	33.71	1
12	10	10	10	10	10	10	60	15.64	1	30	5	10	10	5	5	10	45	21.49	1	35	10	10	10	10	5	10	55	34.5	1	40	10	10	10	10	10	10	60	27.32	1	35	10	10	10	10	10	10	60	21.73	1
2	10	10	10	10	0	10	50	22.77	1	35	10	10	10	10	10	10	60	41.84	1	45	10	10	10	10	10	10	60	30.16	1	40	10	10	10	10	10	10	60	24.62	1	35	10	10	10	10	10	10	60	33.71	1
12	10	10	10	10	10	5	55	15.64	1	30	5	10	5	10	10	10	50	21.49	1	35	10	10	10	10	10	10	60	34.5	1	40	10	10	10	10	10	10	60	27.32	1	35	10	5	10	5	10	10	50	21.73	1
2	10	10	10	10	10	10	60	22.77	1	35	10	10	10	10	10	10	60	41.84	1	45	10	10	10	10	10	10	60	30.16	1	40	10	10	10	10	10	0	50	24.62	1	35	10	10	10	10	10	10	60	33.71	1
12	10	10	10	10	10	10	60	15.64	1	30	10	10	10	10	10	10	60	21.49	1	35	10	10	10	10	10	10	60	34.5	1	40	10	10	10	10	10	10	60	27.32	1	35	10	10	10	10	10	10	60	21.73	1
2	10	10	10	10	10	10	60	22.77	1	35	10	10	10	10	10	10	60	41.84	1	45	10	10	10	10	10	10	60	30.16	1	40	10	10	10	10	10	10	60	24.62	1	35	10	10	10	10	10	10	60	33.71	1
12	10	5	5	10	0	10	40	15.64	1	30	10	10	10	5	5	5	45	21.49	1	35	10	0	0	5	10	0	25	34.5	0	40	0	0	0	5	5	0	10	27.32	0	35	5	0	0	0	5	5	15	21.73	0
2	10	10	10	10	10	10	60	22.77	1	35	10	5	0	10	0	0	25	41.84	0	45	10	5	0	0	10	0	25	30.16	0	40	0	10	0	0	0	0	10	24.62	0	35	10	10	10	0	0	10	40	33.71	1
12	10	10	10	10	10	10	60	15.64	1	30	0	5	5	0	0	0	10	21.49	0	35	10	10	10	10	0	10	50	34.5	1	40	10	10	10	10	10	10	60	27.32	1	35	10	10	10	10	10	10	60	21.73	1
2	10	10	10	10	10	10	60	22.77	1	35	10	10	10	10	10	10	60	41.84	1	45	10	10	0	10	10	10	50	30.16	1	40	10	10	10	10	10	10	60	24.62	1	35	10	10	10	10	10	10	60	33.71	1
12	10	10	10	10	10	10	60	15.64	1	30	10	10	10	10	10	10	60	21.49	1	35	10	10	10	10	10	10	60	34.5	1	40	10	10	10	10	10	10	60	27.32	1	35	10	10	10	10	10	10	60	21.73	1
2	0	0	0	0	10	0	10	22.77	0	35	10	10	5	5	10	5	45	41.84	1	45	10	10	5	10	5	10	50	30.16	1	40	5	5	5	10	0	5	30	24.62	1	35	10	10	5	0	10	10	45	33.71	1
12	10	10	5	10	10	10	55	15.64	1	30	5	10	10	5	5	0	35	21.49	1	35	10	10	5	10	5	0	40	34.5	1	40	5	5	5	10	10	5	40	27.32	1	35	5	5	5	5	5	5	30	21.73	1
2	10	10	10	10	10	10	60	22.77	1	35	10	10	10	10	10	10	60	41.84	1	45	10	10	5	10	10	10	55	30.16	1	40	10	10	10	5	5	10	50	24.62	1	35	10	10	5	5	10	10	50	33.71	1
12	10	10	10	10	10	10	60	15.64	1	30	5	10	10	10	5	10	50	21.49	1	35	10	10	10	10	5	10	55	34.5	1	40	10	10	10	10	10	10	60	27.32	1	35	10	10	10	10	10	10	60	21.73	1
2	10	10	10	10	10	10	60	22.77	1	35	10	10	10	10	10	10	60	41.84	1	45	10	10	10	10	10	10	60	30.16	1	40	10	10	10	10	10	10	60	24.62	1	35	10	10	10	10	10	10	60	33.71	1
12	10	10	10	10	5	5	50	15.64	1	30	10	5	5	5	5	5	35	21.49	1	35	10	10	10	10	10	10	60	34.5	1	40	10	10	10	10	10	10	60	27.32	1	35	10	10	10	10	10	10	60	21.73	1
2	10	10	10	10	10	10	60	22.77	1	35	10	10	10	10	10	10	60	41.84	1	45	10	10	10	10	10	10	60	30.16	1	40	10	10	10	10	10	0	50	24.62	1	35	10	10	10	10	10	10	60	33.71	1
12	10	10	5	10	10	5	50	15.64	1	30	0	5	5	10	5	5	30	21.49	1	35	10	10	10	5	5	5	45	34.5	1	40	10	10	10	5	10	10	55	27.32	1	35	5	5	5	5	5	5	30	21.73	1
2	10	5	10	10	10	5	50	22.77	1	35	10	10	5	10	10	10	55	41.84	1	45	10	10	5	10	10	10	55	30.16	1	40	10	10	5	10	10	5	50	24.62	1	35	10	10	10	10	10	10	60	33.71	1
12	10	10	10	10	10	10	60	15.64	1	30	10	10	10	10	10	10	60	21.49	1	35	10	10	10	10	10	10	60	34.5	1	40	10	10	10	10	10	10	60	27.32	1	35	10	10	10	10	10	10	60	21.73	1
2	5	10	0	5	5	0	25	22.77	1	35	0	5	0	5	0	0	10	41.84	0	45	5	5	0	5	5	0	20	30.16	0	40	10	0	5	5	0	0	20	24.62	0	35	10	10	5	5	5	10	45	33.71	1
12	10	5	0	10	10	0	35	15.64	1	30	10	10	10	10	5	5	50	21.49	1	35	10	5	5	10	5	10	45	34.5	1	40	10	10	5	0	0	0	25	27.32	0	35	5	5	0	5	0	5	20	21.73	0
2	5	5	0	0	5	5	20	22.77	0	35	5	0	0	0	0	0	5	41.84	0	45	10	10	5	5	5	0	35	30.16	1	40	10	10	10	0	0	0	30	24.62	1	35	10	10	10	10	0	10	50	33.71	1
12	10	10	10	10	10	0	50	15.64	1	30	5	5	5	10	10	0	35	21.49	1	35	10	10	10	10	10	10	60	34.5	1	40	0	0	0	0	5	0	5	27.32	0	35	10	0	10	0	10	0	30	21.73	1
2	10	10	10	10	10	10	60	22.77	1	35	10	10	10	10	10	10	60	41.84	1	45	10	10	5	10	10	10	55	30.16	1	40	10	10	5	10	10	10	55	24.62	1	35	10	10	10	10	10	10	60	33.71	1
12	10	10	10	10	10	10	60	15.64	1	30	10	10	10	10	10	10	60	21.49	1	35	10	10	10	10	10	10	60	34.5	1	40	10	10	10	10	10	10	60	27.32	1	35	10	10	10	10	10	10	60	21.73	1
2	10	10	10	10	10	10	60	22.77	1	35	10	10	10	10	10	10	60	41.84	1	45	10	10	10	10	10	10	60	30.16	1	40	10	10	10	10	10	10	60	24.62	1	35	10	10	10	10	10	10	60	33.71	1
12	10	10	10	10	10	10	60	15.64	1	30	10	10	10	10	10	10	60	21.49	1	35	10	10	10	10	10	10	60	34.5	1	40	10	10	10	10	10	10	60	27.32	1	35	10	10	10	10	10	10	60	21.73	1
2	10	10	10	10	10	10	60	22.77	1	35	10	10	10	10	10	10	60	41.84	1	45	10	10	10	10	10	10	60	30.16	1	40	10	10	10	10	10	10	60	24.62	1	35	10	10	10	10	10	10	60	33.71	1
12	10	10	10	10	10	10	60	15.64	1	30	10	10	10	10	10	10	60	21.49	1	35	10	10	10	10	10	10	60	34.5	1	40	10	10	10	10	10	10	60	27.32	1	35	10	10	10	10	10	10	60	21.73	1
2	10	10	10	10	10	10	60	22.77	1	35	10	10	10	10	10	10	60	41.84	1	45	10	10	0	10	10	10	50	30.16	1	40	10	10	10	10	10	0	50	24.62	1	35	10	10	10	10	10	10	60	33.71	1
12	10	10	10	5	10	10	55	15.64	1	30	5	5	5	5	5	5	30	21.49	1	35	10	10	5	10	5	10	50	34.5	1	40	10	10	10	5	5	5	45	27.32	1	35	10	10	10	5	10	10	55	21.73	1
2	10	10	10	10	10	10	60	22.77	1	35	10	10	10	10	10	10	60	41.84	1	45	10	10	10	10	10	10	60	30.16	1	40	10	10	10	10	0	0	40	24.62	1	35	10	10	10	10	10	10	60	33.71	1
12	10	5	10	5	5	10	45	15.64	1	30	5	10	5	0	0	10	30	21.49	1	35	10	10	10	10	0	10	50	34.5	1	40	10	10	10	10	10	10	60	27.32	1	35	10	10	10	10	10	10	60	21.73	1
2	10	10	10	10	10	10	60	22.77	1	35	10	10	10	10	10	10	60	41.84	1	45	10	10	0	10	0	0	30	30.16	0	40	10	10	0	0	0	0	20	24.62	0	35	10	10	10	10	0	0	40	33.71	1
12	10	10	10	10	10	10	60	15.64	1	30	5	10	10	10	10	10	55	21.49	1	35	10	10	10	10	10	10	60	34.5	1	40	10	10	10	10	10	10	60	27.32	1	35	10	10	10	10	10	10	60	21.73	1
2	10	10	10	10	10	10	60	22.77	1	35	10	10	10	10	10	10	60	41.84	1	45	10	10	5	0	10	10	45	30.16	1	40	10	10	10	10	0	0	40	24.62	1	35	10	10	10	10	0	0	40	33.71	1
12	10	10	10	10	10	10	60	15.64	1	30	5	10	10	10	10	0	45	21.49	1	35	10	10	10	10	10	10	60	34.5	1	40	10	10	10	10	10	10	60	27.32	1	35	10	10	10	10	10	10	60	21.73	1
2	5	5	10	10	5	5	40	22.77	1	35	5	5	10	5	10	5	40	41.84	0	45	10	10	10	10	10	5	55	30.16	1	40	5	10	10	10	5	5	45	24.62	1	35	5	5	10	10	5	5	40	33.71	1
12	5	5	5	5	5	5	30	15.64	1	30	5	5	5	0	0	5	20	21.49	0	35	10	10	10	10	0	10	50	34.5	1	40	10	10	5	5	5	5	40	27.32	1	35	10	10	5	5	5	5	40	21.73	1
2	10	10	10	10	10	10	60	22.77	1	35	10	10	10	10	10	10	60	41.84	1	45	10	10	10	10	10	10	60	30.16	1	40	10	10	10	10	10	10	60	24.62	1	35	10	10	10	10	10	10	60	33.71	1
12	10	10	10	10	10	10	60	15.64	1	30	10	10	10	10	10	10	60	21.49	1	35	10	10	10	10	10	10	60	34.5	1	40	10	10	10	10	10	10	60	27.32	1	35	10	10	10	10	10	10	60	21.73	1
2	5	10	5	5	5	5	35	22.77	1	35	5	0	5	5	5	0	20	41.84	0	45	5	5	10	5	10	0	35	30.16	1	40	0	0	5	10	0	5	20	24.62	0	35	10	5	10	10	5	5	45	33.71	1
12	10	0	5	10	10	10	45	15.64	1	30	0	0	0	5	5	5	15	21.49	0	35	10	10	0	0	5	0	25	34.5	0	40	5	0	0	0	0	5	10	27.32	0	35	10	10	5	0	0	0	25	21.73	1
2	5	5	5	5	5	5	30	22.77	1	35	5	5	5	5	5	5	30	41.84	0	45	5	5	5	5	5	5	30	30.16	0	40	5	5	5	5	5	5	30	24.62	1	35	5	5	5	5	5	5	30	33.71	0
12	10	10	5	5	5	5	40	15.64	1	30	0	5	5	5	5	5	25	21.49	1	35	10	10	5	5	5	5	40	34.5	1	40	5	10	10	5	5	10	45	27.32	1	35	5	0	5	0	5	5	20	21.73	0
2	10	10	5	5	5	0	35	22.77	1	35	5	5	5	5	5	5	30	41.84	0	45	10	10	5	5	5	5	40	30.16	1	40	10	10	5	5	5	5	40	24.62	1	35	10	10	5	10	10	5	50	33.71	1
12	10	5	5	5	5	5	35	15.64	1	30	5	5	5	5	5	5	30	21.49	1	35	10	10	5	5	5	5	40	34.5	1	40	10	10	5	5	5	5	40	27.32	1	35	5	0	5	0	5	5	20	21.73	0
2	10	0	10	10	10	0	40	22.77	1	35	10	10	10	10	10	10	60	41.84	1	45	10	10	10	10	10	10	60	30.16	1	40	10	10	10	5	10	10	55	24.62	1	35	10	10	10	10	5	10	55	33.71	1
12	5	5	5	5	5	5	30	15.64	1	30	5	10	10	0	0	5	30	21.49	1	35	10	10	10	10	0	10	50	34.5	1	40	5	5	10	10	5	5	40	27.32	1	35	10	5	5	5	10	10	45	21.73	1
2	0	0	0	0	0	0	0	22.77	0	35	10	10	0	10	10	0	40	41.84	0	45	10	0	0	0	10	0	20	30.16	0	40	10	10	10	10	10	10	60	24.62	1	35	10	10	10	10	10	10	60	33.71	1
12	10	10	10	10	10	10	60	15.64	1	30	10	5	5	10	10	10	50	21.49	1	35	10	10	10	10	10	10	60	34.5	1	40	10	10	10	10	10	10	60	27.32	1	35	10	10	10	10	10	10	60	21.73	1
2	10	10	10	10	10	10	60	22.77	1	35	5	10	10	10	10	10	55	41.84	1	45	10	10	10	0	10	10	50	30.16	1	40	10	10	10	10	10	10	60	24.62	1	35	10	10	10	10	10	10	60	33.71	1
12	10	10	10	10	10	10	60	15.64	1	30	10	10	10	10	10	10	60	21.49	1	35	10	10	10	10	10	10	60	34.5	1	40	10	10	10	10	10	10	60	27.32	1	35	10	10	10	10	10	10	60	21.73	1
2	10	0	5	10	10	0	35	22.77	1	35	10	10	10	10	10	10	60	41.84	1	45	10	10	0	10	10	10	50	30.16	1	40	10	10	10	0	10	0	40	24.62	1	35	10	10	10	5	5	10	50	33.71	1
12	10	10	10	10	10	10	60	15.64	1	30	10	10	10	10	10	10	60	21.49	1	35	10	10	10	10	10	10	60	34.5	1	40	10	10	10	10	10	10	60	27.32	1	35	10	10	10	10	10	10	60	21.73	1
2	10	5	0	0	10	5	30	22.77	1	35	5	10	10	5	5	5	40	41.84	0	45	10	10	5	5	10	10	50	30.16	1	40	5	5	10	10	5	10	45	24.62	1	35	10	10	5	5	10	10	50	33.71	1
12	10	5	5	10	10	5	45	15.64	1	30	5	5	5	10	5	10	40	21.49	1	35	10	10	10	5	5	10	50	34.5	1	40	10	10	5	5	5	10	45	27.32	1	35	10	10	0	0	5	5	30	21.73	1
2	10	10	10	10	10	10	60	22.77	1	35	10	10	10	10	10	10	60	41.84	1	45	10	10	10	10	10	10	60	30.16	1	40	10	10	10	10	10	10	60	24.62	1	35	10	10	10	10	10	10	60	33.71	1
12	10	10	10	10	10	10	60	15.64	1	30	10	10	10	10	10	10	60	21.49	1	35	10	10	10	10	10	10	60	34.5	1	40	10	10	10	10	10	10	60	27.32	1	35	10	10	10	10	10	10	60	21.73	1
2	10	10	10	10	10	10	60	22.77	1	35	10	10	10	10	10	10	60	41.84	1	45	10	10	10	10	10	10	60	30.16	1	40	10	10	10	10	10	10	60	24.62	1	35	10	10	10	10	10	10	60	33.71	1
12	10	10	10	10	10	10	60	15.64	1	30	5	5	5	5	5	5	30	21.49	1	35	10	10	10	10	10	10	60	34.5	1	40	10	10	5	5	10	10	50	27.32	1	35	10	10	10	10	5	5	50	21.73	1
2	10	10	10	10	10	0	50	22.77	1	35	10	10	10	10	10	10	60	41.84	1	45	10	10	5	10	10	10	55	30.16	1	40	10	10	10	10	5	0	45	24.62	1	35	10	10	10	10	5	10	55	33.71	1
12	10	10	5	5	10	10	50	15.64	1	30	10	10	5	5	5	5	40	21.49	1	35	10	10	5	5	5	5	40	34.5	1	40	5	5	5	5	5	5	30	27.32	1	35	10	5	5	5	5	5	35	21.73	1
2	0	0	0	0	10	10	20	22.77	0	35	0	0	0	10	0	0	10	41.84	0	45	10	5	0	0	0	10	25	30.16	0	40	10	10	10	5	0	0	35	24.62	1	35	10	10	10	10	5	0	45	33.71	1
12	10	10	10	5	10	0	45	15.64	1	30	0	0	0	0	0	0	0	21.49	0	35	10	10	0	10	0	0	30	34.5	0	40	5	0	0	5	0	0	10	27.32	0	35	10	0	5	0	5	0	20	21.73	0
2	10	10	10	10	0	10	50	22.77	1	35	10	10	10	10	10	10	60	41.84	1	45	10	10	10	10	10	10	60	30.16	1	40	10	10	10	10	10	10	60	24.62	1	35	10	10	10	10	10	10	60	33.71	1
12	10	10	10	10	10	10	60	15.64	1	30	10	10	10	10	10	10	60	21.49	1	35	10	10	10	10	10	10	60	34.5	1	40	10	10	10	10	10	10	60	27.32	1	35	10	10	10	10	10	10	60	21.73	1
2	10	10	10	10	10	0	50	22.77	1	35	10	10	0	10	10	0	40	41.84	0	45	10	10	0	10	10	0	40	30.16	1	40	10	10	0	0	10	0	30	24.62	1	35	10	10	10	10	0	10	50	33.71	1
12	10	10	10	10	10	10	60	15.64	1	30	5	10	10	5	5	10	45	21.49	1	35	10	10	10	10	5	10	55	34.5	1	40	10	10	10	10	10	10	60	27.32	1	35	10	10	10	10	10	10	60	21.73	1
2	0	0	0	10	10	10	30	22.77	1	35	10	10	10	10	10	10	60	41.84	1	45	10	10	10	10	10	10	60	30.16	1	40	10	10	10	10	0	10	50	24.62	1	35	10	10	10	10	10	10	60	33.71	1
12	5	0	5	5	5	0	20	15.64	1	30	5	5	5	0	0	0	15	21.49	0	35	10	10	0	10	5	0	35	34.5	1	40	0	0	5	0	0	5	10	27.32	0	35	10	10	0	0	5	5	30	21.73	1
2	5	5	5	10	10	10	45	22.77	1	35	0	0	0	10	0	10	20	41.84	0	45	10	10	10	10	10	0	50	30.16	1	40	10	5	10	10	10	0	45	24.62	1	35	10	10	10	10	10	0	50	33.71	1
12	10	10	10	10	10	10	60	15.64	1	30	10	10	10	10	10	10	60	21.49	1	35	10	10	10	10	10	10	60	34.5	1	40	10	10	10	10	10	10	60	27.32	1	35	10	10	10	10	10	10	60	21.73	1
2	0	0	5	5	5	5	20	22.77	0	35	5	5	0	0	0	0	10	41.84	0	45	0	0	0	0	0	0	0	30.16	0	40	0	0	0	0	0	0	0	24.62	0	35	5	5	5	5	5	5	30	33.71	0
12	5	5	5	5	5	5	30	15.64	1	30	5	5	5	5	5	5	30	21.49	1	35	5	5	5	5	5	5	30	34.5	0	40	5	5	5	5	5	5	30	27.32	1	35	5	5	5	5	5	5	30	21.73	1
2	10	5	5	5	5	5	35	22.77	1	35	10	5	5	10	5	5	40	41.84	0	45	10	5	10	5	10	5	45	30.16	1	40	10	10	10	10	5	5	50	24.62	1	35	10	10	5	5	10	10	50	33.71	1
12	10	10	10	5	10	5	50	15.64	1	30	5	10	5	5	5	5	35	21.49	1	35	10	10	5	5	5	5	40	34.5	1	40	10	10	5	5	5	10	45	27.32	1	35	5	5	10	10	5	5	40	21.73	1
2	10	10	10	10	10	10	60	22.77	1	35	10	10	10	10	10	10	60	41.84	1	45	10	10	10	10	10	10	60	30.16	1	40	10	10	10	10	10	10	60	24.62	1	35	10	10	10	10	10	10	60	33.71	1
12	10	10	10	10	10	10	60	15.64	1	30	10	10	10	10	10	10	60	21.49	1	35	10	10	10	10	10	10	60	34.5	1	40	10	10	10	10	10	10	60	27.32	1	35	10	10	10	10	10	10	60	21.73	1
2	10	10	5	5	10	10	50	22.77	1	35	10	10	10	5	10	10	55	41.84	1	45	10	10	10	10	10	5	55	30.16	1	40	0	10	0	5	10	5	30	24.62	1	35	10	10	5	0	10	10	45	33.71	1
12	10	10	10	10	10	10	60	15.64	1	30	10	10	10	10	10	10	60	21.49	1	35	10	10	10	10	10	10	60	34.5	1	40	10	10	10	10	10	10	60	27.32	1	35	10	10	10	10	10	10	60	21.73	1
2	10	10	10	10	0	10	50	22.77	1	35	10	10	10	10	10	10	60	41.84	1	45	10	10	10	10	0	0	40	30.16	1	40	10	10	0	10	10	0	40	24.62	1	35	10	10	10	0	5	10	45	33.71	1
12	10	10	5	10	5	5	45	15.64	1	30	5	5	10	10	10	5	45	21.49	1	35	10	10	10	10	5	10	55	34.5	1	40	5	10	10	5	10	10	50	27.32	1	35	5	5	5	0	5	10	30	21.73	1
2	10	10	10	10	10	10	60	22.77	1	35	10	10	10	10	10	10	60	41.84	1	45	10	10	10	10	10	10	60	30.16	1	40	10	10	10	10	10	10	60	24.62	1	35	10	10	10	10	10	10	60	33.71	1
12	10	10	10	10	10	10	60	15.64	1	30	10	10	10	10	10	10	60	21.49	1	35	10	10	10	10	10	10	60	34.5	1	40	10	10	10	10	10	10	60	27.32	1	35	10	10	10	10	10	10	60	21.73	1
2	10	10	10	10	10	10	60	22.77	1	35	10	10	10	10	10	10	60	41.84	1	45	10	10	10	10	10	10	60	30.16	1	40	10	10	10	10	10	10	60	24.62	1	35	10	10	10	10	10	10	60	33.71	1
12	10	10	10	10	10	10	60	15.64	1	30	10	10	10	10	10	10	60	21.49	1	35	10	10	10	10	10	10	60	34.5	1	40	10	10	10	10	10	10	60	27.32	1	35	10	10	10	10	10	10	60	21.73	1
2	10	10	5	10	5	0	40	22.77	1	35	10	10	10	10	10	10	60	41.84	1	45	10	10	0	5	10	10	45	30.16	1	40	10	10	10	10	10	5	55	24.62	1	35	10	10	10	10	0	10	50	33.71	1
12	10	10	10	10	10	10	60	15.64	1	30	10	10	10	10	10	10	60	21.49	1	35	10	10	10	10	10	10	60	34.5	1	40	10	10	10	10	10	10	60	27.32	1	35	10	10	10	10	10	10	60	21.73	1
2	10	10	10	10	10	10	60	22.77	1	35	10	10	10	10	10	10	60	41.84	1	45	10	10	10	10	10	10	60	30.16	1	40	10	10	10	10	10	10	60	24.62	1	35	10	10	10	10	10	10	60	33.71	1
12	10	10	10	10	10	10	60	15.64	1	30	5	10	10	10	5	10	50	21.49	1	35	10	10	10	10	5	10	55	34.5	1	40	10	10	10	10	10	10	60	27.32	1	35	10	5	10	5	10	10	50	21.73	1
2	5	5	5	10	10	5	40	22.77	1	35	5	5	10	10	10	5	45	41.84	1	45	10	10	5	5	5	5	40	30.16	1	40	5	5	5	5	5	5	30	24.62	1	35	10	10	10	5	10	5	50	33.71	1
12	10	10	5	5	10	10	50	15.64	1	30	5	10	10	5	5	5	40	21.49	1	35	10	10	5	5	5	5	40	34.5	1	40	10	10	10	5	5	10	50	27.32	1	35	5	5	5	5	5	5	30	21.73	1
2	10	10	10	0	0	0	30	22.77	1	35	10	10	10	10	10	10	60	41.84	1	45	10	10	10	10	10	10	60	30.16	1	40	10	10	10	10	10	10	60	24.62	1	35	10	10	10	10	10	10	60	33.71	1
12	10	10	10	10	10	10	60	15.64	1	30	10	10	10	10	10	10	60	21.49	1	35	10	10	10	10	10	10	60	34.5	1	40	10	10	10	10	10	10	60	27.32	1	35	10	10	10	10	10	10	60	21.73	1
2	10	10	10	10	10	10	60	22.77	1	35	10	10	10	10	10	10	60	41.84	1	45	10	10	10	10	10	10	60	30.16	1	40	10	10	10	10	10	10	60	24.62	1	35	10	10	10	10	10	10	60	33.71	1
12	10	10	10	10	10	10	60	15.64	1	30	10	10	10	10	10	10	60	21.49	1	35	10	10	10	10	10	10	60	34.5	1	40	10	10	10	10	10	10	60	27.32	1	35	10	10	10	10	10	10	60	21.73	1
2	5	5	0	0	0	0	10	22.77	0	35	5	5	10	10	10	5	45	41.84	1	45	10	10	5	5	5	5	40	30.16	1	40	5	5	5	5	5	10	35	24.62	1	35	5	5	5	5	10	5	35	33.71	1
12	10	10	5	10	10	5	50	15.64	1	30	0	5	5	10	5	5	30	21.49	1	35	10	10	10	5	5	10	50	34.5	1	40	10	10	10	5	10	5	50	27.32	1	35	5	5	0	5	0	5	20	21.73	0
2	10	5	5	10	10	10	50	22.77	1	35	10	10	10	5	5	5	45	41.84	1	45	10	10	5	5	5	5	40	30.16	1	40	5	5	5	5	5	5	30	24.62	1	35	10	10	10	5	10	5	50	33.71	1
12	10	10	5	5	10	10	50	15.64	1	30	10	10	5	10	10	5	50	21.49	1	35	10	10	10	5	10	5	50	34.5	1	40	10	10	5	5	5	5	40	27.32	1	35	10	5	5	5	10	10	45	21.73	1
2	10	10	10	10	10	10	60	22.77	1	35	10	10	10	10	10	10	60	41.84	1	45	10	10	10	10	10	10	60	30.16	1	40	10	10	10	10	10	0	50	24.62	1	35	10	10	10	10	0	10	50	33.71	1
12	10	10	10	10	10	10	60	15.64	1	30	10	10	10	10	10	10	60	21.49	1	35	10	10	10	10	10	10	60	34.5	1	40	10	10	10	10	10	10	60	27.32	1	35	10	10	10	10	10	10	60	21.73	1
2	5	0	0	10	5	0	20	22.77	0	35	5	0	0	5	5	0	15	41.84	0	45	10	5	0	5	0	0	20	30.16	0	40	10	5	10	10	0	10	45	24.62	1	35	10	10	5	5	5	5	40	33.71	1
12	5	0	5	5	0	0	15	15.64	0	30	0	0	0	5	5	0	10	21.49	0	35	5	0	5	0	0	5	15	34.5	0	40	0	0	0	5	0	0	5	27.32	0	35	5	5	0	0	5	0	15	21.73	0
2	10	10	10	10	10	0	50	22.77	1	35	10	10	10	10	5	10	55	41.84	1	45	5	10	0	0	10	10	35	30.16	1	40	10	10	10	10	10	0	50	24.62	1	35	10	10	10	5	5	10	50	33.71	1
12	10	10	10	10	10	10	60	15.64	1	30	10	10	10	10	5	5	50	21.49	1	35	10	5	5	5	5	10	40	34.5	1	40	5	5	5	5	5	5	30	27.32	1	35	5	5	5	5	5	5	30	21.73	1
2	10	10	10	10	10	0	50	22.77	1	35	10	10	10	10	10	10	60	41.84	1	45	10	10	10	10	10	10	60	30.16	1	40	10	10	10	10	10	10	60	24.62	1	35	10	10	10	10	10	10	60	33.71	1
12	10	10	5	10	5	5	45	15.64	1	30	0	5	5	10	5	5	30	21.49	1	35	5	10	10	5	5	5	40	34.5	1	40	10	5	5	5	10	5	40	27.32	1	35	5	5	10	5	5	10	40	21.73	1
2	10	0	0	10	10	0	30	22.77	1	35	10	10	10	10	10	10	60	41.84	1	45	10	10	0	10	10	10	50	30.16	1	40	10	10	10	10	5	0	45	24.62	1	35	10	10	10	10	0	10	50	33.71	1
12	10	10	10	10	10	10	60	15.64	1	30	0	5	5	0	0	0	10	21.49	0	35	10	10	10	10	10	10	60	34.5	1	40	5	5	5	10	10	10	45	27.32	1	35	10	10	10	5	10	10	55	21.73	1
2	10	5	0	0	0	0	15	22.77	0	35	10	10	10	10	10	10	60	41.84	1	45	10	5	5	10	10	10	50	30.16	1	40	10	10	10	10	10	0	50	24.62	1	35	10	10	10	10	10	5	55	33.71	1
12	10	10	10	10	10	10	60	15.64	1	30	10	10	10	10	10	10	60	21.49	1	35	10	10	10	10	10	10	60	34.5	1	40	10	10	10	10	10	10	60	27.32	1	35	10	10	10	10	10	10	60	21.73	1
2	10	10	10	10	10	10	60	22.77	1	35	10	10	10	10	10	10	60	41.84	1	45	10	10	10	10	10	0	50	30.16	1	40	10	10	10	10	10	10	60	24.62	1	35	10	10	10	10	0	10	50	33.71	1
12	5	5	5	5	5	5	30	15.64	1	30	5	5	5	5	5	5	30	21.49	1	35	5	5	5	5	5	5	30	34.5	0	40	5	5	5	5	5	5	30	27.32	1	35	5	0	5	0	5	5	20	21.73	0
2	10	0	0	0	10	0	20	22.77	0	35	0	0	0	10	10	0	20	41.84	0	45	0	0	0	0	0	0	0	30.16	0	40	0	0	0	0	0	0	0	24.62	0	35	10	10	0	0	0	0	20	33.71	0
12	10	10	10	10	10	10	60	15.64	1	30	10	10	10	10	10	10	60	21.49	1	35	10	10	10	10	10	10	60	34.5	1	40	10	10	10	10	10	10	60	27.32	1	35	10	10	10	10	10	10	60	21.73	1
2	10	10	10	10	10	10	60	22.77	1	35	10	10	10	10	10	10	60	41.84	1	45	10	10	10	10	10	10	60	30.16	1	40	10	10	10	10	10	10	60	24.62	1	35	10	10	10	10	10	0	50	33.71	1
12	10	10	10	10	10	10	60	15.64	1	30	10	10	10	10	10	10	60	21.49	1	35	10	10	10	10	10	10	60	34.5	1	40	10	10	10	10	10	10	60	27.32	1	35	10	10	10	10	10	10	60	21.73	1
2	10	10	10	10	10	10	60	22.77	1	35	10	10	10	10	10	10	60	41.84	1	45	10	10	10	10	10	10	60	30.16	1	40	10	10	10	10	10	10	60	24.62	1	35	10	10	10	10	10	10	60	33.71	1
12	10	10	10	10	10	10	60	15.64	1	30	10	10	10	10	10	10	60	21.49	1	35	10	10	10	10	10	10	60	34.5	1	40	10	10	10	10	10	10	60	27.32	1	35	10	10	10	10	10	10	60	21.73	1
2	10	10	10	10	10	10	60	22.77	1	35	10	10	10	10	10	10	60	41.84	1	45	10	10	10	10	10	10	60	30.16	1	40	10	10	10	10	10	10	60	24.62	1	35	10	10	10	10	10	10	60	33.71	1
12	10	10	10	10	10	10	60	15.64	1	30	0	5	5	5	0	5	20	21.49	0	35	10	10	10	10	5	10	55	34.5	1	40	5	5	10	10	10	10	50	27.32	1	35	10	10	10	10	10	10	60	21.73	1
2	10	10	10	10	10	10	60	22.77	1	35	10	10	10	10	10	10	60	41.84	1	45	10	10	10	10	10	10	60	30.16	1	40	10	10	10	10	10	10	60	24.62	1	35	10	10	10	10	10	10	60	33.71	1
12	10	10	10	10	10	10	60	15.64	1	30	10	10	10	10	10	10	60	21.49	1	35	10	10	10	10	10	10	60	34.5	1	40	10	10	10	10	10	10	60	27.32	1	35	10	10	10	10	10	10	60	21.73	1
2	10	10	10	10	10	10	60	22.77	1	35	10	10	10	10	10	10	60	41.84	1	45	10	10	10	10	10	10	60	30.16	1	40	10	10	10	10	10	10	60	24.62	1	35	10	10	10	10	10	10	60	33.71	1
12	10	10	10	10	10	10	60	15.64	1	30	10	10	10	10	10	10	60	21.49	1	35	10	10	10	10	10	10	60	34.5	1	40	10	10	10	10	10	10	60	27.32	1	35	10	10	10	10	10	10	60	21.73	1
2	10	0	5	5	5	5	30	22.77	1	35	10	10	5	10	5	5	45	41.84	1	45	10	10	5	10	10	5	50	30.16	1	40	10	10	10	5	5	5	45	24.62	1	35	10	10	5	5	10	5	45	33.71	1
12	10	10	10	10	10	10	60	15.64	1	30	5	5	5	10	5	10	40	21.49	1	35	10	10	10	5	10	5	50	34.5	1	40	10	10	5	5	10	10	50	27.32	1	35	5	5	5	5	5	5	30	21.73	1
2	10	10	10	10	10	10	60	22.77	1	35	10	10	10	10	10	10	60	41.84	1	45	10	10	10	10	10	10	60	30.16	1	40	10	10	10	10	10	5	55	24.62	1	35	10	10	10	10	10	10	60	33.71	1
12	10	10	10	10	10	10	60	15.64	1	30	10	10	10	10	10	10	60	21.49	1	35	10	10	10	10	10	10	60	34.5	1	40	10	10	10	10	10	10	60	27.32	1	35	10	10	10	10	10	10	60	21.73	1
2	10	10	10	10	0	10	50	22.77	1	35	10	10	10	10	10	10	60	41.84	1	45	10	5	0	10	10	10	45	30.16	1	40	10	10	10	10	10	0	50	24.62	1	35	10	10	10	10	0	10	50	33.71	1
12	10	10	10	10	10	10	60	15.64	1	30	5	10	10	5	5	5	40	21.49	1	35	10	10	10	10	5	10	55	34.5	1	40	5	5	10	10	10	10	50	27.32	1	35	10	10	10	10	10	10	60	21.73	1
2	10	10	10	10	10	10	60	22.77	1	35	10	10	10	10	10	10	60	41.84	1	45	10	10	10	10	10	10	60	30.16	1	40	10	10	10	10	10	10	60	24.62	1	35	10	10	10	10	10	10	60	33.71	1
12	10	10	10	10	10	10	60	15.64	1	30	10	10	10	10	10	10	60	21.49	1	35	10	10	10	10	10	10	60	34.5	1	40	10	10	10	10	10	10	60	27.32	1	35	10	10	10	10	10	10	60	21.73	1
2	10	0	5	10	5	5	35	22.77	1	35	5	5	10	10	5	5	40	41.84	0	45	5	10	5	10	5	5	40	30.16	1	40	5	5	10	5	5	10	40	24.62	1	35	5	10	10	5	10	5	45	33.71	1
12	10	10	5	5	5	5	40	15.64	1	30	5	5	5	5	5	5	30	21.49	1	35	10	10	10	10	5	5	50	34.5	1	40	10	10	10	10	10	5	55	27.32	1	35	5	0	5	5	5	5	25	21.73	1
2	10	10	10	10	10	10	60	22.77	1	35	10	10	10	10	10	10	60	41.84	1	45	10	10	10	10	10	10	60	30.16	1	40	10	10	10	10	10	10	60	24.62	1	35	10	10	10	10	10	10	60	33.71	1
12	10	10	10	10	10	10	60	15.64	1	30	10	10	10	10	10	10	60	21.49	1	35	10	10	10	10	10	10	60	34.5	1	40	10	10	10	10	10	10	60	27.32	1	35	10	10	10	10	10	10	60	21.73	1
2	10	10	10	10	10	10	60	22.77	1	35	10	10	10	10	10	10	60	41.84	1	45	10	10	10	10	10	10	60	30.16	1	40	10	10	10	10	10	10	60	24.62	1	35	10	10	10	10	10	10	60	33.71	1
12	10	10	10	10	10	10	60	15.64	1	30	10	10	10	10	10	10	60	21.49	1	35	10	10	10	10	10	10	60	34.5	1	40	10	10	10	10	10	10	60	27.32	1	35	10	10	10	10	10	10	60	21.73	1
2	10	10	10	10	10	10	60	22.77	1	35	0	10	10	10	10	10	50	41.84	1	45	0	10	10	10	10	10	50	30.16	1	40	10	0	10	10	10	0	40	24.62	1	35	10	10	10	10	10	10	60	33.71	1
12	10	10	10	10	10	10	60	15.64	1	30	10	10	10	10	10	10	60	21.49	1	35	10	10	10	10	10	10	60	34.5	1	40	10	10	10	10	10	10	60	27.32	1	35	10	10	10	10	10	10	60	21.73	1
2	10	10	10	10	10	10	60	22.77	1	35	10	10	10	10	10	10	60	41.84	1	45	10	10	10	10	10	10	60	30.16	1	40	10	10	10	10	10	10	60	24.62	1	35	10	10	10	10	10	10	60	33.71	1
12	10	10	10	10	10	10	60	15.64	1	30	5	10	10	5	5	10	45	21.49	1	35	10	10	10	10	5	10	55	34.5	1	40	10	10	10	10	10	10	60	27.32	1	35	10	5	10	5	10	10	50	21.73	1
2	10	10	0	0	0	10	30	22.77	1	35	10	10	10	10	10	10	60	41.84	1	45	5	5	0	5	5	5	25	30.16	0	40	10	10	10	10	10	0	50	24.62	1	35	10	10	10	0	5	10	45	33.71	1
12	10	10	10	10	10	10	60	15.64	1	30	5	5	10	10	5	10	45	21.49	1	35	10	10	10	5	5	10	50	34.5	1	40	10	10	10	10	10	10	60	27.32	1	35	10	5	10	5	10	10	50	21.73	1
2	10	10	10	10	10	10	60	22.77	1	35	10	10	10	10	10	10	60	41.84	1	45	10	10	10	10	10	10	60	30.16	1	40	10	10	10	10	10	10	60	24.62	1	35	10	10	10	10	10	10	60	33.71	1
12	10	10	10	10	10	10	60	15.64	1	30	10	10	10	10	5	5	50	21.49	1	35	10	10	10	5	5	5	45	34.5	1	40	10	10	10	10	10	10	60	27.32	1	35	10	10	10	10	10	10	60	21.73	1
2	10	10	10	10	10	10	60	22.77	1	35	10	10	10	10	10	10	60	41.84	1	45	10	10	10	10	10	10	60	30.16	1	40	10	10	10	10	10	0	50	24.62	1	35	10	10	10	10	10	10	60	33.71	1
12	10	5	5	10	5	5	40	15.64	1	30	5	10	10	5	5	10	45	21.49	1	35	10	10	10	5	5	5	45	34.5	1	40	5	5	5	5	5	5	30	27.32	1	35	5	0	5	0	5	5	20	21.73	0
2	10	10	10	10	10	0	50	22.77	1	35	10	10	10	10	10	10	60	41.84	1	45	10	10	0	10	10	10	50	30.16	1	40	10	0	10	10	10	10	50	24.62	1	35	10	10	10	10	10	10	60	33.71	1
12	10	10	10	10	10	10	60	15.64	1	30	5	5	10	5	5	5	35	21.49	1	35	10	10	10	10	5	10	55	34.5	1	40	10	10	10	10	10	10	60	27.32	1	35	10	5	10	5	10	10	50	21.73	1
2	10	10	10	10	10	10	60	22.77	1	35	10	10	10	10	10	10	60	41.84	1	45	10	10	10	10	10	10	60	30.16	1	40	10	10	10	10	10	0	50	24.62	1	35	10	10	10	10	10	10	60	33.71	1
12	5	5	5	0	0	0	15	15.64	0	30	0	5	5	0	0	0	10	21.49	0	35	5	5	5	5	5	5	30	34.5	0	40	10	10	10	5	5	5	45	27.32	1	35	5	5	10	10	10	10	50	21.73	1
2	0	0	0	0	10	0	10	22.77	0	35	0	10	10	10	10	10	50	41.84	1	45	10	10	0	10	10	10	50	30.16	1	40	5	0	10	10	10	0	35	24.62	1	35	10	10	0	0	0	10	30	33.71	0
12	10	10	10	10	10	10	60	15.64	1	30	10	10	10	10	10	10	60	21.49	1	35	10	10	10	10	10	10	60	34.5	1	40	10	10	10	10	10	10	60	27.32	1	35	10	10	10	10	10	10	60	21.73	1
2	10	5	10	10	10	10	55	22.77	1	35	10	10	10	10	10	10	60	41.84	1	45	10	10	5	10	10	10	55	30.16	1	40	10	10	10	10	10	10	60	24.62	1	35	10	10	10	10	10	10	60	33.71	1
12	5	10	5	5	10	5	40	15.64	1	30	0	0	5	5	5	5	20	21.49	0	35	10	10	5	5	5	5	40	34.5	1	40	10	5	10	5	5	5	40	27.32	1	35	10	5	5	5	10	5	40	21.73	1
2	5	5	0	5	5	10	30	22.77	1	35	5	10	10	5	10	10	50	41.84	1	45	0	10	5	5	0	5	25	30.16	0	40	10	10	10	5	0	5	40	24.62	1	35	10	10	10	10	10	0	50	33.71	1
12	5	0	0	0	5	0	10	15.64	0	30	5	0	0	0	0	0	5	21.49	0	35	5	0	0	0	5	0	10	34.5	0	40	0	0	0	0	0	0	0	27.32	0	35	5	0	0	5	5	0	15	21.73	0
2	10	10	10	10	10	10	60	22.77	1	35	10	10	10	10	10	10	60	41.84	1	45	10	10	10	10	10	10	60	30.16	1	40	10	10	10	10	10	0	50	24.62	1	35	10	10	10	10	0	10	50	33.71	1
12	5	5	10	10	10	10	50	15.64	1	30	5	10	10	5	5	5	40	21.49	1	35	10	10	10	10	10	10	60	34.5	1	40	10	10	10	10	10	10	60	27.32	1	35	10	10	10	10	10	10	60	21.73	1
2	10	10	10	10	10	10	60	22.77	1	35	10	10	10	10	10	10	60	41.84	1	45	10	10	10	10	10	10	60	30.16	1	40	10	10	10	10	10	10	60	24.62	1	35	10	10	10	10	10	10	60	33.71	1
12	10	10	10	10	10	10	60	15.64	1	30	10	10	10	10	10	10	60	21.49	1	35	10	10	10	10	10	10	60	34.5	1	40	10	10	10	10	10	10	60	27.32	1	35	10	10	10	10	10	10	60	21.73	1
2	10	10	10	10	10	10	60	22.77	1	35	10	10	10	10	10	10	60	41.84	1	45	10	10	0	10	10	10	50	30.16	1	40	10	10	10	10	10	10	60	24.62	1	35	10	10	10	10	10	10	60	33.71	1
12	10	10	10	10	10	10	60	15.64	1	30	10	10	10	10	10	10	60	21.49	1	35	10	10	10	10	10	10	60	34.5	1	40	10	10	10	10	10	10	60	27.32	1	35	10	10	10	10	10	10	60	21.73	1
2	10	0	5	5	5	0	25	22.77	1	35	5	5	5	5	5	5	30	41.84	0	45	5	5	5	5	5	5	30	30.16	0	40	5	5	5	5	5	5	30	24.62	1	35	10	5	5	5	10	5	40	33.71	1
12	10	10	5	10	5	10	50	15.64	1	30	5	10	10	10	5	10	50	21.49	1	35	10	10	5	10	5	10	50	34.5	1	40	10	10	5	5	10	5	45	27.32	1	35	10	10	5	5	5	5	40	21.73	1
2	10	10	10	10	10	10	60	22.77	1	35	10	10	0	10	10	0	40	41.84	0	45	10	10	0	0	10	0	30	30.16	0	40	0	10	10	10	0	0	30	24.62	1	35	10	10	10	10	0	10	50	33.71	1
12	10	10	10	10	10	10	60	15.64	1	30	10	10	10	10	10	10	60	21.49	1	35	10	10	10	10	10	10	60	34.5	1	40	10	10	10	10	10	10	60	27.32	1	35	10	10	10	10	10	10	60	21.73	1
2	10	0	5	5	5	5	30	22.77	1	35	10	5	5	5	5	5	35	41.84	0	45	10	10	5	5	5	5	40	30.16	1	40	10	5	5	10	5	5	40	24.62	1	35	10	10	5	5	10	5	45	33.71	1
12	10	10	5	5	5	5	40	15.64	1	30	5	10	10	10	5	5	45	21.49	1	35	10	10	5	10	5	5	45	34.5	1	40	10	10	5	5	5	10	45	27.32	1	35	5	5	5	5	5	5	30	21.73	1
2	10	10	10	10	10	10	60	22.77	1	35	10	10	10	10	10	10	60	41.84	1	45	10	10	10	10	10	10	60	30.16	1	40	10	10	10	10	10	10	60	24.62	1	35	10	10	10	10	10	10	60	33.71	1
12	10	10	5	5	5	5	40	15.64	1	30	5	5	5	5	0	0	20	21.49	0	35	5	5	5	5	0	0	20	34.5	0	40	0	5	5	5	5	5	25	27.32	0	35	5	5	5	5	0	0	20	21.73	0
2	10	10	10	10	10	10	60	22.77	1	35	10	10	10	10	10	10	60	41.84	1	45	10	10	10	10	10	10	60	30.16	1	40	10	10	10	10	10	10	60	24.62	1	35	10	10	10	10	10	10	60	33.71	1
12	10	10	10	10	10	10	60	15.64	1	30	10	10	10	10	10	10	60	21.49	1	35	10	10	10	10	10	10	60	34.5	1	40	10	10	10	10	10	10	60	27.32	1	35	10	10	10	10	10	10	60	21.73	1
2	10	10	10	10	10	10	60	22.77	1	35	10	10	10	10	10	10	60	41.84	1	45	10	10	10	10	10	10	60	30.16	1	40	10	10	10	10	10	10	60	24.62	1	35	10	10	10	10	10	10	60	33.71	1
12	10	10	10	10	10	10	60	15.64	1	30	10	10	10	10	10	10	60	21.49	1	35	10	10	10	10	10	10	60	34.5	1	40	10	10	10	10	10	10	60	27.32	1	35	10	10	10	10	10	10	60	21.73	1
2	0	5	0	5	0	0	10	22.77	0	35	5	10	10	5	0	5	35	41.84	0	45	10	10	5	10	10	10	55	30.16	1	40	5	10	10	10	0	10	45	24.62	1	35	10	10	10	10	10	10	60	33.71	1
12	5	5	5	5	5	5	30	15.64	1	30	5	5	5	5	5	5	30	21.49	1	35	5	5	5	5	5	5	30	34.5	0	40	10	10	5	5	5	5	40	27.32	1	35	5	5	10	10	5	5	40	21.73	1
2	10	10	10	10	10	10	60	22.77	1	35	10	10	10	10	10	10	60	41.84	1	45	10	10	10	10	10	10	60	30.16	1	40	10	10	10	10	10	10	60	24.62	1	35	10	10	10	10	10	10	60	33.71	1
12	10	10	10	10	10	10	60	15.64	1	30	10	10	10	10	10	10	60	21.49	1	35	10	10	10	10	10	10	60	34.5	1	40	10	10	10	10	10	10	60	27.32	1	35	10	10	10	10	10	10	60	21.73	1
2	10	10	0	0	10	5	35	22.77	1	35	10	10	10	5	10	5	50	41.84	1	45	10	10	0	10	10	10	50	30.16	1	40	5	5	0	10	0	0	20	24.62	0	35	10	10	0	0	10	10	40	33.71	1
12	10	10	5	5	10	10	50	15.64	1	30	5	5	10	10	5	10	45	21.49	1	35	5	10	10	10	5	10	50	34.5	1	40	10	10	5	5	10	5	45	27.32	1	35	5	10	5	0	5	5	30	21.73	1
2	10	10	10	10	10	10	60	22.77	1	35	10	10	10	10	10	10	60	41.84	1	45	10	10	10	10	10	10	60	30.16	1	40	10	10	10	10	10	10	60	24.62	1	35	10	10	10	10	10	10	60	33.71	1
12	10	10	10	10	10	10	60	15.64	1	30	10	10	10	10	10	10	60	21.49	1	35	10	10	10	10	10	10	60	34.5	1	40	10	10	10	10	10	10	60	27.32	1	35	10	10	10	10	10	10	60	21.73	1
2	10	10	10	10	10	10	60	22.77	1	35	5	10	5	10	10	10	50	41.84	1	45	10	10	5	10	10	10	55	30.16	1	40	10	10	10	10	10	5	55	24.62	1	35	10	10	10	10	10	10	60	33.71	1
12	10	10	10	10	10	10	60	15.64	1	30	10	10	10	10	10	10	60	21.49	1	35	10	10	10	10	10	10	60	34.5	1	40	10	10	10	10	10	10	60	27.32	1	35	10	10	10	10	10	10	60	21.73	1
2	10	10	10	5	10	10	55	22.77	1	35	10	10	10	10	5	5	50	41.84	1	45	10	10	10	10	5	10	55	30.16	1	40	10	10	10	10	5	5	50	24.62	1	35	5	5	5	5	5	10	35	33.71	1
12	5	5	0	0	0	0	10	15.64	0	30	5	5	5	0	0	0	15	21.49	0	35	10	10	5	5	5	0	35	34.5	1	40	5	5	10	10	5	5	40	27.32	1	35	10	10	10	5	5	5	45	21.73	1
2	10	10	10	10	10	10	60	22.77	1	35	10	10	10	10	10	10	60	41.84	1	45	10	10	10	10	10	10	60	30.16	1	40	10	10	10	10	10	10	60	24.62	1	35	10	10	10	10	10	10	60	33.71	1
12	10	10	10	10	10	10	60	15.64	1	30	10	10	10	10	10	10	60	21.49	1	35	10	10	10	10	10	10	60	34.5	1	40	10	10	10	10	10	10	60	27.32	1	35	10	10	10	10	10	10	60	21.73	1
2	10	10	10	10	10	10	60	22.77	1	35	10	10	10	10	10	10	60	41.84	1	45	10	10	10	10	10	10	60	30.16	1	40	10	10	10	10	10	10	60	24.62	1	35	10	10	10	10	10	10	60	33.71	1
12	10	10	10	10	10	10	60	15.64	1	30	0	10	10	5	5	10	40	21.49	1	35	10	10	10	10	5	10	55	34.5	1	40	10	10	10	10	10	10	60	27.32	1	35	10	10	10	10	10	10	60	21.73	1
2	10	10	10	10	10	10	60	22.77	1	35	10	10	10	10	10	10	60	41.84	1	45	10	10	10	10	10	10	60	30.16	1	40	10	10	10	10	10	10	60	24.62	1	35	10	10	10	10	10	10	60	33.71	1
12	10	10	10	5	10	5	50	15.64	1	30	5	10	10	10	10	10	55	21.49	1	35	10	10	10	10	10	10	60	34.5	1	40	10	10	10	10	10	10	60	27.32	1	35	10	10	10	10	10	10	60	21.73	1
2	10	10	10	10	10	10	60	22.77	1	35	10	10	10	10	10	10	60	41.84	1	45	10	10	10	10	10	10	60	30.16	1	40	10	10	10	10	10	10	60	24.62	1	35	10	10	10	10	10	10	60	33.71	1
12	0	0	5	5	0	0	10	15.64	0	30	5	0	0	5	0	0	10	21.49	0	35	5	0	0	0	0	0	5	34.5	0	40	0	0	0	0	0	0	0	27.32	0	35	5	5	0	0	0	0	10	21.73	0
2	10	10	10	5	0	5	40	22.77	1	35	10	10	10	10	10	10	60	41.84	1	45	10	10	5	10	10	10	55	30.16	1	40	10	10	10	10	10	5	55	24.62	1	35	10	10	5	10	0	10	45	33.71	1
12	5	5	10	10	10	10	50	15.64	1	30	5	10	10	5	5	10	45	21.49	1	35	10	10	10	10	0	10	50	34.5	1	40	10	10	10	10	5	10	55	27.32	1	35	5	5	10	10	10	10	50	21.73	1
2	10	10	10	10	5	10	55	22.77	1	35	10	10	10	10	10	10	60	41.84	1	45	10	10	10	10	10	10	60	30.16	1	40	10	10	10	10	10	10	60	24.62	1	35	10	10	10	10	10	10	60	33.71	1
12	10	10	10	10	10	10	60	15.64	1	30	10	10	10	10	10	10	60	21.49	1	35	10	10	10	10	10	10	60	34.5	1	40	10	10	10	10	10	10	60	27.32	1	35	10	10	10	10	10	10	60	21.73	1
2	10	0	0	0	10	0	20	22.77	0	35	10	10	10	10	10	10	60	41.84	1	45	10	10	0	10	10	10	50	30.16	1	40	10	10	10	10	0	0	40	24.62	1	35	10	10	0	0	10	10	40	33.71	1
12	10	10	5	5	10	5	45	15.64	1	30	5	5	5	5	5	5	30	21.49	1	35	10	5	10	5	5	5	40	34.5	1	40	5	5	10	10	5	5	40	27.32	1	35	5	5	5	5	5	5	30	21.73	1
2	5	5	5	10	0	10	35	22.77	1	35	10	5	5	10	10	5	45	41.84	1	45	10	10	5	5	5	5	40	30.16	1	40	5	10	5	5	10	10	45	24.62	1	35	10	10	5	5	5	10	45	33.71	1
12	0	5	5	0	5	5	20	15.64	1	30	5	5	5	0	0	0	15	21.49	0	35	10	10	10	5	0	10	45	34.5	1	40	0	0	0	5	0	0	5	27.32	0	35	5	5	10	10	0	0	30	21.73	1
2	10	10	10	10	10	10	60	22.77	1	35	10	10	10	10	10	10	60	41.84	1	45	10	10	0	10	10	10	50	30.16	1	40	10	5	5	5	0	0	25	24.62	1	35	10	10	10	10	10	10	60	33.71	1
12	10	10	10	10	10	10	60	15.64	1	30	5	10	10	10	10	10	55	21.49	1	35	10	10	10	10	10	10	60	34.5	1	40	10	10	10	10	10	10	60	27.32	1	35	10	5	10	5	10	10	50	21.73	1
2	10	10	10	10	10	10	60	22.77	1	35	10	10	10	10	10	10	60	41.84	1	45	10	10	10	10	10	10	60	30.16	1	40	10	10	10	10	10	10	60	24.62	1	35	10	10	10	10	10	10	60	33.71	1
12	10	10	10	10	10	10	60	15.64	1	30	10	10	10	10	10	10	60	21.49	1	35	10	10	10	10	10	10	60	34.5	1	40	10	10	10	10	10	10	60	27.32	1	35	10	10	10	10	10	10	60	21.73	1
2	10	10	10	10	10	10	60	22.77	1	35	10	10	10	10	10	10	60	41.84	1	45	10	10	10	10	10	10	60	30.16	1	40	10	10	10	10	10	10	60	24.62	1	35	10	10	10	10	10	10	60	33.71	1
12	10	10	10	10	10	10	60	15.64	1	30	10	10	10	10	10	10	60	21.49	1	35	10	10	10	10	10	10	60	34.5	1	40	10	10	10	10	10	10	60	27.32	1	35	10	10	10	10	10	10	60	21.73	1
2	10	10	10	10	10	10	60	22.77	1	35	10	10	10	10	10	10	60	41.84	1	45	10	10	10	10	10	10	60	30.16	1	40	10	10	10	10	10	10	60	24.62	1	35	10	10	10	10	10	10	60	33.71	1
12	10	10	10	10	10	10	60	15.64	1	30	10	10	10	10	10	10	60	21.49	1	35	10	10	10	10	10	10	60	34.5	1	40	10	10	10	10	10	10	60	27.32	1	35	10	10	10	10	10	10	60	21.73	1
2	10	10	0	10	0	5	35	22.77	1	35	10	10	10	10	10	10	60	41.84	1	45	5	10	10	10	10	10	55	30.16	1	40	10	10	10	10	10	10	60	24.62	1	35	10	10	10	5	5	10	50	33.71	1
12	10	10	10	10	10	10	60	15.64	1	30	10	10	10	10	10	10	60	21.49	1	35	10	10	10	10	10	10	60	34.5	1	40	10	10	10	10	10	10	60	27.32	1	35	10	10	10	10	10	10	60	21.73	1
2	10	10	10	10	10	10	60	22.77	1	35	10	10	10	10	10	10	60	41.84	1	45	10	10	10	10	10	10	60	30.16	1	40	10	10	10	10	10	10	60	24.62	1	35	10	10	10	10	10	10	60	33.71	1
12	10	10	10	10	10	10	60	15.64	1	30	5	10	10	10	10	10	55	21.49	1	35	10	10	10	10	5	10	55	34.5	1	40	10	10	5	5	10	10	50	27.32	1	35	10	10	10	10	5	10	55	21.73	1
2	10	10	0	0	10	0	30	22.77	1	35	5	0	10	10	10	10	45	41.84	1	45	10	10	10	10	10	10	60	30.16	1	40	10	10	10	10	10	0	50	24.62	1	35	0	10	10	10	0	10	40	33.71	1
12	10	10	10	10	10	10	60	15.64	1	30	5	10	10	10	5	10	50	21.49	1	35	10	10	10	10	5	10	55	34.5	1	40	10	10	10	10	10	10	60	27.32	1	35	10	5	10	5	10	10	50	21.73	1
2	10	10	10	10	10	10	60	22.77	1	35	10	10	10	10	10	10	60	41.84	1	45	10	10	0	10	10	10	50	30.16	1	40	5	10	10	10	10	10	55	24.62	1	35	10	10	10	10	0	10	50	33.71	1
12	10	10	10	5	5	5	45	15.64	1	30	5	10	5	10	5	10	45	21.49	1	35	10	10	5	10	5	5	45	34.5	1	40	10	5	10	5	10	5	45	27.32	1	35	10	5	10	5	5	10	45	21.73	1
2	10	10	0	0	10	0	30	22.77	1	35	10	10	10	10	10	10	60	41.84	1	45	10	0	0	0	0	0	10	30.16	0	40	0	0	0	0	0	0	0	24.62	0	35	0	10	0	0	0	0	10	33.71	0
12	10	10	10	10	10	10	60	15.64	1	30	10	10	10	10	10	10	60	21.49	1	35	10	10	10	10	10	10	60	34.5	1	40	10	10	10	10	10	10	60	27.32	1	35	10	10	10	10	10	10	60	21.73	1
2	5	10	10	5	10	10	50	22.77	1	35	10	10	10	5	10	10	55	41.84	1	45	10	5	10	10	10	5	50	30.16	1	40	10	10	5	5	10	10	50	24.62	1	35	10	10	10	10	10	5	55	33.71	1
12	10	10	10	10	10	10	60	15.64	1	30	10	10	10	10	10	10	60	21.49	1	35	10	10	10	10	10	10	60	34.5	1	40	10	10	10	10	10	10	60	27.32	1	35	10	10	10	10	10	10	60	21.73	1
2	10	10	10	10	10	10	60	22.77	1	35	10	10	10	10	10	10	60	41.84	1	45	10	10	10	10	10	10	60	30.16	1	40	10	10	10	10	10	10	60	24.62	1	35	10	10	10	10	10	10	60	33.71	1
12	10	10	10	10	10	10	60	15.64	1	30	10	10	10	10	10	10	60	21.49	1	35	10	10	10	10	10	10	60	34.5	1	40	10	10	10	10	10	10	60	27.32	1	35	10	10	10	10	10	10	60	21.73	1
2	10	10	10	10	10	10	60	22.77	1	35	10	10	10	10	10	10	60	41.84	1	45	10	10	10	10	10	10	60	30.16	1	40	10	10	10	10	10	0	50	24.62	1	35	10	10	10	10	0	10	50	33.71	1
12	0	0	5	5	5	5	20	15.64	1	30	0	5	5	0	0	5	15	21.49	0	35	10	10	10	5	0	5	40	34.5	1	40	10	10	10	10	5	10	55	27.32	1	35	10	5	10	10	10	10	55	21.73	1
2	5	5	5	5	5	5	30	22.77	1	35	10	5	5	5	10	10	45	41.84	1	45	10	0	0	5	0	10	25	30.16	0	40	0	0	5	5	5	0	15	24.62	0	35	10	10	0	0	0	10	30	33.71	0
12	10	10	10	10	10	10	60	15.64	1	30	10	10	10	5	5	5	45	21.49	1	35	10	10	10	10	0	10	50	34.5	1	40	10	10	10	10	10	10	60	27.32	1	35	10	10	10	10	10	10	60	21.73	1
2	10	10	10	10	10	10	60	22.77	1	35	10	10	10	10	10	10	60	41.84	1	45	10	10	10	10	10	10	60	30.16	1	40	10	10	10	10	10	10	60	24.62	1	35	10	10	10	10	10	10	60	33.71	1
12	10	10	10	10	10	10	60	15.64	1	30	10	10	10	10	10	10	60	21.49	1	35	10	10	10	10	10	10	60	34.5	1	40	10	10	10	10	10	10	60	27.32	1	35	10	10	10	10	10	10	60	21.73	1
2	10	10	10	10	10	10	60	22.77	1	35	10	10	10	10	10	10	60	41.84	1	45	10	10	0	0	10	0	30	30.16	0	40	10	10	5	10	5	0	40	24.62	1	35	10	10	10	10	5	10	55	33.71	1
12	10	10	10	10	10	10	60	15.64	1	30	10	10	10	10	10	10	60	21.49	1	35	10	10	10	10	10	10	60	34.5	1	40	10	10	10	10	10	10	60	27.32	1	35	10	10	10	10	10	10	60	21.73	1
2	10	0	10	10	10	0	40	22.77	1	35	10	10	10	10	10	10	60	41.84	1	45	10	10	10	10	10	10	60	30.16	1	40	5	10	5	10	10	10	50	24.62	1	35	10	10	10	10	5	0	45	33.71	1
12	10	10	10	10	10	10	60	15.64	1	30	10	10	10	10	10	10	60	21.49	1	35	10	10	10	10	10	10	60	34.5	1	40	10	10	10	10	10	10	60	27.32	1	35	10	10	10	10	10	10	60	21.73	1
2	10	10	10	10	10	10	60	22.77	1	35	10	10	10	10	10	10	60	41.84	1	45	10	10	0	10	10	10	50	30.16	1	40	10	10	10	10	10	0	50	24.62	1	35	10	10	10	10	5	10	55	33.71	1
12	10	10	5	5	5	5	40	15.64	1	30	10	10	10	10	10	10	60	21.49	1	35	10	10	10	10	10	10	60	34.5	1	40	10	10	10	10	10	10	60	27.32	1	35	10	10	10	10	10	10	60	21.73	1
2	10	10	10	10	10	0	50	22.77	1	35	10	10	10	10	10	10	60	41.84	1	45	10	10	0	5	10	10	45	30.16	1	40	10	10	10	5	10	0	45	24.62	1	35	10	10	10	10	0	10	50	33.71	1
12	10	10	5	10	10	5	50	15.64	1	30	0	5	5	10	5	5	30	21.49	1	35	10	10	10	5	5	5	45	34.5	1	40	10	10	10	5	10	10	55	27.32	1	35	5	5	5	5	5	5	30	21.73	1
2	10	10	10	10	0	0	40	22.77	1	35	0	10	10	0	0	10	30	41.84	0	45	10	10	0	10	10	10	50	30.16	1	40	10	0	0	0	10	0	20	24.62	0	35	10	10	5	5	10	10	50	33.71	1
12	10	5	10	10	10	5	50	15.64	1	30	5	10	10	5	5	5	40	21.49	1	35	10	10	10	10	5	5	50	34.5	1	40	10	10	10	10	10	10	60	27.32	1	35	10	5	10	5	10	10	50	21.73	1
2	0	0	0	0	0	0	0	22.77	0	35	5	5	5	0	10	10	35	41.84	0	45	5	5	5	5	0	10	30	30.16	0	40	10	10	5	5	5	0	35	24.62	1	35	5	5	10	10	5	0	35	33.71	1
12	10	10	10	10	10	10	60	15.64	1	30	5	5	5	10	5	10	40	21.49	1	35	10	5	5	5	10	5	40	34.5	1	40	0	0	0	5	0	5	10	27.32	0	35	5	5	0	0	5	5	20	21.73	0
2	10	10	10	10	10	10	60	22.77	1	35	10	10	10	10	10	10	60	41.84	1	45	5	10	10	10	10	10	55	30.16	1	40	10	10	10	10	10	10	60	24.62	1	35	10	10	10	10	10	10	60	33.71	1
12	10	10	10	10	10	10	60	15.64	1	30	10	10	10	10	10	10	60	21.49	1	35	10	10	10	10	10	10	60	34.5	1	40	10	10	10	10	10	10	60	27.32	1	35	10	10	10	10	10	10	60	21.73	1
2	10	10	10	10	0	10	50	22.77	1	35	10	10	10	10	10	10	60	41.84	1	45	10	10	10	10	10	10	60	30.16	1	40	10	10	10	10	10	10	60	24.62	1	35	10	10	10	10	10	10	60	33.71	1
12	10	10	10	10	10	10	60	15.64	1	30	10	10	10	10	10	10	60	21.49	1	35	10	10	10	10	10	10	60	34.5	1	40	10	10	10	10	10	10	60	27.32	1	35	10	10	10	10	10	10	60	21.73	1
2	10	10	10	10	0	5	45	22.77	1	35	10	10	10	10	10	10	60	41.84	1	45	10	10	10	10	10	10	60	30.16	1	40	10	10	10	10	10	10	60	24.62	1	35	10	10	10	10	10	10	60	33.71	1
12	10	10	10	5	10	10	55	15.64	1	30	5	10	10	10	10	5	50	21.49	1	35	10	10	10	10	10	10	60	34.5	1	40	10	10	10	10	10	10	60	27.32	1	35	10	5	10	10	5	10	50	21.73	1
2	10	5	10	10	10	0	45	22.77	1	35	10	10	10	10	10	10	60	41.84	1	45	10	10	0	10	10	10	50	30.16	1	40	10	10	10	10	10	0	50	24.62	1	35	10	10	10	10	5	10	55	33.71	1
12	10	10	10	10	10	10	60	15.64	1	30	10	10	10	10	10	10	60	21.49	1	35	10	10	10	10	10	10	60	34.5	1	40	10	10	10	10	10	10	60	27.32	1	35	10	10	10	10	10	10	60	21.73	1
2	10	10	10	10	0	10	50	22.77	1	35	10	10	10	10	10	10	60	41.84	1	45	10	10	10	10	10	10	60	30.16	1	40	10	10	10	10	10	10	60	24.62	1	35	10	10	10	10	10	10	60	33.71	1
12	10	10	10	10	10	10	60	15.64	1	30	5	10	10	10	10	10	55	21.49	1	35	10	10	10	10	10	10	60	34.5	1	40	10	10	10	10	10	10	60	27.32	1	35	10	10	10	10	10	10	60	21.73	1
2	10	10	10	10	0	0	40	22.77	1	35	10	10	10	10	10	10	60	41.84	1	45	10	10	10	10	10	10	60	30.16	1	40	10	10	10	10	10	10	60	24.62	1	35	10	10	10	10	10	10	60	33.71	1
12	10	10	5	5	5	5	40	15.64	1	30	5	5	5	10	5	5	35	21.49	1	35	10	10	5	5	5	5	40	34.5	1	40	10	10	10	5	5	5	45	27.32	1	35	5	0	5	5	5	5	25	21.73	1
2	10	5	5	0	5	0	25	22.77	1	35	10	10	10	5	5	5	45	41.84	1	45	10	10	5	5	5	5	40	30.16	1	40	10	10	10	10	5	0	45	24.62	1	35	10	10	10	5	5	5	45	33.71	1
12	10	10	10	5	5	10	50	15.64	1	30	5	5	5	10	5	5	35	21.49	1	35	10	10	10	10	5	5	50	34.5	1	40	10	10	10	10	10	5	55	27.32	1	35	5	5	5	5	5	5	30	21.73	1
2	10	10	10	10	10	10	60	22.77	1	35	10	10	10	10	10	10	60	41.84	1	45	10	10	10	10	10	10	60	30.16	1	40	10	10	10	10	10	10	60	24.62	1	35	10	10	10	10	10	10	60	33.71	1
12	10	5	10	5	5	5	40	15.64	1	30	5	5	5	5	5	5	30	21.49	1	35	10	10	10	5	5	5	45	34.5	1	40	10	5	10	5	5	5	40	27.32	1	35	10	5	5	5	10	5	40	21.73	1
2	10	10	10	10	0	10	50	22.77	1	35	10	10	10	10	10	10	60	41.84	1	45	10	10	10	10	10	10	60	30.16	1	40	10	10	10	10	10	10	60	24.62	1	35	10	10	10	10	10	10	60	33.71	1
12	10	10	10	10	10	10	60	15.64	1	30	5	10	10	10	10	10	55	21.49	1	35	10	10	10	10	10	10	60	34.5	1	40	10	10	10	10	10	10	60	27.32	1	35	10	5	5	5	10	10	45	21.73	1
2	10	10	10	10	10	10	60	22.77	1	35	10	10	10	10	10	10	60	41.84	1	45	10	10	10	10	10	10	60	30.16	1	40	10	10	10	10	10	10	60	24.62	1	35	10	10	10	10	10	10	60	33.71	1
12	10	10	10	10	10	10	60	15.64	1	30	10	10	10	10	10	10	60	21.49	1	35	10	10	10	10	10	10	60	34.5	1	40	10	10	10	10	10	10	60	27.32	1	35	10	10	10	10	10	10	60	21.73	1
2	10	10	10	5	10	0	45	22.77	1	35	10	10	10	10	10	10	60	41.84	1	45	10	10	0	10	10	10	50	30.16	1	40	0	0	0	0	0	0	0	24.62	0	35	10	10	10	10	10	10	60	33.71	1
12	10	10	10	10	10	10	60	15.64	1	30	5	5	10	5	5	10	40	21.49	1	35	10	10	10	10	5	10	55	34.5	1	40	10	10	10	10	10	10	60	27.32	1	35	10	10	10	10	10	10	60	21.73	1
2	10	10	10	10	10	10	60	22.77	1	35	10	10	10	10	10	10	60	41.84	1	45	10	10	10	10	10	10	60	30.16	1	40	10	10	10	10	10	10	60	24.62	1	35	10	10	10	10	10	10	60	33.71	1
12	10	5	5	5	5	5	35	15.64	1	30	5	5	5	5	0	5	25	21.49	1	35	10	5	5	5	0	5	30	34.5	0	40	10	10	10	10	10	0	50	27.32	1	35	5	0	5	0	5	5	20	21.73	0
2	10	10	10	10	10	10	60	22.77	1	35	10	10	10	10	10	10	60	41.84	1	45	10	10	10	10	10	10	60	30.16	1	40	5	5	5	5	10	0	30	24.62	1	35	10	10	5	0	5	10	40	33.71	1
12	10	10	10	10	10	10	60	15.64	1	30	10	10	10	10	10	10	60	21.49	1	35	10	10	10	10	10	10	60	34.5	1	40	10	10	10	10	10	10	60	27.32	1	35	10	10	10	10	10	10	60	21.73	1
2	10	10	10	10	10	10	60	22.77	1	35	10	10	10	10	10	10	60	41.84	1	45	10	10	10	10	10	10	60	30.16	1	40	10	10	10	10	10	10	60	24.62	1	35	10	10	10	10	10	10	60	33.71	1
12	10	10	10	10	10	10	60	15.64	1	30	5	5	10	10	10	10	50	21.49	1	35	10	10	10	10	10	10	60	34.5	1	40	10	10	10	10	10	10	60	27.32	1	35	10	10	10	10	10	10	60	21.73	1
2	10	0	0	10	10	0	30	22.77	1	35	5	10	10	10	10	10	55	41.84	1	45	10	10	0	10	5	5	40	30.16	1	40	0	10	0	0	0	0	10	24.62	0	35	10	10	10	10	0	10	50	33.71	1
12	10	0	10	10	0	5	35	15.64	1	30	5	0	5	10	0	0	20	21.49	0	35	10	10	5	0	5	10	40	34.5	1	40	5	0	0	0	0	0	5	27.32	0	35	10	0	10	0	10	10	40	21.73	1
2	5	0	5	10	10	10	40	22.77	1	35	10	10	10	10	10	10	60	41.84	1	45	10	10	10	10	10	10	60	30.16	1	40	10	10	10	10	10	10	60	24.62	1	35	10	10	10	10	10	10	60	33.71	1
12	5	5	5	5	5	5	30	15.64	1	30	10	5	5	10	10	10	50	21.49	1	35	10	10	10	10	10	10	60	34.5	1	40	10	10	10	10	10	10	60	27.32	1	35	10	10	10	10	10	10	60	21.73	1
2	10	5	5	10	5	5	40	22.77	1	35	5	5	5	10	10	5	40	41.84	0	45	10	10	5	5	5	5	40	30.16	1	40	5	5	5	10	5	5	35	24.62	1	35	5	5	5	10	10	5	40	33.71	1
12	10	10	5	5	10	5	45	15.64	1	30	5	5	5	5	5	5	30	21.49	1	35	10	10	5	5	10	5	45	34.5	1	40	10	10	5	5	10	10	50	27.32	1	35	5	5	0	0	5	5	20	21.73	0
2	10	10	10	10	10	5	55	22.77	1	35	10	10	10	10	10	10	60	41.84	1	45	10	10	0	10	10	10	50	30.16	1	40	10	10	10	10	10	0	50	24.62	1	35	10	10	10	10	0	10	50	33.71	1
12	10	10	10	10	10	10	60	15.64	1	30	10	10	10	10	10	10	60	21.49	1	35	10	10	10	10	10	10	60	34.5	1	40	10	10	10	10	10	10	60	27.32	1	35	10	10	10	10	10	10	60	21.73	1
2	5	5	5	5	5	5	30	22.77	1	35	5	5	5	10	5	5	35	41.84	0	45	5	5	5	5	5	5	30	30.16	0	40	5	5	5	10	5	5	35	24.62	1	35	10	10	5	5	5	10	45	33.71	1
12	5	5	5	5	5	5	30	15.64	1	30	5	5	5	5	5	5	30	21.49	1	35	10	10	5	5	5	5	40	34.5	1	40	5	5	5	5	5	5	30	27.32	1	35	5	5	5	5	5	5	30	21.73	1
2	10	0	5	5	5	0	25	22.77	1	35	10	10	10	5	5	5	45	41.84	1	45	10	10	0	5	10	5	40	30.16	1	40	10	10	10	5	5	5	45	24.62	1	35	10	10	10	5	10	5	50	33.71	1
12	10	5	10	5	5	5	40	15.64	1	30	5	5	5	5	5	5	30	21.49	1	35	10	10	5	10	5	10	50	34.5	1	40	10	10	5	5	10	10	50	27.32	1	35	5	5	5	5	5	5	30	21.73	1
2	10	10	10	10	10	10	60	22.77	1	35	10	10	10	10	10	10	60	41.84	1	45	10	10	0	10	10	0	40	30.16	1	40	10	10	10	10	10	0	50	24.62	1	35	10	10	10	10	0	10	50	33.71	1
12	10	10	5	5	10	10	50	15.64	1	30	10	5	5	10	10	10	50	21.49	1	35	10	10	10	10	5	10	55	34.5	1	40	10	10	10	10	10	10	60	27.32	1	35	10	10	10	10	10	10	60	21.73	1
2	5	5	10	10	5	5	40	22.77	1	35	10	10	5	5	5	5	40	41.84	0	45	10	10	10	5	10	10	55	30.16	1	40	10	10	5	10	10	10	55	24.62	1	35	10	10	10	10	10	10	60	33.71	1
12	10	10	10	10	10	10	60	15.64	1	30	10	10	10	10	10	10	60	21.49	1	35	10	10	10	10	10	10	60	34.5	1	40	10	10	10	10	10	10	60	27.32	1	35	10	10	10	10	10	10	60	21.73	1
2	10	0	5	5	0	5	25	22.77	1	35	5	5	10	5	10	5	40	41.84	0	45	10	10	5	5	10	5	45	30.16	1	40	10	10	10	5	10	5	50	24.62	1	35	10	10	5	5	10	10	50	33.71	1
12	10	10	10	10	10	10	60	15.64	1	30	5	5	10	10	5	5	40	21.49	1	35	10	10	5	5	10	5	45	34.5	1	40	10	10	5	10	10	5	50	27.32	1	35	5	0	10	0	10	5	30	21.73	1
2	10	10	10	10	10	10	60	22.77	1	35	10	10	10	10	10	10	60	41.84	1	45	10	10	10	10	10	10	60	30.16	1	40	10	10	10	10	10	10	60	24.62	1	35	10	10	10	10	10	10	60	33.71	1
12	10	10	10	10	10	10	60	15.64	1	30	5	10	10	10	5	10	50	21.49	1	35	10	10	10	10	5	10	55	34.5	1	40	10	10	10	10	10	10	60	27.32	1	35	10	10	10	10	10	10	60	21.73	1
2	10	10	10	10	10	10	60	22.77	1	35	10	10	10	10	10	10	60	41.84	1	45	10	10	10	10	10	10	60	30.16	1	40	10	10	10	10	10	10	60	24.62	1	35	10	10	10	10	10	10	60	33.71	1
12	10	10	10	10	10	10	60	15.64	1	30	10	10	10	10	10	10	60	21.49	1	35	10	10	10	10	10	10	60	34.5	1	40	10	10	10	10	10	10	60	27.32	1	35	10	10	10	10	10	10	60	21.73	1
2	10	10	10	10	10	10	60	22.77	1	35	10	10	10	10	10	10	60	41.84	1	45	10	10	0	10	10	10	50	30.16	1	40	10	10	10	10	10	10	60	24.62	1	35	10	10	10	10	10	10	60	33.71	1
12	10	10	10	10	10	10	60	15.64	1	30	10	10	10	10	10	10	60	21.49	1	35	10	10	10	10	10	10	60	34.5	1	40	10	10	10	10	10	10	60	27.32	1	35	10	10	10	10	10	10	60	21.73	1
2	10	10	10	10	10	5	55	22.77	1	35	10	10	10	10	10	10	60	41.84	1	45	10	5	10	10	5	10	50	30.16	1	40	10	10	10	10	10	5	55	24.62	1	35	10	10	10	10	5	10	55	33.71	1
12	5	5	5	5	5	5	30	15.64	1	30	10	10	10	10	5	5	50	21.49	1	35	10	10	0	10	0	0	30	34.5	0	40	5	0	0	10	10	0	25	27.32	0	35	5	10	5	10	5	0	35	21.73	1
2	0	0	0	10	10	0	20	22.77	0	35	10	10	10	10	10	10	60	41.84	1	45	10	10	10	10	10	10	60	30.16	1	40	0	0	10	10	0	0	20	24.62	0	35	10	10	10	0	0	10	40	33.71	1
12	10	10	10	10	10	10	60	15.64	1	30	0	10	10	5	5	10	40	21.49	1	35	10	10	10	10	5	10	55	34.5	1	40	10	10	10	10	10	10	60	27.32	1	35	10	10	10	10	10	10	60	21.73	1
2	10	10	10	10	10	10	60	22.77	1	35	10	5	10	10	10	10	55	41.84	1	45	10	10	10	10	10	5	55	30.16	1	40	10	10	10	10	10	0	50	24.62	1	35	10	10	10	10	10	10	60	33.71	1
12	5	5	10	5	5	0	30	15.64	1	30	5	10	10	0	0	5	30	21.49	1	35	10	10	10	10	0	0	40	34.5	1	40	5	5	10	10	10	10	50	27.32	1	35	10	10	10	10	10	10	60	21.73	1
2	10	0	0	0	10	10	30	22.77	1	35	10	10	10	10	10	10	60	41.84	1	45	10	10	0	10	10	10	50	30.16	1	40	0	0	0	0	10	0	10	24.62	0	35	10	10	10	0	0	10	40	33.71	1
12	10	10	10	10	10	10	60	15.64	1	30	5	10	10	10	10	10	55	21.49	1	35	10	10	10	10	10	10	60	34.5	1	40	10	10	10	10	10	10	60	27.32	1	35	10	5	10	5	5	10	45	21.73	1
2	10	10	10	10	10	10	60	22.77	1	35	10	10	10	10	10	10	60	41.84	1	45	10	10	10	10	10	10	60	30.16	1	40	10	10	10	10	10	10	60	24.62	1	35	10	10	10	10	10	10	60	33.71	1
12	10	10	10	10	10	10	60	15.64	1	30	10	10	10	10	10	10	60	21.49	1	35	10	10	10	10	10	10	60	34.5	1	40	10	10	10	10	10	10	60	27.32	1	35	10	10	10	10	10	10	60	21.73	1
2	10	10	10	10	10	10	60	22.77	1	35	10	10	10	10	10	10	60	41.84	1	45	10	10	0	10	10	10	50	30.16	1	40	10	10	10	10	10	0	50	24.62	1	35	10	10	10	10	10	10	60	33.71	1
12	10	10	10	10	10	10	60	15.64	1	30	10	10	10	10	10	10	60	21.49	1	35	10	10	10	10	10	10	60	34.5	1	40	10	10	10	10	10	10	60	27.32	1	35	10	10	10	10	10	10	60	21.73	1
2	10	10	10	10	10	10	60	22.77	1	35	10	10	10	10	10	10	60	41.84	1	45	10	10	10	10	10	10	60	30.16	1	40	10	10	10	5	10	10	55	24.62	1	35	10	10	10	10	10	10	60	33.71	1
12	10	10	10	10	10	10	60	15.64	1	30	5	5	5	5	5	5	30	21.49	1	35	10	10	5	10	5	5	45	34.5	1	40	10	10	5	5	5	5	40	27.32	1	35	10	10	0	5	5	0	30	21.73	1
2	10	10	10	10	10	5	55	22.77	1	35	10	10	0	10	10	10	50	41.84	1	45	10	10	10	10	10	10	60	30.16	1	40	10	10	5	5	10	5	45	24.62	1	35	10	10	10	10	10	10	60	33.71	1
12	10	10	10	10	10	10	60	15.64	1	30	5	5	10	10	10	10	50	21.49	1	35	10	10	10	10	10	10	60	34.5	1	40	10	10	10	10	10	10	60	27.32	1	35	10	5	10	10	5	10	50	21.73	1
2	10	0	10	10	10	10	50	22.77	1	35	10	10	10	10	10	10	60	41.84	1	45	10	10	5	10	10	10	55	30.16	1	40	10	10	10	10	10	0	50	24.62	1	35	10	10	10	10	0	10	50	33.71	1
12	10	10	10	10	10	10	60	15.64	1	30	10	10	10	10	10	10	60	21.49	1	35	10	10	10	10	10	10	60	34.5	1	40	10	10	10	10	10	10	60	27.32	1	35	10	10	10	10	10	10	60	21.73	1
2	10	10	10	10	10	10	60	22.77	1	35	10	10	10	10	10	10	60	41.84	1	45	10	10	0	10	10	10	50	30.16	1	40	10	10	0	10	10	0	40	24.62	1	35	10	10	10	10	0	10	50	33.71	1
12	10	10	10	10	10	10	60	15.64	1	30	10	10	10	10	10	10	60	21.49	1	35	10	10	10	10	10	10	60	34.5	1	40	10	10	10	10	10	10	60	27.32	1	35	10	10	10	10	10	10	60	21.73	1
2	0	0	0	0	0	0	0	22.77	0	35	10	10	10	10	10	10	60	41.84	1	45	10	10	0	10	10	10	50	30.16	1	40	10	5	10	10	5	0	40	24.62	1	35	10	10	0	10	10	10	50	33.71	1
12	10	10	10	10	10	10	60	15.64	1	30	5	10	10	10	5	10	50	21.49	1	35	10	10	10	0	0	10	40	34.5	1	40	10	10	10	10	10	10	60	27.32	1	35	10	10	10	10	10	10	60	21.73	1
2	10	10	0	10	10	10	50	22.77	1	35	10	10	10	10	10	10	60	41.84	1	45	10	10	10	10	10	10	60	30.16	1	40	10	10	10	10	10	10	60	24.62	1	35	10	0	10	10	10	0	40	33.71	1
12	10	0	5	10	10	5	40	15.64	1	30	0	0	0	0	0	0	0	21.49	0	35	5	10	10	10	5	5	45	34.5	1	40	0	5	10	5	0	5	25	27.32	0	35	0	5	0	0	5	5	15	21.73	0
2	10	10	10	10	0	10	50	22.77	1	35	10	10	10	10	10	10	60	41.84	1	45	10	10	10	10	10	10	60	30.16	1	40	10	10	10	10	10	10	60	24.62	1	35	10	10	10	10	10	10	60	33.71	1
12	10	10	10	10	10	10	60	15.64	1	30	10	10	10	10	10	10	60	21.49	1	35	10	10	10	10	10	10	60	34.5	1	40	10	10	10	10	10	10	60	27.32	1	35	10	10	10	10	10	10	60	21.73	1
2	10	10	0	0	5	5	30	22.77	1	35	0	0	0	0	0	0	0	41.84	0	45	10	5	0	0	5	0	20	30.16	0	40	5	10	10	5	0	0	30	24.62	1	35	10	10	10	5	0	10	45	33.71	1
12	10	10	0	10	0	5	35	15.64	1	30	10	10	0	0	0	0	20	21.49	0	35	10	0	5	0	5	0	20	34.5	0	40	5	0	0	5	0	0	10	27.32	0	35	10	10	0	0	0	0	20	21.73	0
2	10	10	10	10	0	10	50	22.77	1	35	10	10	10	10	10	10	60	41.84	1	45	10	10	5	10	10	10	55	30.16	1	40	10	10	10	10	10	10	60	24.62	1	35	10	10	10	10	10	10	60	33.71	1
12	5	5	10	10	10	5	45	15.64	1	30	5	10	10	10	10	10	55	21.49	1	35	10	10	10	10	5	10	55	34.5	1	40	10	10	10	10	10	10	60	27.32	1	35	10	10	10	10	10	10	60	21.73	1
2	10	10	10	10	10	10	60	22.77	1	35	10	10	10	10	10	10	60	41.84	1	45	10	10	5	10	10	10	55	30.16	1	40	10	10	10	10	10	0	50	24.62	1	35	10	10	10	10	0	10	50	33.71	1
12	10	10	10	10	10	10	60	15.64	1	30	10	10	10	10	10	10	60	21.49	1	35	10	10	10	10	10	10	60	34.5	1	40	10	10	10	10	10	10	60	27.32	1	35	10	10	10	10	10	10	60	21.73	1
2	10	10	10	10	10	10	60	22.77	1	35	10	10	10	10	10	10	60	41.84	1	45	10	10	10	10	10	10	60	30.16	1	40	10	10	10	10	10	0	50	24.62	1	35	10	10	10	10	10	10	60	33.71	1
12	10	10	10	10	10	10	60	15.64	1	30	5	5	10	10	10	10	50	21.49	1	35	10	10	10	10	10	10	60	34.5	1	40	10	10	10	10	10	10	60	27.32	1	35	10	5	10	5	10	10	50	21.73	1
2	0	5	0	5	10	0	20	22.77	0	35	0	5	0	5	0	0	10	41.84	0	45	10	5	0	5	0	5	25	30.16	0	40	0	5	10	10	0	10	35	24.62	1	35	5	10	5	5	10	10	45	33.71	1
12	0	5	0	0	5	10	20	15.64	1	30	10	0	0	5	5	5	25	21.49	1	35	5	0	0	5	0	5	15	34.5	0	40	0	10	10	0	5	5	30	27.32	1	35	5	0	0	5	5	0	15	21.73	0
2	10	10	10	10	10	10	60	22.77	1	35	10	10	10	10	10	10	60	41.84	1	45	10	10	10	10	10	10	60	30.16	1	40	10	10	10	10	10	10	60	24.62	1	35	10	10	10	10	10	10	60	33.71	1
12	10	10	10	10	10	10	60	15.64	1	30	10	10	10	10	10	10	60	21.49	1	35	10	10	10	10	10	10	60	34.5	1	40	10	10	10	10	10	10	60	27.32	1	35	10	10	10	10	10	10	60	21.73	1
2	10	10	10	10	10	10	60	22.77	1	35	10	10	10	5	5	5	45	41.84	1	45	10	10	10	5	5	5	45	30.16	1	40	10	10	5	5	5	5	40	24.62	1	35	10	10	10	10	5	5	50	33.71	1
12	5	5	5	5	5	5	30	15.64	1	30	5	5	10	5	5	5	35	21.49	1	35	10	10	10	10	5	5	50	34.5	1	40	10	10	5	5	10	10	50	27.32	1	35	5	5	0	5	0	5	20	21.73	0
2	0	0	0	0	10	0	10	22.77	0	35	0	0	0	10	0	0	10	41.84	0	45	10	10	0	0	10	0	30	30.16	0	40	10	10	0	0	0	0	20	24.62	0	35	10	10	0	0	0	10	30	33.71	0
12	10	10	10	10	10	10	60	15.64	1	30	10	10	10	10	10	10	60	21.49	1	35	10	10	10	10	10	10	60	34.5	1	40	10	10	10	10	10	10	60	27.32	1	35	10	10	10	10	10	10	60	21.73	1
2	0	0	0	5	5	5	15	22.77	0	35	10	10	5	5	5	5	40	41.84	0	45	5	5	5	5	5	5	30	30.16	0	40	10	10	10	10	10	5	55	24.62	1	35	10	10	5	5	5	5	40	33.71	1
12	10	10	10	10	10	10	60	15.64	1	30	10	10	10	10	10	10	60	21.49	1	35	10	10	10	10	10	10	60	34.5	1	40	10	10	10	10	10	10	60	27.32	1	35	10	10	10	10	10	10	60	21.73	1
2	10	10	10	10	10	10	60	22.77	1	35	10	10	10	10	10	10	60	41.84	1	45	10	10	0	10	10	10	50	30.16	1	40	10	10	10	10	0	0	40	24.62	1	35	10	10	10	10	0	10	50	33.71	1
12	10	10	10	10	10	10	60	15.64	1	30	10	10	10	10	10	10	60	21.49	1	35	10	10	10	10	10	10	60	34.5	1	40	10	10	10	10	10	10	60	27.32	1	35	10	10	10	10	10	10	60	21.73	1
2	5	0	0	0	5	0	10	22.77	0	35	5	5	5	5	5	5	30	41.84	0	45	5	10	5	10	5	5	40	30.16	1	40	0	5	5	10	5	0	25	24.62	1	35	10	10	0	0	10	5	35	33.71	1
12	10	10	5	5	5	5	40	15.64	1	30	0	5	5	10	5	5	30	21.49	1	35	10	10	5	10	5	5	45	34.5	1	40	5	5	10	5	10	5	40	27.32	1	35	5	5	5	5	5	5	30	21.73	1
2	10	5	5	5	5	5	35	22.77	1	35	10	10	10	5	5	5	45	41.84	1	45	10	10	5	5	5	5	40	30.16	1	40	10	10	10	5	5	5	45	24.62	1	35	10	5	5	5	10	10	45	33.71	1
12	10	10	10	10	5	5	50	15.64	1	30	5	10	5	10	5	5	40	21.49	1	35	10	10	5	10	5	10	50	34.5	1	40	10	10	10	5	10	5	50	27.32	1	35	5	5	5	5	5	5	30	21.73	1
2	10	0	5	5	0	5	25	22.77	1	35	10	5	5	5	10	5	40	41.84	0	45	10	10	5	5	10	10	50	30.16	1	40	10	10	5	10	5	10	50	24.62	1	35	10	5	5	5	10	10	45	33.71	1
12	5	10	10	5	5	5	40	15.64	1	30	10	10	5	10	5	5	45	21.49	1	35	10	10	10	5	10	5	50	34.5	1	40	10	10	10	10	10	10	60	27.32	1	35	5	5	5	5	5	5	30	21.73	1
2	10	10	10	10	10	10	60	22.77	1	35	10	10	10	10	10	10	60	41.84	1	45	10	10	10	10	10	10	60	30.16	1	40	10	10	10	10	10	10	60	24.62	1	35	10	10	10	10	10	10	60	33.71	1
12	10	10	5	10	10	10	55	15.64	1	30	10	10	10	10	10	10	60	21.49	1	35	10	10	10	10	10	10	60	34.5	1	40	10	10	10	5	5	10	50	27.32	1	35	10	10	5	10	10	10	55	21.73	1
2	10	10	0	0	0	0	20	22.77	0	35	10	10	10	10	10	10	60	41.84	1	45	10	10	10	10	10	10	60	30.16	1	40	10	10	10	10	10	10	60	24.62	1	35	10	10	10	0	0	0	30	33.71	0
12	10	10	10	10	10	10	60	15.64	1	30	5	10	10	10	10	10	55	21.49	1	35	10	10	10	10	10	10	60	34.5	1	40	10	10	10	10	10	10	60	27.32	1	35	10	5	10	5	10	10	50	21.73	1
2	10	10	10	10	10	10	60	22.77	1	35	10	10	10	10	10	10	60	41.84	1	45	10	10	0	10	10	10	50	30.16	1	40	10	10	10	10	10	10	60	24.62	1	35	10	10	10	10	0	10	50	33.71	1
12	10	10	10	10	10	10	60	15.64	1	30	10	10	10	10	10	10	60	21.49	1	35	10	10	10	10	10	10	60	34.5	1	40	10	10	10	10	10	10	60	27.32	1	35	10	10	10	10	10	10	60	21.73	1
2	10	10	10	10	10	10	60	22.77	1	35	10	10	10	10	10	10	60	41.84	1	45	10	10	10	10	10	10	60	30.16	1	40	10	10	10	10	10	10	60	24.62	1	35	10	10	10	10	10	10	60	33.71	1
12	10	10	10	10	10	10	60	15.64	1	30	5	10	10	5	5	10	45	21.49	1	35	10	10	10	10	5	5	50	34.5	1	40	10	10	10	10	10	10	60	27.32	1	35	10	10	10	10	10	10	60	21.73	1
2	10	10	10	10	10	10	60	22.77	1	35	10	10	10	10	10	10	60	41.84	1	45	10	10	10	10	10	10	60	30.16	1	40	10	10	10	10	10	10	60	24.62	1	35	10	10	10	10	10	10	60	33.71	1
12	10	10	10	10	10	10	60	15.64	1	30	10	10	10	10	10	10	60	21.49	1	35	10	10	10	10	10	10	60	34.5	1	40	10	10	10	10	10	10	60	27.32	1	35	10	10	10	10	10	10	60	21.73	1
2	10	10	10	10	0	10	50	22.77	1	35	10	10	10	10	10	10	60	41.84	1	45	10	10	10	10	10	10	60	30.16	1	40	10	10	10	10	10	5	55	24.62	1	35	10	10	10	10	10	10	60	33.71	1
12	10	10	10	10	10	10	60	15.64	1	30	5	10	10	10	10	10	55	21.49	1	35	10	10	10	10	10	10	60	34.5	1	40	10	10	10	10	10	10	60	27.32	1	35	10	5	10	5	10	10	50	21.73	1
2	10	10	10	10	10	10	60	22.77	1	35	10	10	10	10	10	10	60	41.84	1	45	10	10	10	10	10	10	60	30.16	1	40	10	10	10	10	10	10	60	24.62	1	35	10	10	10	10	10	10	60	33.71	1
12	10	10	10	10	10	10	60	15.64	1	30	10	10	10	10	10	10	60	21.49	1	35	10	10	10	10	10	10	60	34.5	1	40	10	10	10	10	10	10	60	27.32	1	35	10	10	10	10	10	10	60	21.73	1
2	10	10	10	10	10	10	60	22.77	1	35	10	10	10	10	10	10	60	41.84	1	45	10	10	10	10	10	10	60	30.16	1	40	10	10	10	10	10	10	60	24.62	1	35	10	10	10	10	10	10	60	33.71	1
12	10	10	10	10	10	10	60	15.64	1	30	10	10	10	10	10	10	60	21.49	1	35	10	10	10	10	10	10	60	34.5	1	40	10	10	10	10	10	10	60	27.32	1	35	10	10	10	10	10	10	60	21.73	1
2	10	10	10	10	10	10	60	22.77	1	35	10	10	10	10	10	10	60	41.84	1	45	10	10	10	10	10	10	60	30.16	1	40	10	10	10	10	10	10	60	24.62	1	35	10	10	10	10	10	10	60	33.71	1
12	10	10	10	10	10	10	60	15.64	1	30	5	10	5	10	5	10	45	21.49	1	35	10	10	10	10	5	10	55	34.5	1	40	10	10	10	10	10	10	60	27.32	1	35	10	5	10	5	10	10	50	21.73	1
2	0	5	0	10	10	5	30	22.77	1	35	0	0	0	5	0	0	5	41.84	0	45	10	10	10	10	5	5	50	30.16	1	40	10	5	5	0	0	0	20	24.62	0	35	10	10	10	10	0	0	40	33.71	1
12	10	0	10	10	0	10	40	15.64	1	30	0	0	0	0	0	0	0	21.49	0	35	10	10	0	0	0	0	20	34.5	0	40	5	0	0	5	0	0	10	27.32	0	35	10	0	0	5	5	0	20	21.73	0
2	10	10	5	10	10	10	55	22.77	1	35	10	10	10	10	10	0	50	41.84	1	45	10	10	5	0	10	10	45	30.16	1	40	10	10	10	10	10	0	50	24.62	1	35	10	10	10	10	0	10	50	33.71	1
12	10	10	5	10	10	5	50	15.64	1	30	0	5	10	10	5	10	40	21.49	1	35	10	10	10	10	5	10	55	34.5	1	40	10	10	5	10	10	5	50	27.32	1	35	5	5	5	0	0	10	25	21.73	1
2	5	5	10	10	5	5	40	22.77	1	35	5	5	5	5	5	5	30	41.84	0	45	5	5	5	5	5	5	30	30.16	0	40	5	5	5	5	5	5	30	24.62	1	35	5	5	5	5	10	5	35	33.71	1
12	10	10	5	5	10	10	50	15.64	1	30	5	5	10	5	5	5	35	21.49	1	35	10	10	10	5	5	5	45	34.5	1	40	10	10	10	5	10	10	55	27.32	1	35	5	5	5	5	5	5	30	21.73	1
2	10	10	10	10	10	10	60	22.77	1	35	10	10	10	10	10	10	60	41.84	1	45	10	10	10	10	10	10	60	30.16	1	40	10	10	10	10	10	10	60	24.62	1	35	10	10	10	10	10	10	60	33.71	1
12	10	10	10	10	10	10	60	15.64	1	30	10	10	10	10	10	10	60	21.49	1	35	10	10	10	10	10	10	60	34.5	1	40	10	10	10	10	10	10	60	27.32	1	35	10	10	10	10	10	10	60	21.73	1
2	10	10	10	10	10	10	60	22.77	1	35	10	10	10	10	10	10	60	41.84	1	45	10	10	10	10	10	10	60	30.16	1	40	10	10	10	10	10	10	60	24.62	1	35	10	10	10	10	10	10	60	33.71	1
12	10	10	5	10	5	10	50	15.64	1	30	5	10	5	5	5	10	40	21.49	1	35	10	10	5	10	5	10	50	34.5	1	40	10	10	5	5	10	10	50	27.32	1	35	10	10	10	5	10	10	55	21.73	1
2	10	10	10	10	10	10	60	22.77	1	35	10	10	10	10	10	10	60	41.84	1	45	10	10	10	10	10	10	60	30.16	1	40	10	10	10	10	10	0	50	24.62	1	35	10	10	10	10	10	10	60	33.71	1
12	0	0	0	5	5	5	15	15.64	0	30	5	0	0	0	0	0	5	21.49	0	35	5	0	0	0	0	0	5	34.5	0	40	5	5	0	0	0	0	10	27.32	0	35	5	0	0	0	0	0	5	21.73	0
2	10	10	0	0	0	0	20	22.77	0	35	0	0	0	0	0	0	0	41.84	0	45	10	10	0	0	10	0	30	30.16	0	40	0	0	0	0	0	0	0	24.62	0	35	0	10	10	10	0	10	40	33.71	1
12	10	10	10	10	10	10	60	15.64	1	30	5	10	10	10	10	10	55	21.49	1	35	10	10	10	10	10	10	60	34.5	1	40	10	5	10	5	10	10	50	27.32	1	35	10	5	10	5	10	10	50	21.73	1
2	10	10	10	10	10	10	60	22.77	1	35	10	10	10	10	10	10	60	41.84	1	45	10	10	10	10	10	10	60	30.16	1	40	10	10	10	10	10	5	55	24.62	1	35	10	10	10	10	5	10	55	33.71	1
12	10	10	10	10	10	10	60	15.64	1	30	10	10	10	10	10	10	60	21.49	1	35	10	10	10	10	10	10	60	34.5	1	40	10	10	10	10	10	10	60	27.32	1	35	10	10	10	10	10	10	60	21.73	1
2	10	10	10	10	10	10	60	22.77	1	35	10	10	10	10	10	10	60	41.84	1	45	10	10	10	10	10	10	60	30.16	1	40	10	10	10	10	10	0	50	24.62	1	35	10	10	10	10	0	10	50	33.71	1
12	10	10	10	10	10	10	60	15.64	1	30	10	10	10	10	10	10	60	21.49	1	35	10	10	10	10	10	10	60	34.5	1	40	10	10	10	10	10	10	60	27.32	1	35	10	10	10	10	10	10	60	21.73	1
2	0	0	0	5	10	0	15	22.77	0	35	5	10	5	5	10	10	45	41.84	1	45	5	10	5	10	10	10	50	30.16	1	40	0	5	5	10	5	0	25	24.62	1	35	10	5	5	5	10	5	40	33.71	1
12	10	10	10	5	5	10	50	15.64	1	30	10	10	5	10	5	10	50	21.49	1	35	10	5	5	10	10	10	50	34.5	1	40	10	10	5	10	10	10	55	27.32	1	35	5	5	5	5	5	5	30	21.73	1
2	5	10	0	10	10	0	35	22.77	1	35	5	10	5	10	10	10	50	41.84	1	45	10	10	0	10	10	10	50	30.16	1	40	10	10	10	10	10	0	50	24.62	1	35	10	10	5	10	10	10	55	33.71	1
12	5	5	5	5	5	5	30	15.64	1	30	5	5	5	5	0	5	25	21.49	1	35	10	10	10	10	0	10	50	34.5	1	40	5	5	10	10	5	5	40	27.32	1	35	5	5	5	10	5	5	35	21.73	1
2	10	10	10	10	10	10	60	22.77	1	35	10	10	10	10	10	10	60	41.84	1	45	10	10	0	10	10	10	50	30.16	1	40	10	10	10	10	10	5	55	24.62	1	35	10	10	10	10	10	10	60	33.71	1
12	5	5	5	5	5	0	25	15.64	1	30	0	5	5	0	0	0	10	21.49	0	35	10	10	10	0	0	5	35	34.5	1	40	5	5	5	5	5	5	30	27.32	1	35	5	5	5	5	5	5	30	21.73	1
2	10	10	10	10	10	10	60	22.77	1	35	10	10	10	10	10	10	60	41.84	1	45	10	10	10	10	10	10	60	30.16	1	40	10	10	10	10	10	10	60	24.62	1	35	10	10	10	10	10	10	60	33.71	1
12	10	10	10	5	5	10	50	15.64	1	30	5	5	5	10	5	5	35	21.49	1	35	10	10	5	10	10	5	50	34.5	1	40	10	10	10	5	10	5	50	27.32	1	35	5	10	10	5	5	5	40	21.73	1
2	10	10	10	10	10	10	60	22.77	1	35	10	10	10	10	10	10	60	41.84	1	45	10	10	10	10	10	10	60	30.16	1	40	10	10	10	10	10	10	60	24.62	1	35	10	10	10	10	10	10	60	33.71	1
12	10	10	10	10	10	10	60	15.64	1	30	5	5	5	5	5	5	30	21.49	1	35	10	10	10	10	5	5	50	34.5	1	40	10	10	10	10	5	5	50	27.32	1	35	10	5	10	5	10	5	45	21.73	1
2	10	0	10	10	10	10	50	22.77	1	35	10	10	10	10	10	10	60	41.84	1	45	10	10	10	10	10	10	60	30.16	1	40	10	10	10	10	10	10	60	24.62	1	35	10	10	10	10	10	0	50	33.71	1
12	10	10	5	5	10	10	50	15.64	1	30	5	5	5	10	10	10	45	21.49	1	35	10	10	10	10	0	10	50	34.5	1	40	10	10	10	10	10	10	60	27.32	1	35	10	10	10	10	10	10	60	21.73	1
2	5	10	10	5	5	5	40	22.77	1	35	10	10	10	10	10	10	60	41.84	1	45	10	5	0	5	10	10	40	30.16	1	40	10	10	10	5	5	0	40	24.62	1	35	10	10	0	0	10	10	40	33.71	1
12	10	10	10	5	5	5	45	15.64	1	30	5	10	10	10	10	5	50	21.49	1	35	10	10	10	10	5	5	50	34.5	1	40	10	10	10	10	10	5	55	27.32	1	35	5	5	5	5	5	5	30	21.73	1
2	10	10	10	10	10	10	60	22.77	1	35	10	10	10	10	10	10	60	41.84	1	45	10	10	10	10	10	10	60	30.16	1	40	10	10	10	10	10	0	50	24.62	1	35	10	10	10	10	0	10	50	33.71	1
12	5	5	5	5	5	5	30	15.64	1	30	5	5	5	5	5	5	30	21.49	1	35	10	10	10	10	0	10	50	34.5	1	40	10	10	10	5	5	5	45	27.32	1	35	5	5	5	5	5	5	30	21.73	1
2	10	10	10	10	10	10	60	22.77	1	35	10	10	10	10	10	10	60	41.84	1	45	10	10	10	10	10	10	60	30.16	1	40	10	10	10	10	10	10	60	24.62	1	35	10	10	10	10	10	10	60	33.71	1
12	0	0	0	0	0	0	0	15.64	0	30	0	0	0	0	0	0	0	21.49	0	35	0	0	0	0	0	0	0	34.5	0	40	0	0	0	0	0	0	0	27.32	0	35	0	0	0	0	0	0	0	21.73	0
2	10	10	10	10	10	10	60	22.77	1	35	10	10	10	10	10	10	60	41.84	1	45	10	10	0	10	10	10	50	30.16	1	40	10	10	10	10	10	0	50	24.62	1	35	10	10	10	10	10	10	60	33.71	1
12	10	10	10	10	10	10	60	15.64	1	30	5	10	10	10	10	10	55	21.49	1	35	10	10	10	10	10	10	60	34.5	1	40	10	10	10	10	10	10	60	27.32	1	35	10	5	10	5	10	10	50	21.73	1
2	10	10	10	10	10	10	60	22.77	1	35	10	10	10	10	10	10	60	41.84	1	45	10	10	10	10	10	10	60	30.16	1	40	10	10	10	10	10	10	60	24.62	1	35	10	10	10	10	10	10	60	33.71	1
12	10	10	5	10	10	10	55	15.64	1	30	5	5	5	10	5	5	35	21.49	1	35	10	10	5	10	5	10	50	34.5	1	40	10	10	5	10	10	5	50	27.32	1	35	5	10	5	10	5	10	45	21.73	1
2	10	5	5	5	0	0	25	22.77	1	35	10	10	10	5	5	5	45	41.84	1	45	10	10	5	5	5	5	40	30.16	1	40	5	5	5	10	10	5	40	24.62	1	35	10	10	5	5	10	10	50	33.71	1
12	10	10	10	10	5	5	50	15.64	1	30	5	5	5	5	5	5	30	21.49	1	35	10	10	10	10	10	5	55	34.5	1	40	10	5	10	10	5	5	45	27.32	1	35	5	0	5	0	5	5	20	21.73	0
2	10	10	10	5	5	5	45	22.77	1	35	10	5	5	10	5	10	45	41.84	1	45	10	10	10	10	10	10	60	30.16	1	40	5	5	10	10	10	10	50	24.62	1	35	10	10	10	10	10	10	60	33.71	1
12	0	0	0	0	0	0	0	15.64	0	30	10	10	10	10	10	10	60	21.49	1	35	10	10	10	10	0	10	50	34.5	1	40	10	10	10	10	10	10	60	27.32	1	35	10	10	10	10	10	10	60	21.73	1
2	10	10	0	10	10	10	50	22.77	1	35	10	10	10	10	10	10	60	41.84	1	45	10	10	0	10	10	10	50	30.16	1	40	10	10	10	10	10	0	50	24.62	1	35	10	10	10	10	0	10	50	33.71	1
12	10	10	10	10	10	10	60	15.64	1	30	5	5	10	10	5	5	40	21.49	1	35	10	10	10	10	5	10	55	34.5	1	40	10	10	10	10	10	10	60	27.32	1	35	10	10	10	10	10	10	60	21.73	1
2	10	10	5	10	10	10	55	22.77	1	35	10	10	10	10	10	10	60	41.84	1	45	10	10	0	10	10	0	40	30.16	1	40	10	10	5	5	0	0	30	24.62	1	35	10	10	10	10	10	10	60	33.71	1
12	10	10	10	10	10	10	60	15.64	1	30	10	10	10	10	10	10	60	21.49	1	35	10	10	10	10	10	10	60	34.5	1	40	10	10	10	10	10	10	60	27.32	1	35	10	10	10	10	10	10	60	21.73	1
2	5	5	0	10	0	0	20	22.77	0	35	10	10	10	10	10	10	60	41.84	1	45	10	10	10	10	10	10	60	30.16	1	40	10	10	10	10	10	0	50	24.62	1	35	10	10	10	10	0	10	50	33.71	1
12	10	10	5	10	5	5	45	15.64	1	30	5	5	5	5	5	5	30	21.49	1	35	10	10	10	5	5	5	45	34.5	1	40	10	5	10	5	5	10	45	27.32	1	35	10	5	5	10	5	5	40	21.73	1
2	0	0	0	5	10	0	15	22.77	0	35	5	0	0	5	10	10	30	41.84	0	45	5	5	0	5	10	10	35	30.16	1	40	5	5	10	10	5	0	35	24.62	1	35	10	10	5	5	10	10	50	33.71	1
12	10	10	5	10	5	5	45	15.64	1	30	5	5	5	10	5	5	35	21.49	1	35	10	10	10	10	5	5	50	34.5	1	40	10	10	5	5	5	10	45	27.32	1	35	5	5	5	0	0	0	15	21.73	0
2	10	10	10	10	10	10	60	22.77	1	35	10	10	10	10	10	10	60	41.84	1	45	10	10	10	10	10	10	60	30.16	1	40	10	10	10	10	10	10	60	24.62	1	35	10	10	10	10	10	10	60	33.71	1
12	10	10	10	10	10	10	60	15.64	1	30	5	0	0	5	0	5	15	21.49	0	35	10	10	10	5	5	10	50	34.5	1	40	10	10	10	10	5	10	55	27.32	1	35	10	10	10	10	10	10	60	21.73	1
2	10	10	10	10	10	10	60	22.77	1	35	10	10	10	10	10	10	60	41.84	1	45	10	10	10	10	10	10	60	30.16	1	40	10	10	10	10	10	10	60	24.62	1	35	10	10	10	10	10	10	60	33.71	1
12	10	10	10	10	10	10	60	15.64	1	30	10	10	10	10	10	10	60	21.49	1	35	10	10	10	10	10	10	60	34.5	1	40	10	10	10	10	10	10	60	27.32	1	35	10	10	10	10	10	10	60	21.73	1
2	10	10	10	10	10	10	60	22.77	1	35	10	10	10	10	10	10	60	41.84	1	45	10	10	10	10	10	10	60	30.16	1	40	10	10	10	10	10	10	60	24.62	1	35	10	10	10	10	10	10	60	33.71	1
12	10	10	10	5	10	5	50	15.64	1	30	5	10	10	5	10	10	50	21.49	1	35	5	10	10	10	5	5	45	34.5	1	40	10	10	10	5	10	10	55	27.32	1	35	10	5	10	5	10	10	50	21.73	1
2	10	10	10	10	10	10	60	22.77	1	35	10	10	10	10	10	10	60	41.84	1	45	10	10	10	10	10	10	60	30.16	1	40	10	10	10	10	10	10	60	24.62	1	35	10	10	10	10	10	10	60	33.71	1
12	5	10	10	5	10	10	50	15.64	1	30	0	5	5	0	0	0	10	21.49	0	35	10	10	10	10	0	10	50	34.5	1	40	10	10	10	5	5	10	50	27.32	1	35	10	10	10	10	10	10	60	21.73	1
2	10	10	10	10	10	0	50	22.77	1	35	10	10	10	10	10	10	60	41.84	1	45	10	10	0	10	10	5	45	30.16	1	40	10	10	10	10	10	0	50	24.62	1	35	10	10	10	10	10	10	60	33.71	1
12	10	10	10	10	10	10	60	15.64	1	30	10	10	10	10	10	10	60	21.49	1	35	10	10	10	10	10	10	60	34.5	1	40	10	10	10	10	10	10	60	27.32	1	35	10	10	10	10	10	10	60	21.73	1
2	0	0	0	10	10	10	30	22.77	1	35	0	0	0	10	10	0	20	41.84	0	45	10	10	10	10	5	0	45	30.16	1	40	5	10	10	5	0	0	30	24.62	1	35	10	10	10	5	0	0	35	33.71	1
12	10	0	10	10	0	0	30	15.64	1	30	0	0	0	0	0	0	0	21.49	0	35	10	10	0	5	0	0	25	34.5	0	40	10	0	0	10	10	0	30	27.32	1	35	0	0	10	0	0	0	10	21.73	0
2	10	10	10	10	10	10	60	22.77	1	35	10	10	10	10	10	10	60	41.84	1	45	10	10	10	10	10	10	60	30.16	1	40	10	10	10	10	10	0	50	24.62	1	35	10	10	10	10	0	10	50	33.71	1
12	10	10	10	10	10	10	60	15.64	1	30	10	10	10	10	10	10	60	21.49	1	35	10	10	10	10	10	10	60	34.5	1	40	10	10	10	10	10	10	60	27.32	1	35	10	10	10	10	10	10	60	21.73	1
2	10	10	10	10	10	10	60	22.77	1	35	10	10	10	10	10	10	60	41.84	1	45	10	10	10	10	10	10	60	30.16	1	40	10	10	10	10	10	10	60	24.62	1	35	10	10	10	10	10	10	60	33.71	1
12	10	10	5	10	5	5	45	15.64	1	30	5	5	5	10	5	5	35	21.49	1	35	10	10	5	10	5	5	45	34.5	1	40	10	10	10	5	5	10	50	27.32	1	35	10	5	5	5	5	5	35	21.73	1
2	5	5	0	5	5	0	20	22.77	0	35	0	5	0	0	0	0	5	41.84	0	45	10	10	5	0	0	0	25	30.16	0	40	10	10	10	5	5	0	40	24.62	1	35	10	10	5	5	5	10	45	33.71	1
12	10	0	0	10	10	10	40	15.64	1	30	10	5	10	0	0	5	30	21.49	1	35	10	10	5	5	10	10	50	34.5	1	40	5	0	0	5	0	0	10	27.32	0	35	10	5	5	5	5	5	35	21.73	1
2	10	10	10	10	10	10	60	22.77	1	35	10	10	10	10	10	10	60	41.84	1	45	10	10	10	10	10	10	60	30.16	1	40	10	10	10	10	10	10	60	24.62	1	35	10	10	10	10	10	10	60	33.71	1
12	10	10	10	10	10	10	60	15.64	1	30	10	10	10	10	10	10	60	21.49	1	35	10	10	10	10	10	10	60	34.5	1	40	10	10	10	10	10	10	60	27.32	1	35	10	10	10	10	10	10	60	21.73	1
2	10	0	0	10	5	5	30	22.77	1	35	10	10	10	10	10	10	60	41.84	1	45	10	10	5	10	10	10	55	30.16	1	40	10	10	10	10	5	5	50	24.62	1	35	5	10	10	10	5	10	50	33.71	1
12	5	10	5	5	5	5	35	15.64	1	30	5	10	10	10	10	10	55	21.49	1	35	10	10	10	10	10	10	60	34.5	1	40	10	10	10	10	10	10	60	27.32	1	35	10	10	10	10	10	10	60	21.73	1
2	10	10	10	10	10	10	60	22.77	1	35	10	10	10	10	10	10	60	41.84	1	45	10	10	10	10	10	10	60	30.16	1	40	10	10	10	10	10	0	50	24.62	1	35	10	10	10	10	5	10	55	33.71	1
12	10	5	10	10	5	5	45	15.64	1	30	10	10	5	10	10	5	50	21.49	1	35	10	10	10	5	10	10	55	34.5	1	40	10	5	10	10	10	5	50	27.32	1	35	5	5	10	0	5	5	30	21.73	1
2	0	0	5	0	10	0	15	22.77	0	35	10	10	5	5	10	5	45	41.84	1	45	10	10	0	10	5	5	40	30.16	1	40	5	5	5	5	0	0	20	24.62	0	35	10	10	0	0	10	10	40	33.71	1
12	5	10	10	5	10	5	45	15.64	1	30	5	5	10	10	5	5	40	21.49	1	35	10	10	5	10	10	5	50	34.5	1	40	5	5	10	10	5	5	40	27.32	1	35	5	5	0	0	5	5	20	21.73	0
2	5	5	5	5	5	5	30	22.77	1	35	10	10	10	5	5	5	45	41.84	1	45	10	10	5	5	5	5	40	30.16	1	40	5	5	5	5	5	10	35	24.62	1	35	5	5	5	10	10	5	40	33.71	1
12	10	10	5	5	5	5	40	15.64	1	30	5	10	10	10	5	10	50	21.49	1	35	10	10	10	10	5	5	50	34.5	1	40	10	10	5	5	10	10	50	27.32	1	35	5	0	5	0	5	5	20	21.73	0
2	0	0	0	0	10	0	10	22.77	0	35	0	0	0	10	0	0	10	41.84	0	45	10	0	0	0	10	0	20	30.16	0	40	0	0	0	0	0	0	0	24.62	0	35	10	10	0	0	0	10	30	33.71	0
12	10	10	10	10	10	10	60	15.64	1	30	5	10	10	10	5	10	50	21.49	1	35	10	10	10	10	0	10	50	34.5	1	40	10	10	10	10	10	10	60	27.32	1	35	10	10	10	10	10	10	60	21.73	1
2	10	10	10	10	10	10	60	22.77	1	35	10	10	10	10	10	10	60	41.84	1	45	10	10	10	10	10	10	60	30.16	1	40	10	10	10	10	0	10	50	24.62	1	35	0	10	10	0	10	0	30	33.71	0
12	10	10	10	10	10	10	60	15.64	1	30	10	10	10	10	10	10	60	21.49	1	35	10	10	10	10	10	10	60	34.5	1	40	10	10	10	10	10	10	60	27.32	1	35	10	10	10	10	10	10	60	21.73	1
2	0	0	0	5	0	0	5	22.77	0	35	10	10	10	0	0	0	30	41.84	0	45	5	10	10	5	10	10	50	30.16	1	40	0	0	0	0	0	0	0	24.62	0	35	10	10	0	0	0	0	20	33.71	0
12	10	10	10	10	10	10	60	15.64	1	30	5	10	10	10	5	10	50	21.49	1	35	10	10	10	10	5	10	55	34.5	1	40	10	10	10	10	10	10	60	27.32	1	35	10	5	5	10	10	10	50	21.73	1
2	10	10	10	10	10	10	60	22.77	1	35	10	10	10	10	10	10	60	41.84	1	45	10	10	10	10	10	10	60	30.16	1	40	10	10	10	10	10	10	60	24.62	1	35	10	10	10	10	10	10	60	33.71	1
12	10	10	10	10	10	10	60	15.64	1	30	10	10	10	10	10	10	60	21.49	1	35	10	10	10	10	10	10	60	34.5	1	40	10	10	10	10	10	10	60	27.32	1	35	10	10	10	10	10	10	60	21.73	1
2	0	0	0	10	10	10	30	22.77	1	35	10	10	10	10	10	0	50	41.84	1	45	10	10	0	10	10	0	40	30.16	1	40	0	10	0	0	10	0	20	24.62	0	35	10	10	10	0	0	0	30	33.71	0
12	10	10	10	10	10	10	60	15.64	1	30	10	10	10	10	5	10	55	21.49	1	35	10	10	10	10	5	10	55	34.5	1	40	10	10	10	10	10	10	60	27.32	1	35	10	5	10	10	10	10	55	21.73	1
2	10	10	10	10	10	10	60	22.77	1	35	10	10	10	10	10	10	60	41.84	1	45	10	10	10	10	10	10	60	30.16	1	40	10	10	10	10	10	10	60	24.62	1	35	10	10	10	10	10	10	60	33.71	1
12	10	10	10	10	10	10	60	15.64	1	30	10	10	10	10	10	10	60	21.49	1	35	10	10	10	10	10	10	60	34.5	1	40	10	10	10	10	10	10	60	27.32	1	35	10	5	10	5	10	10	50	21.73	1
2	10	10	10	10	10	10	60	22.77	1	35	10	10	10	10	10	10	60	41.84	1	45	10	10	10	10	10	10	60	30.16	1	40	10	10	10	10	10	10	60	24.62	1	35	10	10	10	10	10	10	60	33.71	1
12	10	10	10	10	10	10	60	15.64	1	30	10	10	10	10	10	10	60	21.49	1	35	10	10	10	10	10	10	60	34.5	1	40	10	10	10	10	10	10	60	27.32	1	35	10	10	10	10	10	10	60	21.73	1
2	10	10	10	10	10	10	60	22.77	1	35	10	10	10	10	10	10	60	41.84	1	45	10	10	10	10	10	10	60	30.16	1	40	10	10	10	10	10	10	60	24.62	1	35	10	10	10	10	10	10	60	33.71	1
12	10	10	5	5	5	0	35	15.64	1	30	0	0	5	5	0	5	15	21.49	0	35	5	5	5	5	0	5	25	34.5	0	40	5	5	5	10	10	5	40	27.32	1	35	5	5	5	5	5	5	30	21.73	1
2	10	10	10	10	10	10	60	22.77	1	35	10	10	10	10	10	10	60	41.84	1	45	10	10	10	10	10	10	60	30.16	1	40	10	0	10	10	10	10	50	24.62	1	35	10	10	10	10	10	10	60	33.71	1
12	10	10	10	10	10	10	60	15.64	1	30	10	10	10	10	10	10	60	21.49	1	35	10	10	10	10	10	10	60	34.5	1	40	10	10	10	10	10	10	60	27.32	1	35	10	10	10	10	10	10	60	21.73	1
2	10	10	10	10	10	10	60	22.77	1	35	10	10	10	10	10	10	60	41.84	1	45	10	10	0	10	10	10	50	30.16	1	40	10	10	10	10	10	0	50	24.62	1	35	10	10	10	10	10	10	60	33.71	1
12	10	10	10	10	10	10	60	15.64	1	30	10	10	10	10	10	10	60	21.49	1	35	10	10	10	10	10	10	60	34.5	1	40	10	10	10	10	10	10	60	27.32	1	35	10	10	10	10	10	10	60	21.73	1
2	10	10	10	10	0	10	50	22.77	1	35	10	10	10	10	10	10	60	41.84	1	45	10	10	10	10	10	10	60	30.16	1	40	10	10	10	10	10	10	60	24.62	1	35	10	10	10	10	10	10	60	33.71	1
12	10	10	10	10	10	10	60	15.64	1	30	10	10	10	10	10	10	60	21.49	1	35	10	10	10	10	10	10	60	34.5	1	40	10	10	10	10	10	10	60	27.32	1	35	10	10	10	10	10	10	60	21.73	1
2	10	10	10	10	10	10	60	22.77	1	35	10	10	10	10	10	10	60	41.84	1	45	10	10	10	10	10	10	60	30.16	1	40	10	10	10	10	10	10	60	24.62	1	35	10	10	10	10	10	10	60	33.71	1
12	10	10	10	10	10	10	60	15.64	1	30	10	10	10	10	10	10	60	21.49	1	35	10	10	10	10	10	10	60	34.5	1	40	10	10	10	10	10	10	60	27.32	1	35	10	10	10	10	10	10	60	21.73	1
2	10	10	10	10	0	10	50	22.77	1	35	5	10	10	10	10	5	50	41.84	1	45	10	10	10	10	10	10	60	30.16	1	40	10	10	10	10	10	0	50	24.62	1	35	10	10	10	10	0	10	50	33.71	1
12	5	5	5	0	0	0	15	15.64	0	30	5	5	5	5	5	5	30	21.49	1	35	10	10	5	5	5	5	40	34.5	1	40	10	10	10	0	0	0	30	27.32	1	35	0	0	0	0	0	0	0	21.73	0
2	10	10	10	10	10	10	60	22.77	1	35	10	10	10	10	10	10	60	41.84	1	45	10	10	0	10	10	5	45	30.16	1	40	10	10	10	10	10	0	50	24.62	1	35	10	10	10	10	5	10	55	33.71	1
12	5	5	5	5	5	5	30	15.64	1	30	5	5	5	5	0	0	20	21.49	0	35	10	10	10	10	0	5	45	34.5	1	40	10	10	10	5	10	10	55	27.32	1	35	5	5	10	10	5	5	40	21.73	1
2	10	10	10	10	10	10	60	22.77	1	35	10	10	10	10	10	10	60	41.84	1	45	10	10	10	10	10	10	60	30.16	1	40	10	10	10	10	10	10	60	24.62	1	35	10	10	10	10	10	10	60	33.71	1
12	10	10	10	10	10	10	60	15.64	1	30	10	10	10	10	10	10	60	21.49	1	35	10	10	10	10	10	10	60	34.5	1	40	10	10	10	10	10	10	60	27.32	1	35	10	10	10	10	10	10	60	21.73	1
2	10	10	10	10	10	10	60	22.77	1	35	10	10	10	10	10	10	60	41.84	1	45	10	10	10	10	10	10	60	30.16	1	40	10	10	10	10	10	0	50	24.62	1	35	10	10	10	10	10	10	60	33.71	1
12	10	10	10	10	10	10	60	15.64	1	30	10	10	10	10	10	10	60	21.49	1	35	10	10	10	10	10	10	60	34.5	1	40	10	10	10	10	10	10	60	27.32	1	35	10	10	10	10	10	10	60	21.73	1
2	10	10	10	10	10	10	60	22.77	1	35	10	10	10	10	10	10	60	41.84	1	45	10	10	10	10	10	10	60	30.16	1	40	10	10	10	10	10	10	60	24.62	1	35	10	10	10	10	10	10	60	33.71	1
12	10	10	10	10	10	10	60	15.64	1	30	10	10	10	10	10	10	60	21.49	1	35	10	10	10	10	10	10	60	34.5	1	40	10	10	10	10	10	10	60	27.32	1	35	10	10	10	10	10	10	60	21.73	1
2	10	10	10	10	10	10	60	22.77	1	35	10	10	10	10	10	10	60	41.84	1	45	5	10	10	10	10	10	55	30.16	1	40	10	10	10	10	10	0	50	24.62	1	35	10	10	10	10	0	10	50	33.71	1
12	5	5	5	5	5	5	30	15.64	1	30	5	5	5	5	5	5	30	21.49	1	35	10	10	5	5	0	5	35	34.5	1	40	10	10	10	10	10	10	60	27.32	1	35	5	5	10	5	5	5	35	21.73	1
2	10	10	10	10	10	10	60	22.77	1	35	10	10	10	10	10	10	60	41.84	1	45	10	10	10	10	10	10	60	30.16	1	40	10	10	10	10	10	10	60	24.62	1	35	10	10	10	10	10	10	60	33.71	1
12	10	10	10	10	10	10	60	15.64	1	30	10	10	10	10	10	10	60	21.49	1	35	10	10	10	10	10	10	60	34.5	1	40	10	10	10	10	10	10	60	27.32	1	35	10	10	10	10	10	10	60	21.73	1
2	10	10	10	10	10	10	60	22.77	1	35	10	10	10	10	10	10	60	41.84	1	45	10	10	10	10	10	10	60	30.16	1	40	10	10	10	10	10	10	60	24.62	1	35	10	10	10	10	10	10	60	33.71	1
12	10	10	10	10	10	10	60	15.64	1	30	10	10	10	10	10	10	60	21.49	1	35	10	10	10	10	10	10	60	34.5	1	40	10	10	10	10	10	10	60	27.32	1	35	10	10	10	10	10	10	60	21.73	1
2	0	0	0	5	5	0	10	22.77	0	35	10	10	10	10	10	10	60	41.84	1	45	10	10	0	0	10	0	30	30.16	0	40	5	0	5	0	0	0	10	24.62	0	35	10	10	10	10	0	0	40	33.71	1
12	10	0	0	10	0	0	20	15.64	1	30	5	5	5	0	0	0	15	21.49	0	35	10	5	5	10	0	5	35	34.5	1	40	0	0	0	0	5	0	5	27.32	0	35	10	5	5	5	10	0	35	21.73	1
2	10	0	5	5	0	0	20	22.77	0	35	10	5	5	10	10	5	45	41.84	1	45	10	10	5	5	10	10	50	30.16	1	40	10	10	5	5	5	10	45	24.62	1	35	10	5	5	10	10	5	45	33.71	1
12	10	10	5	5	5	5	40	15.64	1	30	5	5	5	5	10	5	35	21.49	1	35	10	5	10	5	10	5	45	34.5	1	40	10	5	5	5	5	5	35	27.32	1	35	5	5	5	5	5	5	30	21.73	1
2	10	10	10	5	0	10	45	22.77	1	35	10	10	10	10	10	10	60	41.84	1	45	10	10	10	10	10	10	60	30.16	1	40	10	10	10	10	10	10	60	24.62	1	35	10	10	10	10	10	10	60	33.71	1
12	10	10	10	10	10	10	60	15.64	1	30	10	10	10	10	10	10	60	21.49	1	35	10	10	10	10	10	10	60	34.5	1	40	10	10	10	10	10	10	60	27.32	1	35	10	10	10	10	10	10	60	21.73	1
2	0	0	0	10	10	10	30	22.77	1	35	5	5	10	10	10	10	50	41.84	1	45	10	10	10	10	10	10	60	30.16	1	40	10	10	10	10	10	5	55	24.62	1	35	10	10	10	5	10	10	55	33.71	1
12	10	10	10	10	10	10	60	15.64	1	30	10	10	10	5	5	5	45	21.49	1	35	10	10	5	5	5	10	45	34.5	1	40	10	10	10	10	10	10	60	27.32	1	35	10	10	10	10	10	10	60	21.73	1
2	5	5	0	0	10	0	20	22.77	0	35	10	5	10	10	10	10	55	41.84	1	45	10	10	5	10	10	5	50	30.16	1	40	0	0	0	0	5	0	5	24.62	0	35	10	5	0	0	0	10	25	33.71	0
12	10	10	10	10	10	10	60	15.64	1	30	10	10	10	10	10	10	60	21.49	1	35	10	10	10	10	10	10	60	34.5	1	40	10	10	10	10	10	10	60	27.32	1	35	10	10	10	10	10	10	60	21.73	1
2	10	10	10	10	10	10	60	22.77	1	35	10	10	10	10	10	10	60	41.84	1	45	10	10	10	5	10	10	55	30.16	1	40	10	10	10	10	10	5	55	24.62	1	35	0	10	10	10	10	10	50	33.71	1
12	10	10	10	10	10	10	60	15.64	1	30	10	10	10	10	10	10	60	21.49	1	35	10	10	10	10	10	10	60	34.5	1	40	10	10	10	10	10	10	60	27.32	1	35	10	10	10	10	10	10	60	21.73	1
2	10	10	10	10	10	10	60	22.77	1	35	10	10	10	10	10	10	60	41.84	1	45	10	10	10	10	10	10	60	30.16	1	40	10	10	10	10	10	0	50	24.62	1	35	10	10	10	10	10	10	60	33.71	1
12	10	10	10	10	10	10	60	15.64	1	30	10	10	10	10	10	10	60	21.49	1	35	10	10	10	10	10	10	60	34.5	1	40	10	10	10	10	10	10	60	27.32	1	35	10	10	10	10	10	10	60	21.73	1
2	10	10	10	10	10	10	60	22.77	1	35	10	10	10	10	10	10	60	41.84	1	45	5	0	0	10	10	10	35	30.16	1	40	10	0	0	0	0	0	10	24.62	0	35	10	10	10	10	0	10	50	33.71	1
12	10	10	5	10	10	5	50	15.64	1	30	5	5	5	10	5	5	35	21.49	1	35	10	10	10	5	10	5	50	34.5	1	40	10	10	10	5	10	5	50	27.32	1	35	5	5	5	5	5	5	30	21.73	1
2	5	5	0	0	5	5	20	22.77	0	35	5	5	10	10	10	10	50	41.84	1	45	5	10	5	10	5	10	45	30.16	1	40	5	5	10	10	5	5	40	24.62	1	35	5	10	0	5	10	5	35	33.71	1
12	10	10	10	10	10	10	60	15.64	1	30	10	10	10	10	10	10	60	21.49	1	35	10	10	10	10	10	10	60	34.5	1	40	10	10	10	10	10	10	60	27.32	1	35	10	10	10	10	10	10	60	21.73	1
2	10	10	10	0	10	0	40	22.77	1	35	10	10	10	10	10	10	60	41.84	1	45	10	10	0	0	10	0	30	30.16	0	40	10	10	10	10	10	10	60	24.62	1	35	10	10	10	10	10	10	60	33.71	1
12	10	10	10	10	10	10	60	15.64	1	30	10	5	10	5	10	10	50	21.49	1	35	10	10	10	10	10	10	60	34.5	1	40	10	10	10	10	10	10	60	27.32	1	35	10	10	10	10	10	10	60	21.73	1
2	10	10	10	10	10	10	60	22.77	1	35	10	10	10	10	10	10	60	41.84	1	45	10	10	0	0	10	5	35	30.16	1	40	10	10	10	10	10	0	50	24.62	1	35	10	10	10	10	0	10	50	33.71	1
12	10	10	10	10	10	10	60	15.64	1	30	10	10	10	10	10	10	60	21.49	1	35	10	10	10	10	10	10	60	34.5	1	40	10	10	10	10	10	10	60	27.32	1	35	10	10	10	10	10	10	60	21.73	1
2	10	10	10	10	10	10	60	22.77	1	35	10	10	10	10	10	10	60	41.84	1	45	10	10	10	10	10	10	60	30.16	1	40	10	10	10	10	10	10	60	24.62	1	35	10	10	10	10	10	10	60	33.71	1
12	10	10	10	10	10	10	60	15.64	1	30	10	10	10	10	10	10	60	21.49	1	35	10	10	10	10	10	10	60	34.5	1	40	10	10	10	10	10	10	60	27.32	1	35	10	10	10	10	10	10	60	21.73	1
2	5	0	5	0	0	0	10	22.77	0	35	5	10	5	5	5	5	35	41.84	0	45	10	10	0	10	10	10	50	30.16	1	40	5	10	10	5	5	0	35	24.62	1	35	10	10	5	5	10	10	50	33.71	1
12	5	5	10	10	5	10	45	15.64	1	30	0	5	0	5	5	10	25	21.49	1	35	5	5	10	5	5	5	35	34.5	1	40	10	5	5	5	10	10	45	27.32	1	35	5	5	5	0	0	5	20	21.73	0
2	10	10	10	10	10	10	60	22.77	1	35	10	10	10	10	10	10	60	41.84	1	45	10	10	0	0	10	10	40	30.16	1	40	10	10	0	0	0	0	20	24.62	0	35	10	10	10	10	0	10	50	33.71	1
12	10	10	10	10	10	10	60	15.64	1	30	10	10	10	10	10	10	60	21.49	1	35	10	10	10	10	10	10	60	34.5	1	40	10	10	10	10	10	10	60	27.32	1	35	10	10	10	10	10	10	60	21.73	1
2	0	0	0	10	10	10	30	22.77	1	35	10	10	10	10	10	10	60	41.84	1	45	10	10	10	10	10	0	50	30.16	1	40	10	0	10	10	10	10	50	24.62	1	35	10	10	10	10	10	10	60	33.71	1
12	10	5	10	5	5	5	40	15.64	1	30	5	5	5	5	5	5	30	21.49	1	35	5	10	5	5	5	5	35	34.5	1	40	5	5	5	5	5	5	30	27.32	1	35	10	5	5	5	5	10	40	21.73	1
2	10	5	5	5	10	0	35	22.77	1	35	10	10	5	10	5	5	45	41.84	1	45	10	10	5	10	10	5	50	30.16	1	40	10	10	5	5	5	10	45	24.62	1	35	10	10	10	5	10	5	50	33.71	1
12	10	10	10	5	5	5	45	15.64	1	30	5	5	5	5	5	5	30	21.49	1	35	10	10	10	5	5	5	45	34.5	1	40	10	5	10	10	10	5	50	27.32	1	35	5	0	5	0	5	5	20	21.73	0
2	10	10	10	10	10	10	60	22.77	1	35	10	10	10	10	10	10	60	41.84	1	45	10	10	10	10	10	10	60	30.16	1	40	10	10	10	10	10	10	60	24.62	1	35	10	10	10	10	10	10	60	33.71	1
12	10	10	10	10	10	10	60	15.64	1	30	10	10	10	10	10	10	60	21.49	1	35	10	10	10	10	10	10	60	34.5	1	40	10	10	10	10	10	10	60	27.32	1	35	10	10	10	10	10	10	60	21.73	1
2	0	0	5	10	10	0	25	22.77	1	35	10	10	10	10	10	10	60	41.84	1	45	10	10	10	10	10	10	60	30.16	1	40	10	10	10	10	10	10	60	24.62	1	35	10	10	10	10	10	10	60	33.71	1
12	10	10	10	10	10	10	60	15.64	1	30	10	10	10	10	10	10	60	21.49	1	35	10	10	10	10	10	10	60	34.5	1	40	10	10	10	10	10	10	60	27.32	1	35	10	10	10	10	10	10	60	21.73	1
2	10	10	10	10	10	10	60	22.77	1	35	10	10	10	10	10	10	60	41.84	1	45	10	10	10	10	10	10	60	30.16	1	40	10	10	10	10	10	10	60	24.62	1	35	10	10	10	10	10	10	60	33.71	1
12	5	5	5	5	5	5	30	15.64	1	30	5	10	10	5	5	5	40	21.49	1	35	10	10	10	5	0	5	40	34.5	1	40	10	10	10	5	5	5	45	27.32	1	35	10	10	5	5	5	5	40	21.73	1
2	10	5	5	0	0	10	30	22.77	1	35	10	10	0	10	0	0	30	41.84	0	45	10	10	10	10	10	10	60	30.16	1	40	5	5	10	10	5	5	40	24.62	1	35	10	10	5	5	0	5	35	33.71	1
12	10	10	5	5	5	5	40	15.64	1	30	5	10	5	5	5	5	35	21.49	1	35	10	10	10	10	5	5	50	34.5	1	40	10	10	5	5	5	10	45	27.32	1	35	5	10	5	5	5	10	40	21.73	1
2	10	10	10	10	10	10	60	22.77	1	35	10	10	10	10	10	10	60	41.84	1	45	10	10	10	10	10	10	60	30.16	1	40	10	10	10	10	10	10	60	24.62	1	35	10	10	10	10	10	10	60	33.71	1
12	10	10	10	10	10	10	60	15.64	1	30	10	10	10	10	10	10	60	21.49	1	35	10	10	10	10	10	10	60	34.5	1	40	10	10	10	10	10	10	60	27.32	1	35	10	10	10	10	10	10	60	21.73	1
2	10	10	10	10	10	10	60	22.77	1	35	10	10	10	10	10	10	60	41.84	1	45	10	10	10	10	10	10	60	30.16	1	40	10	10	10	10	10	10	60	24.62	1	35	10	10	10	10	10	5	55	33.71	1
12	5	5	0	0	0	0	10	15.64	0	30	0	0	0	0	0	0	0	21.49	0	35	0	0	5	5	5	5	20	34.5	0	40	5	5	0	0	0	0	10	27.32	0	35	0	0	0	0	0	0	0	21.73	0
2	10	10	10	10	10	10	60	22.77	1	35	10	10	10	10	10	10	60	41.84	1	45	10	10	10	10	10	10	60	30.16	1	40	10	10	10	10	10	10	60	24.62	1	35	10	10	10	10	10	10	60	33.71	1
12	10	10	10	10	10	10	60	15.64	1	30	10	10	10	10	10	10	60	21.49	1	35	10	10	10	10	10	10	60	34.5	1	40	10	10	10	10	10	10	60	27.32	1	35	10	10	10	10	10	10	60	21.73	1
2	10	10	10	10	10	10	60	22.77	1	35	10	10	10	10	10	10	60	41.84	1	45	10	10	10	10	10	10	60	30.16	1	40	10	10	10	10	10	10	60	24.62	1	35	10	10	10	10	10	10	60	33.71	1
12	10	10	10	10	10	10	60	15.64	1	30	10	10	10	10	10	10	60	21.49	1	35	10	10	10	10	10	10	60	34.5	1	40	10	10	10	10	10	10	60	27.32	1	35	10	10	10	10	10	10	60	21.73	1
2	10	10	10	10	10	10	60	22.77	1	35	10	5	10	10	10	5	50	41.84	1	45	10	10	10	5	10	10	55	30.16	1	40	10	10	10	10	10	5	55	24.62	1	35	10	5	10	10	10	10	55	33.71	1
12	5	5	0	0	0	0	10	15.64	0	30	5	0	0	5	5	5	20	21.49	0	35	0	0	5	5	5	5	20	34.5	0	40	5	5	0	0	0	0	10	27.32	0	35	5	0	0	0	0	0	5	21.73	0
2	10	10	5	10	10	10	55	22.77	1	35	10	10	10	10	10	10	60	41.84	1	45	10	5	5	10	10	10	50	30.16	1	40	10	10	5	10	10	5	50	24.62	1	35	10	10	10	10	10	10	60	33.71	1
12	10	10	10	10	10	10	60	15.64	1	30	10	10	10	10	10	10	60	21.49	1	35	10	10	10	10	10	10	60	34.5	1	40	10	10	10	10	10	10	60	27.32	1	35	10	10	10	10	10	10	60	21.73	1
2	10	10	10	10	10	10	60	22.77	1	35	10	10	10	10	10	10	60	41.84	1	45	10	10	10	10	10	10	60	30.16	1	40	10	10	10	10	10	10	60	24.62	1	35	10	10	10	10	10	10	60	33.71	1
12	5	10	10	5	10	10	50	15.64	1	30	10	10	10	10	10	10	60	21.49	1	35	10	10	10	10	10	10	60	34.5	1	40	10	10	10	10	10	10	60	27.32	1	35	5	5	10	10	10	10	50	21.73	1
2	10	10	10	10	10	10	60	22.77	1	35	10	10	10	10	10	10	60	41.84	1	45	10	10	10	5	10	10	55	30.16	1	40	10	10	10	10	10	10	60	24.62	1	35	10	10	10	10	10	10	60	33.71	1
12	10	10	10	10	10	10	60	15.64	1	30	10	10	10	10	10	10	60	21.49	1	35	10	10	10	10	10	10	60	34.5	1	40	10	10	10	10	10	10	60	27.32	1	35	10	10	10	10	10	10	60	21.73	1
2	10	10	10	10	10	10	60	22.77	1	35	10	10	10	10	10	10	60	41.84	1	45	10	10	10	10	10	10	60	30.16	1	40	10	10	10	10	10	10	60	24.62	1	35	10	10	10	10	10	10	60	33.71	1
12	10	10	10	10	10	10	60	15.64	1	30	10	10	10	10	10	10	60	21.49	1	35	10	10	10	10	10	10	60	34.5	1	40	10	10	10	10	10	10	60	27.32	1	35	10	10	10	10	10	10	60	21.73	1
2	0	0	0	0	10	0	10	22.77	0	35	10	10	5	5	10	5	45	41.84	1	45	10	5	0	10	10	10	45	30.16	1	40	5	5	0	10	0	0	20	24.62	0	35	10	10	0	0	10	10	40	33.71	1
12	10	10	5	10	5	5	45	15.64	1	30	5	10	10	5	5	5	40	21.49	1	35	5	10	10	10	5	5	45	34.5	1	40	10	10	5	5	10	5	45	27.32	1	35	5	5	5	5	5	5	30	21.73	1
2	10	10	5	5	10	10	50	22.77	1	35	10	10	10	10	10	10	60	41.84	1	45	10	10	10	10	10	10	60	30.16	1	40	10	5	10	5	10	0	40	24.62	1	35	10	10	10	5	10	10	55	33.71	1
12	10	10	10	10	10	10	60	15.64	1	30	10	10	10	5	5	10	50	21.49	1	35	10	10	10	10	0	10	50	34.5	1	40	10	10	10	10	10	10	60	27.32	1	35	10	10	10	10	10	10	60	21.73	1
2	10	10	10	10	10	10	60	22.77	1	35	10	10	10	10	10	10	60	41.84	1	45	10	10	10	10	10	10	60	30.16	1	40	10	10	10	10	10	10	60	24.62	1	35	10	10	10	10	10	10	60	33.71	1
12	10	10	10	10	10	10	60	15.64	1	30	10	10	10	10	10	10	60	21.49	1	35	10	10	10	10	10	10	60	34.5	1	40	10	10	10	10	10	10	60	27.32	1	35	10	10	10	10	10	10	60	21.73	1
2	10	10	10	5	5	5	45	22.77	1	35	10	10	10	10	10	10	60	41.84	1	45	5	5	10	10	10	10	50	30.16	1	40	10	10	5	5	10	10	50	24.62	1	35	10	10	5	5	5	5	40	33.71	1
12	10	10	10	10	10	10	60	15.64	1	30	10	10	10	10	10	10	60	21.49	1	35	10	10	10	10	10	10	60	34.5	1	40	10	10	10	10	10	10	60	27.32	1	35	10	10	10	10	10	10	60	21.73	1
2	10	10	10	10	10	10	60	22.77	1	35	10	10	10	10	10	10	60	41.84	1	45	5	5	5	10	10	10	45	30.16	1	40	10	10	5	5	5	5	40	24.62	1	35	5	5	5	5	5	5	30	33.71	0
12	5	5	0	0	0	0	10	15.64	0	30	5	0	0	0	0	0	5	21.49	0	35	0	0	0	0	0	0	0	34.5	0	40	10	0	0	0	0	0	10	27.32	0	35	10	5	0	0	0	0	15	21.73	0
2	10	10	10	10	10	10	60	22.77	1	35	10	10	10	10	10	10	60	41.84	1	45	10	10	10	10	10	10	60	30.16	1	40	10	10	10	10	10	10	60	24.62	1	35	10	10	0	0	0	0	20	33.71	0
12	10	10	10	10	10	10	60	15.64	1	30	10	10	10	10	10	10	60	21.49	1	35	10	10	10	10	10	10	60	34.5	1	40	10	10	10	10	10	10	60	27.32	1	35	10	10	10	10	10	10	60	21.73	1
2	10	5	5	5	5	10	40	22.77	1	35	5	10	10	10	5	5	45	41.84	1	45	10	10	5	5	10	10	50	30.16	1	40	5	5	10	10	10	5	45	24.62	1	35	10	10	5	5	5	10	45	33.71	1
12	10	10	10	10	10	10	60	15.64	1	30	10	10	10	0	0	10	40	21.49	1	35	10	10	10	10	10	10	60	34.5	1	40	10	10	10	10	10	10	60	27.32	1	35	10	10	10	10	10	10	60	21.73	1
2	5	0	0	0	5	0	10	22.77	0	35	5	5	5	5	10	10	40	41.84	0	45	10	5	0	5	5	10	35	30.16	1	40	0	5	0	5	5	0	15	24.62	0	35	10	10	5	5	5	10	45	33.71	1
12	10	5	10	10	5	5	45	15.64	1	30	5	10	10	10	5	5	45	21.49	1	35	5	10	10	5	5	5	40	34.5	1	40	5	5	10	10	5	10	45	27.32	1	35	5	10	5	5	10	10	45	21.73	1
2	10	10	10	10	10	10	60	22.77	1	35	10	10	5	10	10	5	50	41.84	1	45	10	10	0	10	10	0	40	30.16	1	40	10	10	5	5	5	0	35	24.62	1	35	10	10	10	10	0	10	50	33.71	1
12	10	10	10	10	10	10	60	15.64	1	30	10	10	10	10	10	10	60	21.49	1	35	10	10	10	10	10	10	60	34.5	1	40	10	10	10	10	10	10	60	27.32	1	35	10	10	10	10	10	10	60	21.73	1
2	10	10	10	10	10	10	60	22.77	1	35	10	10	10	10	10	10	60	41.84	1	45	10	10	10	10	10	10	60	30.16	1	40	10	10	10	10	10	10	60	24.62	1	35	10	10	10	10	10	10	60	33.71	1
12	10	10	10	10	10	10	60	15.64	1	30	10	10	10	10	10	10	60	21.49	1	35	10	10	10	10	10	10	60	34.5	1	40	10	10	10	10	10	10	60	27.32	1	35	10	10	10	10	10	10	60	21.73	1
2	10	0	5	5	10	5	35	22.77	1	35	10	10	10	10	10	5	55	41.84	1	45	10	10	5	5	10	10	50	30.16	1	40	10	5	10	10	5	5	45	24.62	1	35	10	10	5	0	10	10	45	33.71	1
12	10	10	5	10	10	10	55	15.64	1	30	10	5	5	10	5	10	45	21.49	1	35	10	10	5	5	10	5	45	34.5	1	40	10	10	5	10	10	10	55	27.32	1	35	5	0	10	0	5	5	25	21.73	1
2	10	0	5	5	0	5	25	22.77	1	35	10	5	5	10	5	5	40	41.84	0	45	10	10	5	10	5	5	45	30.16	1	40	10	10	10	10	5	5	50	24.62	1	35	10	10	5	5	10	5	45	33.71	1
12	10	10	10	10	5	5	50	15.64	1	30	5	10	10	5	5	10	45	21.49	1	35	10	10	10	10	5	5	50	34.5	1	40	10	10	10	10	5	5	50	27.32	1	35	10	10	10	5	10	10	55	21.73	1
2	10	5	10	10	5	10	50	22.77	1	35	10	5	10	10	10	5	50	41.84	1	45	10	10	5	10	10	10	55	30.16	1	40	10	10	10	10	10	10	60	24.62	1	35	10	10	10	10	10	10	60	33.71	1
12	10	10	10	10	10	10	60	15.64	1	30	5	5	10	10	10	10	50	21.49	1	35	10	10	10	10	10	10	60	34.5	1	40	10	10	10	10	10	10	60	27.32	1	35	10	10	10	10	10	10	60	21.73	1
2	5	5	5	10	5	5	35	22.77	1	35	10	10	10	10	10	10	60	41.84	1	45	10	10	10	10	10	10	60	30.16	1	40	10	10	10	10	10	0	50	24.62	1	35	10	10	10	10	0	10	50	33.71	1
12	5	5	10	5	10	10	45	15.64	1	30	0	10	5	5	5	10	35	21.49	1	35	10	10	10	10	0	10	50	34.5	1	40	5	5	5	5	5	5	30	27.32	1	35	10	5	5	10	10	10	50	21.73	1
2	10	5	5	10	10	10	50	22.77	1	35	10	10	5	5	10	10	50	41.84	1	45	10	10	5	10	10	10	55	30.16	1	40	10	5	10	5	10	10	50	24.62	1	35	10	10	10	10	10	10	60	33.71	1
12	10	10	10	10	10	10	60	15.64	1	30	5	5	10	10	10	10	50	21.49	1	35	10	10	10	10	10	10	60	34.5	1	40	10	10	10	10	10	10	60	27.32	1	35	10	10	10	10	10	10	60	21.73	1
2	10	10	10	10	10	10	60	22.77	1	35	10	10	10	10	10	10	60	41.84	1	45	10	10	10	10	10	10	60	30.16	1	40	10	10	10	10	10	0	50	24.62	1	35	10	10	10	10	0	10	50	33.71	1
12	10	10	10	10	10	10	60	15.64	1	30	10	10	10	10	10	10	60	21.49	1	35	10	10	10	10	10	10	60	34.5	1	40	10	10	10	10	10	10	60	27.32	1	35	10	10	10	10	10	10	60	21.73	1
2	10	10	10	10	10	10	60	22.77	1	35	10	10	10	10	10	10	60	41.84	1	45	10	10	0	10	10	10	50	30.16	1	40	10	10	10	10	10	0	50	24.62	1	35	10	10	10	10	10	10	60	33.71	1
12	10	10	10	10	10	10	60	15.64	1	30	10	10	10	10	10	10	60	21.49	1	35	10	10	10	10	10	10	60	34.5	1	40	10	10	10	10	10	10	60	27.32	1	35	10	10	10	10	10	10	60	21.73	1
2	10	5	5	5	5	0	30	22.77	1	35	10	10	5	5	10	10	50	41.84	1	45	10	10	5	5	5	5	40	30.16	1	40	10	10	5	5	10	5	45	24.62	1	35	10	10	5	5	10	5	45	33.71	1
12	10	10	10	10	5	10	55	15.64	1	30	5	10	10	10	5	5	45	21.49	1	35	5	10	5	5	5	5	35	34.5	1	40	5	5	5	5	5	5	30	27.32	1	35	5	5	5	5	5	5	30	21.73	1
2	10	10	10	10	10	10	60	22.77	1	35	10	10	10	10	10	10	60	41.84	1	45	10	10	10	10	10	10	60	30.16	1	40	10	10	10	10	10	10	60	24.62	1	35	10	10	10	10	10	10	60	33.71	1
12	10	10	10	10	10	5	55	15.64	1	30	10	10	10	10	10	10	60	21.49	1	35	10	10	10	5	5	10	50	34.5	1	40	10	10	10	10	5	5	50	27.32	1	35	10	5	10	10	10	10	55	21.73	1
2	10	10	10	10	10	10	60	22.77	1	35	10	10	10	10	10	10	60	41.84	1	45	10	10	0	10	10	10	50	30.16	1	40	10	10	10	10	10	10	60	24.62	1	35	10	10	10	10	10	10	60	33.71	1
12	10	10	10	10	10	10	60	15.64	1	30	10	10	10	10	10	10	60	21.49	1	35	10	10	10	10	10	10	60	34.5	1	40	10	10	10	10	10	10	60	27.32	1	35	10	10	10	10	10	10	60	21.73	1
2	10	10	10	0	0	0	30	22.77	1	35	10	10	10	10	10	10	60	41.84	1	45	10	10	10	10	10	10	60	30.16	1	40	10	10	10	10	10	0	50	24.62	1	35	10	10	10	10	10	10	60	33.71	1
12	10	10	10	10	10	10	60	15.64	1	30	5	10	5	10	10	10	50	21.49	1	35	10	10	10	10	10	10	60	34.5	1	40	10	10	10	10	10	10	60	27.32	1	35	10	10	10	10	10	10	60	21.73	1
2	10	10	10	5	5	0	40	22.77	1	35	10	10	10	10	10	10	60	41.84	1	45	10	10	0	10	10	10	50	30.16	1	40	10	10	10	10	10	0	50	24.62	1	35	10	10	5	5	0	10	40	33.71	1
12	10	10	10	10	10	5	55	15.64	1	30	5	5	5	5	5	5	30	21.49	1	35	10	10	5	10	5	10	50	34.5	1	40	10	10	5	10	5	10	50	27.32	1	35	5	10	5	10	5	10	45	21.73	1
2	5	5	10	10	10	5	45	22.77	1	35	5	10	10	5	5	5	40	41.84	0	45	10	10	5	5	5	5	40	30.16	1	40	10	5	5	5	5	5	35	24.62	1	35	5	5	5	0	0	0	15	33.71	0
12	5	5	0	0	0	0	10	15.64	0	30	5	0	0	5	5	5	20	21.49	0	35	5	5	5	5	0	0	20	34.5	0	40	0	0	0	0	0	0	0	27.32	0	35	0	0	0	0	0	0	0	21.73	0
2	10	10	10	10	10	10	60	22.77	1	35	10	0	10	10	10	10	50	41.84	1	45	10	10	10	10	10	10	60	30.16	1	40	10	10	10	10	10	0	50	24.62	1	35	10	10	10	10	10	10	60	33.71	1
12	10	10	5	10	5	5	45	15.64	1	30	5	5	10	10	5	10	45	21.49	1	35	10	10	5	10	5	5	45	34.5	1	40	10	5	5	10	10	5	45	27.32	1	35	5	5	5	10	5	5	35	21.73	1
2	10	0	0	0	0	0	10	22.77	0	35	10	5	5	5	5	10	40	41.84	0	45	10	10	0	10	10	10	50	30.16	1	40	5	10	5	10	10	0	40	24.62	1	35	10	10	10	10	10	10	60	33.71	1
12	10	10	10	10	10	10	60	15.64	1	30	10	10	10	10	10	10	60	21.49	1	35	10	10	10	10	10	10	60	34.5	1	40	10	10	10	10	10	10	60	27.32	1	35	10	10	10	10	10	10	60	21.73	1
2	10	10	10	10	10	10	60	22.77	1	35	10	10	10	10	10	10	60	41.84	1	45	10	10	10	10	10	10	60	30.16	1	40	10	10	10	10	10	10	60	24.62	1	35	10	10	10	10	10	10	60	33.71	1
12	10	10	10	10	10	10	60	15.64	1	30	10	10	10	10	10	10	60	21.49	1	35	10	10	10	10	10	10	60	34.5	1	40	10	10	10	10	10	10	60	27.32	1	35	10	10	10	10	10	10	60	21.73	1
2	10	10	10	10	5	10	55	22.77	1	35	10	10	10	10	10	10	60	41.84	1	45	10	10	10	10	10	10	60	30.16	1	40	10	10	10	10	10	10	60	24.62	1	35	10	10	10	10	10	10	60	33.71	1
12	0	10	10	0	10	10	40	15.64	1	30	0	10	10	10	5	5	40	21.49	1	35	10	10	10	5	0	10	45	34.5	1	40	5	5	10	10	5	5	40	27.32	1	35	10	5	5	10	10	5	45	21.73	1
2	10	10	10	10	10	10	60	22.77	1	35	10	10	10	10	10	10	60	41.84	1	45	10	10	10	10	10	10	60	30.16	1	40	10	10	10	10	10	10	60	24.62	1	35	10	10	10	10	10	10	60	33.71	1
12	10	10	10	10	10	10	60	15.64	1	30	5	5	5	10	5	5	35	21.49	1	35	10	10	10	10	5	10	55	34.5	1	40	5	5	10	10	10	10	50	27.32	1	35	10	10	10	10	10	10	60	21.73	1
2	5	5	5	0	0	0	15	22.77	0	35	5	0	5	5	10	10	35	41.84	0	45	10	10	0	5	5	0	30	30.16	0	40	10	10	10	10	10	5	55	24.62	1	35	10	10	5	5	10	10	50	33.71	1
12	10	10	10	10	10	10	60	15.64	1	30	10	10	10	10	10	10	60	21.49	1	35	10	10	10	10	10	10	60	34.5	1	40	10	10	10	10	10	10	60	27.32	1	35	10	10	10	10	10	10	60	21.73	1
2	10	10	10	10	10	10	60	22.77	1	35	10	10	10	10	10	10	60	41.84	1	45	10	10	10	10	10	10	60	30.16	1	40	10	10	10	10	10	10	60	24.62	1	35	10	10	10	10	10	10	60	33.71	1
12	10	10	10	10	10	10	60	15.64	1	30	10	10	10	10	10	10	60	21.49	1	35	10	10	10	10	10	10	60	34.5	1	40	10	10	10	10	10	10	60	27.32	1	35	10	10	10	10	10	10	60	21.73	1
2	10	10	10	0	5	5	40	22.77	1	35	5	5	5	5	5	5	30	41.84	0	45	10	10	10	5	5	10	50	30.16	1	40	10	10	10	10	10	5	55	24.62	1	35	10	10	10	5	10	5	50	33.71	1
12	10	10	10	10	10	10	60	15.64	1	30	10	10	10	10	10	10	60	21.49	1	35	10	10	10	10	10	10	60	34.5	1	40	10	10	10	10	10	10	60	27.32	1	35	10	10	10	10	10	10	60	21.73	1
2	10	10	10	10	0	10	50	22.77	1	35	10	10	10	10	10	10	60	41.84	1	45	10	10	5	10	10	10	55	30.16	1	40	10	10	10	10	10	5	55	24.62	1	35	10	10	10	10	10	10	60	33.71	1
12	10	10	10	10	10	10	60	15.64	1	30	10	10	10	10	10	10	60	21.49	1	35	10	10	10	10	10	10	60	34.5	1	40	10	10	10	10	10	10	60	27.32	1	35	10	10	10	10	10	10	60	21.73	1
2	10	10	10	10	10	0	50	22.77	1	35	10	10	10	10	10	10	60	41.84	1	45	10	10	0	10	10	10	50	30.16	1	40	10	10	10	10	10	10	60	24.62	1	35	10	10	10	10	0	0	40	33.71	1
12	10	10	10	10	10	10	60	15.64	1	30	5	10	10	10	10	10	55	21.49	1	35	10	10	10	10	10	10	60	34.5	1	40	10	10	10	10	10	10	60	27.32	1	35	10	10	10	10	10	10	60	21.73	1
2	5	0	5	5	5	5	25	22.77	1	35	10	10	10	10	10	5	55	41.84	1	45	10	10	0	5	5	10	40	30.16	1	40	10	10	10	10	5	10	55	24.62	1	35	10	10	5	5	10	5	45	33.71	1
12	10	5	5	5	0	0	25	15.64	1	30	0	5	5	5	5	5	25	21.49	1	35	10	10	5	10	5	10	50	34.5	1	40	10	10	10	5	5	5	45	27.32	1	35	10	0	0	5	5	5	25	21.73	1
2	10	10	10	10	10	10	60	22.77	1	35	10	10	10	10	10	10	60	41.84	1	45	5	10	0	5	10	10	40	30.16	1	40	10	10	10	10	10	0	50	24.62	1	35	10	10	10	10	0	10	50	33.71	1
12	10	10	10	10	10	10	60	15.64	1	30	10	10	10	10	10	5	55	21.49	1	35	5	10	10	10	10	10	55	34.5	1	40	10	10	10	10	10	10	60	27.32	1	35	10	10	10	10	10	10	60	21.73	1
2	10	10	10	10	10	10	60	22.77	1	35	10	10	10	10	10	10	60	41.84	1	45	10	10	10	10	10	10	60	30.16	1	40	10	10	10	10	10	10	60	24.62	1	35	10	10	10	10	10	10	60	33.71	1
12	5	5	0	0	0	0	10	15.64	0	30	5	0	0	5	0	0	10	21.49	0	35	10	10	0	0	0	0	20	34.5	0	40	0	0	0	0	0	0	0	27.32	0	35	0	0	0	0	0	0	0	21.73	0
2	10	0	10	10	10	10	50	22.77	1	35	10	10	10	10	10	10	60	41.84	1	45	10	10	10	10	10	10	60	30.16	1	40	10	10	10	10	10	10	60	24.62	1	35	10	10	5	10	10	10	55	33.71	1
12	10	10	10	10	10	10	60	15.64	1	30	10	10	10	10	10	10	60	21.49	1	35	10	10	10	10	10	10	60	34.5	1	40	10	10	10	10	10	10	60	27.32	1	35	10	10	10	10	10	10	60	21.73	1
2	10	10	10	10	10	0	50	22.77	1	35	10	10	10	10	10	10	60	41.84	1	45	10	10	0	0	10	10	40	30.16	1	40	10	10	10	10	0	0	40	24.62	1	35	10	10	10	10	10	0	50	33.71	1
12	10	10	10	10	10	10	60	15.64	1	30	10	10	10	10	10	10	60	21.49	1	35	10	10	10	10	10	10	60	34.5	1	40	10	10	10	10	10	10	60	27.32	1	35	10	10	10	10	10	10	60	21.73	1
2	10	10	10	10	10	10	60	22.77	1	35	10	10	10	10	10	10	60	41.84	1	45	10	10	10	10	10	10	60	30.16	1	40	10	10	10	10	10	10	60	24.62	1	35	10	10	10	10	10	10	60	33.71	1
12	10	10	10	10	10	10	60	15.64	1	30	10	10	10	10	10	10	60	21.49	1	35	10	10	10	10	10	10	60	34.5	1	40	10	10	10	10	10	10	60	27.32	1	35	10	10	10	10	10	10	60	21.73	1
2	5	5	5	5	5	5	30	22.77	1	35	10	5	10	10	5	5	45	41.84	1	45	10	10	5	10	10	10	55	30.16	1	40	10	10	5	5	5	5	40	24.62	1	35	5	5	5	5	10	10	40	33.71	1
12	10	10	10	10	10	10	60	15.64	1	30	10	10	10	10	5	10	55	21.49	1	35	10	10	5	5	10	5	45	34.5	1	40	10	5	10	10	5	5	45	27.32	1	35	5	5	10	5	5	5	35	21.73	1
2	10	10	10	10	10	5	55	22.77	1	35	10	10	10	10	10	10	60	41.84	1	45	10	10	0	10	10	10	50	30.16	1	40	10	10	10	10	5	0	45	24.62	1	35	10	10	10	10	10	10	60	33.71	1
12	10	10	10	10	10	10	60	15.64	1	30	10	10	10	10	10	10	60	21.49	1	35	10	10	10	10	10	10	60	34.5	1	40	10	10	10	10	10	10	60	27.32	1	35	10	10	10	10	10	10	60	21.73	1
2	10	10	10	10	10	10	60	22.77	1	35	10	10	10	10	10	10	60	41.84	1	45	10	10	10	10	10	10	60	30.16	1	40	10	10	10	10	10	10	60	24.62	1	35	10	10	10	10	10	10	60	33.71	1
12	10	10	10	10	10	10	60	15.64	1	30	10	10	10	10	10	10	60	21.49	1	35	10	10	10	10	10	10	60	34.5	1	40	10	10	10	10	10	10	60	27.32	1	35	10	10	10	10	10	10	60	21.73	1
2	10	5	5	0	0	0	20	22.77	0	35	10	10	10	10	10	10	60	41.84	1	45	10	10	5	10	10	10	55	30.16	1	40	10	10	10	10	10	10	60	24.62	1	35	10	10	0	0	0	10	30	33.71	0
12	10	10	10	10	10	10	60	15.64	1	30	10	10	10	10	10	10	60	21.49	1	35	10	10	10	10	10	10	60	34.5	1	40	10	10	10	10	10	10	60	27.32	1	35	10	10	10	10	10	10	60	21.73	1
2	10	10	10	10	10	10	60	22.77	1	35	10	10	10	10	10	10	60	41.84	1	45	10	10	10	10	10	10	60	30.16	1	40	10	10	10	10	10	10	60	24.62	1	35	10	10	10	10	10	10	60	33.71	1
12	5	5	5	10	10	5	40	15.64	1	30	5	5	5	5	5	5	30	21.49	1	35	10	10	5	5	0	5	35	34.5	1	40	10	10	10	10	5	5	50	27.32	1	35	5	5	10	10	10	10	50	21.73	1
2	10	10	10	10	10	10	60	22.77	1	35	10	10	10	10	10	10	60	41.84	1	45	10	10	0	10	10	10	50	30.16	1	40	5	10	10	10	10	0	45	24.62	1	35	10	10	10	10	10	10	60	33.71	1
12	10	10	10	10	10	10	60	15.64	1	30	10	10	10	10	10	10	60	21.49	1	35	10	10	10	10	10	10	60	34.5	1	40	10	10	10	10	10	10	60	27.32	1	35	10	10	10	10	10	10	60	21.73	1
2	10	10	10	10	10	10	60	22.77	1	35	10	10	10	10	10	10	60	41.84	1	45	10	10	10	10	10	10	60	30.16	1	40	10	5	10	10	10	10	55	24.62	1	35	10	10	10	10	10	10	60	33.71	1
12	0	0	0	0	0	0	0	15.64	0	30	0	0	0	0	0	0	0	21.49	0	35	0	0	0	0	0	0	0	34.5	0	40	10	10	0	0	0	0	20	27.32	0	35	0	0	0	0	0	0	0	21.73	0
2	10	10	10	10	10	10	60	22.77	1	35	10	10	10	10	10	10	60	41.84	1	45	10	10	10	10	10	10	60	30.16	1	40	10	10	10	10	10	10	60	24.62	1	35	10	10	10	10	10	10	60	33.71	1
12	10	10	10	10	10	10	60	15.64	1	30	10	10	10	10	10	10	60	21.49	1	35	10	10	10	10	10	10	60	34.5	1	40	10	10	10	10	10	10	60	27.32	1	35	10	5	10	10	5	10	50	21.73	1
2	10	10	10	10	10	10	60	22.77	1	35	10	10	10	10	10	10	60	41.84	1	45	10	10	0	10	10	10	50	30.16	1	40	10	0	10	10	10	10	50	24.62	1	35	10	10	10	10	0	10	50	33.71	1
12	10	10	10	10	10	10	60	15.64	1	30	10	10	10	10	10	10	60	21.49	1	35	10	10	10	10	10	10	60	34.5	1	40	10	10	10	10	10	10	60	27.32	1	35	10	10	10	10	10	10	60	21.73	1
2	10	10	10	10	0	5	45	22.77	1	35	10	10	10	10	10	10	60	41.84	1	45	10	10	10	10	10	10	60	30.16	1	40	10	10	10	10	10	10	60	24.62	1	35	10	10	5	10	10	10	55	33.71	1
12	5	5	10	5	5	5	35	15.64	1	30	5	5	0	0	0	0	10	21.49	0	35	10	10	5	5	0	10	40	34.5	1	40	10	10	10	5	5	5	45	27.32	1	35	5	5	10	5	5	5	35	21.73	1
2	10	10	10	10	0	10	50	22.77	1	35	10	10	10	10	10	10	60	41.84	1	45	10	5	5	10	10	10	50	30.16	1	40	10	10	10	10	10	10	60	24.62	1	35	10	10	10	10	10	10	60	33.71	1
12	10	10	10	10	10	10	60	15.64	1	30	5	5	10	10	10	10	50	21.49	1	35	10	10	10	10	5	10	55	34.5	1	40	10	10	10	10	10	10	60	27.32	1	35	10	10	10	10	10	10	60	21.73	1
2	0	0	10	10	10	10	40	22.77	1	35	10	10	10	10	10	10	60	41.84	1	45	10	10	0	10	10	10	50	30.16	1	40	10	10	10	10	0	10	50	24.62	1	35	10	10	10	10	10	10	60	33.71	1
12	10	10	10	5	5	10	50	15.64	1	30	10	10	10	10	10	10	60	21.49	1	35	10	10	10	10	10	10	60	34.5	1	40	10	10	10	10	10	10	60	27.32	1	35	10	10	10	10	10	10	60	21.73	1
2	10	10	10	10	10	10	60	22.77	1	35	10	10	10	10	10	10	60	41.84	1	45	10	10	10	10	10	10	60	30.16	1	40	10	10	10	10	10	10	60	24.62	1	35	10	10	10	10	10	10	60	33.71	1
12	10	10	10	10	10	10	60	15.64	1	30	0	5	5	5	0	0	15	21.49	0	35	10	10	10	10	0	10	50	34.5	1	40	10	10	10	10	10	10	60	27.32	1	35	10	10	10	10	10	10	60	21.73	1
2	10	10	10	10	10	10	60	22.77	1	35	10	10	10	10	10	10	60	41.84	1	45	10	10	10	10	10	10	60	30.16	1	40	10	10	10	10	10	10	60	24.62	1	35	10	10	10	10	10	10	60	33.71	1
12	10	10	10	10	10	10	60	15.64	1	30	10	10	10	10	10	10	60	21.49	1	35	10	10	10	10	10	10	60	34.5	1	40	10	10	10	10	10	10	60	27.32	1	35	10	10	10	10	10	10	60	21.73	1
2	10	10	0	0	10	0	30	22.77	1	35	10	10	10	10	10	10	60	41.84	1	45	10	10	10	10	10	10	60	30.16	1	40	10	10	10	10	10	0	50	24.62	1	35	10	10	10	10	0	10	50	33.71	1
12	10	10	10	10	10	10	60	15.64	1	30	5	5	5	5	10	5	35	21.49	1	35	10	10	5	10	5	10	50	34.5	1	40	10	5	10	5	10	5	45	27.32	1	35	5	5	5	5	5	5	30	21.73	1
2	10	10	10	10	10	10	60	22.77	1	35	10	10	10	10	10	10	60	41.84	1	45	10	10	10	10	10	10	60	30.16	1	40	10	10	10	10	10	10	60	24.62	1	35	10	10	10	10	10	10	60	33.71	1
12	10	10	10	10	10	10	60	15.64	1	30	10	10	10	10	10	10	60	21.49	1	35	10	10	10	10	10	10	60	34.5	1	40	10	10	10	10	10	10	60	27.32	1	35	10	10	10	10	10	10	60	21.73	1
2	10	10	10	10	10	10	60	22.77	1	35	10	10	10	10	10	10	60	41.84	1	45	10	10	0	10	10	10	50	30.16	1	40	10	10	10	10	10	0	50	24.62	1	35	10	10	10	10	10	10	60	33.71	1
12	5	5	5	5	5	5	30	15.64	1	30	10	10	5	5	10	10	50	21.49	1	35	10	10	10	10	10	10	60	34.5	1	40	10	10	10	10	10	10	60	27.32	1	35	10	10	10	10	10	10	60	21.73	1
2	10	10	10	10	10	10	60	22.77	1	35	10	10	10	10	10	10	60	41.84	1	45	10	10	10	10	10	10	60	30.16	1	40	10	10	10	10	10	10	60	24.62	1	35	10	10	10	10	10	10	60	33.71	1
12	10	10	10	10	10	10	60	15.64	1	30	10	10	10	10	10	10	60	21.49	1	35	10	10	10	10	10	10	60	34.5	1	40	10	10	10	10	10	10	60	27.32	1	35	10	10	10	10	10	10	60	21.73	1
2	10	10	10	10	10	10	60	22.77	1	35	10	10	10	10	10	10	60	41.84	1	45	10	10	10	10	10	10	60	30.16	1	40	10	10	10	10	10	0	50	24.62	1	35	10	10	10	10	10	10	60	33.71	1
12	10	10	10	10	5	5	50	15.64	1	30	5	5	5	10	10	5	40	21.49	1	35	10	10	5	5	10	5	45	34.5	1	40	10	10	10	10	5	10	55	27.32	1	35	10	10	5	5	5	5	40	21.73	1
2	10	10	10	10	10	10	60	22.77	1	35	10	10	10	10	10	10	60	41.84	1	45	10	10	10	10	10	10	60	30.16	1	40	10	10	10	10	10	0	50	24.62	1	35	10	10	10	10	0	10	50	33.71	1
12	10	10	10	10	10	10	60	15.64	1	30	10	10	10	10	10	10	60	21.49	1	35	10	10	10	10	10	10	60	34.5	1	40	10	10	10	10	10	10	60	27.32	1	35	10	10	10	10	10	10	60	21.73	1
2	10	10	10	10	10	10	60	22.77	1	35	10	10	10	10	10	10	60	41.84	1	45	10	10	10	10	10	10	60	30.16	1	40	10	10	10	10	10	10	60	24.62	1	35	10	10	10	10	10	10	60	33.71	1
12	10	10	10	10	10	10	60	15.64	1	30	10	10	10	10	10	10	60	21.49	1	35	10	10	10	10	10	10	60	34.5	1	40	10	10	10	10	10	10	60	27.32	1	35	10	10	10	10	10	10	60	21.73	1
2	10	5	5	5	5	5	35	22.77	1	35	10	10	10	5	5	5	45	41.84	1	45	10	10	10	5	5	5	45	30.16	1	40	10	5	10	10	5	5	45	24.62	1	35	10	10	5	5	10	5	45	33.71	1
12	10	10	10	5	10	5	50	15.64	1	30	10	10	5	10	5	5	45	21.49	1	35	10	10	5	5	10	5	45	34.5	1	40	10	10	5	5	5	5	40	27.32	1	35	10	5	5	5	10	5	40	21.73	1
2	10	0	0	0	10	0	20	22.77	0	35	0	10	0	0	0	5	15	41.84	0	45	10	10	0	10	0	0	30	30.16	0	40	0	10	0	0	5	0	15	24.62	0	35	0	10	0	0	0	10	20	33.71	0
12	10	10	10	10	10	10	60	15.64	1	30	10	10	10	10	10	10	60	21.49	1	35	10	10	10	10	10	10	60	34.5	1	40	10	10	10	10	10	10	60	27.32	1	35	10	10	10	10	10	10	60	21.73	1
2	10	10	10	0	10	0	40	22.77	1	35	10	10	10	10	10	10	60	41.84	1	45	10	10	0	10	10	10	50	30.16	1	40	0	0	0	0	10	0	10	24.62	0	35	10	10	0	0	0	10	30	33.71	0
12	10	10	10	10	10	10	60	15.64	1	30	10	10	10	5	5	10	50	21.49	1	35	10	10	5	5	5	5	40	34.5	1	40	10	10	10	10	10	10	60	27.32	1	35	10	10	10	10	10	10	60	21.73	1
2	10	5	5	5	5	5	35	22.77	1	35	10	10	10	5	10	5	50	41.84	1	45	10	10	5	5	5	5	40	30.16	1	40	5	5	5	5	5	5	30	24.62	1	35	5	5	5	5	5	5	30	33.71	0
12	10	10	10	10	10	10	60	15.64	1	30	5	5	5	5	5	5	30	21.49	1	35	10	10	5	5	5	5	40	34.5	1	40	10	10	10	10	10	5	55	27.32	1	35	5	5	5	5	5	5	30	21.73	1
2	10	5	5	10	10	10	50	22.77	1	35	10	10	10	10	10	10	60	41.84	1	45	10	10	5	5	10	10	50	30.16	1	40	10	10	10	10	10	5	55	24.62	1	35	10	10	5	5	10	10	50	33.71	1
12	10	10	10	10	10	10	60	15.64	1	30	10	10	10	10	10	10	60	21.49	1	35	10	10	10	10	10	10	60	34.5	1	40	10	10	10	10	10	10	60	27.32	1	35	10	10	10	10	10	10	60	21.73	1
2	10	10	10	10	10	10	60	22.77	1	35	10	10	10	10	10	10	60	41.84	1	45	10	10	0	10	10	10	50	30.16	1	40	10	10	10	10	10	0	50	24.62	1	35	10	10	10	10	10	10	60	33.71	1
12	10	10	10	10	10	10	60	15.64	1	30	10	10	10	5	5	10	50	21.49	1	35	10	10	10	10	0	10	50	34.5	1	40	10	10	10	10	10	10	60	27.32	1	35	10	10	10	10	10	10	60	21.73	1
2	10	10	10	10	10	10	60	22.77	1	35	10	10	10	10	10	10	60	41.84	1	45	10	10	10	10	10	10	60	30.16	1	40	10	10	10	10	10	10	60	24.62	1	35	10	10	10	10	10	10	60	33.71	1
12	10	10	10	10	10	10	60	15.64	1	30	10	10	10	10	10	10	60	21.49	1	35	10	10	10	10	10	10	60	34.5	1	40	10	10	10	10	10	10	60	27.32	1	35	10	10	10	10	10	10	60	21.73	1
2	10	0	5	5	5	5	30	22.77	1	35	5	5	5	5	5	5	30	41.84	0	45	5	5	5	5	5	5	30	30.16	0	40	5	5	5	5	5	5	30	24.62	1	35	5	5	5	5	5	5	30	33.71	0
12	10	10	10	10	5	5	50	15.64	1	30	0	5	10	10	5	10	40	21.49	1	35	10	10	10	5	5	5	45	34.5	1	40	10	10	10	5	5	5	45	27.32	1	35	10	10	5	5	5	5	40	21.73	1
2	10	10	10	10	10	10	60	22.77	1	35	10	10	10	10	10	10	60	41.84	1	45	10	10	0	10	10	10	50	30.16	1	40	10	10	10	10	10	0	50	24.62	1	35	10	10	10	10	10	10	60	33.71	1
12	10	10	10	10	10	10	60	15.64	1	30	10	10	10	10	10	10	60	21.49	1	35	10	10	10	10	10	10	60	34.5	1	40	10	10	10	10	10	10	60	27.32	1	35	10	10	10	10	10	10	60	21.73	1
2	10	10	10	10	10	10	60	22.77	1	35	10	10	10	10	10	10	60	41.84	1	45	10	10	10	10	10	10	60	30.16	1	40	10	10	10	10	10	10	60	24.62	1	35	10	10	10	10	10	10	60	33.71	1
12	10	10	10	10	10	10	60	15.64	1	30	0	10	10	5	5	10	40	21.49	1	35	10	10	10	10	0	10	50	34.5	1	40	10	10	10	10	10	10	60	27.32	1	35	10	10	10	10	10	10	60	21.73	1
2	10	10	10	10	10	10	60	22.77	1	35	10	10	10	10	10	10	60	41.84	1	45	10	10	10	10	10	10	60	30.16	1	40	10	10	10	10	10	10	60	24.62	1	35	10	10	10	10	10	10	60	33.71	1
12	10	10	10	10	10	10	60	15.64	1	30	10	10	10	10	10	10	60	21.49	1	35	10	10	10	10	10	10	60	34.5	1	40	10	10	10	10	10	10	60	27.32	1	35	10	10	10	10	10	10	60	21.73	1
2	10	10	10	10	10	10	60	22.77	1	35	10	10	0	10	10	0	40	41.84	0	45	10	10	0	0	10	0	30	30.16	0	40	10	10	0	0	10	0	30	24.62	1	35	10	10	10	0	0	10	40	33.71	1
12	10	10	10	10	10	5	55	15.64	1	30	10	10	10	10	10	10	60	21.49	1	35	10	10	10	10	10	10	60	34.5	1	40	10	10	10	10	10	10	60	27.32	1	35	10	10	10	10	10	10	60	21.73	1
2	10	10	10	0	0	0	30	22.77	1	35	10	10	10	10	10	10	60	41.84	1	45	10	10	10	10	10	10	60	30.16	1	40	10	10	10	10	10	0	50	24.62	1	35	10	10	10	0	10	10	50	33.71	1
12	10	10	10	10	10	10	60	15.64	1	30	5	10	5	10	10	10	50	21.49	1	35	10	10	10	10	10	10	60	34.5	1	40	10	10	10	10	10	10	60	27.32	1	35	10	10	10	10	10	10	60	21.73	1
2	10	5	5	10	10	10	50	22.77	1	35	5	5	5	10	10	10	45	41.84	1	45	10	10	5	5	10	10	50	30.16	1	40	10	10	10	5	10	5	50	24.62	1	35	10	10	5	5	10	10	50	33.71	1
12	10	10	10	10	10	10	60	15.64	1	30	10	10	10	10	10	10	60	21.49	1	35	10	10	10	10	10	10	60	34.5	1	40	10	10	10	10	10	10	60	27.32	1	35	10	10	10	10	10	10	60	21.73	1
2	10	10	10	10	10	10	60	22.77	1	35	10	10	10	10	10	10	60	41.84	1	45	10	10	10	10	10	10	60	30.16	1	40	10	10	10	10	10	10	60	24.62	1	35	10	10	10	10	10	10	60	33.71	1
12	10	10	10	10	10	10	60	15.64	1	30	10	10	10	10	10	10	60	21.49	1	35	10	10	10	10	10	10	60	34.5	1	40	10	10	10	10	10	10	60	27.32	1	35	10	10	10	10	10	10	60	21.73	1
2	10	10	10	10	10	10	60	22.77	1	35	10	10	10	10	10	10	60	41.84	1	45	10	10	10	10	10	10	60	30.16	1	40	10	10	10	10	10	10	60	24.62	1	35	10	10	10	10	10	10	60	33.71	1
12	10	10	10	10	10	10	60	15.64	1	30	5	10	10	10	10	10	55	21.49	1	35	10	10	10	10	10	10	60	34.5	1	40	10	10	10	10	10	10	60	27.32	1	35	10	10	10	10	10	10	60	21.73	1
2	10	10	10	0	0	10	40	22.77	1	35	10	10	10	10	10	10	60	41.84	1	45	10	5	10	0	10	10	45	30.16	1	40	10	10	10	10	10	5	55	24.62	1	35	10	10	10	10	10	10	60	33.71	1
12	10	10	10	10	10	10	60	15.64	1	30	5	10	10	5	5	5	40	21.49	1	35	10	10	10	5	5	5	45	34.5	1	40	10	10	10	10	10	10	60	27.32	1	35	10	5	5	10	10	10	50	21.73	1
2	0	0	0	10	5	5	20	22.77	0	35	0	0	0	0	0	0	0	41.84	0	45	5	5	5	0	5	0	20	30.16	0	40	5	5	5	5	5	0	25	24.62	1	35	10	10	10	5	5	10	50	33.71	1
12	10	0	10	10	0	0	30	15.64	1	30	5	5	10	10	5	0	35	21.49	1	35	10	0	5	5	10	10	40	34.5	1	40	10	0	0	5	0	10	25	27.32	0	35	10	0	0	0	0	5	15	21.73	0
2	10	10	10	10	10	10	60	22.77	1	35	10	10	10	10	10	10	60	41.84	1	45	10	10	10	10	10	10	60	30.16	1	40	10	10	10	10	10	10	60	24.62	1	35	10	10	10	10	10	10	60	33.71	1
12	10	10	10	10	10	10	60	15.64	1	30	10	10	10	10	10	10	60	21.49	1	35	10	10	10	10	10	10	60	34.5	1	40	10	10	10	10	10	10	60	27.32	1	35	10	10	10	10	10	10	60	21.73	1
2	10	10	10	10	10	10	60	22.77	1	35	10	10	10	10	10	10	60	41.84	1	45	10	10	10	10	10	10	60	30.16	1	40	10	10	10	10	10	0	50	24.62	1	35	10	10	10	10	10	10	60	33.71	1
12	10	10	10	10	10	10	60	15.64	1	30	10	10	10	10	10	10	60	21.49	1	35	10	10	10	10	10	10	60	34.5	1	40	10	10	10	10	10	10	60	27.32	1	35	10	10	10	10	10	10	60	21.73	1
2	5	10	0	5	10	5	35	22.77	1	35	0	0	10	5	5	0	20	41.84	0	45	5	10	5	0	10	0	30	30.16	0	40	10	10	10	5	0	0	35	24.62	1	35	10	10	10	10	5	10	55	33.71	1
12	5	10	10	10	0	0	35	15.64	1	30	0	5	0	0	0	0	5	21.49	0	35	10	10	5	10	0	0	35	34.5	1	40	0	0	0	5	0	5	10	27.32	0	35	0	5	10	10	0	0	25	21.73	1
2	0	5	0	10	5	5	25	22.77	1	35	0	5	0	0	5	0	10	41.84	0	45	5	5	0	0	0	0	10	30.16	0	40	5	0	10	5	10	0	30	24.62	1	35	10	10	10	5	0	0	35	33.71	1
12	5	5	0	5	0	0	15	15.64	0	30	5	0	0	0	0	5	10	21.49	0	35	5	10	10	0	5	0	30	34.5	0	40	5	0	5	0	0	10	20	27.32	0	35	10	0	5	0	0	0	15	21.73	0
2	10	10	10	10	10	10	60	22.77	1	35	10	10	10	10	10	10	60	41.84	1	45	10	10	10	10	10	10	60	30.16	1	40	10	10	10	10	10	10	60	24.62	1	35	10	10	10	10	10	10	60	33.71	1
12	10	10	10	10	10	10	60	15.64	1	30	10	10	10	10	10	10	60	21.49	1	35	10	10	10	10	10	10	60	34.5	1	40	10	10	10	10	10	10	60	27.32	1	35	10	10	10	10	10	10	60	21.73	1
2	10	10	10	10	10	10	60	22.77	1	35	10	10	10	10	10	10	60	41.84	1	45	10	10	10	10	10	10	60	30.16	1	40	10	10	10	10	10	10	60	24.62	1	35	10	10	10	10	10	10	60	33.71	1
12	10	10	10	10	10	10	60	15.64	1	30	5	10	10	5	5	5	40	21.49	1	35	10	10	10	10	5	10	55	34.5	1	40	10	10	10	10	10	10	60	27.32	1	35	10	10	10	10	10	10	60	21.73	1
2	10	10	10	10	10	10	60	22.77	1	35	10	10	10	10	10	10	60	41.84	1	45	10	10	10	10	10	10	60	30.16	1	40	10	10	10	10	10	0	50	24.62	1	35	10	10	10	10	10	0	50	33.71	1
12	10	10	10	10	10	10	60	15.64	1	30	10	10	10	10	10	10	60	21.49	1	35	10	10	10	10	10	10	60	34.5	1	40	10	10	10	10	10	10	60	27.32	1	35	10	10	10	10	10	10	60	21.73	1
2	10	10	10	10	10	10	60	22.77	1	35	10	10	10	10	10	10	60	41.84	1	45	10	10	5	10	10	10	55	30.16	1	40	10	10	10	10	10	10	60	24.62	1	35	10	10	10	10	10	10	60	33.71	1
12	5	5	5	5	5	5	30	15.64	1	30	5	5	5	5	5	5	30	21.49	1	35	5	5	5	5	5	5	30	34.5	0	40	5	5	5	5	5	5	30	27.32	1	35	5	5	5	5	5	5	30	21.73	1
2	10	10	10	10	10	10	60	22.77	1	35	10	10	10	10	10	10	60	41.84	1	45	10	10	10	10	10	10	60	30.16	1	40	10	10	10	10	10	10	60	24.62	1	35	10	10	10	10	10	10	60	33.71	1
12	10	10	10	10	10	10	60	15.64	1	30	5	10	10	10	10	10	55	21.49	1	35	10	10	10	10	10	10	60	34.5	1	40	10	10	10	10	10	10	60	27.32	1	35	10	10	10	10	10	10	60	21.73	1
2	10	10	10	10	10	10	60	22.77	1	35	10	10	10	10	10	10	60	41.84	1	45	10	10	10	10	5	10	55	30.16	1	40	10	10	10	10	10	10	60	24.62	1	35	10	10	10	10	10	10	60	33.71	1
12	10	10	10	10	10	10	60	15.64	1	30	10	10	10	10	10	10	60	21.49	1	35	10	10	10	10	10	10	60	34.5	1	40	10	10	10	10	10	10	60	27.32	1	35	10	10	10	10	10	10	60	21.73	1
2	10	10	10	10	10	10	60	22.77	1	35	10	10	10	10	10	10	60	41.84	1	45	10	10	10	10	10	10	60	30.16	1	40	10	10	10	10	10	10	60	24.62	1	35	10	10	10	10	10	10	60	33.71	1
12	10	10	10	10	10	10	60	15.64	1	30	5	10	10	10	10	10	55	21.49	1	35	10	10	10	10	10	10	60	34.5	1	40	10	10	10	10	10	10	60	27.32	1	35	10	5	10	5	10	10	50	21.73	1
2	10	10	10	10	10	10	60	22.77	1	35	10	10	10	10	10	10	60	41.84	1	45	10	10	10	10	10	10	60	30.16	1	40	10	10	10	10	10	10	60	24.62	1	35	10	10	10	10	10	10	60	33.71	1
12	10	10	10	10	10	10	60	15.64	1	30	10	10	10	10	10	10	60	21.49	1	35	10	10	10	10	10	10	60	34.5	1	40	10	10	10	10	10	10	60	27.32	1	35	10	10	10	10	10	10	60	21.73	1
2	0	10	10	10	10	10	50	22.77	1	35	10	10	10	10	10	10	60	41.84	1	45	10	10	0	10	10	10	50	30.16	1	40	10	10	10	10	0	10	50	24.62	1	35	0	10	10	10	10	10	50	33.71	1
12	10	10	10	10	10	10	60	15.64	1	30	10	10	10	10	10	10	60	21.49	1	35	10	10	10	10	10	10	60	34.5	1	40	10	10	10	10	10	10	60	27.32	1	35	10	5	10	5	10	10	50	21.73	1
2	10	5	10	10	10	10	55	22.77	1	35	5	5	5	5	5	5	30	41.84	0	45	5	5	5	5	5	5	30	30.16	0	40	5	5	10	10	10	10	50	24.62	1	35	5	5	5	5	5	5	30	33.71	0
12	10	10	10	5	5	10	50	15.64	1	30	5	5	5	5	5	5	30	21.49	1	35	5	5	5	5	5	5	30	34.5	0	40	5	5	10	10	5	5	40	27.32	1	35	5	5	5	5	5	5	30	21.73	1
2	10	10	10	10	10	10	60	22.77	1	35	10	10	10	10	10	10	60	41.84	1	45	10	10	10	10	10	10	60	30.16	1	40	10	10	10	10	10	0	50	24.62	1	35	10	10	10	10	10	10	60	33.71	1
12	10	10	10	10	10	10	60	15.64	1	30	10	10	10	10	5	5	50	21.49	1	35	10	10	10	10	5	5	50	34.5	1	40	10	10	10	10	5	10	55	27.32	1	35	10	10	10	0	5	10	45	21.73	1
2	10	10	10	10	10	10	60	22.77	1	35	10	10	10	10	10	10	60	41.84	1	45	10	10	10	10	10	10	60	30.16	1	40	10	10	10	10	10	10	60	24.62	1	35	10	10	10	10	10	10	60	33.71	1
12	10	0	0	0	5	5	20	15.64	1	30	10	5	5	5	5	5	35	21.49	1	35	5	5	5	5	0	0	20	34.5	0	40	5	0	0	5	0	0	10	27.32	0	35	5	0	0	0	0	0	5	21.73	0
2	10	10	10	10	10	10	60	22.77	1	35	10	10	10	10	10	10	60	41.84	1	45	10	10	0	10	10	10	50	30.16	1	40	10	10	10	10	10	0	50	24.62	1	35	10	10	10	10	0	10	50	33.71	1
12	10	10	10	10	10	10	60	15.64	1	30	10	10	10	10	10	10	60	21.49	1	35	10	10	10	10	10	10	60	34.5	1	40	10	10	10	10	10	10	60	27.32	1	35	10	10	10	10	10	10	60	21.73	1
2	10	10	0	0	0	0	20	22.77	0	35	10	10	10	10	10	10	60	41.84	1	45	10	10	0	10	10	10	50	30.16	1	40	10	10	10	10	5	0	45	24.62	1	35	10	10	0	0	0	10	30	33.71	0
12	10	5	10	10	10	5	50	15.64	1	30	5	10	10	10	5	5	45	21.49	1	35	10	10	10	10	5	10	55	34.5	1	40	10	10	10	10	10	10	60	27.32	1	35	10	5	10	5	10	10	50	21.73	1
2	10	10	5	10	10	10	55	22.77	1	35	10	5	5	10	5	10	45	41.84	1	45	10	10	0	0	10	10	40	30.16	1	40	0	0	0	5	0	0	5	24.62	0	35	10	10	10	10	5	0	45	33.71	1
12	10	10	10	10	10	10	60	15.64	1	30	10	10	10	10	10	10	60	21.49	1	35	10	10	10	10	10	10	60	34.5	1	40	10	10	10	10	10	10	60	27.32	1	35	10	10	10	10	10	10	60	21.73	1
2	10	10	10	10	10	10	60	22.77	1	35	10	10	10	10	10	0	50	41.84	1	45	10	10	10	10	5	0	45	30.16	1	40	0	10	10	10	0	10	40	24.62	1	35	0	10	10	10	10	10	50	33.71	1
12	10	10	10	10	10	10	60	15.64	1	30	10	10	10	10	10	10	60	21.49	1	35	10	10	10	10	10	10	60	34.5	1	40	10	10	10	10	10	10	60	27.32	1	35	10	10	10	10	10	10	60	21.73	1
2	10	5	10	10	5	10	50	22.77	1	35	5	5	10	10	10	5	45	41.84	1	45	10	10	10	10	10	10	60	30.16	1	40	10	10	10	10	5	0	45	24.62	1	35	10	10	10	5	10	10	55	33.71	1
12	10	10	10	10	10	10	60	15.64	1	30	10	10	10	10	10	10	60	21.49	1	35	10	10	10	10	10	10	60	34.5	1	40	10	10	10	10	10	10	60	27.32	1	35	10	10	10	10	10	10	60	21.73	1
2	10	10	10	10	10	10	60	22.77	1	35	10	10	10	10	10	10	60	41.84	1	45	10	10	10	10	10	10	60	30.16	1	40	10	10	10	10	10	10	60	24.62	1	35	10	10	10	10	10	10	60	33.71	1
12	10	10	10	10	10	10	60	15.64	1	30	10	10	10	5	10	10	55	21.49	1	35	10	10	10	10	10	10	60	34.5	1	40	10	10	10	10	10	10	60	27.32	1	35	10	10	10	10	10	10	60	21.73	1
2	10	10	10	5	10	10	55	22.77	1	35	10	10	10	10	10	10	60	41.84	1	45	10	10	10	0	0	10	40	30.16	1	40	10	10	10	10	0	0	40	24.62	1	35	10	10	10	5	0	10	45	33.71	1
12	5	10	10	10	10	10	55	15.64	1	30	10	10	10	10	10	10	60	21.49	1	35	10	10	10	10	10	10	60	34.5	1	40	10	10	10	10	10	10	60	27.32	1	35	10	10	10	10	10	10	60	21.73	1
2	10	0	0	10	10	0	30	22.77	1	35	10	10	10	10	10	10	60	41.84	1	45	10	10	0	10	10	10	50	30.16	1	40	10	10	10	10	10	0	50	24.62	1	35	10	10	10	10	10	10	60	33.71	1
12	10	10	10	10	10	10	60	15.64	1	30	10	10	10	10	10	10	60	21.49	1	35	10	10	10	10	10	10	60	34.5	1	40	10	10	10	10	10	10	60	27.32	1	35	10	10	10	10	10	10	60	21.73	1
2	0	0	10	10	10	10	40	22.77	1	35	10	10	10	10	10	10	60	41.84	1	45	10	10	0	10	10	10	50	30.16	1	40	0	10	10	10	10	0	40	24.62	1	35	10	10	10	10	0	10	50	33.71	1
12	10	10	10	10	10	10	60	15.64	1	30	5	10	10	10	10	10	55	21.49	1	35	10	10	10	10	5	10	55	34.5	1	40	10	10	10	10	10	10	60	27.32	1	35	10	10	10	10	10	10	60	21.73	1
2	10	10	10	10	10	10	60	22.77	1	35	10	10	10	10	10	10	60	41.84	1	45	10	10	10	10	10	10	60	30.16	1	40	10	10	10	10	10	10	60	24.62	1	35	10	10	10	10	10	10	60	33.71	1
12	5	5	10	10	10	10	50	15.64	1	30	5	10	10	10	10	10	55	21.49	1	35	5	5	10	10	10	10	50	34.5	1	40	5	10	10	10	5	10	50	27.32	1	35	5	5	5	5	5	5	30	21.73	1
2	10	10	10	10	10	10	60	22.77	1	35	10	10	10	10	10	10	60	41.84	1	45	10	10	10	10	10	10	60	30.16	1	40	10	10	10	10	10	10	60	24.62	1	35	10	10	10	10	10	10	60	33.71	1
12	10	10	10	10	10	10	60	15.64	1	30	10	10	10	10	10	10	60	21.49	1	35	10	10	10	10	10	10	60	34.5	1	40	10	10	10	10	10	10	60	27.32	1	35	10	10	10	10	10	10	60	21.73	1
2	10	10	10	10	10	10	60	22.77	1	35	10	10	10	10	10	10	60	41.84	1	45	5	5	5	10	10	10	45	30.16	1	40	5	5	5	10	10	10	45	24.62	1	35	10	10	10	10	10	10	60	33.71	1
12	5	10	10	5	5	5	40	15.64	1	30	5	10	5	5	5	5	35	21.49	1	35	10	10	10	5	5	5	45	34.5	1	40	5	5	5	5	5	5	30	27.32	1	35	10	5	10	5	5	10	45	21.73	1
2	10	10	10	10	10	10	60	22.77	1	35	10	10	10	10	10	0	50	41.84	1	45	10	10	0	10	10	10	50	30.16	1	40	10	10	0	0	10	0	30	24.62	1	35	10	10	10	10	0	10	50	33.71	1
12	10	10	10	10	5	5	50	15.64	1	30	5	10	5	5	10	10	45	21.49	1	35	10	10	10	0	0	10	40	34.5	1	40	10	10	5	5	5	10	45	27.32	1	35	5	5	10	10	10	10	50	21.73	1
2	10	10	10	10	10	10	60	22.77	1	35	10	10	10	10	10	10	60	41.84	1	45	10	10	10	10	10	10	60	30.16	1	40	10	10	10	10	10	0	50	24.62	1	35	10	10	10	10	0	10	50	33.71	1
12	10	10	5	10	10	10	55	15.64	1	30	10	5	5	10	5	5	40	21.49	1	35	10	10	10	5	5	5	45	34.5	1	40	5	5	10	10	5	10	45	27.32	1	35	10	5	5	0	5	0	25	21.73	1
2	10	10	10	10	5	5	50	22.77	1	35	10	10	5	5	5	5	40	41.84	0	45	10	10	5	5	10	10	50	30.16	1	40	10	10	5	5	5	5	40	24.62	1	35	10	10	5	5	5	5	40	33.71	1
12	10	10	10	10	10	10	60	15.64	1	30	10	10	10	10	10	10	60	21.49	1	35	10	10	10	10	10	10	60	34.5	1	40	10	10	10	10	10	10	60	27.32	1	35	10	10	10	10	10	10	60	21.73	1
2	10	10	10	10	10	10	60	22.77	1	35	10	10	10	10	10	10	60	41.84	1	45	10	10	10	10	10	10	60	30.16	1	40	10	10	10	10	10	10	60	24.62	1	35	10	10	10	10	10	10	60	33.71	1
12	10	10	10	10	10	10	60	15.64	1	30	10	10	10	10	10	10	60	21.49	1	35	10	10	10	10	10	10	60	34.5	1	40	10	10	10	10	10	10	60	27.32	1	35	10	10	10	10	10	10	60	21.73	1
2	10	10	5	0	0	10	35	22.77	1	35	10	10	5	10	10	10	55	41.84	1	45	10	10	5	10	10	10	55	30.16	1	40	10	10	10	10	10	5	55	24.62	1	35	10	10	10	10	10	10	60	33.71	1
12	10	10	10	5	10	5	50	15.64	1	30	5	10	10	10	10	10	55	21.49	1	35	10	10	10	10	10	10	60	34.5	1	40	10	10	10	10	10	10	60	27.32	1	35	10	5	10	5	10	10	50	21.73	1
2	10	10	10	10	10	10	60	22.77	1	35	10	10	10	10	10	10	60	41.84	1	45	10	10	10	10	10	10	60	30.16	1	40	10	10	10	10	10	10	60	24.62	1	35	10	10	10	10	10	10	60	33.71	1
12	10	10	10	10	10	10	60	15.64	1	30	10	10	10	10	10	10	60	21.49	1	35	10	10	10	10	10	10	60	34.5	1	40	10	10	10	10	10	10	60	27.32	1	35	10	10	10	10	10	10	60	21.73	1
2	10	10	10	10	10	10	60	22.77	1	35	10	10	10	10	10	10	60	41.84	1	45	10	10	10	10	10	10	60	30.16	1	40	10	10	10	10	10	10	60	24.62	1	35	10	10	10	10	10	10	60	33.71	1
12	10	10	10	10	10	10	60	15.64	1	30	10	10	10	10	10	10	60	21.49	1	35	10	10	10	10	10	10	60	34.5	1	40	10	10	10	10	10	10	60	27.32	1	35	10	10	10	10	10	10	60	21.73	1
2	10	10	10	10	10	10	60	22.77	1	35	10	10	10	10	10	10	60	41.84	1	45	10	10	10	10	10	10	60	30.16	1	40	10	10	10	10	10	0	50	24.62	1	35	10	10	10	10	10	10	60	33.71	1
12	10	10	5	5	5	10	45	15.64	1	30	5	5	10	10	10	5	45	21.49	1	35	10	5	10	10	10	5	50	34.5	1	40	10	10	5	5	10	10	50	27.32	1	35	10	10	5	5	5	10	45	21.73	1
2	10	10	10	10	10	10	60	22.77	1	35	10	10	10	10	10	10	60	41.84	1	45	10	10	10	10	10	10	60	30.16	1	40	10	10	10	10	10	10	60	24.62	1	35	10	10	10	10	10	10	60	33.71	1
12	10	10	10	10	10	10	60	15.64	1	30	10	10	10	10	10	10	60	21.49	1	35	10	10	10	10	10	10	60	34.5	1	40	10	10	10	10	10	10	60	27.32	1	35	10	10	10	10	10	10	60	21.73	1
2	10	10	10	0	0	0	30	22.77	1	35	10	10	10	10	10	10	60	41.84	1	45	10	10	0	10	10	5	45	30.16	1	40	10	10	10	10	10	0	50	24.62	1	35	10	10	0	0	0	10	30	33.71	0
12	10	5	10	10	10	10	55	15.64	1	30	10	10	10	10	10	10	60	21.49	1	35	10	10	10	10	10	10	60	34.5	1	40	10	10	10	10	10	10	60	27.32	1	35	10	10	10	10	10	10	60	21.73	1
2	10	10	10	10	10	10	60	22.77	1	35	10	10	10	10	10	10	60	41.84	1	45	10	10	0	10	10	10	50	30.16	1	40	10	10	10	10	10	0	50	24.62	1	35	10	10	10	10	0	10	50	33.71	1
12	10	10	10	10	10	10	60	15.64	1	30	10	10	10	10	10	10	60	21.49	1	35	10	10	10	10	10	10	60	34.5	1	40	10	10	10	10	10	10	60	27.32	1	35	10	10	10	10	10	10	60	21.73	1
2	10	0	10	0	10	10	40	22.77	1	35	10	10	10	10	10	10	60	41.84	1	45	10	10	10	10	10	10	60	30.16	1	40	10	5	10	10	10	0	45	24.62	1	35	10	10	0	10	10	10	50	33.71	1
12	10	10	10	10	10	10	60	15.64	1	30	10	10	10	10	10	10	60	21.49	1	35	10	10	10	10	10	10	60	34.5	1	40	10	10	10	10	10	10	60	27.32	1	35	10	10	10	10	10	10	60	21.73	1
2	10	10	10	10	10	10	60	22.77	1	35	10	10	10	10	10	10	60	41.84	1	45	10	10	10	10	10	10	60	30.16	1	40	10	10	10	10	10	10	60	24.62	1	35	10	10	10	10	10	10	60	33.71	1
12	10	10	10	10	5	5	50	15.64	1	30	10	10	10	10	10	10	60	21.49	1	35	10	10	5	5	5	10	45	34.5	1	40	10	10	5	5	5	5	40	27.32	1	35	10	10	5	5	5	10	45	21.73	1
2	10	10	10	10	10	10	60	22.77	1	35	10	10	10	10	10	10	60	41.84	1	45	10	10	10	10	10	10	60	30.16	1	40	10	10	10	10	10	10	60	24.62	1	35	10	10	10	10	10	10	60	33.71	1
12	10	10	10	10	10	10	60	15.64	1	30	10	10	10	10	10	10	60	21.49	1	35	5	10	10	10	10	10	55	34.5	1	40	10	10	10	10	10	10	60	27.32	1	35	10	10	10	10	10	10	60	21.73	1
2	10	10	10	10	10	10	60	22.77	1	35	10	10	10	10	10	10	60	41.84	1	45	10	10	10	10	10	10	60	30.16	1	40	10	10	10	10	10	0	50	24.62	1	35	10	10	10	0	0	10	40	33.71	1
12	5	0	0	5	5	10	25	15.64	1	30	10	10	10	10	10	10	60	21.49	1	35	10	10	10	10	10	10	60	34.5	1	40	5	5	10	10	10	10	50	27.32	1	35	10	10	5	10	10	10	55	21.73	1
2	10	10	10	10	10	10	60	22.77	1	35	10	10	10	10	10	10	60	41.84	1	45	10	10	10	10	10	10	60	30.16	1	40	10	10	10	10	10	10	60	24.62	1	35	10	10	10	10	10	10	60	33.71	1
12	10	10	10	10	10	10	60	15.64	1	30	10	10	10	10	10	10	60	21.49	1	35	10	10	10	10	10	10	60	34.5	1	40	10	10	10	10	10	10	60	27.32	1	35	10	10	10	10	10	10	60	21.73	1
2	10	10	0	10	10	5	45	22.77	1	35	10	10	10	10	5	10	55	41.84	1	45	10	10	10	10	10	10	60	30.16	1	40	5	10	10	10	0	10	45	24.62	1	35	10	10	10	10	10	5	55	33.71	1
12	10	10	10	10	10	10	60	15.64	1	30	10	10	10	10	10	10	60	21.49	1	35	10	10	10	10	10	10	60	34.5	1	40	10	10	10	10	10	10	60	27.32	1	35	10	10	10	10	10	10	60	21.73	1
2	10	10	10	10	10	10	60	22.77	1	35	10	10	10	10	10	10	60	41.84	1	45	10	10	10	10	10	10	60	30.16	1	40	10	10	10	10	10	10	60	24.62	1	35	10	10	10	10	10	10	60	33.71	1
12	10	10	10	10	10	10	60	15.64	1	30	10	10	10	10	10	10	60	21.49	1	35	10	10	10	10	10	10	60	34.5	1	40	10	10	10	10	10	10	60	27.32	1	35	10	10	10	10	10	10	60	21.73	1
2	10	10	10	10	10	10	60	22.77	1	35	10	10	10	10	10	10	60	41.84	1	45	10	10	10	10	10	10	60	30.16	1	40	10	10	10	10	10	10	60	24.62	1	35	10	10	10	10	10	10	60	33.71	1
12	10	10	10	10	10	10	60	15.64	1	30	10	10	10	10	10	10	60	21.49	1	35	10	10	10	10	10	10	60	34.5	1	40	10	10	10	10	10	10	60	27.32	1	35	10	10	10	10	10	10	60	21.73	1
2	10	10	10	10	10	10	60	22.77	1	35	10	10	10	10	10	10	60	41.84	1	45	10	10	5	10	10	10	55	30.16	1	40	10	10	10	10	10	0	50	24.62	1	35	10	10	10	10	10	10	60	33.71	1
12	5	5	10	5	5	5	35	15.64	1	30	5	10	10	0	0	5	30	21.49	1	35	10	10	10	10	0	5	45	34.5	1	40	10	10	5	5	10	10	50	27.32	1	35	10	10	5	5	5	5	40	21.73	1
2	10	10	10	10	10	10	60	22.77	1	35	10	10	10	10	10	10	60	41.84	1	45	10	10	10	10	10	10	60	30.16	1	40	5	10	10	10	10	10	55	24.62	1	35	10	10	10	10	10	10	60	33.71	1
12	10	10	10	10	10	10	60	15.64	1	30	10	10	10	10	10	10	60	21.49	1	35	10	10	10	10	10	10	60	34.5	1	40	10	5	10	5	10	10	50	27.32	1	35	10	10	5	10	10	10	55	21.73	1
2	10	10	10	10	10	10	60	22.77	1	35	10	10	10	10	10	10	60	41.84	1	45	10	10	10	10	10	10	60	30.16	1	40	10	10	10	10	10	0	50	24.62	1	35	10	10	10	10	0	10	50	33.71	1
12	10	10	10	10	10	10	60	15.64	1	30	5	10	10	10	5	10	50	21.49	1	35	10	10	10	10	5	10	55	34.5	1	40	10	10	10	10	10	10	60	27.32	1	35	10	5	10	5	10	10	50	21.73	1
2	10	10	10	10	0	10	50	22.77	1	35	10	10	10	10	10	10	60	41.84	1	45	10	10	10	10	10	10	60	30.16	1	40	10	10	10	10	10	0	50	24.62	1	35	10	10	10	10	10	10	60	33.71	1
12	10	10	10	10	10	10	60	15.64	1	30	10	10	10	10	10	10	60	21.49	1	35	10	10	10	10	10	10	60	34.5	1	40	10	10	10	10	10	10	60	27.32	1	35	10	10	10	10	10	10	60	21.73	1
2	10	10	10	10	10	10	60	22.77	1	35	10	10	10	10	10	10	60	41.84	1	45	10	10	10	10	10	10	60	30.16	1	40	10	10	10	10	10	0	50	24.62	1	35	10	10	10	10	5	10	55	33.71	1
12	5	5	5	0	0	0	15	15.64	0	30	5	0	0	0	0	0	5	21.49	0	35	5	0	0	0	0	0	5	34.5	0	40	5	0	0	0	0	0	5	27.32	0	35	5	0	0	0	0	0	5	21.73	0
2	10	10	10	10	10	5	55	22.77	1	35	10	5	5	10	10	5	45	41.84	1	45	10	10	5	10	10	10	55	30.16	1	40	10	10	5	5	10	10	50	24.62	1	35	10	10	10	5	5	10	50	33.71	1
12	10	10	10	10	10	5	55	15.64	1	30	5	10	5	10	10	5	45	21.49	1	35	5	5	5	5	5	5	30	34.5	0	40	10	10	10	5	10	5	50	27.32	1	35	10	5	5	5	5	5	35	21.73	1
2	10	10	10	10	10	10	60	22.77	1	35	10	10	10	10	10	10	60	41.84	1	45	10	10	10	10	10	10	60	30.16	1	40	10	10	10	10	10	10	60	24.62	1	35	10	10	10	10	10	10	60	33.71	1
12	10	10	10	5	10	5	50	15.64	1	30	10	10	5	10	10	10	55	21.49	1	35	10	10	5	10	10	5	50	34.5	1	40	10	10	10	10	10	10	60	27.32	1	35	10	10	5	10	5	10	50	21.73	1
2	10	0	10	10	10	10	50	22.77	1	35	10	10	10	0	0	0	30	41.84	0	45	10	10	10	10	10	10	60	30.16	1	40	10	10	10	10	10	0	50	24.62	1	35	10	10	10	10	10	10	60	33.71	1
12	10	10	10	10	10	10	60	15.64	1	30	5	10	10	10	10	10	55	21.49	1	35	10	10	10	10	10	10	60	34.5	1	40	10	10	10	10	10	10	60	27.32	1	35	10	10	10	10	10	10	60	21.73	1
2	10	10	10	10	10	10	60	22.77	1	35	10	10	10	10	10	10	60	41.84	1	45	10	10	10	10	10	10	60	30.16	1	40	10	10	10	10	10	10	60	24.62	1	35	10	10	10	10	10	10	60	33.71	1
12	10	10	10	10	10	10	60	15.64	1	30	10	10	10	5	10	10	55	21.49	1	35	10	10	5	5	5	10	45	34.5	1	40	10	10	10	10	10	10	60	27.32	1	35	10	10	10	10	10	10	60	21.73	1
2	10	10	10	10	0	10	50	22.77	1	35	10	10	10	10	10	10	60	41.84	1	45	10	10	10	10	10	10	60	30.16	1	40	10	10	10	10	10	10	60	24.62	1	35	10	10	10	10	10	10	60	33.71	1
12	10	10	10	10	10	10	60	15.64	1	30	10	10	10	10	10	10	60	21.49	1	35	10	10	10	10	0	0	40	34.5	1	40	10	10	10	10	10	10	60	27.32	1	35	10	10	10	10	10	10	60	21.73	1
2	10	10	10	5	0	5	40	22.77	1	35	10	10	10	10	10	10	60	41.84	1	45	10	10	0	10	10	10	50	30.16	1	40	10	5	5	5	10	0	35	24.62	1	35	10	10	10	10	10	10	60	33.71	1
12	10	10	10	10	10	10	60	15.64	1	30	10	10	10	10	10	10	60	21.49	1	35	10	10	10	10	10	10	60	34.5	1	40	10	10	10	10	10	10	60	27.32	1	35	10	10	10	10	10	10	60	21.73	1
2	10	10	10	10	10	10	60	22.77	1	35	10	10	10	10	10	10	60	41.84	1	45	10	10	0	10	10	10	50	30.16	1	40	10	10	10	10	10	10	60	24.62	1	35	10	10	10	10	5	10	55	33.71	1
12	10	10	10	10	10	10	60	15.64	1	30	10	10	10	10	10	10	60	21.49	1	35	10	10	10	10	10	10	60	34.5	1	40	10	10	10	10	10	10	60	27.32	1	35	10	10	10	10	10	10	60	21.73	1
2	5	0	5	5	5	5	25	22.77	1	35	10	10	10	5	10	5	50	41.84	1	45	10	10	5	10	5	5	45	30.16	1	40	10	5	5	5	5	5	35	24.62	1	35	10	10	5	5	10	5	45	33.71	1
12	10	10	10	10	10	10	60	15.64	1	30	5	5	5	10	10	10	45	21.49	1	35	10	10	5	5	5	10	45	34.5	1	40	10	10	5	10	10	10	55	27.32	1	35	5	5	10	10	5	5	40	21.73	1
2	10	10	10	10	10	10	60	22.77	1	35	10	10	10	10	10	10	60	41.84	1	45	10	10	0	10	10	10	50	30.16	1	40	10	10	10	10	10	0	50	24.62	1	35	10	10	10	10	10	10	60	33.71	1
12	10	10	10	10	10	10	60	15.64	1	30	10	10	10	10	10	10	60	21.49	1	35	10	10	10	10	10	10	60	34.5	1	40	10	10	10	10	10	10	60	27.32	1	35	10	10	10	10	10	10	60	21.73	1
2	10	10	10	10	10	10	60	22.77	1	35	10	10	10	10	10	10	60	41.84	1	45	10	10	10	10	10	10	60	30.16	1	40	10	10	10	10	10	10	60	24.62	1	35	10	10	10	10	10	10	60	33.71	1
12	10	5	5	5	10	10	45	15.64	1	30	5	5	5	5	5	5	30	21.49	1	35	5	5	10	10	5	5	40	34.5	1	40	5	5	5	5	5	5	30	27.32	1	35	5	5	5	5	5	5	30	21.73	1
2	10	10	10	10	10	10	60	22.77	1	35	10	10	10	10	10	10	60	41.84	1	45	10	10	0	10	10	10	50	30.16	1	40	10	10	10	10	0	10	50	24.62	1	35	10	10	10	10	10	0	50	33.71	1
12	10	10	10	10	5	5	50	15.64	1	30	5	5	5	5	10	5	35	21.49	1	35	5	5	10	10	5	5	40	34.5	1	40	10	10	5	5	10	10	50	27.32	1	35	5	5	5	5	5	5	30	21.73	1
2	10	10	0	0	10	0	30	22.77	1	35	10	10	10	10	10	0	50	41.84	1	45	10	10	0	10	10	10	50	30.16	1	40	0	0	0	0	0	0	0	24.62	0	35	10	10	0	0	0	0	20	33.71	0
12	10	10	10	10	10	10	60	15.64	1	30	10	10	10	10	10	10	60	21.49	1	35	10	10	10	10	10	10	60	34.5	1	40	10	10	10	10	10	10	60	27.32	1	35	10	10	10	10	10	10	60	21.73	1
2	10	10	10	5	5	0	40	22.77	1	35	10	10	10	10	10	10	60	41.84	1	45	10	10	0	10	10	10	50	30.16	1	40	10	5	5	5	5	0	30	24.62	1	35	10	10	10	5	0	10	45	33.71	1
12	10	10	10	10	10	10	60	15.64	1	30	10	10	10	10	10	10	60	21.49	1	35	10	10	10	10	10	10	60	34.5	1	40	5	5	5	5	5	5	30	27.32	1	35	5	5	5	5	5	5	30	21.73	1
2	10	10	10	10	0	10	50	22.77	1	35	10	10	10	10	10	10	60	41.84	1	45	10	10	10	10	10	10	60	30.16	1	40	10	10	10	10	10	10	60	24.62	1	35	10	10	10	10	10	10	60	33.71	1
12	10	10	5	10	10	10	55	15.64	1	30	10	10	5	10	10	10	55	21.49	1	35	10	10	10	10	10	5	55	34.5	1	40	10	10	10	5	10	5	50	27.32	1	35	10	10	5	5	5	5	40	21.73	1
2	0	0	0	0	0	0	0	22.77	0	35	0	0	10	10	0	0	20	41.84	0	45	0	0	0	0	0	0	0	30.16	0	40	0	0	0	0	0	0	0	24.62	0	35	10	10	10	0	0	0	30	33.71	0
12	10	10	10	10	10	10	60	15.64	1	30	10	10	10	10	10	10	60	21.49	1	35	10	10	10	10	10	10	60	34.5	1	40	10	10	10	10	10	10	60	27.32	1	35	10	10	10	10	10	10	60	21.73	1
2	10	10	10	10	10	10	60	22.77	1	35	10	10	10	10	10	10	60	41.84	1	45	10	10	10	10	10	10	60	30.16	1	40	10	10	10	10	10	10	60	24.62	1	35	10	10	10	10	10	10	60	33.71	1
12	10	10	10	10	10	10	60	15.64	1	30	10	10	10	10	10	10	60	21.49	1	35	10	10	10	10	10	10	60	34.5	1	40	10	10	10	10	10	10	60	27.32	1	35	10	10	10	10	10	10	60	21.73	1
2	10	0	5	5	10	5	35	22.77	1	35	10	5	10	5	5	5	40	41.84	0	45	10	10	0	5	10	5	40	30.16	1	40	10	10	10	5	5	5	45	24.62	1	35	5	10	10	10	10	5	50	33.71	1
12	10	5	10	10	10	5	50	15.64	1	30	5	5	5	10	5	10	40	21.49	1	35	10	10	10	10	5	5	50	34.5	1	40	10	10	10	5	5	10	50	27.32	1	35	5	5	10	5	5	5	35	21.73	1
2	0	0	0	0	0	0	0	22.77	0	35	10	10	10	10	10	10	60	41.84	1	45	10	10	0	10	10	10	50	30.16	1	40	10	10	0	0	10	0	30	24.62	1	35	10	10	0	0	10	10	40	33.71	1
12	10	10	10	10	10	10	60	15.64	1	30	10	10	10	10	10	10	60	21.49	1	35	10	10	10	10	10	10	60	34.5	1	40	10	10	10	10	10	10	60	27.32	1	35	10	10	10	10	10	10	60	21.73	1
2	10	10	5	5	5	5	40	22.77	1	35	10	10	5	5	10	10	50	41.84	1	45	10	10	5	5	5	5	40	30.16	1	40	10	10	10	5	5	5	45	24.62	1	35	10	10	10	5	10	5	50	33.71	1
12	10	10	5	5	5	5	40	15.64	1	30	5	5	5	10	5	5	35	21.49	1	35	10	10	10	10	5	5	50	34.5	1	40	10	10	5	10	5	10	50	27.32	1	35	5	5	0	0	5	5	20	21.73	0
2	10	10	10	10	10	10	60	22.77	1	35	10	10	10	10	0	10	50	41.84	1	45	10	10	10	10	10	10	60	30.16	1	40	10	10	10	10	10	0	50	24.62	1	35	5	10	10	10	10	10	55	33.71	1
12	10	10	10	10	10	10	60	15.64	1	30	10	10	10	10	10	10	60	21.49	1	35	10	10	10	10	10	10	60	34.5	1	40	10	10	10	10	10	10	60	27.32	1	35	10	10	10	10	10	10	60	21.73	1
2	10	10	10	5	10	10	55	22.77	1	35	10	5	10	10	10	10	55	41.84	1	45	10	10	10	10	10	10	60	30.16	1	40	10	10	10	5	10	10	55	24.62	1	35	5	5	10	5	5	5	35	33.71	1
12	10	0	10	10	10	0	40	15.64	1	30	10	0	0	5	5	5	25	21.49	1	35	10	10	0	5	5	0	30	34.5	0	40	5	0	0	5	5	0	15	27.32	0	35	5	0	5	10	5	0	25	21.73	1
2	10	5	5	5	10	10	45	22.77	1	35	5	5	5	5	5	5	30	41.84	0	45	10	10	10	5	10	5	50	30.16	1	40	10	10	5	5	5	5	40	24.62	1	35	10	5	5	5	10	5	40	33.71	1
12	10	10	10	5	10	10	55	15.64	1	30	5	10	10	10	10	10	55	21.49	1	35	10	10	10	5	10	5	50	34.5	1	40	10	10	10	5	10	10	55	27.32	1	35	5	10	10	5	5	5	40	21.73	1
2	10	10	10	10	10	10	60	22.77	1	35	10	10	10	10	10	10	60	41.84	1	45	10	10	10	10	10	10	60	30.16	1	40	10	5	5	5	10	10	45	24.62	1	35	10	10	10	10	10	10	60	33.71	1
12	5	0	0	0	0	0	5	15.64	0	30	0	0	0	0	0	0	0	21.49	0	35	10	10	5	5	0	5	35	34.5	1	40	10	10	10	10	10	10	60	27.32	1	35	5	5	10	10	5	5	40	21.73	1
2	10	10	10	10	10	10	60	22.77	1	35	10	10	10	10	10	10	60	41.84	1	45	10	10	10	10	10	10	60	30.16	1	40	10	10	10	10	10	0	50	24.62	1	35	10	10	10	10	10	10	60	33.71	1
12	10	10	10	10	10	10	60	15.64	1	30	10	10	10	10	10	10	60	21.49	1	35	10	10	10	10	10	10	60	34.5	1	40	10	10	10	10	10	10	60	27.32	1	35	10	10	10	10	10	10	60	21.73	1
2	10	10	10	10	0	10	50	22.77	1	35	10	10	10	10	10	10	60	41.84	1	45	10	10	10	10	10	10	60	30.16	1	40	10	10	10	10	10	10	60	24.62	1	35	10	10	10	10	5	10	55	33.71	1
12	10	10	10	10	10	10	60	15.64	1	30	10	10	10	10	10	10	60	21.49	1	35	10	10	10	10	10	10	60	34.5	1	40	10	10	10	10	10	10	60	27.32	1	35	10	10	10	10	10	10	60	21.73	1
2	10	10	10	10	10	10	60	22.77	1	35	10	10	0	10	10	0	40	41.84	0	45	10	10	0	0	10	0	30	30.16	0	40	0	0	0	0	0	0	0	24.62	0	35	10	10	10	0	0	0	30	33.71	0
12	10	10	10	10	10	10	60	15.64	1	30	10	10	10	10	10	10	60	21.49	1	35	10	10	10	10	10	10	60	34.5	1	40	10	10	10	10	10	10	60	27.32	1	35	10	10	10	10	10	10	60	21.73	1
2	5	5	0	0	10	0	20	22.77	0	35	0	10	5	5	10	5	35	41.84	0	45	10	10	0	10	10	10	50	30.16	1	40	5	5	5	10	10	0	35	24.62	1	35	10	10	0	0	5	10	35	33.71	1
12	5	10	10	10	5	5	45	15.64	1	30	10	10	5	5	5	5	40	21.49	1	35	10	5	0	0	5	0	20	34.5	0	40	10	5	0	5	5	5	30	27.32	1	35	5	10	5	0	5	5	30	21.73	1
2	5	5	10	10	5	5	40	22.77	1	35	5	10	10	10	10	10	55	41.84	1	45	5	5	5	10	10	10	45	30.16	1	40	5	5	10	10	10	5	45	24.62	1	35	10	10	10	5	10	5	50	33.71	1
12	10	10	10	10	10	10	60	15.64	1	30	10	10	10	10	10	10	60	21.49	1	35	10	10	10	10	10	10	60	34.5	1	40	10	10	10	10	10	10	60	27.32	1	35	10	10	10	10	10	10	60	21.73	1
2	10	10	10	10	10	10	60	22.77	1	35	10	10	10	10	10	10	60	41.84	1	45	10	10	10	10	10	10	60	30.16	1	40	10	10	10	10	10	10	60	24.62	1	35	10	10	10	10	10	10	60	33.71	1
12	10	10	10	5	5	10	50	15.64	1	30	5	10	10	10	10	10	55	21.49	1	35	10	10	10	10	10	10	60	34.5	1	40	10	10	10	10	10	10	60	27.32	1	35	10	5	5	10	10	10	50	21.73	1
2	10	10	5	5	5	5	40	22.77	1	35	5	10	5	5	5	5	35	41.84	0	45	5	5	0	0	0	0	10	30.16	0	40	5	0	0	0	5	5	15	24.62	0	35	0	0	5	0	0	5	10	33.71	0
12	10	0	0	10	0	5	25	15.64	1	30	0	0	0	0	0	0	0	21.49	0	35	10	10	5	0	0	0	25	34.5	0	40	5	0	0	5	5	0	15	27.32	0	35	10	10	5	5	5	5	40	21.73	1
2	10	10	0	10	10	10	50	22.77	1	35	10	10	10	10	10	10	60	41.84	1	45	10	10	10	10	10	10	60	30.16	1	40	10	10	10	10	10	10	60	24.62	1	35	10	10	10	10	10	10	60	33.71	1
12	10	10	10	10	10	10	60	15.64	1	30	10	10	10	10	10	10	60	21.49	1	35	10	10	10	10	10	10	60	34.5	1	40	10	10	10	10	10	10	60	27.32	1	35	10	10	10	10	10	10	60	21.73	1
2	5	5	0	0	0	0	10	22.77	0	35	5	5	0	0	5	5	20	41.84	0	45	10	5	5	10	5	5	40	30.16	1	40	10	10	5	5	5	5	40	24.62	1	35	10	10	10	10	10	10	60	33.71	1
12	5	5	5	5	5	5	30	15.64	1	30	5	5	5	5	5	5	30	21.49	1	35	5	5	5	5	5	5	30	34.5	0	40	5	5	5	5	5	5	30	27.32	1	35	5	5	5	5	5	5	30	21.73	1
2	10	10	10	10	10	10	60	22.77	1	35	10	10	10	10	10	10	60	41.84	1	45	10	10	10	10	10	10	60	30.16	1	40	10	10	10	10	10	10	60	24.62	1	35	10	10	10	10	10	10	60	33.71	1
12	10	10	10	10	10	10	60	15.64	1	30	10	10	10	10	10	10	60	21.49	1	35	10	10	10	10	10	10	60	34.5	1	40	10	10	10	10	10	10	60	27.32	1	35	10	10	10	10	10	10	60	21.73	1
2	5	5	5	5	5	5	30	22.77	1	35	5	5	0	0	0	0	10	41.84	0	45	5	5	0	0	0	0	10	30.16	0	40	10	5	5	5	5	0	30	24.62	1	35	5	0	0	0	0	0	5	33.71	0
12	5	5	10	5	5	5	35	15.64	1	30	0	5	5	5	0	0	15	21.49	0	35	5	10	5	5	0	5	30	34.5	0	40	10	10	5	5	5	5	40	27.32	1	35	10	10	5	5	10	10	50	21.73	1
2	10	10	10	10	10	10	60	22.77	1	35	10	10	10	10	10	10	60	41.84	1	45	10	10	0	10	10	10	50	30.16	1	40	10	10	0	0	0	0	20	24.62	0	35	10	10	10	10	0	0	40	33.71	1
12	10	10	10	10	10	10	60	15.64	1	30	10	10	10	10	10	10	60	21.49	1	35	10	10	10	10	10	10	60	34.5	1	40	10	10	10	10	10	10	60	27.32	1	35	10	10	10	10	10	10	60	21.73	1
2	10	10	10	10	10	10	60	22.77	1	35	10	10	10	10	10	10	60	41.84	1	45	10	10	10	10	10	10	60	30.16	1	40	10	10	10	10	10	0	50	24.62	1	35	10	10	10	10	0	10	50	33.71	1
12	10	10	10	10	10	10	60	15.64	1	30	10	10	10	10	10	10	60	21.49	1	35	10	10	10	10	10	10	60	34.5	1	40	10	10	10	10	10	10	60	27.32	1	35	10	10	10	10	10	10	60	21.73	1
2	10	10	10	10	10	10	60	22.77	1	35	10	10	10	10	10	10	60	41.84	1	45	10	10	10	10	10	10	60	30.16	1	40	10	10	10	10	10	0	50	24.62	1	35	10	10	10	10	0	10	50	33.71	1
12	10	10	10	10	10	10	60	15.64	1	30	10	10	10	10	10	10	60	21.49	1	35	10	10	10	10	10	10	60	34.5	1	40	10	10	10	10	10	10	60	27.32	1	35	10	10	10	10	10	10	60	21.73	1
2	10	10	10	10	10	10	60	22.77	1	35	10	10	10	10	10	10	60	41.84	1	45	10	10	10	10	10	10	60	30.16	1	40	10	10	10	10	10	10	60	24.62	1	35	10	10	10	10	10	10	60	33.71	1
12	10	10	10	10	10	10	60	15.64	1	30	10	10	10	10	10	10	60	21.49	1	35	10	10	10	10	10	10	60	34.5	1	40	10	10	10	10	10	10	60	27.32	1	35	10	10	10	10	10	10	60	21.73	1
2	10	10	10	10	10	10	60	22.77	1	35	10	10	10	10	10	10	60	41.84	1	45	10	10	10	10	10	10	60	30.16	1	40	10	10	10	10	10	10	60	24.62	1	35	10	10	10	10	10	10	60	33.71	1
12	10	10	10	10	10	10	60	15.64	1	30	10	10	10	10	10	10	60	21.49	1	35	10	10	10	10	10	10	60	34.5	1	40	10	10	10	10	10	10	60	27.32	1	35	10	10	10	10	10	10	60	21.73	1
2	5	10	10	10	10	10	55	22.77	1	35	10	10	10	10	10	10	60	41.84	1	45	5	5	0	10	5	10	35	30.16	1	40	10	10	10	10	0	10	50	24.62	1	35	10	10	10	10	10	0	50	33.71	1
12	10	10	10	10	10	10	60	15.64	1	30	5	10	5	10	5	10	45	21.49	1	35	10	10	5	10	10	5	50	34.5	1	40	10	10	5	5	5	10	45	27.32	1	35	10	10	5	10	5	10	50	21.73	1
2	10	10	10	10	10	10	60	22.77	1	35	10	10	10	10	10	10	60	41.84	1	45	10	10	10	10	5	5	50	30.16	1	40	10	10	10	10	10	10	60	24.62	1	35	10	10	10	10	10	10	60	33.71	1
12	10	10	10	10	10	5	55	15.64	1	30	10	5	5	5	0	0	25	21.49	1	35	10	5	5	10	5	10	45	34.5	1	40	5	5	5	5	5	5	30	27.32	1	35	10	10	5	10	10	10	55	21.73	1
2	10	10	10	10	0	10	50	22.77	1	35	10	10	10	10	10	10	60	41.84	1	45	10	10	10	10	10	10	60	30.16	1	40	10	10	10	10	10	10	60	24.62	1	35	10	10	10	10	10	10	60	33.71	1
12	10	10	10	10	10	10	60	15.64	1	30	10	10	10	10	10	10	60	21.49	1	35	10	10	10	10	10	10	60	34.5	1	40	10	10	10	10	10	10	60	27.32	1	35	10	10	10	10	10	10	60	21.73	1
2	10	10	5	10	10	5	50	22.77	1	35	10	5	5	5	10	10	45	41.84	1	45	10	10	5	5	0	10	40	30.16	1	40	10	5	5	10	10	10	50	24.62	1	35	5	10	10	10	10	10	55	33.71	1
12	0	5	5	0	5	5	20	15.64	1	30	0	0	5	0	0	0	5	21.49	0	35	10	10	10	5	0	10	45	34.5	1	40	0	0	0	5	0	0	5	27.32	0	35	0	0	5	5	5	10	25	21.73	1
2	10	10	0	10	10	10	50	22.77	1	35	10	10	10	10	10	10	60	41.84	1	45	10	10	10	10	10	10	60	30.16	1	40	10	0	0	0	0	0	10	24.62	0	35	10	10	10	10	0	10	50	33.71	1
12	10	10	10	10	10	10	60	15.64	1	30	10	10	10	10	10	10	60	21.49	1	35	10	10	10	10	10	10	60	34.5	1	40	10	10	10	10	10	10	60	27.32	1	35	10	10	10	10	10	10	60	21.73	1
2	10	10	10	10	10	10	60	22.77	1	35	10	10	10	10	10	10	60	41.84	1	45	10	10	10	10	10	10	60	30.16	1	40	10	10	10	10	10	10	60	24.62	1	35	10	10	10	10	10	10	60	33.71	1
12	10	10	10	10	10	10	60	15.64	1	30	10	10	10	10	10	10	60	21.49	1	35	10	10	10	10	10	10	60	34.5	1	40	10	10	10	10	10	10	60	27.32	1	35	10	10	10	10	10	10	60	21.73	1
2	10	10	10	10	10	10	60	22.77	1	35	10	10	10	10	10	10	60	41.84	1	45	10	10	10	10	10	10	60	30.16	1	40	10	10	10	10	10	10	60	24.62	1	35	10	10	10	10	10	10	60	33.71	1
12	10	10	10	10	10	10	60	15.64	1	30	10	10	10	10	10	10	60	21.49	1	35	10	10	10	10	10	10	60	34.5	1	40	10	10	10	10	10	10	60	27.32	1	35	10	10	10	10	10	10	60	21.73	1
2	10	5	10	10	10	0	45	22.77	1	35	10	10	10	10	10	10	60	41.84	1	45	10	10	5	10	5	10	50	30.16	1	40	10	10	10	10	10	0	50	24.62	1	35	10	10	10	5	0	10	45	33.71	1
12	0	5	5	5	5	5	25	15.64	1	30	5	0	0	0	0	0	5	21.49	0	35	10	10	0	0	0	0	20	34.5	0	40	5	5	0	0	0	0	10	27.32	0	35	5	5	0	0	0	0	10	21.73	0
2	10	10	10	10	10	10	60	22.77	1	35	10	10	10	10	10	10	60	41.84	1	45	10	10	10	10	10	10	60	30.16	1	40	10	10	10	10	10	10	60	24.62	1	35	10	10	10	10	10	10	60	33.71	1
12	10	10	10	10	10	10	60	15.64	1	30	10	10	10	10	10	10	60	21.49	1	35	10	10	10	10	10	10	60	34.5	1	40	10	10	10	10	10	10	60	27.32	1	35	10	10	10	10	10	10	60	21.73	1
[truncated: 4 more columns]
