# Supplementary material for: Benefits of psychosocial support for adolescent mothers on infant development and maternal mental wellbeing in Rakai and Kyotera, Uganda: Quasi-experimental study
Source: PLoS One. 2025 Dec 5;20(12):e0325463. doi: 10.1371/journal.pone.0325463 (PMC12680244; doi:10.1371/journal.pone.0325463)
Supplement: S2 Dataset — (XLSX) [file pone.0325463.s003.xlsx]

## Sheet: All_clean
SB	time of assessment	DO_YOU_OFTEN_HAVE_HEADACHES	IS_YOUR_APPETITE_POOR	DO_YOU_SLEEP_BADLY	IS_YOUR_DIGESTION_POOR	ARE_YOU_EASILY_FRIGHTENED	DO_YOUR_HANDS_SHAKE	DO_YOU_FEEL_NERVOUS_TENSE_OR	DO_YOU_HAVE_TROUBLE_THINKING	DO_YOU_FEEL_UNHAPPY	DO_YOU_CRY_MORE_THAN_USUAL	DO_YOU_FIND_IT_DIFFICULT_TO	DO_YOU_FIND_IT_DIFFICULT_TP	IS_YOUR_DAILY_WORK_SUFFERING	ARE_YOU_UNABLE_TO_PLAY_A_USE	HAVE_YOU_LOST_INTEREST_IN_TH	DO_YOU_FEEL_THAT_YOU_ARE_A_W	HAS_THE_THOUGHT_OF_ENDING_YO	DO_YOU_FEEL_TIRED_ALL_THE_TI	ARE_YOU_EASILY_TIRED	DO_YOU_HAVE_UNCOMFORTABLE_FE	MeanSRQ	Headaches, poor appetite, poor digestion and bad sleep	Easily frightened and always nervous and tense	Generally unhappy, crying often and lost interest in everything	Suicidal tendancies	Generally feel tired all the time	Mental	Mental_w
797	0	1	1	1	1	0	0	1	1	1	1	0	1	1	1	0	0	0	0	1	0	12	1	0.5	0.714286	0	0.333333	0.6	40
797	1	0	0	0	0	0	0	0	0	0	0	0	0	0	0	0	0	0	0	0	0	0	0	0	0	0	0	0	100
797	2	0	0	0	0	0	0	0	0	0	0	0	0	0	0	0	0	0	0	0	0	0	0	0	0	0	0	0	100
796	0	1	0	0	0	0	0	0	0	0	0	0	0	0	0	0	0	0	0	0	0	1	0.25	0	0	0	0	0.05	95
8	0	2	1	2	2	2	2	2	2	2	2	2	2	2	1	2	2	2	2	2	2		0.25	0	0.142857	0	0	0.1	10
796	1	0	0	0	0	0	0	0	0	0	0	0	0	0	0	0	0	0	0	0	0	0	0	0	0	0	0	0	100
10	0	1	1	1	2	2	1	2	1	1	2	1	2	1	1	1	1	2	2	2	1		0.75	0.5	0.714286	0.5	0.333333	0.6	60
796	2	1	1	0	0	1	1	0	1	1	0	1	1	1	0	0	0	1	1	0	1	12	0.5	0.75	0.571429	0.5	0.666667	0.6	40
12	0	2	1	2	2	2	2	1	2	1	1	1	2	1	1	1	2	2	2	1	1		0.25	0.25	0.857143	0	0.666667	0.5	50
795	0	0	1	1	0	1	0	1	1	1	1	1	1	1	0	1	1	0	0	0	0	12	0.5	0.75	0.857143	0.5	0	0.6	60
14	0	2	1	2	2	2	1	2	2	2	2	2	2	1	2	1	2	2	2	1	2		0.25	0.25	0.285714	0	0.333333	0.25	25
795	1	0	0	0	0	0	0	0	0	0	0	0	0	0	0	0	0	0	0	0	0	0	0	0	0	0	0	0	0
795	2	0	0	0	0	0	0	0	0	0	0	0	0	0	0	0	0	0	0	0	0	0	0	0	0	0	0	0	0
794	0	0	0	0	0	0	0	0	0	0	0	0	0	0	0	0	0	0	0	0	0	0	0	0	0	0	0	0	0
794	1	0	0	0	0	0	0	0	0	0	0	0	0	0	0	0	0	0	0	0	0	0	0	0	0	0	0	0	0
794	2	0	0	0	0	0	0	0	0	0	1	0	0	0	0	0	0	0	0	1	0	2	0	0	0.142857	0	0.333333	0.1	10
793	0	1	1	0	0	0	0	1	0	1	1	1	1	1	1	0	0	0	0	1	1	11	0.5	0.25	0.857143	0	0.666667	0.55	45
22	0	1	2	2	2	2	2	2	2	1	2	1	2	1	1	2	1	2	1	1	2		0.25	0	0.571429	0.5	0.666667	0.4	40
793	1	0	0	0	0	0	0	1	1	0	1	1	1	0	1	1	1	0	1	1	1	11	0	0.5	0.714286	0.5	1	0.55	45
793	2	0	0	0	1	0	0	0	0	0	0	0	1	0	1	0	0	0	0	0	0	3	0.25	0	0.285714	0	0	0.15	85
792	0	1	1	0	0	1	0	0	0	1	1	0	0	1	1	0	0	1	1	1	0	10	0.5	0.25	0.571429	0.5	0.666667	0.5	50
792	1	1	0	0	0	1	0	0	0	0	1	0	0	0	0	1	0	0	1	0	0	5	0.25	0.25	0.285714	0	0.333333	0.25	75
792	2	1	0	0	0	0	1	1	1	0	1	0	0	0	1	0	0	0	0	0	0	6	0.25	0.75	0.285714	0	0	0.3	70
28	0	2	2	2	2	2	2	2	2	2	2	2	2	2	2	2	2	2	2	2	2		0	0	0	0	0	0	0
790	0	0	0	0	0	0	0	1	0	1	0	1	0	1	0	1	0	0	1	1	0	7	0	0.25	0.571429	0	0.666667	0.35	35
30	0	2	1	2	2	2	2	2	2	2	2	1	2	2	2	1	2	2	1	1	2		0.25	0	0.285714	0	0.666667	0.25	25
790	1	0	0	0	0	0	0	0	0	0	0	0	0	0	0	0	0	0	0	0	0	0	0	0	0	0	0	0	0
790	2	0	0	0	0	0	0	0	0	0	0	0	0	0	0	0	0	0	0	0	0	0	0	0	0	0	0	0	0
789	0	1	1	1	0	0	1	1	0	1	1	1	1	1	0	0	0	0	0	1	1	12	0.75	0.5	0.714286	0	0.666667	0.6	40
789	1	0	0	0	0	0	0	0	0	0	0	0	0	0	0	0	0	0	0	0	0	0	0	0	0	0	0	0	100
35	0	1	2	2	2	2	1	1	1	1	2	1	2	1	2	2	2	2	2	1	1		0.25	0.75	0.428571	0	0.666667	0.45	45
789	2	0	0	0	0	0	0	0	0	0	0	0	0	0	0	0	0	0	0	0	0	0	0	0	0	0	0	0	100
788	0	1	0	0	0	0	0	1	0	1	0	1	0	1	0	0	0	0	0	0	0	5	0.25	0.25	0.428571	0	0	0.25	75
788	1	0	0	0	0	0	0	0	0	0	0	0	0	0	0	0	0	0	0	0	0	0	0	0	0	0	0	0	100
788	2	1	0	0	0	0	0	1	0	1	0	0	0	0	0	0	0	0	0	0	0	3	0.25	0.25	0.142857	0	0	0.15	85
787	0	0	0	0	0	0	1	0	1	0	0	0	0	0	0	0	0	0	0	1	1	4	0	0.5	0	0	0.666667	0.2	80
787	1	0	0	0	0	0	0	0	0	0	0	0	0	0	0	0	0	0	0	0	0	0	0	0	0	0	0	0	100
787	2	0	0	0	0	0	0	0	0	0	0	0	0	0	0	0	0	0	0	0	0	0	0	0	0	0	0	0	100
786	0	1	0	1	0	0	0	1	0	0	0	0	0	0	0	0	0	0	0	0	0	3	0.5	0.25	0	0	0	0.15	85
786	1	0	0	0	1	1	0	0	0	0	0	0	0	0	0	0	0	0	0	1	0	3	0.25	0.25	0	0	0.333333	0.15	85
45	0	2	2	1	2	2	2	2	2	2	2	1	2	2	2	1	2	2	2	2	1		0.25	0	0.285714	0	0.333333	0.2	20
786	2	0	0	0	0	0	0	0	0	0	0	0	0	0	0	0	0	0	0	0	0	0	0	0	0	0	0	0	100
785	0	1	1	1	1	0	0	1	1	1	0	1	1	1	1	1	0	0	1	1	0	14	1	0.5	0.857143	0	0.666667	0.7	30
785	1	0	0	0	0	0	0	0	0	1	1	1	1	0	0	1	1	0	0	0	1	7	0	0	0.714286	0.5	0.333333	0.35	65
785	2	0	0	0	0	0	0	0	0	0	0	0	0	0	0	0	0	0	0	0	0	0	0	0	0	0	0	0	100
784	0	1	1	1	1	0	0	0	0	0	0	0	0	0	1	1	0	0	1	1	1	9	1	0	0.285714	0	1	0.45	55
784	1	0	0	0	0	0	0	0	0	0	0	0	0	0	0	0	0	0	1	1	1	3	0	0	0	0	1	0.15	85
784	2	0	0	0	0	0	0	0	0	0	0	0	0	0	0	0	0	0	0	0	0	0	0	0	0	0	0	0	100
53	0	2	2	2	2	2	2	2	2	2	2	2	2	2	2	2	2	2	2	2	2		0	0	0	0	0	0	0
783	0	1	0	0	0	1	0	0	0	0	0	0	1	1	1	0	0	0	0	0	0	5	0.25	0.25	0.428571	0	0	0.25	25
783	1	0	0	0	0	0	0	1	0	0	0	0	0	0	0	0	0	0	1	0	0	2	0	0.25	0	0	0.333333	0.1	10
783	2	0	0	0	0	0	1	1	1	0	1	1	1	0	0	0	1	0	1	1	0	9	0	0.75	0.428571	0.5	0.666667	0.45	45
57	0	1	2	2	1	1	2	1	1	1	2	1	1	2	2	2	2	1	1	1	2		0.5	0.75	0.428571	0.5	0.666667	0.55	55
782	0	1	1	1	1	1	0	1	0	1	1	1	1	1	1	1	1	0	1	1	1	17	1	0.5	1	0.5	1	0.85	85
782	1	0	0	0	1	0	0	0	0	1	1	1	1	1	0	0	0	0	1	1	1	9	0.25	0	0.714286	0	1	0.45	45
782	2	0	0	0	0	1	1	0	0	1	1	0	0	0	0	1	1	0	0	0	0	6	0	0.5	0.428571	0.5	0	0.3	30
781	0	1	1	1	0	1	0	0	0	0	1	1	0	1	0	1	0	0	0	0	1	9	0.75	0.25	0.571429	0	0.333333	0.45	45
62	0	2	1	1	1	1	1	1	1	1	2	1	1	1	1	2	1	1	1	1	1		0.75	1	0.714286	1	1	0.85	85
781	1	1	1	1	0	1	0	0	0	0	1	1	0	1	0	1	0	1	0	0	1	10	0.75	0.25	0.571429	0.5	0.333333	0.5	50
64	0	2	1	2	2	2	2	1	2	2	2	1	2	1	2	1	2	2	2	1	2		0.25	0.25	0.428571	0	0.333333	0.3	30
781	2	0	0	0	0	0	0	0	0	0	0	0	0	0	0	0	0	0	0	0	0	0	0	0	0	0	0	0	0
780	0	0	0	0	0	0	0	0	0	0	0	0	0	0	0	0	0	0	0	0	0	0	0	0	0	0	0	0	0
780	1	0	0	0	0	0	0	0	0	0	0	0	0	0	0	0	0	0	0	0	0	0	0	0	0	0	0	0	0
780	2	0	0	0	0	0	0	0	0	0	0	0	0	0	0	0	0	0	0	0	0	0	0	0	0	0	0	0	0
69	0	2	1	2	1	2	2	2	2	2	2	2	2	2	2	1	2	2	1	1	1		0.5	0	0.142857	0	1	0.3	30
779	0	0	0	0	0	0	0	0	0	0	0	0	0	0	0	0	0	0	0	0	0	0	0	0	0	0	0	0	0
779	1	0	0	0	0	0	0	0	0	0	0	0	0	0	0	0	0	0	0	0	0	0	0	0	0	0	0	0	0
72	0	2	2	1	2	1	1	1	2	2	2	2	2	1	1	2	2	2	1	1	2		0.25	0.75	0.285714	0	0.666667	0.4	40
779	2	0	0	0	0	0	0	0	0	0	0	0	0	1	1	0	1	1	0	0	0	4	0	0	0.285714	1	0	0.2	20
778	0	1	1	1	1	1	1	1	1	1	1	1	1	1	1	1	1	0	1	1	1	19	1	1	1	0.5	1	0.95	5
778	1	0	0	0	1	0	0	0	0	0	0	1	1	0	1	0	0	0	1	1	1	7	0.25	0	0.428571	0	1	0.35	65
778	2	1	0	0	0	0	1	1	1	1	0	1	1	0	0	1	0	0	0	1	1	10	0.25	0.75	0.571429	0	0.666667	0.5	50
777	0	1	1	1	0	0	1	0	1	0	0	1	1	1	0	1	0	1	1	1	0	12	0.75	0.5	0.571429	0.5	0.666667	0.6	40
777	1	0	0	0	0	0	0	0	0	0	0	0	0	0	0	0	0	0	1	1	1	3	0	0	0	0	1	0.15	85
777	2	0	0	0	0	0	0	0	0	0	0	0	0	0	0	0	0	0	0	0	0	0	0	0	0	0	0	0	100
776	0	0	0	0	0	0	0	0	0	0	0	0	0	0	0	0	0	0	0	0	0	0	0	0	0	0	0	0	100
776	1	0	0	0	0	0	0	0	0	0	0	0	0	0	0	0	0	0	0	0	0	0	0	0	0	0	0	0	100
776	2	0	0	0	0	0	0	0	0	0	0	0	0	0	0	0	0	0	0	0	0	0	0	0	0	0	0	0	100
83	0	2	2	2	2	1	2	1	1	1	1	1	1	1	1	2	2	2	1	1	1		0	0.75	0.857143	0	1	0.6	60
775	0	0	0	0	0	0	0	0	0	0	0	0	0	0	0	0	0	0	0	0	0	0	0	0	0	0	0	0	100
775	1	0	0	0	0	0	0	0	0	0	0	0	0	0	0	0	0	0	0	0	0	0	0	0	0	0	0	0	100
86	0	2	2	2	2	2	2	1	2	1	1	2	2	2	2	2	2	1	2	2	1		0	0.25	0.285714	0.5	0.333333	0.25	25
775	2	0	0	0	0	0	0	0	0	0	0	0	0	0	0	0	0	0	0	0	0	0	0	0	0	0	0	0	100
774	0	1	1	1	0	0	1	1	0	1	1	0	0	1	1	0	0	1	1	1	0	12	0.75	0.5	0.571429	0.5	0.666667	0.6	60
774	1	1	1	0	0	0	0	1	1	1	1	1	1	1	0	1	1	0	0	1	0	12	0.5	0.5	0.857143	0.5	0.333333	0.6	60
774	2	0	0	0	0	0	0	0	0	0	0	0	0	0	0	0	0	0	0	0	0	0	0	0	0	0	0	0	0
773	0	1	0	0	0	0	0	0	0	0	0	0	0	0	0	0	0	0	0	0	0	1	0.25	0	0	0	0	0.05	5
92	0	1	2	2	1	1	2	1	2	1	1	1	1	2	1	1	2	2	1	1	1		0.5	0.5	0.857143	0	1	0.65	65
93	0	2	1	1	2	1	1	1	2	1	2	1	1	2	1	1	2	2	1	1	1		0.5	0.75	0.714286	0	1	0.65	65
94	0	1	1	1	1	1	1	1	2	2	2	1	1	1	2	1	1	2	1	1	1		1	0.75	0.571429	0.5	1	0.75	75
773	1	0	0	0	0	0	0	0	0	0	0	0	0	0	0	0	0	0	0	0	0	0	0	0	0	0	0	0	0
773	2	0	0	0	0	0	0	0	0	0	0	0	0	0	0	0	0	0	0	0	0	0	0	0	0	0	0	0	0
772	0	1	1	1	0	1	1	1	1	1	0	1	1	1	1	1	0	0	1	1	0	15	0.75	1	0.857143	0	0.666667	0.75	25
98	0	2	2	2	2	1	2	2	2	2	2	2	2	2	2	2	2	2	2	2	2		0	0.25	0	0	0	0.05	5
772	1	0	1	1	0	0	0	0	0	1	0	0	0	1	0	0	0	0	1	1	0	6	0.5	0	0.285714	0	0.666667	0.3	70
772	2	0	0	0	0	0	0	0	0	1	0	1	0	1	0	0	0	0	0	0	0	3	0	0	0.428571	0	0	0.15	85
101	0	1	1	2	2	2	2	1	1	2	2	2	2	2	2	1	2	2	1	2	2		0.5	0.5	0.142857	0	0.333333	0.3	30
771	0	1	1	0	0	0	1	1	1	1	0	1	1	1	1	1	1	1	1	1	1	16	0.5	0.75	0.857143	1	1	0.8	20
103	0	1	1	1	1	1	2	1	2	1	2	1	2	1	1	1	1	2	1	1	1		1	0.5	0.714286	0.5	1	0.75	75
771	1	0	0	0	0	0	0	0	0	0	0	0	0	0	0	0	0	0	0	0	0	0	0	0	0	0	0	0	100
771	2	0	0	0	0	1	1	1	1	1	0	1	1	0	0	0	0	0	0	1	0	8	0	1	0.428571	0	0.333333	0.4	60
770	0	1	1	1	1	0	1	0	1	1	0	1	1	1	1	1	0	0	1	1	1	15	1	0.5	0.857143	0	1	0.75	75
770	1	0	0	0	0	0	0	0	0	0	0	0	0	0	0	0	0	0	0	0	0	0	0	0	0	0	0	0	0
770	2	0	0	0	0	0	0	0	0	0	0	0	0	0	0	0	0	0	0	0	0	0	0	0	0	0	0	0	0
109	0	2	1	2	1	1	1	2	2	2	2	1	2	1	1	2	2	2	1	1	2		0.5	0.5	0.428571	0	0.666667	0.45	45
110	0	1	2	2	2	1	1	1	2	2	2	2	2	1	1	1	1	2	2	1	1		0.25	0.75	0.428571	0.5	0.666667	0.5	50
769	0	0	0	0	0	1	0	0	0	0	0	0	0	0	0	0	0	0	0	0	0	1	0	0.25	0	0	0	0.05	5
113	0	1	1	1	1	1	1	1	2	2	2	1	2	2	2	1	1	2	2	2	2		1	0.75	0.285714	0.5	0	0.5	50
769	1	0	0	0	0	0	0	0	0	0	0	0	0	0	0	0	0	0	0	0	0	0	0	0	0	0	0	0	0
769	2	0	0	0	0	0	0	0	0	0	0	0	0	0	0	0	0	0	0	0	0	0	0	0	0	0	0	0	0
768	0	1	0	1	1	0	0	0	1	1	0	1	1	1	1	1	1	0	1	1	0	13	0.75	0.25	0.857143	0.5	0.666667	0.65	35
768	1	0	0	0	0	0	0	1	0	0	0	1	1	1	1	1	0	0	1	1	0	8	0	0.25	0.714286	0	0.666667	0.4	60
118	0	2	1	2	2	2	2	1	2	1	2	2	2	2	1	1	2	2	2	2	1		0.25	0.25	0.428571	0	0.333333	0.3	30
119	0	2	2	2	2	2	2	1	2	2	2	2	2	2	2	2	2	2	1	1	2		0	0.25	0	0	0.666667	0.15	15
768	2	0	0	1	0	0	0	0	1	0	0	0	0	1	0	0	0	0	1	1	0	5	0.25	0.25	0.142857	0	0.666667	0.25	75
767	0	0	0	1	1	0	0	1	0	1	0	1	1	1	1	1	0	0	1	1	0	11	0.5	0.25	0.857143	0	0.666667	0.55	45
767	1	0	0	0	1	0	0	1	0	1	0	0	0	1	1	0	0	0	1	1	1	8	0.25	0.25	0.428571	0	1	0.4	60
123	0	1	1	1	1	1	2	1	1	1	1	1	1	1	1	2	1	2	1	1	1		1	0.75	0.857143	0.5	1	0.85	85
767	2	0	0	0	0	0	0	0	0	0	0	0	0	0	0	0	0	0	0	0	0	0	0	0	0	0	0	0	100
125	0	2	1	1	1	1	2	2	2	1	2	1	2	2	2	1	2	2	2	1	2		0.75	0.25	0.428571	0	0.333333	0.4	40
766	0	0	0	0	0	0	0	0	0	0	0	0	0	0	0	0	0	0	0	0	0	0	0	0	0	0	0	0	100
766	1	0	0	0	0	0	0	0	0	0	0	0	0	0	0	0	0	0	0	0	0	0	0	0	0	0	0	0	100
128	0	2	2	2	2	2	2	2	2	1	2	1	2	1	1	1	2	2	1	1	1		0	0	0.714286	0	1	0.4	40
766	2	0	0	0	0	0	1	0	0	0	0	0	0	0	0	0	0	0	0	0	0	1	0	0.25	0	0	0	0.05	95
130	0	1	1	1	2	1	1	1	1	1	1	1	1	1	1	1	1	1	1	1	1		0.75	1	1	1	1	0.95	95
765	0	1	0	0	0	1	0	1	1	1	1	1	0	0	1	0	1	0	1	1	1	12	0.25	0.75	0.571429	0.5	1	0.6	40
765	1	0	0	0	0	0	0	0	0	0	0	0	0	0	0	0	0	0	0	0	0	0	0	0	0	0	0	0	100
133	0	2	2	2	2	2	2	2	2	1	2	2	2	2	2	2	2	2	2	2	2		0	0	0.142857	0	0	0.05	5
765	2	1	0	0	0	1	0	0	0	1	1	0	0	0	0	0	0	0	0	0	0	4	0.25	0.25	0.285714	0	0	0.2	80
764	0	0	0	0	1	0	0	1	1	1	0	1	0	1	1	0	1	1	1	0	1	11	0.25	0.5	0.571429	1	0.666667	0.55	45
764	1	0	0	0	0	1	1	1	0	0	1	0	1	0	0	1	1	0	1	0	1	9	0	0.75	0.428571	0.5	0.666667	0.45	55
137	0	1	2	1	2	2	1	1	2	1	1	2	1	1	1	2	1	2	1	1	1		0.5	0.5	0.714286	0.5	1	0.65	65
138	0	1	2	2	2	2	1	2	1	2	2	1	1	1	1	2	2	2	1	1	2		0.25	0.5	0.571429	0	0.666667	0.45	45
139	0	2	2	2	2	2	2	2	2	2	2	2	2	2	2	2	2	2	2	2	2		0	0	0	0	0	0	0
140	0	1	2	2	2	2	2	2	2	1	1	2	2	1	1	1	1	2	1	1	2		0.25	0	0.714286	0.5	0.666667	0.45	45
141	0	1	2	2	1	1	1	1	1	1	1	2	2	2	2	2	2	2	1	1	2		0.5	1	0.285714	0	0.666667	0.5	50
142	0	1	2	2	1	1	1	1	2	2	1	1	2	1	1	1	1	1	1	2	1		0.5	0.75	0.714286	1	0.666667	0.7	70
764	2	1	1	1	0	1	1	0	1	0	1	0	1	1	0	1	1	0	0	1	1	13	0.75	0.75	0.571429	0.5	0.666667	0.65	35
144	0	1	1	1	1	2	1	2	2	2	2	2	1	1	2	1	1	1	1	1	1		1	0.25	0.428571	1	1	0.65	65
145	0	1	1	1	1	1	1	1	1	1	1	1	1	1	1	2	1	1	2	1	2		1	1	0.857143	1	0.333333	0.85	85
763	0	0	0	0	0	0	0	0	0	0	0	0	0	0	0	0	0	0	0	0	0	0	0	0	0	0	0	0	0
763	1	0	0	0	0	0	0	0	0	0	0	0	0	0	0	0	0	0	0	0	0	0	0	0	0	0	0	0	0
763	2	0	0	0	0	0	0	0	0	0	0	0	0	0	0	0	0	0	1	1	0	2	0	0	0	0	0.666667	0.1	10
762	0	0	0	0	1	0	0	1	1	0	0	0	1	1	1	1	0	0	1	1	1	10	0.25	0.5	0.571429	0	1	0.5	50
762	1	1	0	0	1	1	0	1	0	0	0	1	0	1	1	1	0	0	1	1	0	10	0.5	0.5	0.571429	0	0.666667	0.5	50
762	2	0	0	0	0	0	0	0	0	0	0	0	0	0	0	0	0	0	0	0	0	0	0	0	0	0	0	0	100
761	0	0	1	0	1	0	0	1	1	1	0	0	0	1	1	1	1	0	1	1	1	12	0.5	0.5	0.571429	0.5	1	0.6	60
153	0	1	2	2	1	1	1	1	1	1	1	2	1	1	2	1	1	1	2	1	2		0.5	1	0.714286	1	0.333333	0.7	70
761	1	0	1	0	1	0	0	1	1	1	0	0	0	1	1	1	1	0	1	1	1	12	0.5	0.5	0.571429	0.5	1	0.6	60
761	2	0	0	0	0	0	0	0	0	0	0	0	0	0	0	0	0	0	0	0	0	0	0	0	0	0	0	0	0
760	0	0	1	1	0	0	0	1	1	0	0	1	1	1	1	1	1	0	1	0	1	12	0.5	0.5	0.714286	0.5	0.666667	0.6	60
760	1	0	0	0	0	0	0	0	0	0	0	0	0	0	0	0	0	0	0	0	0	0	0	0	0	0	0	0	0
158	0	1	2	1	2	1	1	1	1	1	1	1	1	2	1	2	1	1	1	1	2		0.5	1	0.714286	1	0.666667	0.75	75
159	0	1	1	2	2	1	2	1	1	1	1	1	2	1	1	1	2	2	1	1	1		0.5	0.75	0.857143	0	1	0.7	70
160	0	2	2	1	1	2	2	1	2	2	2	1	2	2	2	2	2	2	1	1	2		0.5	0.25	0.142857	0	0.666667	0.3	30
161	0	1	1	1	2	1	1	2	1	2	2	2	1	2	1	1	1	2	2	1	1		0.75	0.75	0.428571	0.5	0.666667	0.6	60
760	2	0	0	0	0	0	0	0	0	0	0	0	0	0	0	0	0	0	0	0	0	0	0	0	0	0	0	0	0
759	0	1	0	0	0	1	1	1	1	1	0	0	0	1	0	1	0	0	0	0	1	9	0.25	1	0.428571	0	0.333333	0.45	45
759	1	1	1	0	1	0	1	0	0	0	0	0	0	0	0	1	1	1	1	1	0	9	0.75	0.25	0.142857	1	0.666667	0.45	45
165	0	1	2	1	2	2	2	1	2	1	2	2	2	2	2	2	2	2	1	1	2		0.5	0.25	0.142857	0	0.666667	0.3	30
759	2	1	1	1	0	0	0	1	1	1	0	1	0	1	0	0	0	0	1	1	1	11	0.75	0.5	0.428571	0	1	0.55	55
758	0	0	1	0	0	0	0	1	0	1	0	1	0	1	1	1	0	0	1	0	1	9	0.25	0.25	0.714286	0	0.666667	0.45	45
758	1	0	0	0	0	0	0	0	0	0	0	0	0	0	0	0	0	0	0	0	0	0	0	0	0	0	0	0	0
169	0	2	1	1	1	2	1	1	1	2	1	2	1	1	1	1	2	2	1	1	1		0.75	0.75	0.714286	0	1	0.7	70
170	0	1	1	1	1	2	2	2	1	1	1	1	1	1	1	1	1	2	1	1	1		1	0.25	1	0.5	1	0.8	80
758	2	0	0	0	0	0	0	0	0	0	0	0	0	0	0	0	0	0	0	0	0	0	0	0	0	0	0	0	0
757	0	1	1	1	1	1	1	1	1	1	1	1	1	1	1	1	1	0	1	1	1	19	1	1	1	0.5	1	0.95	5
757	1	0	0	0	0	0	0	0	0	0	0	0	0	0	0	0	0	0	0	0	0	0	0	0	0	0	0	0	100
757	2	0	0	0	0	0	0	0	0	0	0	0	0	0	0	0	0	0	1	1	0	2	0	0	0	0	0.666667	0.1	90
756	0	0	0	0	1	1	1	0	1	1	0	0	0	0	1	1	0	0	1	0	1	9	0.25	0.75	0.428571	0	0.666667	0.45	55
176	0	1	1	1	1	1	1	1	1	1	2	2	1	1	1	1	1	1	1	2	1		1	1	0.714286	1	0.666667	0.85	85
756	1	0	0	0	1	1	1	0	1	1	0	0	0	0	0	1	1	0	1	0	1	9	0.25	0.75	0.285714	0.5	0.666667	0.45	55
756	2	0	0	0	0	0	0	0	0	0	0	0	0	0	0	0	0	0	0	0	0	0	0	0	0	0	0	0	100
755	0	1	1	1	1	1	1	1	1	1	1	1	1	1	1	1	1	0	1	1	1	19	1	1	1	0.5	1	0.95	5
755	1	0	0	0	0	0	0	0	0	0	0	0	0	0	0	0	0	0	0	0	0	0	0	0	0	0	0	0	100
181	0	1	1	2	1	2	1	1	1	1	1	2	1	1	1	2	2	1	2	1	1		0.75	0.75	0.714286	0.5	0.666667	0.7	70
755	2	0	0	0	0	0	0	0	0	0	0	0	0	0	0	0	0	0	0	0	0	0	0	0	0	0	0	0	100
183	0	1	1	1	1	1	2	2	2	1	1	1	2	1	2	1	2	1	1	2	2		1	0.25	0.714286	0.5	0.333333	0.6	60
754	0	1	1	0	1	0	0	1	1	1	0	0	0	1	0	1	1	0	1	1	0	11	0.75	0.5	0.428571	0.5	0.666667	0.55	45
754	1	0	0	0	0	0	0	0	0	1	1	0	0	0	0	0	0	0	1	1	0	4	0	0	0.285714	0	0.666667	0.2	80
186	0	2	1	2	2	2	2	2	2	2	2	1	1	1	1	1	2	2	1	1	2		0.25	0	0.714286	0	0.666667	0.4	40
187	0	2	1	2	2	1	1	1	2	1	2	1	2	2	2	1	2	2	1	1	1		0.25	0.75	0.428571	0	1	0.5	50
754	2	0	0	0	0	0	0	0	0	0	0	0	0	0	0	0	0	0	0	0	0	0	0	0	0	0	0	0	100
753	0	1	1	1	0	0	0	1	1	1	0	1	1	0	1	1	1	0	1	1	1	14	0.75	0.5	0.714286	0.5	1	0.7	70
190	0	2	2	2	2	2	2	2	2	2	2	2	2	2	2	2	2	2	2	1	2		0	0	0	0	0.333333	0.05	5
753	1	0	0	0	0	0	0	0	0	0	0	0	0	0	0	0	0	0	0	0	0	0	0	0	0	0	0	0	0
753	2	1	0	1	0	1	0	0	0	0	0	0	1	1	0	1	1	0	0	0	0	7	0.5	0.25	0.428571	0.5	0	0.35	35
193	0	1	1	2	2	1	2	1	1	1	1	1	1	1	1	1	1	2	1	1	1		0.5	0.75	1	0.5	1	0.8	80
752	0	1	1	0	1	1	1	1	1	1	1	0	0	0	0	1	0	0	1	1	1	13	0.75	1	0.428571	0	1	0.65	65
752	1	0	0	0	1	1	1	0	0	1	0	0	0	0	0	0	0	0	1	1	1	7	0.25	0.5	0.142857	0	1	0.35	35
752	2	1	0	1	0	1	1	1	0	1	1	1	1	1	1	1	1	1	1	1	0	16	0.5	0.75	1	1	0.666667	0.8	80
197	0	1	1	1	1	1	2	1	1	1	2	1	1	1	2	1	2	2	1	1	1		1	0.75	0.714286	0	1	0.75	75
751	0	1	1	1	0	0	0	0	0	0	0	1	1	1	0	0	1	0	1	1	0	9	0.75	0	0.428571	0.5	0.666667	0.45	55
751	1	0	0	0	1	0	0	1	0	0	0	1	0	0	0	0	0	0	0	0	0	3	0.25	0.25	0.142857	0	0	0.15	85
751	2	0	0	0	0	0	1	1	0	1	0	0	0	1	1	0	0	0	1	1	1	8	0	0.5	0.428571	0	1	0.4	60
750	0	1	0	0	0	1	0	1	1	1	0	1	1	1	1	1	1	0	1	1	1	14	0.25	0.75	0.857143	0.5	1	0.7	70
202	0	2	1	2	2	2	2	2	2	2	2	1	2	1	2	1	2	2	1	1	2		0.25	0	0.428571	0	0.666667	0.3	30
750	1	0	0	0	0	0	0	0	0	0	0	0	0	0	0	0	0	0	0	0	0	0	0	0	0	0	0	0	0
750	2	0	0	0	0	0	0	0	0	0	0	0	0	0	0	0	0	0	0	0	0	0	0	0	0	0	0	0	0
749	0	1	1	0	1	1	0	1	1	1	1	0	1	0	0	1	1	0	1	0	0	12	0.75	0.75	0.571429	0.5	0.333333	0.6	40
749	1	1	1	1	0	1	1	1	0	0	0	1	0	0	1	0	1	0	0	0	0	9	0.75	0.75	0.285714	0.5	0	0.45	55
749	2	0	0	0	0	0	0	0	0	0	0	0	0	0	0	0	0	0	0	0	0	0	0	0	0	0	0	0	100
748	0	1	1	1	1	1	1	0	1	1	1	0	0	0	1	0	1	0	0	1	1	13	1	0.75	0.428571	0.5	0.666667	0.65	65
748	1	0	0	0	0	0	0	0	0	0	0	0	0	0	0	0	0	0	0	0	0	0	0	0	0	0	0	0	0
748	2	0	0	0	0	0	0	0	0	0	0	0	0	0	0	0	0	0	0	1	0	1	0	0	0	0	0.333333	0.05	5
747	0	1	1	0	0	1	0	1	1	1	0	1	0	1	0	1	0	0	0	1	0	10	0.5	0.75	0.571429	0	0.333333	0.5	50
747	1	1	1	0	1	1	0	1	1	1	0	1	0	1	0	1	0	0	1	1	0	12	0.75	0.75	0.571429	0	0.666667	0.6	40
747	2	0	0	0	0	0	0	0	0	0	0	0	0	0	0	0	0	0	0	0	0	0	0	0	0	0	0	0	100
214	0	1	2	1	1	1	1	1	1	1	1	1	1	1	1	1	1	2	1	1	1		0.75	1	1	0.5	1	0.9	90
746	0	0	0	0	1	1	1	0	0	0	0	1	1	0	1	0	0	0	0	1	0	7	0.25	0.5	0.428571	0	0.333333	0.35	65
746	1	0	1	1	0	1	0	0	1	0	1	0	1	1	0	1	0	0	1	1	1	11	0.5	0.5	0.571429	0	1	0.55	45
746	2	0	0	0	0	0	0	0	0	0	0	0	0	0	0	0	0	0	0	0	0	0	0	0	0	0	0	0	100
745	0	0	0	1	1	0	1	1	1	0	0	1	0	1	0	1	0	1	1	1	1	12	0.5	0.75	0.428571	0.5	1	0.6	40
219	0	1	2	2	2	1	2	1	2	2	2	1	2	1	1	1	2	2	1	1	2		0.25	0.5	0.571429	0	0.666667	0.45	45
745	1	0	1	0	0	1	1	1	0	1	1	0	1	1	0	0	0	1	0	0	1	10	0.25	0.75	0.571429	0.5	0.333333	0.5	50
745	2	0	0	0	0	0	0	0	0	0	1	0	0	0	0	0	0	0	0	0	0	1	0	0	0.142857	0	0	0.05	95
222	0	2	1	2	2	2	2	1	2	2	2	1	2	1	1	2	2	2	1	1	2		0.25	0.25	0.428571	0	0.666667	0.35	35
223	0	1	1	1	1	1	1	2	1	1	1	1	1	1	2	2	2	2	1	1	2		1	0.75	0.714286	0	0.666667	0.7	70
224	0	1	2	1	1	2	1	1	1	1	2	1	1	1	1	1	2	2	1	1	1		0.75	0.75	0.857143	0	1	0.75	75
744	0	1	1	1	0	1	0	1	0	1	1	1	1	1	1	1	1	0	1	1	1	16	0.75	0.5	1	0.5	1	0.8	20
744	1	0	0	0	0	0	0	0	0	0	0	0	0	0	0	0	0	0	0	0	0	0	0	0	0	0	0	0	100
744	2	0	1	0	0	0	0	0	0	0	0	0	0	0	0	0	0	0	0	0	0	1	0.25	0	0	0	0	0.05	95
228	0	2	2	2	2	2	1	1	2	1	1	2	2	2	2	2	2	2	2	1	2		0	0.5	0.285714	0	0.333333	0.25	25
743	0	1	1	1	0	1	1	1	0	0	0	1	0	0	0	0	0	0	1	1	0	9	0.75	0.75	0.142857	0	0.666667	0.45	55
230	0	2	2	2	2	2	2	2	2	1	2	2	2	2	2	2	2	2	2	2	2		0	0	0.142857	0	0	0.05	5
743	1	0	0	0	0	0	0	0	0	0	0	0	0	0	0	0	0	0	1	1	0	2	0	0	0	0	0.666667	0.1	90
743	2	0	0	0	0	0	0	0	0	0	0	0	0	0	0	0	0	0	1	1	0	2	0	0	0	0	0.666667	0.1	90
742	0	0	0	0	0	0	0	0	0	0	0	0	0	0	0	0	0	0	0	0	0	0	0	0	0	0	0	0	100
234	0	2	2	2	1	2	2	2	2	2	2	1	2	2	2	1	2	2	2	2	2		0.25	0	0.285714	0	0	0.15	15
742	1	0	0	0	0	0	0	0	0	0	0	0	0	0	0	0	0	0	0	0	0	0	0	0	0	0	0	0	100
742	2	0	0	0	0	0	0	0	0	0	1	0	0	0	0	0	0	0	0	0	0	1	0	0	0.142857	0	0	0.05	95
237	0	1	1	1	2	1	1	1	1	1	1	2	2	2	1	1	1	1	1	1	2		0.75	1	0.571429	1	0.666667	0.75	75
741	0	0	1	1	0	0	0	0	0	1	0	0	0	1	1	1	1	1	0	1	0	9	0.5	0	0.571429	1	0.333333	0.45	55
741	1	0	0	0	1	1	1	0	0	1	0	1	0	0	1	1	1	0	0	0	1	9	0.25	0.5	0.571429	0.5	0.333333	0.45	55
741	2	0	0	0	0	1	0	1	0	0	0	0	0	0	0	1	0	0	0	0	0	3	0	0.5	0.142857	0	0	0.15	85
740	0	0	1	0	0	0	0	0	0	1	0	0	0	1	1	0	0	0	0	1	0	5	0.25	0	0.428571	0	0.333333	0.25	75
740	1	0	0	0	0	0	0	0	0	0	0	0	0	1	0	0	0	0	1	1	0	3	0	0	0.142857	0	0.666667	0.15	85
740	2	0	0	0	0	0	0	0	0	0	0	0	0	0	0	0	0	0	0	0	1	1	0	0	0	0	0.333333	0.05	95
739	0	0	1	1	1	0	1	1	1	1	1	1	1	1	1	1	1	1	1	1	1	18	0.75	0.75	1	1	1	0.9	10
245	0	1	1	1	1	1	1	1	1	1	2	2	1	1	1	2	1	1	1	1	1		1	1	0.571429	1	1	0.85	85
739	1	0	0	0	0	0	0	0	0	0	0	0	0	0	0	0	0	0	0	0	0	0	0	0	0	0	0	0	100
739	2	0	0	0	0	0	0	1	0	0	0	0	0	0	1	0	0	0	0	0	0	2	0	0.25	0.142857	0	0	0.1	90
738	0	0	0	1	0	1	0	1	1	1	1	0	0	0	1	1	1	0	1	1	1	12	0.25	0.75	0.571429	0.5	1	0.6	40
738	1	0	0	0	0	0	0	0	0	0	0	1	0	1	0	0	0	0	1	1	0	4	0	0	0.285714	0	0.666667	0.2	80
738	2	0	0	0	0	0	0	0	0	0	0	0	0	0	0	0	0	0	0	0	0	0	0	0	0	0	0	0	100
737	0	0	1	0	0	0	0	0	0	0	0	0	0	1	1	1	0	0	0	1	0	5	0.25	0	0.428571	0	0.333333	0.25	75
737	1	0	0	0	0	0	0	0	0	0	0	1	0	0	1	1	0	0	1	1	0	5	0	0	0.428571	0	0.666667	0.25	75
737	2	0	0	0	0	0	0	0	0	0	0	0	0	0	0	0	0	0	0	0	0	0	0	0	0	0	0	0	100
254	0	1	2	2	2	2	2	2	2	1	2	2	2	2	2	1	2	2	2	2	2		0.25	0	0.285714	0	0	0.15	15
736	0	1	1	1	1	1	0	0	1	0	1	1	1	1	1	1	1	0	1	1	0	15	1	0.5	0.857143	0.5	0.666667	0.75	25
736	1	0	0	1	1	0	0	0	0	1	0	0	0	0	0	0	0	0	0	1	1	5	0.5	0	0.142857	0	0.666667	0.25	75
257	0	2	2	2	2	2	1	2	2	2	1	2	2	2	1	1	1	2	1	1	1		0	0.25	0.428571	0.5	1	0.4	40
736	2	0	0	0	0	0	0	0	0	0	0	0	0	0	0	0	0	0	0	0	0	0	0	0	0	0	0	0	100
735	0	0	0	0	1	0	1	1	1	0	0	0	1	0	0	0	0	1	1	0	0	7	0.25	0.75	0.142857	0.5	0.333333	0.35	65
735	1	0	0	0	0	0	0	0	0	0	0	0	0	0	0	0	0	0	0	0	0	0	0	0	0	0	0	0	100
735	2	0	0	0	0	0	0	0	0	0	0	0	0	0	0	0	0	0	1	1	0	2	0	0	0	0	0.666667	0.1	90
734	0	0	0	1	1	1	1	1	1	0	1	1	0	1	1	1	1	0	1	0	1	14	0.5	1	0.714286	0.5	0.666667	0.7	30
263	0	1	1	1	2	1	2	1	1	1	2	2	1	2	1	1	1	2	1	1	1		0.75	0.75	0.571429	0.5	1	0.7	70
734	1	0	0	0	0	0	0	0	0	0	0	0	0	0	0	1	0	0	0	0	1	2	0	0	0.142857	0	0.333333	0.1	90
734	2	0	0	0	0	0	0	0	0	0	0	0	0	1	0	0	0	0	0	0	0	1	0	0	0.142857	0	0	0.05	95
733	0	0	1	0	0	0	0	0	0	1	0	1	1	1	1	1	0	0	1	1	1	10	0.25	0	0.857143	0	1	0.5	50
733	1	1	0	0	0	1	1	1	1	0	0	0	0	1	1	0	0	0	0	1	0	8	0.25	1	0.285714	0	0.333333	0.4	60
733	2	1	0	0	0	0	0	0	0	0	0	0	0	0	0	0	0	0	0	0	0	1	0.25	0	0	0	0	0.05	95
269	0	2	1	1	1	2	1	2	2	1	1	1	1	1	1	1	2	2	1	1	2		0.75	0.25	1	0	0.666667	0.65	65
732	0	0	0	0	0	0	1	1	1	1	0	0	0	0	0	1	1	0	0	0	0	6	0	0.75	0.285714	0.5	0	0.3	30
271	0	2	2	2	2	1	2	1	1	1	1	1	1	1	1	1	2	2	1	1	1		0	0.75	1	0	1	0.65	65
732	1	0	1	0	0	0	1	1	0	0	0	1	0	0	0	1	0	0	0	0	0	5	0.25	0.5	0.285714	0	0	0.25	25
732	2	0	0	0	0	0	0	0	0	0	0	0	0	0	0	0	0	0	0	0	0	0	0	0	0	0	0	0	0
731	0	1	1	1	1	1	1	1	1	1	1	1	1	1	1	1	1	0	1	1	1	19	1	1	1	0.5	1	0.95	95
731	1	0	0	0	0	0	0	0	0	0	0	0	0	0	0	1	0	0	0	0	0	1	0	0	0.142857	0	0	0.05	5
276	0	2	2	2	1	1	2	2	2	2	2	2	2	2	2	1	2	2	1	1	2		0.25	0.25	0.142857	0	0.666667	0.25	25
731	2	0	0	0	0	0	0	0	0	0	0	0	0	0	0	0	0	0	0	0	0	0	0	0	0	0	0	0	0
730	0	0	1	1	1	1	1	1	1	1	0	1	1	1	1	1	1	1	1	1	1	18	0.75	1	0.857143	1	1	0.9	10
730	1	0	0	0	0	0	0	1	0	0	0	0	0	0	0	0	0	0	0	0	0	1	0	0.25	0	0	0	0.05	95
730	2	1	0	0	0	0	0	0	0	0	0	0	0	0	0	0	0	0	0	0	0	1	0.25	0	0	0	0	0.05	95
729	0	0	0	0	0	0	0	0	0	0	0	0	0	0	0	0	0	0	1	1	0	2	0	0	0	0	0.666667	0.1	90
729	1	0	0	0	0	0	0	0	0	0	0	0	0	0	0	0	0	0	0	0	0	0	0	0	0	0	0	0	100
729	2	0	0	1	0	0	0	0	0	0	1	0	0	0	0	1	0	0	0	0	0	3	0.25	0	0.285714	0	0	0.15	85
284	0	2	1	1	2	2	2	1	2	1	2	1	1	1	2	1	2	2	2	1	2		0.5	0.25	0.714286	0	0.333333	0.45	45
728	0	1	1	1	1	1	0	1	0	1	0	1	0	1	1	1	0	0	1	1	1	14	1	0.5	0.714286	0	1	0.7	30
728	1	1	0	0	0	1	1	0	0	1	1	0	0	0	0	1	1	0	0	0	0	7	0.25	0.5	0.428571	0.5	0	0.35	65
728	2	1	1	0	0	0	0	0	0	0	0	0	0	1	1	0	0	0	0	1	0	5	0.5	0	0.285714	0	0.333333	0.25	75
727	0	1	1	1	1	1	1	1	1	1	1	1	1	1	1	1	1	1	1	1	1	20	1	1	1	1	1	1	0
727	1	0	0	0	0	0	0	0	0	0	0	0	0	0	0	0	0	0	0	0	0	0	0	0	0	0	0	0	100
290	0	1	1	1	1	1	1	1	1	1	2	1	1	1	1	1	1	2	1	1	1		1	1	0.857143	0.5	1	0.9	90
291	0	1	1	2	1	2	1	1	2	2	2	1	2	1	2	1	1	2	1	1	1		0.75	0.5	0.428571	0.5	1	0.6	60
727	2	0	0	0	0	0	0	0	0	0	0	0	0	0	0	0	0	0	0	0	0	0	0	0	0	0	0	0	100
726	0	0	1	1	1	1	0	0	1	0	0	0	0	1	0	1	1	0	1	1	1	11	0.75	0.5	0.285714	0.5	1	0.55	45
726	1	0	0	0	0	0	0	0	0	0	0	0	0	0	0	0	0	0	0	0	0	0	0	0	0	0	0	0	100
726	2	1	1	0	1	0	0	0	1	1	0	1	0	1	1	0	1	1	0	0	0	10	0.75	0.25	0.571429	1	0	0.5	50
725	0	1	1	1	1	1	1	1	1	1	1	1	1	1	1	1	1	1	1	1	1	20	1	1	1	1	1	1	100
725	1	0	0	0	0	0	0	0	0	0	0	0	0	0	0	0	0	0	0	0	0	0	0	0	0	0	0	0	0
298	0	2	2	2	2	2	2	2	2	2	2	2	2	1	1	1	2	2	1	1	1		0	0	0.428571	0	1	0.3	30
725	2	1	0	1	1	1	1	0	0	1	0	0	0	1	0	0	0	0	0	1	0	8	0.75	0.5	0.285714	0	0.333333	0.4	40
724	0	1	1	1	0	1	1	1	0	1	1	1	1	1	1	1	1	0	1	1	1	17	0.75	0.75	1	0.5	1	0.85	15
724	1	0	0	0	1	0	0	0	0	0	0	1	0	1	0	1	0	0	0	1	0	5	0.25	0	0.428571	0	0.333333	0.25	75
724	2	0	0	0	0	0	0	0	0	0	0	0	0	0	0	0	0	0	0	0	0	0	0	0	0	0	0	0	100
723	0	0	0	0	0	0	0	0	0	0	0	0	0	1	1	1	0	0	1	1	0	5	0	0	0.428571	0	0.666667	0.25	25
304	0	2	2	2	2	2	1	2	2	2	2	2	2	2	2	2	1	2	2	1	2		0	0.25	0	0.5	0.333333	0.15	15
723	1	0	0	0	0	0	0	0	0	0	0	0	0	1	1	0	0	0	1	1	0	4	0	0	0.285714	0	0.666667	0.2	20
723	2	1	1	1	0	1	1	1	0	0	1	0	1	1	0	1	1	1	1	1	1	15	0.75	0.75	0.571429	1	1	0.75	75
722	0	1	1	0	1	0	0	1	1	1	0	1	1	1	1	1	0	0	0	0	1	12	0.75	0.5	0.857143	0	0.333333	0.6	60
722	1	1	1	1	1	0	0	0	0	0	0	0	0	1	1	1	0	0	1	1	0	9	1	0	0.428571	0	0.666667	0.45	45
722	2	1	1	0	1	1	1	1	1	1	0	1	1	1	1	1	0	0	1	1	1	16	0.75	1	0.857143	0	1	0.8	80
721	0	0	0	0	0	0	0	0	0	1	0	1	1	1	0	0	0	0	0	1	1	6	0	0	0.571429	0	0.666667	0.3	70
721	1	0	0	0	0	0	0	0	0	0	0	0	0	0	0	0	0	0	1	1	0	2	0	0	0	0	0.666667	0.1	90
721	2	0	0	0	0	0	0	0	0	0	0	0	0	1	0	0	0	0	0	0	0	1	0	0	0.142857	0	0	0.05	95
720	0	1	0	0	0	1	0	1	1	1	1	1	1	1	0	1	1	0	1	0	1	13	0.25	0.75	0.857143	0.5	0.666667	0.65	65
720	1	1	0	0	0	1	0	1	1	1	1	1	1	0	1	1	0	1	0	0	1	12	0.25	0.75	0.857143	0.5	0.333333	0.6	60
720	2	1	0	0	0	0	0	0	0	0	0	1	1	0	1	1	0	0	0	0	0	5	0.25	0	0.571429	0	0	0.25	25
316	0	2	2	2	2	1	2	1	2	2	2	2	2	2	2	2	2	2	2	1	2		0	0.5	0	0	0.333333	0.15	15
719	0	0	0	0	1	1	0	0	0	1	1	0	0	0	0	1	0	0	0	0	0	5	0.25	0.25	0.428571	0	0	0.25	75
719	1	0	0	0	1	1	0	0	0	0	0	1	0	1	0	0	0	0	0	0	0	4	0.25	0.25	0.285714	0	0	0.2	80
719	2	0	0	0	0	1	0	0	0	0	0	0	0	0	0	0	0	0	0	1	0	2	0	0.25	0	0	0.333333	0.1	90
320	0	2	1	1	2	2	2	1	2	2	2	1	2	1	1	2	2	2	1	1	2		0.5	0.25	0.428571	0	0.666667	0.4	40
718	0	1	1	1	1	1	1	1	1	1	1	1	1	1	1	1	1	1	1	1	1	20	1	1	1	1	1	1	0
718	1	1	1	1	0	0	0	1	1	1	1	0	1	0	1	1	1	1	1	1	1	15	0.75	0.5	0.714286	1	1	0.75	25
718	2	1	1	0	0	1	0	1	1	1	1	1	1	0	0	0	1	1	1	1	1	14	0.5	0.75	0.571429	1	1	0.7	30
717	0	1	1	0	0	0	1	0	1	1	0	1	0	1	0	1	1	0	1	1	0	11	0.5	0.5	0.571429	0.5	0.666667	0.55	45
717	1	1	1	1	0	0	1	0	0	0	0	1	0	1	0	1	0	0	1	1	0	9	0.75	0.25	0.428571	0	0.666667	0.45	55
717	2	0	0	0	0	0	0	0	0	0	0	0	0	0	0	0	0	0	0	0	0	0	0	0	0	0	0	0	100
327	0	2	2	2	1	2	1	1	1	1	1	1	1	1	1	1	2	2	2	1	1		0.25	0.75	1	0	0.666667	0.65	65
716	0	1	1	1	1	1	1	1	1	1	1	1	1	1	1	1	1	1	1	1	1	20	1	1	1	1	1	1	0
716	1	0	0	0	0	0	0	0	0	0	0	0	0	0	0	0	0	0	0	0	0	0	0	0	0	0	0	0	100
716	2	0	0	0	0	0	0	0	0	0	0	0	0	0	0	0	0	0	0	0	0	0	0	0	0	0	0	0	100
715	0	0	0	1	1	0	1	0	1	1	1	0	0	0	0	1	1	1	1	1	1	12	0.5	0.5	0.428571	1	1	0.6	40
715	1	0	0	0	0	0	0	0	0	0	0	0	0	0	0	0	0	0	0	0	0	0	0	0	0	0	0	0	100
715	2	0	0	0	0	0	0	1	1	0	0	0	0	0	0	0	0	0	0	0	0	2	0	0.5	0	0	0	0.1	90
714	0	1	1	0	1	1	1	0	0	0	0	1	1	1	0	1	1	0	0	1	1	12	0.75	0.5	0.571429	0.5	0.666667	0.6	40
714	1	1	0	0	1	0	0	0	0	0	0	0	0	0	0	0	0	0	1	1	0	4	0.5	0	0	0	0.666667	0.2	80
714	2	0	0	0	0	0	0	0	0	0	0	0	0	0	0	0	0	0	0	0	0	0	0	0	0	0	0	0	100
713	0	1	1	0	0	1	0	1	1	1	1	1	1	1	1	1	0	0	1	1	1	15	0.5	0.75	1	0	1	0.75	25
713	1	0	0	0	0	0	0	0	0	0	1	0	0	0	1	0	0	0	0	0	0	2	0	0	0.285714	0	0	0.1	90
713	2	0	0	0	0	0	0	0	0	0	0	0	0	0	0	0	0	0	0	0	0	0	0	0	0	0	0	0	100
712	0	1	0	0	0	0	1	0	0	1	1	1	0	1	1	0	0	0	1	1	1	10	0.25	0.25	0.714286	0	1	0.5	50
712	1	1	0	0	0	0	1	0	0	1	1	0	1	1	0	0	0	1	1	1	1	10	0.25	0.25	0.571429	0.5	1	0.5	50
712	2	0	0	0	1	0	0	0	1	0	1	0	0	0	1	1	1	1	0	0	1	8	0.25	0.25	0.428571	1	0.333333	0.4	40
711	0	0	0	0	0	0	0	0	1	1	0	0	0	0	0	0	0	0	0	0	0	2	0	0.25	0.142857	0	0	0.1	10
711	1	0	0	0	0	0	0	1	0	0	0	0	0	0	0	0	0	0	0	1	0	2	0	0.25	0	0	0.333333	0.1	10
711	2	0	0	0	0	0	0	0	0	0	0	0	0	0	0	0	0	0	0	0	0	0	0	0	0	0	0	0	0
710	0	0	0	0	0	0	1	1	0	1	0	0	0	0	1	1	0	0	1	1	0	7	0	0.5	0.428571	0	0.666667	0.35	65
710	1	0	0	0	1	0	0	0	1	0	0	0	1	0	0	0	0	0	0	1	1	5	0.25	0.25	0.142857	0	0.666667	0.25	75
710	2	0	0	0	0	0	0	0	0	0	0	0	0	0	0	0	0	0	0	0	0	0	0	0	0	0	0	0	100
708	0	0	1	0	0	0	0	0	0	0	0	0	0	0	0	0	0	0	0	0	0	1	0.25	0	0	0	0	0.05	95
708	1	0	0	0	0	0	0	0	1	1	1	0	1	1	0	0	0	0	0	1	0	6	0	0.25	0.571429	0	0.333333	0.3	70
1000	0	0	0	0	0	0	0	0	0	0	0	0	0	0	0	0	0	0	0	0	0	0	0	0	0	0	0	0	100
1000	1	0	0	0	0	0	0	0	0	0	0	0	0	0	0	0	0	0	0	0	0	0	0	0	0	0	0	0	100
654	0	0	0	0	0	0	0	0	0	0	0	0	0	0	0	0	0	0	0	0	0	0	0	0	0	0	0	0	100
654	1	0	0	0	0	0	0	0	0	0	0	0	0	0	0	0	0	0	0	0	0	0	0	0	0	0	0	0	100
654	2	1	1	1	0	0	0	1	1	1	0	0	0	1	0	0	1	1	1	0	0	10	0.75	0.5	0.285714	1	0.333333	0.5	50
653	0	0	0	0	0	0	0	1	0	0	1	1	0	1	0	0	0	0	1	0	0	5	0	0.25	0.428571	0	0.333333	0.25	75
653	1	0	0	0	0	0	0	0	0	0	0	0	0	0	0	0	0	0	0	0	0	0	0	0	0	0	0	0	100
653	2	1	1	1	1	0	0	0	1	1	1	0	0	1	1	1	1	0	1	1	0	13	1	0.25	0.714286	0.5	0.666667	0.65	35
652	0	0	1	0	0	0	0	1	0	1	1	0	0	0	0	0	0	0	0	1	1	6	0.25	0.25	0.285714	0	0.666667	0.3	70
652	1	0	0	0	0	0	0	0	0	0	0	0	0	0	0	0	0	0	0	0	0	0	0	0	0	0	0	0	100
652	2	1	1	1	0	0	0	0	1	1	0	0	0	1	1	1	0	0	1	1	1	11	0.75	0.25	0.571429	0	1	0.55	45
651	0	0	0	0	0	1	0	1	0	0	1	0	0	1	1	0	0	1	0	0	0	6	0	0.5	0.428571	0.5	0	0.3	70
651	1	0	0	0	0	0	0	0	0	0	0	0	0	0	0	0	0	0	0	0	0	0	0	0	0	0	0	0	100
651	2	0	0	0	0	0	0	0	0	0	0	0	0	0	0	0	0	0	0	0	0	0	0	0	0	0	0	0	100
650	0	0	0	0	0	0	0	0	0	1	0	0	0	0	0	0	0	0	0	0	0	1	0	0	0.142857	0	0	0.05	95
650	1	0	0	0	0	0	0	0	0	0	0	0	0	0	0	0	0	0	0	0	0	0	0	0	0	0	0	0	100
650	2	0	0	0	0	0	0	0	0	0	0	0	1	1	0	1	1	1	1	1	0	7	0	0	0.428571	1	0.666667	0.35	65
649	0	0	1	0	1	0	0	0	0	0	0	1	0	1	0	0	0	0	0	0	0	4	0.5	0	0.285714	0	0	0.2	80
649	1	0	0	0	0	0	0	0	0	0	0	0	0	0	0	0	0	0	0	0	0	0	0	0	0	0	0	0	100
649	2	0	0	0	0	0	0	0	0	0	0	0	0	0	0	0	0	0	0	0	0	0	0	0	0	0	0	0	100
648	0	0	1	0	0	0	0	0	0	1	0	0	0	1	1	1	0	0	0	0	0	5	0.25	0	0.571429	0	0	0.25	75
648	1	0	0	0	0	0	0	0	0	0	0	0	0	0	0	0	0	0	0	0	0	0	0	0	0	0	0	0	100
648	2	0	0	0	1	1	1	1	0	1	1	1	0	0	0	0	1	1	1	1	0	11	0.25	0.75	0.428571	1	0.666667	0.55	45
647	0	0	1	1	0	1	0	0	0	0	0	1	0	0	0	0	1	0	0	1	0	6	0.5	0.25	0.142857	0.5	0.333333	0.3	70
647	1	0	0	0	0	0	0	0	0	0	0	0	0	0	0	0	0	0	0	1	0	1	0	0	0	0	0.333333	0.05	95
647	2	0	1	1	0	1	0	0	1	1	1	0	0	0	1	1	1	1	0	0	1	11	0.5	0.5	0.571429	1	0.333333	0.55	45
646	0	0	0	0	0	0	0	0	0	0	0	0	0	0	0	0	0	0	0	0	0	0	0	0	0	0	0	0	100
646	1	0	0	0	0	0	0	0	0	0	0	0	0	0	0	0	0	0	0	0	0	0	0	0	0	0	0	0	100
646	2	1	1	1	0	0	0	0	1	0	1	1	1	1	0	0	1	1	1	1	0	12	0.75	0.25	0.571429	1	0.666667	0.6	40
645	0	0	0	0	0	0	0	0	0	0	0	0	0	0	0	0	0	0	0	0	0	0	0	0	0	0	0	0	100
645	1	0	0	0	0	0	0	0	0	0	0	0	0	0	0	0	0	0	0	0	0	0	0	0	0	0	0	0	100
645	2	0	0	1	1	0	0	1	0	0	0	1	1	1	1	1	0	0	0	0	1	9	0.5	0.25	0.714286	0	0.333333	0.45	55
644	0	1	1	1	1	1	1	1	1	1	1	1	1	1	1	1	1	1	1	1	1	20	1	1	1	1	1	1	0
644	1	1	1	1	1	0	1	1	0	0	0	1	1	1	1	0	0	0	0	0	0	10	1	0.5	0.571429	0	0	0.5	50
644	2	0	1	1	0	1	0	0	0	1	1	1	1	0	0	0	0	0	1	1	0	9	0.5	0.25	0.571429	0	0.666667	0.45	55
643	0	1	0	0	0	0	0	0	0	0	0	1	0	1	1	1	0	0	0	1	0	6	0.25	0	0.571429	0	0.333333	0.3	70
643	1	0	0	0	0	0	0	0	0	0	0	0	0	0	0	0	0	0	0	1	0	1	0	0	0	0	0.333333	0.05	95
643	2	1	0	0	0	1	0	0	0	0	0	0	0	1	1	0	0	0	0	1	0	5	0.25	0.25	0.285714	0	0.333333	0.25	75
642	0	1	1	1	0	1	1	1	1	1	1	1	1	1	1	1	1	0	1	1	1	18	0.75	1	1	0.5	1	0.9	10
642	1	1	1	0	0	1	1	0	0	1	1	1	1	0	1	1	0	0	0	1	1	12	0.5	0.5	0.857143	0	0.666667	0.6	40
642	2	1	0	1	0	1	0	0	1	0	1	1	0	1	0	1	0	0	1	0	0	9	0.5	0.5	0.571429	0	0.333333	0.45	55
641	0	0	0	0	0	0	0	0	0	0	0	0	0	0	0	0	0	0	0	0	0	0	0	0	0	0	0	0	100
641	1	0	0	0	0	0	0	0	0	0	0	0	0	0	0	0	0	0	0	0	0	0	0	0	0	0	0	0	100
641	2	0	0	0	0	0	0	0	0	0	0	0	0	0	0	0	0	0	0	0	0	0	0	0	0	0	0	0	100
640	0	1	0	0	0	1	0	1	0	1	0	0	0	0	0	0	1	1	0	1	0	7	0.25	0.5	0.142857	1	0.333333	0.35	65
640	1	0	0	0	0	0	0	1	0	1	0	0	0	0	0	0	1	1	0	1	0	5	0	0.25	0.142857	1	0.333333	0.25	75
640	2	1	0	1	1	0	0	1	0	1	1	1	1	0	0	0	0	0	1	1	0	10	0.75	0.25	0.571429	0	0.666667	0.5	50
639	0	1	1	0	0	0	0	0	0	0	0	0	0	0	0	0	0	0	0	0	0	2	0.5	0	0	0	0	0.1	90
639	1	1	1	0	0	0	0	0	0	0	0	0	0	0	0	0	0	0	0	0	0	2	0.5	0	0	0	0	0.1	90
639	2	0	0	1	0	1	1	0	0	1	1	1	1	0	0	0	0	1	1	0	1	10	0.25	0.5	0.571429	0.5	0.666667	0.5	50
638	0	1	1	0	0	0	0	0	0	0	0	0	0	0	0	0	0	0	0	0	0	2	0.5	0	0	0	0	0.1	90
638	1	0	0	0	0	0	0	0	0	0	0	0	0	0	0	0	0	0	0	0	0	0	0	0	0	0	0	0	100
638	2	1	1	1	0	0	0	0	1	0	0	1	1	0	0	1	1	1	1	0	0	10	0.75	0.25	0.428571	1	0.333333	0.5	50
637	0	1	1	0	1	0	0	1	0	0	1	1	0	0	0	1	1	1	0	1	0	10	0.75	0.25	0.428571	1	0.333333	0.5	50
637	1	0	0	0	0	1	1	1	0	0	0	0	0	0	0	1	0	0	0	1	0	5	0	0.75	0.142857	0	0.333333	0.25	75
637	2	1	1	1	0	1	0	0	0	0	0	0	0	0	0	0	0	0	0	0	0	4	0.75	0.25	0	0	0	0.2	80
636	0	1	1	0	1	1	0	1	0	0	0	1	0	1	0	1	0	0	1	1	0	10	0.75	0.5	0.428571	0	0.666667	0.5	50
636	1	1	0	0	1	0	0	1	1	1	0	1	1	1	0	1	0	0	1	1	0	11	0.5	0.5	0.714286	0	0.666667	0.55	45
636	2	0	0	0	0	0	0	0	0	0	0	1	0	1	1	0	0	0	0	0	1	4	0	0	0.428571	0	0.333333	0.2	80
635	0	0	0	0	0	1	1	0	0	0	0	0	0	0	0	1	0	0	0	0	0	3	0	0.5	0.142857	0	0	0.15	85
635	1	0	1	0	0	1	1	0	0	0	0	0	0	0	0	1	0	0	0	0	0	4	0.25	0.5	0.142857	0	0	0.2	80
635	2	1	0	1	0	0	0	1	1	1	1	0	0	1	1	0	0	0	0	0	0	8	0.5	0.5	0.571429	0	0	0.4	60
634	0	0	0	0	0	0	0	0	0	1	1	0	0	0	0	0	0	0	1	0	0	3	0	0	0.285714	0	0.333333	0.15	85
634	1	0	0	0	0	0	0	0	0	0	0	0	0	0	0	0	0	0	0	0	0	0	0	0	0	0	0	0	100
634	2	0	0	0	0	0	0	0	0	0	0	0	0	0	0	0	0	0	0	0	0	0	0	0	0	0	0	0	100
633	0	0	0	0	0	0	1	0	0	0	0	0	0	0	0	0	0	0	0	0	0	1	0	0.25	0	0	0	0.05	95
633	1	0	0	0	0	0	1	0	0	0	0	0	0	0	0	0	0	0	0	0	0	1	0	0.25	0	0	0	0.05	95
633	2	0	1	1	1	1	0	0	1	0	0	1	1	1	1	0	0	1	1	1	0	12	0.75	0.5	0.571429	0.5	0.666667	0.6	40
632	0	0	0	0	0	1	0	0	0	0	0	0	0	0	0	0	0	0	0	0	0	1	0	0.25	0	0	0	0.05	95
632	1	0	0	0	0	1	0	0	0	0	0	0	0	0	0	0	0	0	0	0	0	1	0	0.25	0	0	0	0.05	95
632	2	0	0	0	0	0	0	0	0	0	0	1	0	0	0	0	0	0	1	1	0	3	0	0	0.142857	0	0.666667	0.15	85
631	0	0	1	0	1	0	0	1	0	1	0	0	1	1	0	0	0	0	1	1	0	8	0.5	0.25	0.428571	0	0.666667	0.4	60
631	1	0	0	0	0	0	0	0	0	0	0	0	0	0	0	0	0	0	0	0	0	0	0	0	0	0	0	0	100
631	2	0	0	0	0	0	0	0	0	0	0	0	0	0	0	0	0	0	0	0	0	0	0	0	0	0	0	0	100
630	0	1	0	0	1	1	0	1	1	1	0	0	0	0	0	0	0	1	1	1	1	10	0.5	0.75	0.142857	0.5	1	0.5	50
630	1	0	0	0	0	1	0	1	1	1	0	0	0	0	0	0	0	0	1	1	0	6	0	0.75	0.142857	0	0.666667	0.3	70
630	2	0	0	0	0	1	1	1	0	0	0	0	1	1	0	0	1	1	1	0	0	8	0	0.75	0.285714	1	0.333333	0.4	60
629	0	0	1	0	1	0	0	0	0	1	0	0	0	1	1	1	0	0	0	1	0	7	0.5	0	0.571429	0	0.333333	0.35	65
629	1	0	0	0	0	1	0	0	0	0	0	0	0	0	0	1	0	0	1	1	0	4	0	0.25	0.142857	0	0.666667	0.2	80
629	2	0	0	0	0	0	0	0	0	0	0	0	0	0	0	0	0	0	0	0	0	0	0	0	0	0	0	0	100
628	0	0	1	0	0	0	0	0	0	0	0	1	0	1	1	1	0	0	0	0	0	5	0.25	0	0.571429	0	0	0.25	75
628	1	0	1	1	0	0	0	0	0	0	0	1	0	1	1	1	0	0	0	0	0	6	0.5	0	0.571429	0	0	0.3	70
628	2	0	0	0	1	1	1	1	1	1	1	1	0	0	1	1	0	1	0	0	1	12	0.25	1	0.714286	0.5	0.333333	0.6	40
627	0	0	1	1	0	0	0	1	0	0	1	1	0	1	1	1	1	0	0	1	1	11	0.5	0.25	0.714286	0.5	0.666667	0.55	45
627	1	0	0	1	1	1	0	1	0	1	1	1	0	1	1	1	1	0	1	1	1	14	0.5	0.5	0.857143	0.5	1	0.7	30
627	2	0	0	0	0	0	0	0	0	0	0	0	0	0	0	0	0	0	0	0	0	0	0	0	0	0	0	0	100
626	0	0	0	1	1	0	1	1	0	0	1	1	0	1	0	1	1	0	1	1	0	11	0.5	0.5	0.571429	0.5	0.666667	0.55	45
626	1	0	1	0	1	0	1	0	0	1	1	1	0	1	0	1	0	0	0	0	0	8	0.5	0.25	0.714286	0	0	0.4	60
626	2	0	0	0	1	0	1	1	0	0	0	0	0	0	1	1	1	1	1	1	0	9	0.25	0.5	0.285714	1	0.666667	0.45	55
625	0	0	1	0	0	0	0	0	0	1	0	0	0	0	0	0	0	0	0	1	0	3	0.25	0	0.142857	0	0.333333	0.15	85
625	1	0	0	0	1	0	0	0	1	0	0	0	0	0	0	0	0	0	1	1	0	4	0.25	0.25	0	0	0.666667	0.2	80
625	2	0	0	0	0	1	1	0	1	1	0	0	1	0	1	1	0	0	1	0	1	9	0	0.75	0.571429	0	0.666667	0.45	55
624	0	0	0	0	1	0	0	0	0	0	0	1	0	0	0	0	0	0	0	0	1	3	0.25	0	0.142857	0	0.333333	0.15	85
624	1	0	0	1	1	0	0	0	0	1	0	1	0	1	1	1	1	1	1	1	1	12	0.5	0	0.714286	1	1	0.6	40
624	2	1	1	0	0	1	0	1	1	1	0	1	0	1	1	1	1	0	0	0	1	12	0.5	0.75	0.714286	0.5	0.333333	0.6	40
623	0	0	1	0	1	0	0	0	0	0	0	0	0	1	1	1	0	0	1	0	1	7	0.5	0	0.428571	0	0.666667	0.35	65
623	1	0	0	0	0	0	0	0	0	0	0	0	0	1	1	1	0	0	1	1	0	5	0	0	0.428571	0	0.666667	0.25	75
623	2	0	0	1	0	1	1	1	0	1	1	0	0	1	1	0	0	0	0	1	1	10	0.25	0.75	0.571429	0	0.666667	0.5	50
622	0	1	0	0	0	0	0	0	0	0	0	0	0	0	0	0	0	0	0	0	0	1	0.25	0	0	0	0	0.05	95
622	1	1	0	1	0	0	0	0	0	0	0	1	0	1	0	0	0	0	1	1	0	6	0.5	0	0.285714	0	0.666667	0.3	70
622	2	0	0	0	0	0	0	0	0	0	0	0	0	0	0	0	0	0	0	0	0	0	0	0	0	0	0	0	100
621	0	0	0	0	0	0	0	0	0	0	0	0	0	0	0	0	0	0	0	1	0	1	0	0	0	0	0.333333	0.05	95
621	1	0	0	0	0	0	0	0	0	0	0	0	0	0	0	0	0	0	0	1	0	1	0	0	0	0	0.333333	0.05	95
621	2	0	0	1	0	1	0	0	0	1	1	0	0	1	1	0	1	0	0	0	1	8	0.25	0.25	0.571429	0.5	0.333333	0.4	60
620	0	0	0	0	0	0	0	0	0	0	1	0	0	0	0	0	0	0	1	1	1	4	0	0	0.142857	0	1	0.2	80
620	1	0	0	0	0	0	0	0	0	0	1	0	0	0	0	0	0	0	1	1	1	4	0	0	0.142857	0	1	0.2	80
620	2	1	1	0	1	0	1	1	0	0	1	1	1	0	1	1	0	0	1	1	0	12	0.75	0.5	0.714286	0	0.666667	0.6	40
619	0	0	1	0	0	1	1	1	0	1	1	1	1	0	0	1	1	0	1	1	0	12	0.25	0.75	0.714286	0.5	0.666667	0.6	40
619	1	0	1	1	0	1	1	1	0	1	1	1	1	0	0	1	1	0	1	1	0	13	0.5	0.75	0.714286	0.5	0.666667	0.65	35
619	2	1	1	0	1	0	0	0	1	1	0	0	1	1	1	1	1	0	0	1	1	12	0.75	0.25	0.714286	0.5	0.666667	0.6	40
618	0	1	1	1	1	1	0	1	1	1	1	0	0	1	0	1	0	0	1	1	0	13	1	0.75	0.571429	0	0.666667	0.65	35
618	1	0	1	1	1	1	0	1	1	1	1	0	0	1	0	1	0	0	1	1	0	12	0.75	0.75	0.571429	0	0.666667	0.6	40
618	2	0	0	0	0	0	0	0	0	1	0	0	0	0	0	0	0	0	0	0	0	1	0	0	0.142857	0	0	0.05	95
617	0	0	0	0	0	0	0	0	0	0	0	0	0	0	0	0	0	0	0	1	0	1	0	0	0	0	0.333333	0.05	95
617	1	0	0	0	0	0	0	0	0	0	0	0	0	0	0	0	0	0	0	1	0	1	0	0	0	0	0.333333	0.05	95
617	2	0	0	0	0	0	0	0	0	0	0	0	0	1	1	0	0	0	0	0	0	2	0	0	0.285714	0	0	0.1	90
616	0	0	0	0	1	0	0	1	0	0	0	0	0	0	0	0	0	0	1	1	0	4	0.25	0.25	0	0	0.666667	0.2	80
616	1	0	0	1	0	1	0	0	0	1	0	1	0	1	0	0	0	0	1	1	0	7	0.25	0.25	0.428571	0	0.666667	0.35	65
616	2	0	0	0	0	0	0	0	0	0	0	0	0	0	0	0	0	0	0	0	0	0	0	0	0	0	0	0	100
615	0	0	0	0	0	0	0	0	0	0	0	0	1	1	0	0	0	0	0	0	0	2	0	0	0.285714	0	0	0.1	90
615	1	0	0	1	0	0	0	0	0	0	0	1	1	1	0	1	0	0	1	0	1	7	0.25	0	0.571429	0	0.666667	0.35	65
615	2	0	0	0	0	0	0	0	0	0	0	0	0	0	0	0	0	0	0	0	0	0	0	0	0	0	0	0	100
614	0	1	1	1	1	1	0	1	1	0	1	0	1	0	1	1	1	1	1	0	0	14	1	0.75	0.571429	1	0.333333	0.7	30
614	1	0	0	1	1	1	0	1	1	1	1	0	0	1	1	1	1	0	0	1	0	12	0.5	0.75	0.714286	0.5	0.333333	0.6	40
614	2	1	1	1	1	0	1	1	1	0	1	1	0	0	1	0	0	1	0	0	1	12	1	0.75	0.428571	0.5	0.333333	0.6	40
613	0	1	1	1	1	1	0	1	1	1	1	0	0	1	1	1	1	0	1	1	1	16	1	0.75	0.714286	0.5	1	0.8	20
613	1	0	1	1	1	0	1	1	0	0	1	1	0	1	1	1	1	0	1	0	0	12	0.75	0.5	0.714286	0.5	0.333333	0.6	40
613	2	0	0	0	0	0	0	0	0	1	1	0	0	0	0	0	0	0	0	0	0	2	0	0	0.285714	0	0	0.1	90
612	0	1	1	1	0	0	0	0	0	0	0	0	0	1	1	0	0	0	1	1	0	7	0.75	0	0.285714	0	0.666667	0.35	65
612	1	0	1	0	0	0	0	1	0	0	0	0	0	0	1	1	0	0	1	1	0	6	0.25	0.25	0.285714	0	0.666667	0.3	70
612	2	0	0	0	0	1	1	1	0	0	0	1	1	1	1	0	0	1	1	0	1	10	0	0.75	0.571429	0.5	0.666667	0.5	50
611	0	0	1	0	0	0	1	0	0	0	0	0	0	0	0	0	0	0	1	0	0	3	0.25	0.25	0	0	0.333333	0.15	85
611	1	0	1	0	0	0	1	0	0	0	0	0	0	0	0	0	0	0	1	0	0	3	0.25	0.25	0	0	0.333333	0.15	85
611	2	0	0	0	0	0	0	0	0	0	0	0	0	0	0	0	0	0	0	0	0	0	0	0	0	0	0	0	100
610	0	1	1	1	0	1	0	1	1	0	0	1	1	0	1	1	1	0	1	0	0	12	0.75	0.75	0.571429	0.5	0.333333	0.6	40
610	1	1	1	1	1	1	0	1	1	1	1	1	1	1	0	0	0	0	1	1	1	15	1	0.75	0.714286	0	1	0.75	25
610	2	0	0	0	0	0	0	0	0	0	0	0	0	1	0	0	0	0	0	1	0	2	0	0	0.142857	0	0.333333	0.1	90
609	0	0	1	0	0	1	0	1	0	0	0	0	1	0	1	0	1	0	1	1	0	8	0.25	0.5	0.285714	0.5	0.666667	0.4	60
609	1	0	1	1	0	0	0	1	0	1	0	0	0	0	1	0	0	0	1	1	0	7	0.5	0.25	0.285714	0	0.666667	0.35	65
609	2	0	0	0	0	1	1	1	0	0	0	0	0	0	1	1	1	1	1	0	1	9	0	0.75	0.285714	1	0.666667	0.45	55
608	0	0	0	0	0	0	0	0	0	0	0	0	0	1	0	0	0	0	1	1	1	4	0	0	0.142857	0	1	0.2	80
608	1	0	0	0	0	0	0	0	0	0	0	0	1	1	0	0	0	0	1	1	0	4	0	0	0.285714	0	0.666667	0.2	80
608	2	1	0	0	0	1	1	1	0	0	0	0	0	0	0	0	0	1	1	0	0	6	0.25	0.75	0	0.5	0.333333	0.3	70
606	0	1	1	0	0	1	0	1	0	1	0	0	0	0	0	0	0	0	0	0	1	6	0.5	0.5	0.142857	0	0.333333	0.3	70
606	1	0	0	0	0	0	0	1	0	1	0	0	0	0	0	1	0	0	0	0	0	3	0	0.25	0.285714	0	0	0.15	85
606	2	0	0	1	1	1	0	0	1	0	0	0	1	1	1	1	0	0	0	1	1	10	0.5	0.5	0.571429	0	0.666667	0.5	50
605	0	0	0	0	0	0	0	0	0	0	0	0	0	0	0	0	0	0	0	1	0	1	0	0	0	0	0.333333	0.05	95
605	1	0	0	0	0	0	0	0	0	0	0	0	0	0	0	0	0	0	0	1	0	1	0	0	0	0	0.333333	0.05	95
605	2	1	1	0	0	1	1	0	1	1	1	0	1	1	0	1	0	0	1	1	1	13	0.5	0.75	0.714286	0	1	0.65	35
604	0	0	0	0	0	0	0	0	0	0	0	0	0	0	0	0	0	0	0	1	0	1	0	0	0	0	0.333333	0.05	95
604	1	0	0	0	0	0	0	0	0	0	0	0	0	0	0	0	0	0	0	1	0	1	0	0	0	0	0.333333	0.05	95
604	2	0	0	0	0	1	1	1	0	0	1	1	1	0	0	1	1	1	1	0	0	10	0	0.75	0.571429	1	0.333333	0.5	50
603	0	1	1	1	1	1	0	1	1	0	0	0	1	0	0	1	1	0	1	1	1	13	1	0.75	0.285714	0.5	1	0.65	35
603	1	0	1	0	0	1	0	1	1	1	0	0	1	0	0	1	1	0	1	1	1	11	0.25	0.75	0.428571	0.5	1	0.55	45
603	2	0	0	1	0	1	1	0	0	0	1	0	0	0	0	0	1	1	1	0	0	7	0.25	0.5	0.142857	1	0.333333	0.35	65
602	0	0	0	0	0	0	0	1	0	1	1	1	0	0	0	0	0	0	0	1	0	5	0	0.25	0.428571	0	0.333333	0.25	75
602	1	0	0	0	0	0	0	1	1	1	0	0	1	0	1	1	0	0	1	1	1	9	0	0.5	0.571429	0	1	0.45	55
602	2	1	1	1	0	1	0	0	1	1	1	0	0	1	1	1	0	0	0	0	0	10	0.75	0.5	0.714286	0	0	0.5	50
601	0	1	0	0	0	0	0	0	0	0	0	0	0	0	0	0	0	0	0	0	0	1	0.25	0	0	0	0	0.05	95
601	1	0	0	0	0	0	0	0	0	0	0	0	0	0	0	0	0	0	0	0	0	0	0	0	0	0	0	0	100
601	2	1	1	1	0	1	0	1	0	0	1	1	1	0	1	0	1	1	0	1	1	13	0.75	0.5	0.571429	1	0.666667	0.65	35
600	0	0	1	1	1	1	0	1	0	0	1	0	0	1	0	1	0	0	1	1	0	10	0.75	0.5	0.428571	0	0.666667	0.5	50
600	1	0	1	1	1	0	0	0	0	0	0	1	0	1	0	1	0	0	1	1	0	8	0.75	0	0.428571	0	0.666667	0.4	60
600	2	0	0	0	0	0	1	0	0	1	0	0	0	0	1	0	0	0	0	1	0	4	0	0.25	0.285714	0	0.333333	0.2	80
599	0	0	0	0	0	0	0	0	0	1	0	0	0	0	0	0	0	0	0	0	0	1	0	0	0.142857	0	0	0.05	95
599	1	0	0	1	0	0	0	0	0	1	0	0	0	1	0	0	0	0	1	1	0	5	0.25	0	0.285714	0	0.666667	0.25	75
599	2	0	0	0	0	0	0	0	0	0	0	0	0	0	0	0	0	0	0	0	0	0	0	0	0	0	0	0	100
598	0	0	1	1	0	1	0	1	0	0	0	0	0	0	0	1	0	0	0	1	1	7	0.5	0.5	0.142857	0	0.666667	0.35	65
598	1	0	0	0	0	0	0	0	0	0	0	0	0	0	0	0	0	0	0	0	0	0	0	0	0	0	0	0	100
598	2	0	0	0	0	0	0	0	0	0	0	0	0	1	0	0	0	0	0	0	0	1	0	0	0.142857	0	0	0.05	95
597	0	1	0	0	0	0	0	0	0	0	0	0	0	0	0	0	0	0	0	0	0	1	0.25	0	0	0	0	0.05	95
522	0	1	1	2	1	1	1	1	2	1	2	2	2	2	2	1	2	2	1	1	2		0.75	0.75	0.285714	0	0.666667	0.5	50
597	1	0	0	0	0	0	0	0	0	0	0	0	0	0	1	0	0	0	1	1	0	3	0	0	0.142857	0	0.666667	0.15	85
597	2	0	0	0	1	1	1	1	1	0	1	1	1	1	1	0	0	1	1	1	0	13	0.25	1	0.714286	0.5	0.666667	0.65	35
596	0	1	0	1	1	1	1	1	0	1	1	1	1	1	1	1	1	1	1	1	1	18	0.75	0.75	1	1	1	0.9	10
596	1	1	0	1	1	1	1	1	0	1	1	1	1	1	1	1	1	1	1	1	1	18	0.75	0.75	1	1	1	0.9	10
596	2	1	1	0	1	0	0	1	0	0	1	1	0	0	1	0	0	1	1	1	1	11	0.75	0.25	0.428571	0.5	1	0.55	45
595	0	0	1	1	1	0	0	1	0	1	0	0	0	0	0	1	0	0	1	0	0	7	0.75	0.25	0.285714	0	0.333333	0.35	65
595	1	1	0	0	0	0	0	0	1	0	1	1	1	1	0	0	1	0	0	0	0	7	0.25	0.25	0.571429	0.5	0	0.35	65
595	2	0	0	0	0	0	0	0	0	0	0	0	0	0	0	0	0	0	0	0	0	0	0	0	0	0	0	0	100
594	0	0	0	0	0	0	0	0	0	1	0	0	0	0	1	1	1	0	0	1	1	6	0	0	0.428571	0.5	0.666667	0.3	70
594	1	1	1	1	1	1	1	1	1	1	1	1	1	1	1	1	1	1	1	0	0	18	1	1	1	1	0.333333	0.9	10
594	2	1	0	0	0	0	0	0	0	0	0	0	0	0	0	0	0	0	0	0	0	1	0.25	0	0	0	0	0.05	95
593	0	1	0	1	0	1	1	1	0	1	1	1	0	1	0	0	0	0	1	1	1	12	0.5	0.75	0.571429	0	1	0.6	40
593	1	1	1	1	1	1	1	1	0	0	0	1	0	1	0	1	1	1	1	1	1	15	1	0.75	0.428571	1	1	0.75	25
593	2	0	0	0	0	1	1	0	1	1	1	0	0	1	1	0	0	0	0	0	1	8	0	0.75	0.571429	0	0.333333	0.4	60
592	0	0	1	0	0	0	0	0	0	0	0	0	0	1	0	1	0	0	1	1	0	5	0.25	0	0.285714	0	0.666667	0.25	75
592	1	0	1	1	0	0	0	0	0	0	0	1	0	1	1	1	0	0	0	0	0	6	0.5	0	0.571429	0	0	0.3	70
592	2	1	0	1	1	1	1	0	9	1	0	1	0	0	1	9	1	0	1	1	0	29	0.75	0.666667	0.5	0.5	0.666667	0.611111	38.8889
591	0	0	0	1	1	0	0	0	0	0	0	1	0	1	0	0	0	0	1	1	0	6	0.5	0	0.285714	0	0.666667	0.3	70
591	1	0	0	0	1	0	0	0	0	0	0	1	0	1	0	0	0	0	1	1	0	5	0.25	0	0.285714	0	0.666667	0.25	75
591	2	1	1	1	0	0	0	0	1	0	0	0	1	1	0	1	1	0	0	0	1	9	0.75	0.25	0.428571	0.5	0.333333	0.45	55
590	0	1	0	0	0	0	0	1	0	0	0	0	0	0	0	1	0	0	0	0	0	3	0.25	0.25	0.142857	0	0	0.15	85
590	1	0	0	0	0	0	0	0	0	0	0	0	0	0	0	0	0	0	0	0	0	0	0	0	0	0	0	0	100
590	2	1	1	0	0	0	1	0	0	1	1	0	0	0	1	0	0	0	1	1	0	8	0.5	0.25	0.428571	0	0.666667	0.4	60
589	0	0	0	0	0	0	0	1	0	1	1	1	0	0	0	1	1	0	0	0	0	6	0	0.25	0.571429	0.5	0	0.3	70
589	1	0	0	0	0	0	1	0	1	1	1	0	0	0	1	1	0	0	0	0	0	6	0	0.5	0.571429	0	0	0.3	70
589	2	0	0	0	0	0	0	0	0	1	0	0	0	0	0	0	0	0	0	0	0	1	0	0	0.142857	0	0	0.05	95
588	0	0	0	0	0	0	0	0	1	0	0	0	0	0	0	1	0	0	0	0	1	3	0	0.25	0.142857	0	0.333333	0.15	85
588	1	0	0	0	0	0	0	1	0	0	0	0	0	0	0	0	0	1	0	1	1	4	0	0.25	0	0.5	0.666667	0.2	80
588	2	0	0	0	0	0	0	0	0	0	0	0	0	0	0	0	0	0	0	0	0	0	0	0	0	0	0	0	100
587	0	1	0	0	0	1	0	0	1	0	0	0	0	0	0	1	0	0	0	0	0	4	0.25	0.5	0.142857	0	0	0.2	80
587	1	1	0	0	0	0	1	0	1	0	0	1	1	0	0	0	0	0	0	0	0	5	0.25	0.5	0.285714	0	0	0.25	75
587	2	0	0	0	0	0	0	0	1	1	1	0	1	0	0	0	0	0	0	0	0	4	0	0.25	0.428571	0	0	0.2	80
586	0	0	0	1	0	1	0	1	0	1	0	0	0	0	0	1	0	0	1	1	1	8	0.25	0.5	0.285714	0	1	0.4	60
586	1	0	0	0	0	1	1	1	1	1	0	0	0	0	0	1	0	0	1	1	1	9	0	1	0.285714	0	1	0.45	55
586	2	0	0	0	0	0	1	0	0	0	0	0	0	0	0	0	0	0	0	1	0	2	0	0.25	0	0	0.333333	0.1	90
585	0	0	0	0	0	0	0	1	1	1	0	0	1	0	0	0	0	0	0	0	0	4	0	0.5	0.285714	0	0	0.2	80
585	1	0	0	0	0	0	0	1	0	0	0	1	1	0	0	0	0	0	0	0	0	3	0	0.25	0.285714	0	0	0.15	85
585	2	0	0	1	0	1	1	1	1	1	0	1	1	1	1	1	0	0	0	1	1	13	0.25	1	0.857143	0	0.666667	0.65	35
584	0	0	0	1	0	0	0	1	0	0	1	0	0	0	0	0	0	0	0	0	0	3	0.25	0.25	0.142857	0	0	0.15	85
584	1	0	0	0	0	0	0	0	0	0	0	0	0	0	0	0	0	0	0	0	0	0	0	0	0	0	0	0	100
584	2	0	0	0	0	0	0	0	0	0	0	0	0	0	0	0	0	0	0	0	0	0	0	0	0	0	0	0	100
583	0	1	1	1	0	0	1	1	0	0	0	0	0	1	0	0	0	0	1	1	0	8	0.75	0.5	0.142857	0	0.666667	0.4	60
583	1	1	1	1	0	0	1	1	0	0	0	0	0	1	0	0	0	0	1	1	0	8	0.75	0.5	0.142857	0	0.666667	0.4	60
583	2	1	0	0	0	1	0	1	1	1	0	1	1	1	1	1	1	0	0	0	0	11	0.25	0.75	0.857143	0.5	0	0.55	45
582	0	0	0	1	0	0	1	1	0	1	1	1	0	1	0	1	0	1	1	1	0	11	0.25	0.5	0.714286	0.5	0.666667	0.55	45
582	1	1	0	1	1	1	0	1	1	1	0	0	1	1	1	0	0	1	0	1	1	13	0.75	0.75	0.571429	0.5	0.666667	0.65	35
582	2	1	1	1	0	0	0	0	0	0	0	0	0	0	0	0	0	0	0	0	0	3	0.75	0	0	0	0	0.15	85
581	0	0	1	0	0	0	0	0	0	0	0	1	0	1	1	1	1	0	1	1	0	8	0.25	0	0.571429	0.5	0.666667	0.4	60
581	1	0	0	0	0	0	1	1	0	1	1	0	0	1	0	1	1	1	1	1	1	11	0	0.5	0.571429	1	1	0.55	45
581	2	1	0	0	1	0	0	1	1	0	0	0	1	0	1	1	0	0	0	0	0	7	0.5	0.5	0.428571	0	0	0.35	65
580	0	1	1	1	1	1	1	1	1	1	1	1	0	0	1	1	0	0	1	1	1	16	1	1	0.714286	0	1	0.8	20
580	1	1	1	0	1	1	0	1	1	1	0	0	0	0	0	0	0	0	0	0	0	7	0.75	0.75	0.142857	0	0	0.35	65
580	2	1	1	1	1	1	1	1	1	1	1	1	1	1	1	1	1	0	0	1	0	17	1	1	1	0.5	0.333333	0.85	15
579	0	0	0	0	0	0	0	0	0	0	0	0	0	0	0	0	0	0	0	1	0	1	0	0	0	0	0.333333	0.05	95
579	1	0	0	0	0	0	0	0	0	0	0	0	0	0	0	0	0	0	0	0	0	0	0	0	0	0	0	0	100
579	2	0	0	1	1	1	1	1	0	0	0	1	1	0	1	0	0	1	1	0	1	11	0.5	0.75	0.428571	0.5	0.666667	0.55	45
578	0	0	1	0	1	0	1	0	0	0	0	0	1	0	0	0	0	0	0	0	0	4	0.5	0.25	0.142857	0	0	0.2	80
578	1	0	0	0	1	1	0	0	1	1	0	0	0	0	0	0	0	0	0	0	0	4	0.25	0.5	0.142857	0	0	0.2	80
578	2	0	0	1	0	1	0	0	1	1	1	0	0	0	0	1	1	1	1	1	1	11	0.25	0.5	0.428571	1	1	0.55	45
577	0	1	0	0	0	1	1	0	0	0	1	0	0	0	0	0	0	0	0	1	0	5	0.25	0.5	0.142857	0	0.333333	0.25	75
577	1	1	1	1	1	1	1	0	0	0	0	1	1	1	0	0	0	0	1	1	0	11	1	0.5	0.428571	0	0.666667	0.55	45
577	2	0	0	0	0	0	0	0	0	0	0	0	0	0	0	0	0	0	0	0	0	0	0	0	0	0	0	0	100
576	0	1	1	1	0	0	0	0	0	0	0	1	1	1	0	0	0	0	0	0	0	6	0.75	0	0.428571	0	0	0.3	70
576	1	1	1	1	0	0	0	0	0	1	1	0	0	1	0	0	0	0	0	0	0	6	0.75	0	0.428571	0	0	0.3	70
576	2	0	0	0	0	0	0	0	0	0	0	0	0	0	0	0	0	0	0	0	0	0	0	0	0	0	0	0	100
575	0	1	1	1	0	1	1	0	1	0	1	0	0	1	1	1	1	1	0	0	0	12	0.75	0.75	0.571429	1	0	0.6	40
575	1	1	0	0	0	0	1	0	0	0	1	0	0	0	0	0	0	0	0	0	0	3	0.25	0.25	0.142857	0	0	0.15	85
575	2	0	0	0	1	1	0	1	0	1	1	0	0	1	1	0	0	1	1	0	1	10	0.25	0.5	0.571429	0.5	0.666667	0.5	50
574	0	1	0	0	0	0	0	0	0	0	0	0	0	0	0	0	0	0	0	0	0	1	0.25	0	0	0	0	0.05	95
574	1	1	0	0	0	0	0	0	0	0	0	0	0	0	0	0	0	0	0	0	0	1	0.25	0	0	0	0	0.05	95
574	2	1	0	0	0	0	0	0	0	1	0	0	0	0	0	0	0	0	0	0	0	2	0.25	0	0.142857	0	0	0.1	90
573	0	1	1	1	0	0	0	1	0	0	0	1	1	1	1	1	1	0	1	0	0	11	0.75	0.25	0.714286	0.5	0.333333	0.55	45
573	1	1	1	1	0	0	0	1	0	0	0	1	1	1	1	1	1	0	1	0	0	11	0.75	0.25	0.714286	0.5	0.333333	0.55	45
573	2	1	0	0	0	1	0	0	0	0	0	0	0	0	0	0	0	0	0	1	0	3	0.25	0.25	0	0	0.333333	0.15	85
572	0	0	0	1	0	0	0	0	1	1	0	0	1	0	0	0	0	0	0	0	0	4	0.25	0.25	0.285714	0	0	0.2	80
572	1	0	0	1	0	0	0	0	1	1	0	0	1	0	0	0	0	0	0	0	0	4	0.25	0.25	0.285714	0	0	0.2	80
572	2	0	0	0	0	0	0	0	1	1	1	0	0	0	1	0	0	1	0	1	0	6	0	0.25	0.428571	0.5	0.333333	0.3	70
571	0	0	0	0	0	0	0	1	0	0	0	0	0	0	1	0	1	0	1	1	0	5	0	0.25	0.142857	0.5	0.666667	0.25	75
571	1	0	0	0	0	0	0	1	0	0	0	0	0	0	1	0	1	0	1	1	0	5	0	0.25	0.142857	0.5	0.666667	0.25	75
571	2	0	0	0	0	0	0	1	0	0	0	0	0	0	0	1	1	0	1	1	0	5	0	0.25	0.142857	0.5	0.666667	0.25	75
570	0	0	1	0	0	0	0	1	0	0	1	1	0	1	1	1	1	0	1	1	1	11	0.25	0.25	0.714286	0.5	1	0.55	45
570	1	0	1	0	0	0	0	1	0	0	1	1	0	1	1	1	1	0	1	1	1	11	0.25	0.25	0.714286	0.5	1	0.55	45
570	2	1	1	1	1	0	0	0	1	1	0	0	0	1	1	1	1	0	0	0	1	11	1	0.25	0.571429	0.5	0.333333	0.55	45
569	0	0	0	0	0	0	0	0	0	0	0	0	0	0	0	1	0	1	1	0	0	3	0	0	0.142857	0.5	0.333333	0.15	85
569	1	0	0	0	0	0	0	0	0	0	0	0	0	0	0	1	0	0	0	0	0	1	0	0	0.142857	0	0	0.05	95
569	2	0	0	0	0	0	0	0	0	0	0	0	0	0	0	0	0	0	0	0	0	0	0	0	0	0	0	0	100
568	0	0	1	0	0	0	0	1	1	1	0	0	1	0	0	0	0	0	0	0	0	5	0.25	0.5	0.285714	0	0	0.25	75
568	1	0	1	0	0	0	0	1	0	1	0	0	0	1	0	0	0	0	0	0	0	4	0.25	0.25	0.285714	0	0	0.2	80
568	2	0	0	0	0	0	0	0	0	0	0	0	0	0	0	0	0	0	0	0	0	0	0	0	0	0	0	0	100
567	0	1	1	0	1	0	0	0	0	0	0	1	0	1	1	1	1	0	1	0	0	9	0.75	0	0.571429	0.5	0.333333	0.45	55
567	1	0	0	1	1	0	0	1	0	0	0	1	1	1	1	1	0	0	1	0	0	9	0.5	0.25	0.714286	0	0.333333	0.45	55
567	2	0	0	0	1	0	1	1	1	0	0	1	1	0	0	1	0	0	0	1	0	8	0.25	0.75	0.428571	0	0.333333	0.4	60
566	0	1	1	1	1	1	1	1	1	0	1	0	1	1	1	0	1	0	1	1	1	16	1	1	0.571429	0.5	1	0.8	20
566	1	1	1	1	0	0	1	0	1	0	1	1	0	0	0	1	1	0	0	0	0	9	0.75	0.5	0.428571	0.5	0	0.45	55
566	2	0	0	0	0	1	1	1	1	0	1	1	0	0	1	0	1	1	0	1	0	10	0	1	0.428571	1	0.333333	0.5	50
565	0	1	1	1	1	1	0	1	1	0	1	1	1	0	1	1	1	0	0	1	1	15	1	0.75	0.714286	0.5	0.666667	0.75	25
565	1	1	0	1	0	1	0	0	0	0	1	1	0	0	0	0	0	0	0	0	0	5	0.5	0.25	0.285714	0	0	0.25	75
565	2	0	0	0	1	0	1	0	1	0	0	1	1	0	1	1	0	0	1	1	0	9	0.25	0.5	0.571429	0	0.666667	0.45	55
564	0	1	1	0	1	0	0	1	0	1	0	0	0	1	0	0	1	0	1	1	0	9	0.75	0.25	0.285714	0.5	0.666667	0.45	55
564	1	0	0	1	1	0	0	0	0	0	0	1	1	1	0	0	0	0	0	0	1	6	0.5	0	0.428571	0	0.333333	0.3	70
564	2	0	0	0	0	0	0	0	0	0	0	1	1	1	1	1	1	1	1	1	1	10	0	0	0.714286	1	1	0.5	50
563	0	1	0	0	1	1	1	1	1	1	1	1	0	0	0	1	0	0	1	1	1	13	0.5	1	0.571429	0	1	0.65	35
563	1	1	1	0	0	0	0	1	1	0	0	0	1	0	0	0	0	0	0	1	0	6	0.5	0.5	0.142857	0	0.333333	0.3	70
563	2	0	0	1	1	1	1	1	1	0	1	0	0	0	1	1	0	1	1	0	0	11	0.5	1	0.428571	0.5	0.333333	0.55	45
562	0	0	0	1	0	0	0	1	0	0	1	1	1	1	1	1	1	0	1	1	1	12	0.25	0.25	0.857143	0.5	1	0.6	40
562	1	0	0	0	1	1	0	0	0	0	0	1	1	1	1	1	1	0	1	1	1	11	0.25	0.25	0.714286	0.5	1	0.55	45
562	2	1	1	0	0	1	1	0	1	1	0	0	1	0	1	1	1	1	0	0	1	12	0.5	0.75	0.571429	1	0.333333	0.6	40
561	0	1	0	0	0	0	1	0	0	0	0	1	1	1	1	1	0	0	0	0	0	7	0.25	0.25	0.714286	0	0	0.35	65
561	1	1	0	0	0	0	1	0	0	0	0	1	1	1	1	1	0	0	0	0	0	7	0.25	0.25	0.714286	0	0	0.35	65
561	2	1	0	0	1	0	0	1	1	1	1	1	0	0	0	1	0	0	1	1	0	10	0.5	0.5	0.571429	0	0.666667	0.5	50
560	0	1	1	1	1	1	1	0	1	1	0	1	1	1	1	0	0	1	1	1	0	15	1	0.75	0.714286	0.5	0.666667	0.75	25
560	1	1	0	0	0	0	1	0	0	1	0	0	0	1	0	0	0	0	0	1	1	6	0.25	0.25	0.285714	0	0.666667	0.3	70
560	2	1	1	1	0	1	1	1	1	1	0	0	1	1	0	0	1	1	0	1	0	13	0.75	1	0.428571	1	0.333333	0.65	35
559	0	0	0	0	1	0	0	0	0	0	1	1	1	0	0	0	1	1	1	1	0	8	0.25	0	0.428571	1	0.666667	0.4	60
559	1	0	0	0	0	0	0	0	0	0	0	1	0	0	0	0	0	0	1	1	0	3	0	0	0.142857	0	0.666667	0.15	85
559	2	0	0	0	1	0	0	0	0	0	1	1	1	0	0	0	1	1	1	1	0	8	0.25	0	0.428571	1	0.666667	0.4	60
558	0	1	0	0	0	1	0	1	0	0	1	0	1	1	1	1	0	0	1	0	1	10	0.25	0.5	0.714286	0	0.666667	0.5	50
558	1	1	0	0	0	1	0	0	1	0	0	1	1	1	1	1	1	0	0	1	1	11	0.25	0.5	0.714286	0.5	0.666667	0.55	45
558	2	0	0	1	1	1	0	0	1	0	0	1	1	0	0	1	1	0	0	0	1	9	0.5	0.5	0.428571	0.5	0.333333	0.45	55
557	0	1	1	1	0	0	0	0	1	1	0	0	0	0	0	0	0	0	0	0	0	5	0.75	0.25	0.142857	0	0	0.25	75
557	1	0	1	1	0	0	0	0	1	1	0	0	0	0	0	0	0	0	0	0	0	4	0.5	0.25	0.142857	0	0	0.2	80
557	2	1	1	1	1	0	0	0	1	1	1	1	1	0	0	0	0	1	1	1	1	13	1	0.25	0.571429	0.5	1	0.65	35
556	0	1	1	1	0	1	1	1	0	1	1	0	0	1	1	1	1	1	1	0	1	15	0.75	0.75	0.714286	1	0.666667	0.75	25
556	1	1	1	1	1	1	0	1	0	0	1	1	0	1	1	1	0	1	1	0	1	14	1	0.5	0.714286	0.5	0.666667	0.7	30
556	2	1	1	0	0	0	1	1	0	1	0	0	0	1	1	0	0	0	0	1	0	8	0.5	0.5	0.428571	0	0.333333	0.4	60
555	0	1	0	1	1	1	0	1	1	1	1	1	0	0	1	0	1	1	1	1	0	14	0.75	0.75	0.571429	1	0.666667	0.7	30
555	1	1	0	1	1	1	0	1	1	1	1	1	0	0	0	0	1	1	1	0	0	12	0.75	0.75	0.428571	1	0.333333	0.6	40
555	2	0	0	1	1	0	1	1	1	0	1	0	0	1	1	1	1	0	0	1	0	11	0.5	0.75	0.571429	0.5	0.333333	0.55	45
554	0	1	1	0	0	0	1	0	0	0	1	1	0	0	0	0	1	1	1	1	0	9	0.5	0.25	0.285714	1	0.666667	0.45	55
554	1	0	0	0	1	0	0	0	1	0	0	0	1	0	0	0	0	0	0	0	1	4	0.25	0.25	0.142857	0	0.333333	0.2	80
554	2	1	1	1	1	0	0	1	1	1	0	1	0	0	0	0	1	1	0	1	1	12	1	0.5	0.285714	1	0.666667	0.6	40
553	0	0	1	0	1	1	0	1	1	1	0	1	1	1	1	1	1	0	1	1	1	15	0.5	0.75	0.857143	0.5	1	0.75	25
553	1	0	1	0	1	1	0	1	1	1	0	1	1	1	1	1	1	0	1	1	1	15	0.5	0.75	0.857143	0.5	1	0.75	25
553	2	0	0	0	0	0	1	1	0	0	1	1	0	0	1	1	0	0	1	1	0	8	0	0.5	0.571429	0	0.666667	0.4	60
552	0	1	0	0	0	0	0	1	1	0	0	0	0	0	0	1	0	0	0	1	0	5	0.25	0.5	0.142857	0	0.333333	0.25	75
708	2	1	0	0	0	1	1	0	1	1	1	0	0	0	0	0	1	1	0	1	0	9	0.25	0.75	0.285714	1	0.333333	0.45	55
707	0	0	1	1	1	1	1	1	1	1	1	1	0	1	1	1	1	1	1	1	1	18	0.75	1	0.857143	1	1	0.9	10
707	1	0	0	0	0	0	0	0	0	0	0	0	0	0	0	0	0	0	0	0	0	0	0	0	0	0	0	0	100
707	2	1	0	0	0	1	0	0	0	0	0	0	0	0	0	0	0	0	0	0	0	2	0.25	0.25	0	0	0	0.1	90
706	0	1	0	0	1	1	1	1	0	1	0	1	0	1	1	1	1	0	1	1	0	13	0.5	0.75	0.714286	0.5	0.666667	0.65	65
706	1	1	0	0	0	0	1	0	0	0	0	1	1	0	1	0	0	0	1	1	0	7	0.25	0.25	0.428571	0	0.666667	0.35	35
706	2	0	1	0	0	0	0	0	0	0	1	0	0	0	0	1	0	0	0	0	0	3	0.25	0	0.285714	0	0	0.15	15
705	0	0	0	1	1	0	0	1	0	0	1	1	0	0	1	0	0	0	1	0	0	7	0.5	0.25	0.428571	0	0.333333	0.35	35
709	0	1	1	2	2	1	2	1	1	1	1	1	1	1	2	1	1	2	1	1	1		0.5	0.75	0.857143	0.5	1	0.75	75
705	1	0	0	0	0	0	0	0	0	0	0	0	0	0	0	0	0	0	0	0	0	0	0	0	0	0	0	0	0
705	2	0	0	0	0	0	0	0	0	0	0	0	0	0	0	0	0	0	0	0	0	0	0	0	0	0	0	0	0
704	0	0	0	0	0	0	0	0	0	0	0	0	0	0	0	0	0	0	0	0	0	0	0	0	0	0	0	0	100
704	1	0	0	0	0	0	0	0	0	0	0	0	0	0	0	0	0	0	0	0	0	0	0	0	0	0	0	0	100
704	2	1	1	0	1	1	1	1	1	1	1	0	1	0	0	1	0	0	1	1	1	14	0.75	1	0.571429	0	1	0.7	30
703	0	0	1	1	1	0	1	1	1	1	0	1	1	1	0	1	1	0	1	1	1	15	0.75	0.75	0.714286	0.5	1	0.75	25
703	1	0	0	0	0	0	0	0	0	0	0	0	0	0	0	0	0	0	1	1	0	2	0	0	0	0	0.666667	0.1	90
703	2	0	0	0	0	0	0	0	0	0	0	0	0	0	0	0	0	0	0	0	0	0	0	0	0	0	0	0	100
702	0	1	1	1	0	1	0	1	1	1	0	1	1	1	1	1	1	1	1	0	1	16	0.75	0.75	0.857143	1	0.666667	0.8	20
702	1	1	1	1	0	1	0	0	1	0	0	1	1	1	1	1	0	0	0	0	0	10	0.75	0.5	0.714286	0	0	0.5	50
702	2	0	0	0	0	0	0	1	0	0	0	0	0	1	0	0	0	0	0	0	0	2	0	0.25	0.142857	0	0	0.1	90
701	0	1	0	0	1	0	1	1	0	1	0	0	0	1	1	1	1	0	0	1	1	11	0.5	0.5	0.571429	0.5	0.666667	0.55	45
701	1	1	0	0	0	0	0	1	0	0	0	0	0	0	1	1	1	0	0	1	1	7	0.25	0.25	0.285714	0.5	0.666667	0.35	65
701	2	0	0	0	0	0	0	0	0	0	0	0	0	0	0	0	0	0	0	0	0	0	0	0	0	0	0	0	100
350	0	1	1	1	0	1	0	1	0	1	0	0	0	1	1	1	1	0	1	1	1	13	0.75	0.5	0.571429	0.5	1	0.65	35
350	1	1	1	0	0	0	0	1	0	1	0	0	0	0	0	0	0	0	0	1	1	6	0.5	0.25	0.142857	0	0.666667	0.3	70
350	2	0	0	0	0	0	0	0	0	0	0	0	0	0	0	0	0	0	0	0	0	0	0	0	0	0	0	0	100
349	0	1	0	1	1	1	0	0	0	0	0	0	0	1	1	0	0	0	0	1	0	7	0.75	0.25	0.285714	0	0.333333	0.35	35
349	1	1	0	1	1	1	0	0	0	0	0	0	0	1	1	0	0	0	0	1	0	7	0.75	0.25	0.285714	0	0.333333	0.35	35
349	2	0	0	0	0	0	0	0	0	0	0	0	0	0	0	0	0	0	0	0	0	0	0	0	0	0	0	0	0
348	0	0	0	0	1	0	0	0	1	1	1	1	1	0	0	0	0	1	0	1	1	9	0.25	0.25	0.571429	0.5	0.666667	0.45	55
348	1	0	0	0	1	0	0	0	0	0	0	1	0	0	1	1	0	0	1	1	1	7	0.25	0	0.428571	0	1	0.35	65
348	2	0	0	1	0	0	0	1	0	0	0	0	0	1	0	0	0	0	0	1	0	4	0.25	0.25	0.142857	0	0.333333	0.2	80
347	0	1	1	1	1	1	0	1	0	0	1	1	0	0	1	1	0	0	1	0	0	11	1	0.5	0.571429	0	0.333333	0.55	45
347	1	1	1	1	1	1	0	0	1	1	0	1	1	1	1	1	0	0	1	1	1	15	1	0.5	0.857143	0	1	0.75	25
347	2	0	0	0	0	0	0	0	0	0	0	0	0	0	0	0	0	0	0	0	0	0	0	0	0	0	0	0	100
346	0	1	1	1	1	1	1	1	0	1	1	0	1	1	1	0	1	1	1	1	1	17	1	0.75	0.714286	1	1	0.85	15
346	1	0	0	1	1	0	0	0	0	0	0	0	0	0	0	0	0	0	0	0	0	2	0.5	0	0	0	0	0.1	90
346	2	0	0	0	0	0	0	0	0	0	0	0	0	0	0	0	0	0	0	0	0	0	0	0	0	0	0	0	100
345	0	1	1	1	0	1	1	1	1	1	1	1	1	0	1	1	1	1	1	1	1	18	0.75	1	0.857143	1	1	0.9	10
345	1	1	1	1	0	0	0	0	0	0	0	1	0	0	1	1	0	0	1	1	1	9	0.75	0	0.428571	0	1	0.45	55
345	2	0	0	0	0	0	0	0	0	0	0	0	0	0	0	0	0	0	0	0	0	0	0	0	0	0	0	0	100
344	0	0	1	0	0	1	1	0	1	1	1	1	1	1	1	1	1	1	1	1	1	16	0.25	0.75	1	1	1	0.8	80
344	1	0	0	0	0	0	0	0	0	0	0	1	0	1	1	1	0	0	1	1	0	6	0	0	0.571429	0	0.666667	0.3	30
344	2	0	0	0	0	0	0	0	0	0	0	0	0	0	0	0	0	0	0	0	0	0	0	0	0	0	0	0	0
343	0	0	1	0	0	0	0	0	0	1	0	0	1	1	1	1	0	0	1	1	1	9	0.25	0	0.714286	0	1	0.45	55
343	1	0	1	0	0	0	0	0	0	0	0	1	0	1	1	1	0	0	1	1	1	8	0.25	0	0.571429	0	1	0.4	60
343	2	1	1	1	0	1	1	1	1	1	1	1	1	1	1	1	0	0	1	1	1	17	0.75	1	1	0	1	0.85	15
342	0	1	1	1	1	0	1	1	1	1	1	1	0	0	1	1	0	1	1	1	1	16	1	0.75	0.714286	0.5	1	0.8	20
342	1	0	1	1	0	0	0	1	0	1	0	1	0	1	1	1	0	0	1	1	0	10	0.5	0.25	0.714286	0	0.666667	0.5	50
342	2	0	0	0	0	0	0	0	0	0	0	0	0	0	0	0	0	0	0	0	0	0	0	0	0	0	0	0	100
341	0	1	0	0	0	1	0	1	1	1	1	1	1	1	1	1	1	1	1	1	1	16	0.25	0.75	1	1	1	0.8	80
341	1	1	0	0	0	1	0	1	1	0	0	1	0	1	1	1	0	0	1	1	0	10	0.25	0.75	0.571429	0	0.666667	0.5	50
341	2	0	0	0	0	0	0	0	0	0	0	0	0	0	0	0	0	0	0	0	0	0	0	0	0	0	0	0	0
340	0	1	1	1	1	1	1	1	1	1	1	1	1	1	1	1	0	1	1	0	1	18	1	1	1	0.5	0.666667	0.9	10
340	1	0	0	0	0	0	1	0	0	0	1	1	0	0	0	0	0	0	0	0	0	3	0	0.25	0.285714	0	0	0.15	85
340	2	0	0	0	0	0	0	0	0	0	1	0	0	0	0	0	0	0	0	0	0	1	0	0	0.142857	0	0	0.05	95
339	0	1	1	0	0	0	1	1	0	0	0	0	0	0	0	0	0	0	0	1	1	6	0.5	0.5	0	0	0.666667	0.3	70
339	1	1	1	1	1	1	1	1	1	1	1	1	1	0	0	1	1	0	0	0	1	15	1	1	0.714286	0.5	0.333333	0.75	25
339	2	0	0	0	0	0	0	0	0	0	0	0	0	0	0	1	1	1	1	1	1	6	0	0	0.142857	1	1	0.3	70
338	0	1	1	0	1	0	0	1	0	1	1	0	0	1	1	1	1	1	1	1	1	14	0.75	0.25	0.714286	1	1	0.7	30
338	1	0	1	0	1	1	0	1	0	1	1	0	0	1	1	1	1	1	1	1	1	14	0.5	0.5	0.714286	1	1	0.7	30
338	2	0	0	0	0	0	0	0	0	0	0	0	0	0	0	0	0	0	0	0	0	0	0	0	0	0	0	0	100
337	0	0	0	0	1	1	1	1	0	1	0	1	0	1	1	1	0	0	1	1	1	12	0.25	0.75	0.714286	0	1	0.6	40
337	1	0	1	0	1	0	0	0	1	1	0	0	0	1	1	1	0	0	0	0	0	7	0.5	0.25	0.571429	0	0	0.35	65
337	2	0	0	1	0	1	0	0	0	1	1	0	1	0	1	1	1	1	1	0	1	11	0.25	0.25	0.714286	1	0.666667	0.55	45
336	0	0	0	0	0	1	0	0	0	1	0	0	0	0	0	0	0	0	1	0	0	3	0	0.25	0.142857	0	0.333333	0.15	85
336	1	0	0	0	1	0	1	1	0	0	1	0	1	1	0	1	0	0	1	1	1	10	0.25	0.5	0.571429	0	1	0.5	50
336	2	0	0	0	0	0	0	0	0	0	0	0	0	0	0	0	0	0	0	0	0	0	0	0	0	0	0	0	100
335	0	1	1	0	1	1	1	1	0	1	1	0	1	1	0	0	0	0	0	0	1	11	0.75	0.75	0.571429	0	0.333333	0.55	55
335	1	1	0	0	0	0	1	1	0	0	0	1	0	0	0	1	0	0	0	1	1	7	0.25	0.5	0.285714	0	0.666667	0.35	35
335	2	1	0	1	0	1	1	1	0	0	1	1	1	1	0	0	0	0	1	1	0	11	0.5	0.75	0.571429	0	0.666667	0.55	55
334	0	1	1	1	0	1	1	0	1	1	1	0	1	1	1	0	0	1	1	1	1	15	0.75	0.75	0.714286	0.5	1	0.75	25
334	1	1	0	0	0	0	0	0	0	1	0	0	0	1	1	1	0	0	0	0	0	5	0.25	0	0.571429	0	0	0.25	75
334	2	1	0	0	1	0	1	0	0	0	0	0	0	0	0	0	0	0	0	0	0	3	0.5	0.25	0	0	0	0.15	85
333	0	1	1	0	0	1	1	1	1	1	0	1	0	1	1	1	0	1	1	0	0	13	0.5	1	0.714286	0.5	0.333333	0.65	35
333	1	0	0	0	0	0	0	0	0	0	0	0	0	0	0	0	0	0	0	0	0	0	0	0	0	0	0	0	100
333	2	0	0	0	0	0	0	0	0	0	0	0	0	0	0	0	0	0	0	0	0	0	0	0	0	0	0	0	100
332	0	1	1	1	1	1	1	1	1	1	1	1	1	1	1	1	1	1	1	1	1	20	1	1	1	1	1	1	100
332	1	0	0	0	0	0	0	0	0	0	0	0	0	0	0	0	0	0	0	0	0	0	0	0	0	0	0	0	0
332	2	0	0	0	0	0	0	0	0	0	1	0	0	0	1	0	0	0	0	0	0	2	0	0	0.285714	0	0	0.1	10
331	0	0	0	0	0	0	0	0	0	0	0	0	0	0	0	0	0	0	0	1	1	2	0	0	0	0	0.666667	0.1	90
331	1	0	0	0	1	0	1	0	1	0	0	0	0	0	0	0	1	1	1	0	0	6	0.25	0.5	0	1	0.333333	0.3	70
331	2	0	0	0	0	0	0	0	0	0	0	0	0	0	0	0	0	0	0	0	0	0	0	0	0	0	0	0	100
330	0	1	1	1	0	1	1	1	1	1	0	1	1	1	1	1	1	1	1	1	0	17	0.75	1	0.857143	1	0.666667	0.85	15
330	1	0	0	0	1	0	0	1	1	1	1	0	0	1	1	1	1	1	1	1	0	12	0.25	0.5	0.714286	1	0.666667	0.6	40
330	2	0	0	0	0	0	0	0	0	0	0	0	0	0	0	0	0	0	0	0	0	0	0	0	0	0	0	0	100
329	0	0	1	0	0	0	0	0	0	0	0	0	0	0	0	0	0	0	0	1	0	2	0.25	0	0	0	0.333333	0.1	90
329	1	0	0	0	1	0	1	0	1	0	0	1	0	0	0	0	0	0	1	1	0	6	0.25	0.5	0.142857	0	0.666667	0.3	70
329	2	0	0	0	0	0	0	0	0	0	0	0	0	0	0	0	0	0	0	0	0	0	0	0	0	0	0	0	100
328	0	0	0	0	0	0	0	0	0	0	0	0	0	0	0	0	0	0	0	0	0	0	0	0	0	0	0	0	100
791	0	2	1	2	1	1	1	1	1	1	1	2	2	1	1	2	2	2	2	2	1		0.5	1	0.571429	0	0.333333	0.55	55
328	1	0	0	0	0	0	1	0	0	0	0	0	0	0	0	0	0	0	1	1	0	3	0	0.25	0	0	0.666667	0.15	85
328	2	0	0	0	0	0	0	0	1	1	0	0	0	1	0	1	0	0	0	0	0	4	0	0.25	0.428571	0	0	0.2	80
326	0	1	0	1	1	1	0	0	1	0	1	1	1	1	0	1	0	0	1	1	1	13	0.75	0.5	0.714286	0	1	0.65	35
326	1	0	0	0	0	0	1	1	0	0	0	0	1	0	0	0	0	1	1	0	1	6	0	0.5	0.142857	0.5	0.666667	0.3	70
326	2	0	0	0	1	0	0	0	0	0	1	0	0	0	0	0	0	0	0	0	0	2	0.25	0	0.142857	0	0	0.1	90
325	0	0	0	0	1	0	0	0	0	0	0	0	0	0	0	0	0	0	1	1	0	3	0.25	0	0	0	0.666667	0.15	15
325	1	0	0	0	0	0	0	1	0	0	0	0	0	0	1	1	0	0	1	1	0	5	0	0.25	0.285714	0	0.666667	0.25	25
325	2	1	0	0	0	0	0	0	0	1	0	0	0	0	0	0	0	0	1	1	0	4	0.25	0	0.142857	0	0.666667	0.2	20
324	0	0	0	0	1	0	0	1	0	1	0	1	0	1	0	0	0	0	1	1	1	8	0.25	0.25	0.428571	0	1	0.4	60
324	1	0	0	0	1	0	0	0	0	1	0	0	0	0	0	0	0	0	0	0	0	2	0.25	0	0.142857	0	0	0.1	90
324	2	0	0	0	0	0	0	0	0	0	0	0	0	0	0	0	0	0	0	0	0	0	0	0	0	0	0	0	100
323	0	0	1	0	0	1	0	1	0	1	0	0	0	1	0	0	0	0	1	1	0	7	0.25	0.5	0.285714	0	0.666667	0.35	65
323	1	0	0	0	0	0	0	0	0	0	0	0	0	0	0	1	0	0	0	1	0	2	0	0	0.142857	0	0.333333	0.1	90
323	2	0	0	0	0	1	0	0	0	0	0	0	0	0	0	0	0	0	1	0	0	2	0	0.25	0	0	0.333333	0.1	90
322	0	1	1	1	0	0	0	0	0	0	0	1	0	0	1	0	0	0	0	1	0	6	0.75	0	0.285714	0	0.333333	0.3	70
322	1	0	0	0	0	0	0	0	0	0	0	0	0	0	1	1	0	0	1	1	0	4	0	0	0.285714	0	0.666667	0.2	80
14	1	1	1	1	1	1	2	1	1	2	1	1	1	1	1	1	2	2	1	1	1		1	0.75	0.857143	0	1	0.8	80
322	2	0	0	0	0	0	0	0	0	0	0	0	0	0	0	0	0	0	0	0	0	0	0	0	0	0	0	0	100
321	0	0	0	1	1	0	0	0	0	0	0	0	0	0	0	1	0	0	0	0	0	3	0.5	0	0.142857	0	0	0.15	85
321	1	1	1	1	1	1	0	1	1	1	0	1	0	1	1	1	1	1	1	0	1	16	1	0.75	0.714286	1	0.666667	0.8	20
321	2	0	0	0	0	1	1	1	1	1	0	1	1	1	1	1	1	0	0	0	0	11	0	1	0.857143	0.5	0	0.55	45
319	0	1	1	1	1	1	1	1	1	1	0	1	0	1	1	1	0	0	1	1	0	15	1	1	0.714286	0	0.666667	0.75	25
319	1	0	1	0	0	0	0	0	1	0	0	1	0	1	1	1	0	0	0	1	0	7	0.25	0.25	0.571429	0	0.333333	0.35	65
22	1	2	1	2	1	2	2	2	2	2	2	1	2	1	2	1	2	2	1	1	2		0.5	0	0.428571	0	0.666667	0.35	35
319	2	0	0	0	0	0	0	0	0	0	0	0	0	0	0	0	0	0	0	0	0	0	0	0	0	0	0	0	100
318	0	1	1	1	1	1	1	0	1	1	0	0	0	0	0	1	1	1	1	0	0	12	1	0.75	0.285714	1	0.333333	0.6	40
318	1	1	1	0	1	1	0	0	0	1	0	1	0	1	1	1	0	0	1	1	1	12	0.75	0.25	0.714286	0	1	0.6	40
318	2	0	0	0	0	1	0	1	1	1	0	1	1	0	1	0	0	0	0	0	1	8	0	0.75	0.571429	0	0.333333	0.4	60
317	0	1	1	1	1	1	0	1	1	1	1	1	0	0	0	0	0	0	1	1	0	12	1	0.75	0.428571	0	0.666667	0.6	40
317	1	0	0	0	0	0	0	0	0	0	0	0	1	0	0	0	0	1	1	1	0	4	0	0	0.142857	0.5	0.666667	0.2	80
317	2	0	0	0	0	0	0	0	0	0	0	0	0	0	0	0	0	0	0	0	0	0	0	0	0	0	0	0	100
315	0	1	1	1	1	1	0	1	0	0	1	1	1	1	0	0	0	1	1	1	1	14	1	0.5	0.571429	0.5	1	0.7	30
315	1	0	1	0	0	1	0	0	0	1	0	0	0	1	1	1	1	0	1	1	1	10	0.25	0.25	0.571429	0.5	1	0.5	50
315	2	0	0	0	0	0	0	0	0	0	0	0	0	0	0	0	0	0	0	0	0	0	0	0	0	0	0	0	100
314	0	0	1	0	0	0	0	1	0	1	0	0	0	0	1	1	0	0	0	1	1	7	0.25	0.25	0.428571	0	0.666667	0.35	65
314	1	0	0	0	0	0	0	0	0	1	0	1	0	1	0	0	0	0	0	0	0	3	0	0	0.428571	0	0	0.15	85
314	2	0	0	0	0	0	0	0	0	0	0	0	0	0	0	0	0	0	0	0	0	0	0	0	0	0	0	0	100
313	0	0	1	1	0	0	1	0	0	0	0	0	0	1	1	1	0	0	1	1	1	9	0.5	0.25	0.428571	0	1	0.45	55
313	1	0	0	0	0	0	0	0	1	0	1	0	0	0	0	0	0	0	1	1	0	4	0	0.25	0.142857	0	0.666667	0.2	80
313	2	0	0	0	0	0	0	0	0	0	0	0	0	0	0	0	0	0	0	0	0	0	0	0	0	0	0	0	100
312	0	1	0	0	0	0	0	0	0	1	0	0	0	0	1	0	0	0	1	1	1	6	0.25	0	0.285714	0	1	0.3	70
312	1	1	0	0	0	0	1	0	0	0	0	0	0	0	0	0	0	0	1	1	0	4	0.25	0.25	0	0	0.666667	0.2	80
312	2	1	0	0	0	1	1	0	0	0	1	0	0	0	0	0	0	0	0	0	0	4	0.25	0.5	0.142857	0	0	0.2	80
311	0	0	0	0	0	1	0	0	0	0	0	1	0	1	1	0	0	0	0	1	0	5	0	0.25	0.428571	0	0.333333	0.25	75
311	1	0	0	0	1	0	0	0	0	0	0	1	0	0	0	0	0	0	0	0	0	2	0.25	0	0.142857	0	0	0.1	90
311	2	0	0	0	0	0	0	0	0	0	0	0	0	0	0	0	0	0	0	0	0	0	0	0	0	0	0	0	100
310	0	0	0	0	0	0	0	1	1	1	0	1	1	1	1	1	0	0	1	1	1	11	0	0.5	0.857143	0	1	0.55	45
310	1	0	0	0	0	0	0	0	0	0	0	0	0	0	0	0	0	0	1	1	0	2	0	0	0	0	0.666667	0.1	90
310	2	0	0	0	0	1	0	1	0	0	0	1	0	1	1	1	0	0	1	1	1	9	0	0.5	0.571429	0	1	0.45	55
309	0	1	1	1	1	0	0	1	0	1	1	1	1	1	1	1	1	0	1	1	1	16	1	0.25	1	0.5	1	0.8	20
309	1	1	1	1	1	1	0	1	1	1	0	1	1	1	1	1	1	0	1	1	1	17	1	0.75	0.857143	0.5	1	0.85	15
309	2	0	0	0	0	0	0	0	0	0	0	0	0	0	0	0	0	0	0	0	0	0	0	0	0	0	0	0	100
308	0	1	1	0	0	0	0	1	0	1	0	0	0	1	0	1	0	0	1	1	1	9	0.5	0.25	0.428571	0	1	0.45	55
62	1	2	2	1	2	1	1	1	1	1	1	1	1	1	1	1	1	1	1	1	1		0.25	1	1	1	1	0.85	85
308	1	1	0	0	1	0	0	0	0	0	0	1	0	1	1	0	0	0	0	1	0	6	0.5	0	0.428571	0	0.333333	0.3	70
64	1	2	1	2	2	2	2	1	2	2	2	2	2	1	2	1	2	2	2	1	1		0.25	0.25	0.285714	0	0.666667	0.3	30
308	2	0	0	0	0	0	0	0	0	0	0	0	0	0	0	0	0	0	0	0	0	0	0	0	0	0	0	0	100
307	0	1	0	0	0	0	0	0	0	1	0	0	0	0	0	0	0	0	1	1	0	4	0.25	0	0.142857	0	0.666667	0.2	80
307	1	0	0	0	0	0	0	0	0	0	0	0	0	1	0	0	0	0	1	0	0	2	0	0	0.142857	0	0.333333	0.1	90
69	1	1	1	1	2	2	2	2	2	2	2	2	2	2	1	2	2	1	2	1	2		0.75	0	0.142857	0.5	0.333333	0.3	30
307	2	1	1	1	0	0	0	1	0	0	0	0	0	0	0	0	0	0	0	0	0	4	0.75	0.25	0	0	0	0.2	80
306	0	1	1	0	1	0	1	0	0	1	0	1	1	1	1	1	0	0	1	1	1	13	0.75	0.25	0.857143	0	1	0.65	35
72	1	2	1	2	2	2	2	2	1	2	2	1	1	1	1	1	2	2	2	2	2		0.25	0.25	0.714286	0	0	0.35	35
306	1	0	0	0	0	0	0	0	0	0	1	0	0	0	0	0	0	0	0	0	0	1	0	0	0.142857	0	0	0.05	95
306	2	0	0	0	1	0	0	0	0	0	0	0	0	0	0	0	0	0	0	0	0	1	0.25	0	0	0	0	0.05	95
305	0	0	1	1	0	1	1	1	1	1	0	1	0	1	0	0	1	1	1	0	0	12	0.5	1	0.428571	1	0.333333	0.6	40
305	1	1	0	0	0	0	0	1	1	1	0	1	0	1	1	1	1	0	1	1	1	12	0.25	0.5	0.714286	0.5	1	0.6	40
305	2	1	1	0	1	0	0	0	1	1	1	1	0	0	1	1	1	0	0	0	0	10	0.75	0.25	0.714286	0.5	0	0.5	50
303	0	1	1	1	0	1	1	1	1	1	1	0	1	1	0	1	0	0	1	1	0	14	0.75	1	0.714286	0	0.666667	0.7	30
303	1	1	0	1	1	1	0	0	0	1	0	1	0	1	1	1	0	0	1	1	1	12	0.75	0.25	0.714286	0	1	0.6	40
303	2	0	0	0	0	0	0	0	0	0	1	1	0	0	0	0	0	0	0	0	0	2	0	0	0.285714	0	0	0.1	90
302	0	1	1	0	1	0	1	1	1	0	1	1	0	1	1	0	0	0	1	1	0	12	0.75	0.75	0.571429	0	0.666667	0.6	40
302	1	1	0	0	1	0	0	0	0	1	0	1	0	0	1	1	0	0	1	1	1	9	0.5	0	0.571429	0	1	0.45	55
302	2	1	1	1	1	0	0	1	0	0	1	1	0	0	0	1	1	1	1	0	1	12	1	0.25	0.428571	1	0.666667	0.6	40
86	1	2	2	2	2	2	1	1	1	1	1	1	1	1	1	1	1	1	1	1	1		0	0.75	1	1	1	0.75	75
301	0	1	1	1	1	1	1	1	1	1	1	1	1	1	0	0	0	1	1	1	1	17	1	1	0.714286	0.5	1	0.85	15
301	1	0	1	0	1	1	1	0	0	0	1	1	0	1	1	1	0	0	1	1	0	11	0.5	0.5	0.714286	0	0.666667	0.55	45
301	2	1	1	0	0	0	0	0	0	0	0	0	0	0	0	0	0	0	0	0	0	2	0.5	0	0	0	0	0.1	90
300	0	1	1	1	1	1	1	1	0	1	0	0	0	0	1	0	0	0	0	1	0	10	1	0.75	0.285714	0	0.333333	0.5	50
300	1	0	0	1	1	1	0	0	1	1	0	1	1	1	1	0	0	0	0	1	1	11	0.5	0.5	0.714286	0	0.666667	0.55	45
300	2	0	0	1	1	1	0	0	0	1	1	0	0	0	1	0	0	1	1	1	1	10	0.5	0.25	0.428571	0.5	1	0.5	50
299	0	0	0	0	1	0	0	1	1	1	0	0	0	1	0	1	0	0	1	1	0	8	0.25	0.5	0.428571	0	0.666667	0.4	60
98	1	2	2	2	2	2	2	2	2	2	2	1	2	2	2	2	2	2	2	2	2		0	0	0.142857	0	0	0.05	5
299	1	0	0	0	0	9	0	0	9	1	0	9	9	0	0	0	0	0	0	0	0	37	0	0	0.2	0	0	0.0625	93.75
299	2	0	0	0	1	1	1	0	0	0	0	0	0	0	0	0	0	0	0	0	0	3	0.25	0.5	0	0	0	0.15	85
101	1	2	2	2	2	2	2	2	2	2	2	1	2	2	2	2	2	2	2	1	2		0	0	0.142857	0	0.333333	0.1	10
297	0	0	1	0	1	0	0	1	0	0	0	0	0	0	1	1	0	1	1	1	0	8	0.5	0.25	0.285714	0.5	0.666667	0.4	60
297	1	0	0	1	0	0	0	0	1	1	0	0	0	1	1	1	0	0	1	1	0	8	0.25	0.25	0.571429	0	0.666667	0.4	60
297	2	0	0	0	0	1	0	1	0	1	0	1	0	0	0	1	0	0	0	0	0	5	0	0.5	0.428571	0	0	0.25	75
296	0	0	1	0	1	0	0	0	0	1	0	0	0	0	1	1	0	0	1	1	1	8	0.5	0	0.428571	0	1	0.4	60
296	1	0	0	0	0	0	0	0	0	0	0	0	1	0	0	1	1	0	0	0	0	3	0	0	0.285714	0.5	0	0.15	85
296	2	1	0	0	1	0	0	1	1	0	0	0	0	0	0	0	0	0	1	0	1	6	0.5	0.5	0	0	0.666667	0.3	70
109	1	2	2	2	2	1	2	1	2	2	2	2	2	2	2	2	2	2	2	2	2		0	0.5	0	0	0	0.1	10
110	1	2	1	1	2	1	2	2	2	2	2	1	2	1	1	1	2	2	1	1	2		0.5	0.25	0.571429	0	0.666667	0.45	45
295	0	0	0	0	0	0	0	0	0	1	0	0	1	1	1	1	0	0	1	1	0	7	0	0	0.714286	0	0.666667	0.35	65
295	1	0	0	0	0	0	0	0	0	0	0	0	0	0	0	0	0	1	1	0	1	3	0	0	0	0.5	0.666667	0.15	85
295	2	1	0	0	0	1	1	0	0	0	0	0	0	1	0	0	0	0	0	1	0	5	0.25	0.5	0.142857	0	0.333333	0.25	75
294	0	0	0	0	1	0	1	0	0	1	0	1	1	1	1	0	0	0	1	1	1	10	0.25	0.25	0.714286	0	1	0.5	50
119	1	2	2	2	2	1	2	2	2	2	2	1	2	2	1	1	2	2	1	1	2		0	0.25	0.428571	0	0.666667	0.3	30
294	1	0	1	0	0	1	1	1	0	1	1	0	0	1	0	1	0	0	1	1	1	11	0.25	0.75	0.571429	0	1	0.55	45
294	2	1	0	0	1	1	1	0	0	1	0	0	0	0	0	0	0	0	0	1	0	6	0.5	0.5	0.142857	0	0.333333	0.3	70
123	1	1	1	2	1	1	1	1	1	1	1	1	1	1	1	2	2	2	1	1	1		0.75	1	0.857143	0	1	0.8	80
293	0	0	0	0	1	0	0	1	0	0	1	0	1	1	0	0	0	0	1	1	1	8	0.25	0.25	0.428571	0	1	0.4	60
293	1	0	0	0	0	0	0	0	0	0	0	0	0	0	0	0	0	0	1	1	0	2	0	0	0	0	0.666667	0.1	90
293	2	1	0	0	0	1	0	1	0	1	0	0	0	1	1	1	0	0	1	1	1	10	0.25	0.5	0.571429	0	1	0.5	50
128	1	2	1	2	2	2	2	2	2	2	2	2	2	1	1	1	2	2	1	1	1		0.25	0	0.428571	0	1	0.35	35
292	0	0	0	0	0	0	0	1	0	1	1	0	0	1	1	1	0	0	0	0	1	7	0	0.25	0.714286	0	0.333333	0.35	65
292	1	0	0	0	0	0	0	0	0	0	0	0	0	0	0	0	0	0	0	0	0	0	0	0	0	0	0	0	100
292	2	0	0	0	0	0	0	0	0	0	0	0	0	0	0	0	0	0	0	0	0	0	0	0	0	0	0	0	100
133	1	2	1	1	2	1	2	1	2	1	2	1	2	1	1	1	2	2	1	1	2		0.5	0.5	0.714286	0	0.666667	0.55	55
289	0	0	1	1	1	1	0	0	0	0	0	1	0	1	0	1	0	0	1	1	0	9	0.75	0.25	0.428571	0	0.666667	0.45	55
289	1	1	0	0	0	0	0	1	0	0	0	0	0	0	1	0	0	0	1	1	0	5	0.25	0.25	0.142857	0	0.666667	0.25	75
289	2	0	0	0	0	0	0	0	0	0	0	0	0	0	0	0	0	0	0	0	0	0	0	0	0	0	0	0	100
142	1	2	1	2	2	1	2	2	2	1	2	2	2	2	1	1	2	2	1	2	2		0.25	0.25	0.428571	0	0.333333	0.3	30
288	0	0	1	0	0	1	0	0	1	1	1	0	0	1	1	1	0	1	0	1	0	10	0.25	0.5	0.714286	0.5	0.333333	0.5	50
288	1	1	0	0	0	0	0	0	0	0	0	0	0	0	1	0	0	0	0	0	0	2	0.25	0	0.142857	0	0	0.1	90
288	2	0	0	0	0	0	0	0	0	0	0	0	0	0	0	0	0	0	0	0	0	0	0	0	0	0	0	0	100
287	0	0	1	1	0	0	1	1	0	1	1	1	1	1	1	1	1	0	1	1	0	14	0.5	0.5	1	0.5	0.666667	0.7	30
287	1	0	0	0	0	0	0	0	0	1	0	1	0	1	1	0	0	0	0	1	1	6	0	0	0.571429	0	0.666667	0.3	70
287	2	0	0	0	0	0	0	0	0	0	0	0	0	0	0	0	0	0	0	0	0	0	0	0	0	0	0	0	100
286	0	1	0	1	1	0	0	0	0	0	0	0	0	0	1	0	0	0	1	0	0	5	0.75	0	0.142857	0	0.333333	0.25	75
286	1	1	0	0	0	0	0	0	0	0	0	1	1	1	1	1	0	0	0	1	0	7	0.25	0	0.714286	0	0.333333	0.35	65
286	2	0	0	0	0	0	0	0	0	0	0	0	0	0	0	0	0	0	0	0	0	0	0	0	0	0	0	0	100
285	0	1	1	0	1	0	0	1	0	1	1	0	1	1	1	1	1	0	0	1	1	13	0.75	0.25	0.857143	0.5	0.666667	0.65	35
285	1	1	1	1	0	0	0	0	0	0	1	1	0	1	1	0	0	0	1	1	0	9	0.75	0	0.571429	0	0.666667	0.45	55
159	1	1	1	2	1	1	2	2	2	2	1	2	2	1	2	1	2	2	2	1	2		0.75	0.25	0.428571	0	0.333333	0.4	40
160	1	2	2	2	2	2	2	2	1	2	2	2	2	2	2	2	2	2	2	2	2		0	0.25	0	0	0	0.05	5
285	2	1	0	0	0	1	0	0	0	0	0	0	0	0	0	0	0	0	0	0	0	2	0.25	0.25	0	0	0	0.1	90
283	0	0	0	0	0	0	0	1	0	1	0	1	1	0	0	1	0	0	0	1	1	7	0	0.25	0.571429	0	0.666667	0.35	65
283	1	0	0	0	0	0	1	0	0	1	0	1	0	0	0	1	1	0	0	1	0	6	0	0.25	0.428571	0.5	0.333333	0.3	70
283	2	0	0	0	0	0	0	0	0	0	0	0	0	0	0	0	0	0	0	0	0	0	0	0	0	0	0	0	100
282	0	0	1	1	1	0	0	0	0	0	1	1	0	1	1	1	0	0	0	1	0	9	0.75	0	0.714286	0	0.333333	0.45	55
282	1	0	0	0	0	0	0	0	0	0	0	0	0	1	1	1	0	0	1	1	1	6	0	0	0.428571	0	1	0.3	70
282	2	0	0	0	0	0	0	0	0	0	0	0	0	0	0	0	0	0	0	0	0	0	0	0	0	0	0	0	100
281	0	1	1	1	1	1	1	1	1	1	0	1	1	1	1	1	1	0	1	1	1	18	1	1	0.857143	0.5	1	0.9	10
281	1	0	0	0	0	1	0	0	0	1	0	0	0	0	0	0	0	0	0	0	0	2	0	0.25	0.142857	0	0	0.1	90
281	2	0	0	0	0	0	0	0	0	0	0	0	0	0	0	0	0	0	0	0	0	0	0	0	0	0	0	0	100
280	0	1	0	0	1	1	1	1	0	0	0	1	0	1	1	0	1	0	0	1	0	10	0.5	0.75	0.428571	0.5	0.333333	0.5	50
280	1	1	1	0	1	0	0	0	0	1	0	1	1	1	1	1	1	0	1	1	0	12	0.75	0	0.857143	0.5	0.666667	0.6	40
280	2	0	0	0	0	0	0	0	0	0	0	0	0	0	0	0	0	0	0	0	0	0	0	0	0	0	0	0	100
279	0	1	0	0	1	1	0	1	0	0	0	0	1	0	0	0	1	0	1	1	1	9	0.5	0.5	0.142857	0.5	1	0.45	45
279	1	1	0	0	0	0	0	0	0	1	0	1	0	0	0	1	0	0	0	1	0	5	0.25	0	0.428571	0	0.333333	0.25	25
279	2	0	0	0	0	0	0	0	0	0	0	0	0	0	0	0	0	0	0	0	0	0	0	0	0	0	0	0	0
183	1	1	1	2	2	1	1	2	2	1	2	1	2	1	1	1	2	2	1	1	2		0.5	0.5	0.714286	0	0.666667	0.55	55
278	0	0	1	1	1	1	1	0	1	1	0	0	0	0	1	1	1	0	0	0	1	11	0.75	0.75	0.428571	0.5	0.333333	0.55	55
278	1	0	0	0	0	0	0	1	1	1	0	1	1	1	1	1	0	0	0	0	0	8	0	0.5	0.857143	0	0	0.4	40
278	2	0	0	0	1	0	0	1	0	0	0	0	0	0	0	0	0	0	0	0	0	2	0.25	0.25	0	0	0	0.1	10
277	0	1	1	1	1	1	1	0	0	1	0	0	0	0	0	0	0	0	1	1	0	9	1	0.5	0.142857	0	0.666667	0.45	55
277	1	1	1	1	1	1	1	1	1	1	0	1	0	1	0	1	0	0	0	0	1	13	1	1	0.571429	0	0.333333	0.65	35
277	2	1	0	0	0	0	0	1	0	0	0	1	1	0	0	1	0	0	0	0	0	5	0.25	0.25	0.428571	0	0	0.25	75
275	0	0	1	1	1	1	1	1	0	1	1	1	1	1	1	1	0	1	1	1	1	17	0.75	0.75	1	0.5	1	0.85	15
275	1	0	0	0	0	0	0	0	0	0	0	0	0	1	1	1	0	0	0	1	0	4	0	0	0.428571	0	0.333333	0.2	80
275	2	0	0	0	0	0	0	0	0	0	0	0	0	0	0	0	0	0	0	0	0	0	0	0	0	0	0	0	100
197	1	2	2	2	2	2	2	2	2	2	2	2	2	2	2	2	2	2	2	2	2		0	0	0	0	0	0	0
274	0	0	0	0	0	0	0	0	0	0	0	0	0	0	0	1	0	0	0	0	0	1	0	0	0.142857	0	0	0.05	5
274	1	0	0	0	0	0	0	0	0	0	0	0	0	0	0	0	0	0	0	0	0	0	0	0	0	0	0	0	0
274	2	0	0	0	0	0	0	0	0	0	0	0	0	0	0	0	0	0	0	0	0	0	0	0	0	0	0	0	0
273	0	0	1	1	0	1	1	1	1	0	0	1	0	1	1	1	0	0	1	1	1	13	0.5	1	0.571429	0	1	0.65	35
202	1	2	2	2	2	2	2	2	2	2	2	2	2	2	2	2	2	2	2	2	2		0	0	0	0	0	0	0
273	1	1	0	1	0	1	0	1	1	1	0	1	0	0	1	1	1	0	1	1	1	13	0.5	0.75	0.571429	0.5	1	0.65	35
273	2	0	0	0	0	1	1	1	0	0	1	1	1	1	0	0	0	0	0	1	0	8	0	0.75	0.571429	0	0.333333	0.4	60
272	0	1	0	0	1	1	1	1	0	0	0	1	0	1	1	0	1	0	0	1	0	10	0.5	0.75	0.428571	0.5	0.333333	0.5	50
272	1	1	1	1	1	0	0	0	1	0	1	0	1	1	1	1	1	1	0	0	0	12	1	0.25	0.714286	1	0	0.6	40
272	2	0	0	0	0	0	0	0	0	0	0	0	0	0	0	0	0	0	0	0	0	0	0	0	0	0	0	0	100
270	0	1	1	1	1	0	0	1	1	0	0	1	1	1	1	1	1	0	1	1	1	15	1	0.5	0.714286	0.5	1	0.75	25
270	1	0	0	1	1	0	0	1	0	0	0	1	0	1	1	0	0	0	1	1	0	8	0.5	0.25	0.428571	0	0.666667	0.4	60
270	2	1	0	0	0	0	0	0	0	0	0	0	0	0	0	0	0	0	0	0	0	1	0.25	0	0	0	0	0.05	95
268	0	1	0	1	0	1	1	1	0	1	0	0	0	0	1	0	0	0	1	1	0	9	0.5	0.75	0.285714	0	0.666667	0.45	55
268	1	1	0	0	0	0	1	0	0	1	0	0	0	0	1	0	0	0	1	1	1	7	0.25	0.25	0.285714	0	1	0.35	65
268	2	0	0	0	0	0	1	0	0	0	0	0	0	0	0	0	0	0	1	1	0	3	0	0.25	0	0	0.666667	0.15	85
267	0	0	0	0	0	0	0	0	1	1	0	0	0	0	0	1	0	0	0	1	0	4	0	0.25	0.285714	0	0.333333	0.2	80
267	1	0	0	0	0	0	0	0	1	1	0	1	1	1	1	0	0	0	1	1	0	8	0	0.25	0.714286	0	0.666667	0.4	60
267	2	1	1	1	1	1	1	1	1	0	0	0	0	1	0	1	0	1	0	0	0	11	1	1	0.285714	0.5	0	0.55	45
266	0	1	1	1	1	1	0	1	0	1	0	0	0	1	0	0	0	0	0	0	1	9	1	0.5	0.285714	0	0.333333	0.45	55
222	1	2	2	2	2	2	2	2	2	2	2	2	2	1	2	2	2	2	2	2	2		0	0	0.142857	0	0	0.05	5
266	1	1	1	1	0	0	1	1	1	1	1	1	0	1	1	1	0	0	1	1	1	15	0.75	0.75	0.857143	0	1	0.75	25
266	2	1	0	0	0	0	0	0	1	0	0	0	0	0	0	0	0	0	0	0	0	2	0.25	0.25	0	0	0	0.1	90
265	0	0	1	1	0	0	1	1	1	1	1	1	1	1	1	1	1	1	1	1	1	17	0.5	0.75	1	1	1	0.85	15
228	1	2	2	2	2	2	2	2	2	2	2	2	2	2	2	2	2	2	1	1	2		0	0	0	0	0.666667	0.1	10
265	1	0	1	1	0	0	1	1	1	1	1	1	1	1	1	1	1	1	1	1	1	17	0.5	0.75	1	1	1	0.85	15
265	2	1	0	0	1	0	0	1	1	1	0	0	1	0	0	0	0	0	0	0	1	7	0.5	0.5	0.285714	0	0.333333	0.35	65
264	0	0	1	1	0	0	1	1	0	1	1	1	1	1	1	0	0	0	1	1	1	13	0.5	0.5	0.857143	0	1	0.65	35
264	1	0	1	0	0	0	1	1	1	1	0	1	1	0	1	1	0	0	1	1	1	12	0.25	0.75	0.714286	0	1	0.6	40
264	2	0	0	0	0	0	0	0	0	0	0	0	0	0	0	0	0	0	0	0	0	0	0	0	0	0	0	0	100
262	0	1	1	0	0	1	1	1	0	1	0	0	1	0	1	1	0	0	1	1	0	11	0.5	0.75	0.571429	0	0.666667	0.55	55
237	1	1	1	1	1	1	1	1	2	2	1	2	1	2	2	1	1	2	1	2	2		1	0.75	0.428571	0.5	0.333333	0.6	60
262	1	0	1	1	0	1	1	1	1	1	0	1	1	1	1	1	0	0	1	1	0	14	0.5	1	0.857143	0	0.666667	0.7	70
262	2	1	0	0	0	0	0	0	0	0	0	0	0	0	0	0	0	0	0	0	0	1	0.25	0	0	0	0	0.05	5
261	0	1	0	1	1	1	0	0	0	1	1	1	1	1	1	1	1	0	1	1	1	15	0.75	0.25	1	0.5	1	0.75	25
261	1	1	0	0	0	0	0	0	0	0	0	0	0	0	0	0	0	0	0	0	0	1	0.25	0	0	0	0	0.05	95
261	2	0	0	0	0	0	0	0	0	0	0	0	0	0	0	0	0	0	0	0	0	0	0	0	0	0	0	0	100
260	0	1	1	0	0	0	0	0	0	0	1	1	1	1	1	1	0	0	1	1	1	11	0.5	0	0.857143	0	1	0.55	45
260	1	0	0	0	0	0	0	0	0	1	1	0	0	0	0	0	0	0	1	1	0	4	0	0	0.285714	0	0.666667	0.2	80
260	2	0	0	0	0	0	0	0	0	0	0	0	0	0	0	0	0	0	0	0	0	0	0	0	0	0	0	0	100
259	0	1	1	0	0	0	0	1	0	1	0	0	0	1	0	1	0	0	1	1	0	8	0.5	0.25	0.428571	0	0.666667	0.4	40
259	1	1	0	1	0	1	1	0	1	1	1	0	1	0	1	0	1	1	1	0	0	12	0.5	0.75	0.571429	1	0.333333	0.6	60
259	2	0	0	0	0	0	0	0	0	0	0	0	0	0	0	0	0	0	0	0	0	0	0	0	0	0	0	0	0
258	0	0	1	0	0	1	0	1	1	1	0	0	1	1	1	1	0	0	1	1	1	12	0.25	0.75	0.714286	0	1	0.6	60
258	1	0	0	0	0	0	0	0	0	1	0	1	0	1	1	1	0	0	1	1	1	8	0	0	0.714286	0	1	0.4	40
258	2	0	0	0	0	0	0	0	0	0	0	0	0	0	0	0	0	0	0	0	0	0	0	0	0	0	0	0	0
256	0	1	1	0	0	0	0	1	0	1	0	0	0	1	1	1	1	0	0	1	0	9	0.5	0.25	0.571429	0.5	0.333333	0.45	55
254	1	2	2	2	2	2	2	2	2	1	2	2	2	2	2	1	2	2	2	2	2		0	0	0.285714	0	0	0.1	10
256	1	1	0	0	1	0	0	1	0	0	0	0	0	0	0	0	0	0	1	1	0	5	0.5	0.25	0	0	0.666667	0.25	75
256	2	0	1	0	0	1	0	0	0	0	1	0	1	0	0	0	0	0	0	0	0	4	0.25	0.25	0.285714	0	0	0.2	80
257	1	1	2	2	1	2	1	2	1	2	1	2	2	1	1	2	2	2	1	1	2		0.5	0.5	0.428571	0	0.666667	0.45	45
255	0	1	1	1	1	1	0	1	1	1	0	1	1	1	1	1	1	1	0	0	1	16	1	0.75	0.857143	1	0.333333	0.8	20
255	1	0	1	1	1	0	0	1	1	1	1	1	1	1	1	1	1	1	1	1	1	17	0.75	0.5	1	1	1	0.85	15
255	2	1	0	0	0	0	0	1	0	1	0	1	1	1	1	1	1	1	1	1	0	12	0.25	0.25	0.857143	1	0.666667	0.6	40
253	0	1	1	1	0	1	1	1	0	0	1	1	1	1	0	1	0	1	1	1	1	15	0.75	0.75	0.714286	0.5	1	0.75	25
263	1	2	2	2	2	2	2	2	1	2	2	1	1	2	2	2	2	2	1	1	1		0	0.25	0.285714	0	1	0.3	30
253	1	0	0	0	0	0	1	0	0	0	0	1	0	0	1	1	0	0	0	0	0	4	0	0.25	0.428571	0	0	0.2	80
253	2	0	0	0	0	0	0	0	0	0	0	0	0	0	0	0	0	0	0	0	0	0	0	0	0	0	0	0	100
252	0	1	1	1	1	1	1	1	1	1	1	0	0	0	1	1	1	0	0	1	1	15	1	1	0.571429	0.5	0.666667	0.75	25
252	1	0	0	0	0	0	0	1	1	1	0	1	0	1	0	0	0	1	0	0	0	6	0	0.5	0.428571	0.5	0	0.3	70
252	2	1	0	0	0	0	0	0	0	0	0	0	0	0	0	0	0	0	0	0	0	1	0.25	0	0	0	0	0.05	95
269	1	2	2	2	1	2	1	2	2	2	2	2	2	2	2	1	2	2	1	1	2		0.25	0.25	0.142857	0	0.666667	0.25	25
251	0	1	0	1	1	1	0	1	1	1	0	1	0	1	1	1	1	0	1	1	1	15	0.75	0.75	0.714286	0.5	1	0.75	25
271	1	2	2	2	1	2	1	1	2	2	2	2	1	2	2	2	1	1	2	1	2		0.25	0.5	0.142857	1	0.333333	0.35	35
251	1	1	0	1	1	1	0	1	1	1	0	1	0	1	1	1	1	0	1	1	1	15	0.75	0.75	0.714286	0.5	1	0.75	25
251	2	1	0	0	1	1	0	0	0	1	0	1	0	1	0	1	1	0	0	1	1	10	0.5	0.25	0.571429	0.5	0.666667	0.5	50
250	0	1	1	1	0	0	0	0	1	1	1	1	1	1	0	0	0	0	1	1	0	11	0.75	0.25	0.714286	0	0.666667	0.55	45
250	1	1	0	0	1	0	0	0	1	0	0	0	0	0	0	1	1	1	0	0	0	6	0.5	0.25	0.142857	1	0	0.3	70
250	2	1	1	1	1	1	0	1	1	1	1	1	1	1	1	1	1	1	1	1	1	19	1	0.75	1	1	1	0.95	5
249	0	0	1	0	1	0	0	1	0	1	0	1	0	1	0	1	0	0	1	1	1	10	0.5	0.25	0.571429	0	1	0.5	50
249	1	0	1	0	0	0	0	0	0	0	0	0	0	0	0	0	0	1	1	1	0	4	0.25	0	0	0.5	0.666667	0.2	80
249	2	0	0	0	0	0	0	0	0	0	0	0	0	0	0	0	0	0	0	0	0	0	0	0	0	0	0	0	100
248	0	1	0	1	1	1	1	0	0	1	0	1	1	0	0	1	0	0	1	1	1	12	0.75	0.5	0.571429	0	1	0.6	60
248	1	1	0	0	0	0	0	0	0	0	0	1	0	1	1	0	0	0	1	1	0	6	0.25	0	0.428571	0	0.666667	0.3	30
248	2	0	0	0	0	0	0	0	0	0	0	0	0	0	0	0	0	0	0	0	0	0	0	0	0	0	0	0	0
247	0	1	1	1	1	1	0	1	0	1	1	1	1	1	0	1	1	0	1	1	0	15	1	0.5	0.857143	0.5	0.666667	0.75	25
247	1	1	0	1	1	1	0	0	0	1	0	0	0	0	0	1	0	0	1	1	0	8	0.75	0.25	0.285714	0	0.666667	0.4	60
247	2	1	0	0	1	1	0	0	0	1	0	0	0	0	0	0	0	0	1	0	0	5	0.5	0.25	0.142857	0	0.333333	0.25	75
246	0	0	1	1	1	0	0	1	0	1	1	0	1	0	0	0	0	0	0	0	1	8	0.75	0.25	0.428571	0	0.333333	0.4	60
291	1	1	2	1	2	1	1	2	1	1	2	1	2	1	2	1	1	2	1	2	2		0.5	0.75	0.571429	0.5	0.333333	0.55	55
246	1	1	1	0	0	1	0	1	0	0	1	0	0	1	0	1	0	0	0	0	1	8	0.5	0.5	0.428571	0	0.333333	0.4	60
246	2	0	0	0	0	0	0	0	0	0	0	0	0	0	0	0	0	0	0	0	0	0	0	0	0	0	0	0	100
244	0	0	0	1	0	0	0	0	0	0	0	0	0	0	1	0	0	0	0	1	0	3	0.25	0	0.142857	0	0.333333	0.15	15
244	1	0	0	0	0	0	0	0	0	0	0	0	0	0	0	0	0	0	0	0	0	0	0	0	0	0	0	0	0
244	2	0	0	0	0	0	0	0	0	0	0	0	0	0	0	0	0	0	0	0	0	0	0	0	0	0	0	0	0
243	0	1	1	1	1	1	1	0	1	0	0	0	0	0	1	1	1	0	1	1	0	12	1	0.75	0.285714	0.5	0.666667	0.6	60
243	1	1	0	0	0	0	0	1	0	0	0	0	0	0	0	1	0	0	0	0	0	3	0.25	0.25	0.142857	0	0	0.15	15
243	2	0	0	0	0	0	0	0	0	0	0	0	0	0	0	0	0	0	0	0	0	0	0	0	0	0	0	0	0
242	0	1	1	1	1	1	0	1	0	1	1	0	0	0	0	1	0	0	1	1	1	12	1	0.5	0.428571	0	1	0.6	40
242	1	0	1	0	0	0	0	0	0	0	0	1	0	1	0	0	0	0	1	1	0	5	0.25	0	0.285714	0	0.666667	0.25	75
242	2	1	0	0	0	0	0	0	0	0	0	0	0	0	0	0	0	0	0	0	0	1	0.25	0	0	0	0	0.05	95
241	0	1	1	0	0	0	0	0	0	0	0	1	0	0	0	1	0	0	1	1	0	6	0.5	0	0.285714	0	0.666667	0.3	30
241	1	0	1	0	1	0	1	0	0	0	0	0	0	0	0	0	0	0	1	1	0	5	0.5	0.25	0	0	0.666667	0.25	25
316	1	2	2	2	2	1	2	1	2	1	2	1	2	1	1	1	2	2	1	1	2		0	0.5	0.714286	0	0.666667	0.45	45
241	2	0	0	0	0	0	0	0	0	0	0	0	0	0	0	0	0	0	0	0	0	0	0	0	0	0	0	0	0
240	0	0	1	0	1	1	1	1	1	0	0	1	1	0	1	0	0	0	1	1	1	12	0.5	1	0.428571	0	1	0.6	40
240	1	0	0	0	1	0	0	0	0	0	0	0	0	0	0	0	0	0	0	0	0	1	0.25	0	0	0	0	0.05	95
240	2	0	0	0	0	0	0	0	0	0	0	0	0	0	0	0	0	0	0	0	0	0	0	0	0	0	0	0	100
239	0	1	1	0	1	1	0	0	0	1	0	1	0	1	0	1	0	0	0	1	1	10	0.75	0.25	0.571429	0	0.666667	0.5	50
239	1	1	0	0	1	0	0	0	0	0	0	1	0	1	0	1	0	0	0	1	0	6	0.5	0	0.428571	0	0.333333	0.3	70
239	2	0	0	0	0	1	1	0	0	0	0	1	1	0	0	0	1	0	1	1	1	8	0	0.5	0.285714	0.5	1	0.4	60
238	0	1	1	1	1	1	1	1	1	0	1	1	1	1	0	0	0	0	0	1	1	14	1	1	0.571429	0	0.666667	0.7	70
238	1	1	1	0	1	0	1	1	1	1	0	1	1	1	1	1	0	0	0	1	1	14	0.75	0.75	0.857143	0	0.666667	0.7	70
238	2	0	0	0	0	0	0	0	0	1	1	1	0	0	0	0	0	0	0	0	1	4	0	0	0.428571	0	0.333333	0.2	20
236	0	1	0	0	0	0	0	0	0	0	0	0	0	0	0	0	0	0	1	1	0	3	0.25	0	0	0	0.666667	0.15	85
236	1	1	0	0	0	0	1	0	0	0	0	0	0	0	0	0	0	0	1	1	0	4	0.25	0.25	0	0	0.666667	0.2	80
236	2	1	1	0	0	0	0	0	0	0	0	0	0	0	0	1	1	1	1	0	0	6	0.5	0	0.142857	1	0.333333	0.3	70
235	0	1	1	1	1	1	1	0	1	0	1	1	1	0	0	1	0	1	1	1	0	14	1	0.75	0.571429	0.5	0.666667	0.7	30
235	1	1	1	0	0	0	0	0	0	0	0	0	0	0	0	0	0	0	1	1	0	4	0.5	0	0	0	0.666667	0.2	80
235	2	0	0	0	0	0	0	0	0	0	0	0	0	0	0	0	0	0	0	0	0	0	0	0	0	0	0	0	100
233	0	0	1	0	0	0	0	0	0	0	0	0	0	0	0	0	0	0	0	0	0	1	0.25	0	0	0	0	0.05	95
233	1	1	0	1	0	0	0	0	0	1	1	1	0	1	0	1	0	0	1	1	0	9	0.5	0	0.714286	0	0.666667	0.45	55
233	2	0	0	0	1	0	0	1	1	0	0	0	0	0	0	1	1	0	0	1	1	7	0.25	0.5	0.142857	0.5	0.666667	0.35	65
232	0	0	1	0	1	0	0	1	0	1	1	0	0	1	0	0	0	0	1	1	1	9	0.5	0.25	0.428571	0	1	0.45	55
232	1	0	1	0	1	1	0	1	1	1	1	1	0	1	1	1	0	0	1	1	0	13	0.5	0.75	0.857143	0	0.666667	0.65	35
232	2	0	0	0	0	0	0	0	0	0	0	0	0	0	0	0	0	0	0	0	0	0	0	0	0	0	0	0	100
231	0	1	0	0	0	1	0	1	0	1	1	0	0	1	0	0	0	0	0	1	0	7	0.25	0.5	0.428571	0	0.333333	0.35	65
231	1	0	0	1	0	0	0	0	0	1	1	1	1	0	0	0	0	0	1	1	1	8	0.25	0	0.571429	0	1	0.4	60
231	2	1	0	0	1	1	0	1	1	1	1	1	1	1	1	1	0	0	1	1	1	15	0.5	0.75	1	0	1	0.75	25
229	0	0	1	1	0	1	0	1	1	1	1	0	1	0	0	1	0	0	1	1	1	12	0.5	0.75	0.571429	0	1	0.6	40
229	1	0	0	0	0	0	0	0	0	0	0	0	0	0	0	0	0	0	0	0	0	0	0	0	0	0	0	0	100
229	2	0	0	0	0	0	0	0	0	0	0	0	0	0	0	0	0	0	0	0	0	0	0	0	0	0	0	0	100
227	0	0	1	1	1	1	1	1	1	1	0	1	1	1	1	1	1	1	1	1	1	18	0.75	1	0.857143	1	1	0.9	10
552	1	0	0	0	0	0	0	0	0	0	0	0	0	0	0	0	0	0	0	0	0	0	0	0	0	0	0	0	100
552	2	0	0	0	0	0	0	0	0	0	0	0	0	0	0	0	0	0	0	0	0	0	0	0	0	0	0	0	100
551	0	1	0	0	0	0	0	1	0	1	1	1	0	1	1	1	1	0	1	1	1	12	0.25	0.25	0.857143	0.5	1	0.6	40
551	1	1	0	0	0	0	0	0	1	0	0	1	1	0	0	0	0	0	0	0	0	4	0.25	0.25	0.285714	0	0	0.2	80
551	2	0	0	1	1	1	0	1	0	1	0	1	1	0	1	0	1	1	0	0	0	10	0.5	0.5	0.571429	1	0	0.5	50
550	0	0	0	0	0	0	0	0	0	0	0	0	0	0	0	0	0	0	0	1	0	1	0	0	0	0	0.333333	0.05	95
550	1	0	0	0	0	0	0	0	1	1	1	0	1	0	0	0	1	1	0	0	1	7	0	0.25	0.428571	1	0.333333	0.35	65
550	2	1	1	0	1	0	0	0	1	1	1	1	1	0	0	1	1	0	1	1	0	12	0.75	0.25	0.714286	0.5	0.666667	0.6	40
549	0	0	0	0	0	0	0	0	0	0	0	1	1	1	1	1	0	0	0	1	0	6	0	0	0.714286	0	0.333333	0.3	70
549	1	0	0	1	1	0	0	0	0	1	0	1	0	1	1	1	0	0	0	1	0	8	0.5	0	0.714286	0	0.333333	0.4	60
549	2	1	0	0	0	1	1	1	0	0	0	1	1	1	1	0	0	1	1	0	1	11	0.25	0.75	0.571429	0.5	0.666667	0.55	45
548	0	1	1	1	1	0	0	0	1	1	0	1	0	1	0	1	0	0	1	1	0	11	1	0.25	0.571429	0	0.666667	0.55	45
548	1	1	1	1	1	1	0	0	0	0	0	1	0	1	0	1	0	0	1	1	0	10	1	0.25	0.428571	0	0.666667	0.5	50
548	2	0	0	0	0	0	0	0	0	0	0	0	0	0	0	0	0	0	0	0	0	0	0	0	0	0	0	0	100
547	0	1	1	1	1	0	1	0	0	1	0	0	0	1	1	1	1	1	0	0	0	11	1	0.25	0.571429	1	0	0.55	45
547	1	1	1	0	1	0	1	1	1	0	0	1	1	1	1	0	1	1	0	0	0	12	0.75	0.75	0.571429	1	0	0.6	40
547	2	0	1	1	1	0	0	0	1	1	0	1	1	0	0	1	1	0	0	0	0	9	0.75	0.25	0.571429	0.5	0	0.45	55
546	0	1	0	1	1	0	0	1	0	1	1	0	0	0	0	1	1	1	1	1	1	12	0.75	0.25	0.428571	1	1	0.6	40
546	1	0	0	0	0	0	0	0	0	0	0	0	0	0	0	1	0	0	0	1	0	2	0	0	0.142857	0	0.333333	0.1	90
546	2	0	0	0	1	0	1	1	0	0	1	1	0	0	0	1	0	1	0	1	1	9	0.25	0.5	0.428571	0.5	0.666667	0.45	55
545	0	0	0	0	1	0	0	1	0	0	1	0	0	0	0	0	0	0	0	0	0	3	0.25	0.25	0.142857	0	0	0.15	85
545	1	0	0	0	0	0	0	1	0	0	1	0	0	0	0	0	0	0	0	0	0	2	0	0.25	0.142857	0	0	0.1	90
545	2	0	0	0	0	0	0	0	0	0	0	0	0	0	0	0	0	0	0	0	0	0	0	0	0	0	0	0	100
544	0	1	1	0	1	0	0	0	0	0	0	0	0	0	0	0	0	0	1	1	0	5	0.75	0	0	0	0.666667	0.25	75
544	1	1	1	1	0	1	1	0	1	1	1	1	0	0	1	1	1	1	1	1	0	15	0.75	0.75	0.714286	1	0.666667	0.75	25
544	2	0	1	1	0	1	1	1	0	1	1	1	1	0	1	0	1	1	1	0	0	13	0.5	0.75	0.714286	1	0.333333	0.65	35
543	0	0	1	1	0	1	0	1	1	1	0	1	0	1	1	1	1	1	1	1	0	14	0.5	0.75	0.714286	1	0.666667	0.7	30
543	1	1	1	1	1	1	1	1	1	1	1	1	1	1	1	1	1	1	1	1	1	20	1	1	1	1	1	1	0
543	2	1	1	0	1	0	1	1	0	0	0	0	0	1	1	1	1	1	1	1	1	13	0.75	0.5	0.428571	1	1	0.65	35
542	0	0	0	0	0	0	0	0	1	1	0	0	0	0	0	0	0	0	0	0	0	2	0	0.25	0.142857	0	0	0.1	90
542	1	1	1	0	1	1	1	0	1	1	0	1	1	0	1	1	0	0	0	0	0	11	0.75	0.75	0.714286	0	0	0.55	45
542	2	1	0	1	1	0	0	1	0	0	1	1	0	1	1	0	0	1	1	1	1	12	0.75	0.25	0.571429	0.5	1	0.6	40
541	0	0	0	1	0	0	1	0	0	0	0	0	0	0	0	0	0	0	0	0	0	2	0.25	0.25	0	0	0	0.1	90
541	1	0	1	1	0	0	1	0	0	1	0	1	0	0	0	0	0	0	0	1	0	6	0.5	0.25	0.285714	0	0.333333	0.3	70
541	2	0	0	1	1	1	0	0	0	1	0	1	1	1	0	1	1	0	0	1	1	11	0.5	0.25	0.714286	0.5	0.666667	0.55	45
540	0	0	1	0	0	0	0	0	0	0	1	0	0	0	0	0	0	0	1	1	1	5	0.25	0	0.142857	0	1	0.25	75
540	1	1	1	1	0	0	1	1	0	1	0	1	0	1	1	1	0	0	0	1	0	11	0.75	0.5	0.714286	0	0.333333	0.55	45
540	2	0	0	0	0	0	0	0	0	0	0	0	0	0	0	0	0	0	0	0	0	0	0	0	0	0	0	0	100
539	0	0	1	0	0	1	0	0	0	0	0	1	0	1	0	0	0	0	0	0	0	4	0.25	0.25	0.285714	0	0	0.2	80
539	1	0	1	1	0	1	0	0	0	0	0	1	0	1	0	1	0	0	1	0	0	7	0.5	0.25	0.428571	0	0.333333	0.35	65
539	2	0	0	1	1	0	0	0	1	1	0	0	1	1	1	0	0	1	1	1	1	11	0.5	0.25	0.571429	0.5	1	0.55	45
538	0	0	1	1	1	1	0	0	1	1	0	1	0	1	1	1	0	0	1	1	1	13	0.75	0.5	0.714286	0	1	0.65	35
538	1	0	0	1	1	1	1	1	1	1	1	1	1	1	1	0	1	1	0	1	1	16	0.5	1	0.857143	1	0.666667	0.8	20
538	2	1	1	0	1	0	1	1	1	0	0	1	1	0	0	1	1	1	0	0	0	11	0.75	0.75	0.428571	1	0	0.55	45
537	0	0	1	1	1	0	0	0	1	0	0	0	1	1	1	1	0	0	0	1	0	9	0.75	0.25	0.571429	0	0.333333	0.45	55
537	1	0	1	1	1	0	0	1	1	0	0	1	0	1	1	1	0	0	1	1	0	11	0.75	0.5	0.571429	0	0.666667	0.55	45
537	2	0	1	1	1	0	0	1	1	0	0	1	1	1	1	0	0	1	1	0	1	12	0.75	0.5	0.571429	0.5	0.666667	0.6	40
536	0	0	0	0	0	0	1	0	0	0	0	0	0	0	0	0	0	0	0	1	0	2	0	0.25	0	0	0.333333	0.1	90
536	1	0	0	0	0	0	0	0	0	0	0	0	0	0	0	0	0	0	0	0	0	0	0	0	0	0	0	0	100
536	2	1	0	0	1	1	1	1	0	0	0	1	1	1	1	0	0	1	1	1	0	12	0.5	0.75	0.571429	0.5	0.666667	0.6	40
535	0	1	1	1	1	1	0	0	0	1	1	0	0	1	1	1	0	0	0	1	0	11	1	0.25	0.714286	0	0.333333	0.55	45
535	1	0	1	0	1	0	1	1	1	1	0	0	0	1	1	1	1	0	0	0	0	10	0.5	0.75	0.571429	0.5	0	0.5	50
535	2	1	1	1	1	1	1	1	1	1	1	1	1	1	1	1	1	1	1	1	1	20	1	1	1	1	1	1	0
534	0	0	0	0	0	0	0	0	0	0	0	1	0	0	0	0	0	0	0	0	0	1	0	0	0.142857	0	0	0.05	95
534	1	0	0	0	0	0	0	0	0	0	0	0	0	0	0	0	0	0	0	0	0	0	0	0	0	0	0	0	100
534	2	0	0	0	0	0	0	0	0	0	0	0	0	0	0	0	0	0	0	0	0	0	0	0	0	0	0	0	100
533	0	1	0	1	0	1	1	1	1	1	1	1	1	1	1	1	1	0	1	1	1	17	0.5	1	1	0.5	1	0.85	15
533	1	1	1	0	1	1	0	1	0	0	0	0	0	0	1	0	0	0	1	1	1	9	0.75	0.5	0.142857	0	1	0.45	55
533	2	0	0	0	1	1	1	1	0	0	1	1	1	0	0	1	1	1	0	0	1	11	0.25	0.75	0.571429	1	0.333333	0.55	45
532	0	1	1	1	1	1	1	1	1	1	0	0	0	1	1	1	1	1	1	1	1	17	1	1	0.571429	1	1	0.85	15
532	1	1	1	1	1	0	0	1	1	0	1	0	0	0	1	1	0	0	1	1	1	12	1	0.5	0.428571	0	1	0.6	40
532	2	1	0	0	0	1	0	1	0	1	1	0	0	0	0	1	0	0	1	1	0	8	0.25	0.5	0.428571	0	0.666667	0.4	60
531	0	1	0	1	1	0	0	1	0	1	0	1	0	1	0	0	0	0	1	1	0	9	0.75	0.25	0.428571	0	0.666667	0.45	55
531	1	1	1	1	1	1	0	0	0	0	0	1	1	1	0	1	0	0	1	1	1	12	1	0.25	0.571429	0	1	0.6	40
531	2	0	0	0	1	1	1	1	0	0	1	1	0	0	0	1	1	0	1	0	1	10	0.25	0.75	0.428571	0.5	0.666667	0.5	50
530	0	0	0	1	0	0	0	1	1	1	1	1	0	1	1	1	0	1	1	1	1	13	0.25	0.5	0.857143	0.5	1	0.65	35
530	1	0	0	1	0	0	0	1	1	1	1	0	0	1	1	0	1	1	1	1	1	12	0.25	0.5	0.571429	1	1	0.6	40
530	2	1	0	0	0	1	1	0	0	1	1	1	1	0	1	0	1	1	0	1	1	12	0.25	0.5	0.714286	1	0.666667	0.6	40
529	0	0	1	1	0	0	0	1	0	1	0	0	0	1	1	1	0	0	0	0	0	7	0.5	0.25	0.571429	0	0	0.35	65
529	1	0	1	1	0	0	0	1	0	1	0	0	0	1	1	1	0	0	0	0	0	7	0.5	0.25	0.571429	0	0	0.35	65
529	2	1	0	0	0	1	1	0	1	1	1	0	0	1	1	0	1	1	1	0	0	11	0.25	0.75	0.571429	1	0.333333	0.55	45
528	0	1	1	1	0	1	0	1	0	1	1	1	0	0	1	0	0	0	0	1	1	11	0.75	0.5	0.571429	0	0.666667	0.55	45
528	1	1	1	1	0	1	0	1	0	1	1	1	0	0	1	0	0	0	0	1	1	11	0.75	0.5	0.571429	0	0.666667	0.55	45
528	2	1	1	0	1	0	0	1	1	1	0	1	0	1	1	0	0	1	1	1	1	13	0.75	0.5	0.571429	0.5	1	0.65	35
527	0	0	0	0	0	1	1	0	1	1	0	0	0	0	0	0	1	1	0	1	1	8	0	0.75	0.142857	1	0.666667	0.4	60
527	1	0	0	0	0	1	1	0	1	1	0	0	0	0	0	0	1	1	0	1	1	8	0	0.75	0.142857	1	0.666667	0.4	60
527	2	0	0	0	0	1	0	1	0	1	0	1	1	1	0	1	0	0	0	0	1	8	0	0.5	0.714286	0	0.333333	0.4	60
526	0	0	0	0	1	0	0	1	1	1	1	0	0	0	0	0	0	0	0	0	0	5	0.25	0.5	0.285714	0	0	0.25	75
526	1	0	0	1	0	0	0	0	0	1	1	0	0	0	0	0	0	0	0	0	0	3	0.25	0	0.285714	0	0	0.15	85
526	2	0	0	0	1	1	1	1	0	0	1	1	1	0	0	0	0	0	0	0	0	7	0.25	0.75	0.428571	0	0	0.35	65
525	0	0	1	0	0	0	0	0	0	0	1	1	0	1	0	0	0	0	0	1	0	5	0.25	0	0.428571	0	0.333333	0.25	75
525	1	0	1	0	1	0	1	0	0	0	0	1	0	1	1	1	1	0	0	1	0	9	0.5	0.25	0.571429	0.5	0.333333	0.45	55
525	2	1	1	0	1	0	1	1	0	0	0	1	1	1	0	1	1	1	1	1	1	14	0.75	0.5	0.571429	1	1	0.7	30
524	0	1	0	0	0	0	0	1	0	0	0	0	0	0	0	1	0	0	1	1	0	5	0.25	0.25	0.142857	0	0.666667	0.25	75
524	1	1	1	1	1	1	1	1	1	1	1	1	1	1	1	1	1	1	1	1	1	20	1	1	1	1	1	1	0
524	2	0	0	0	0	1	1	1	1	1	1	1	0	0	1	1	0	1	0	0	0	10	0	1	0.714286	0.5	0	0.5	50
523	0	0	0	0	0	1	1	0	0	1	0	0	0	0	0	0	0	0	0	1	0	4	0	0.5	0.142857	0	0.333333	0.2	80
523	1	1	0	1	1	1	1	1	0	0	0	1	1	1	1	1	1	0	0	0	0	12	0.75	0.75	0.714286	0.5	0	0.6	40
523	2	1	1	0	0	1	1	0	0	1	1	1	1	0	0	1	1	1	0	1	0	12	0.5	0.5	0.714286	1	0.333333	0.6	40
521	0	0	1	0	0	0	1	0	1	0	0	0	0	0	1	0	0	0	1	0	0	5	0.25	0.5	0.142857	0	0.333333	0.25	75
521	1	0	0	1	0	0	0	1	0	0	0	0	0	0	0	0	0	0	1	1	0	4	0.25	0.25	0	0	0.666667	0.2	80
521	2	0	0	1	0	1	1	0	1	0	1	1	1	0	0	0	1	1	1	1	1	12	0.25	0.75	0.428571	1	1	0.6	40
520	0	0	1	1	1	0	1	1	0	1	1	0	0	1	0	0	0	0	1	1	0	10	0.75	0.5	0.428571	0	0.666667	0.5	50
520	1	1	1	0	1	1	1	0	0	1	1	0	0	0	0	1	1	1	1	1	1	13	0.75	0.5	0.428571	1	1	0.65	35
520	2	1	1	0	1	0	1	1	0	1	1	0	1	1	0	1	1	0	0	1	1	13	0.75	0.5	0.714286	0.5	0.666667	0.65	35
519	0	0	1	0	1	0	1	0	0	1	0	0	0	0	0	0	0	0	0	0	0	4	0.5	0.25	0.142857	0	0	0.2	80
519	1	0	0	0	0	0	0	0	0	1	0	0	0	0	0	0	0	0	0	0	0	1	0	0	0.142857	0	0	0.05	95
519	2	1	1	0	1	0	0	1	1	1	1	0	1	1	1	0	0	0	0	1	1	12	0.75	0.5	0.714286	0	0.666667	0.6	40
518	0	1	0	0	0	0	0	0	0	0	0	0	0	0	0	0	0	0	0	0	0	1	0.25	0	0	0	0	0.05	95
518	1	1	0	1	1	1	1	1	0	0	0	1	1	1	1	1	1	1	0	0	0	13	0.75	0.75	0.714286	1	0	0.65	35
518	2	1	0	0	0	1	1	1	0	1	1	1	0	0	1	1	1	1	0	0	1	12	0.25	0.75	0.714286	1	0.333333	0.6	40
517	0	0	1	1	1	0	1	1	0	1	0	1	0	0	1	0	1	0	1	1	1	12	0.75	0.5	0.428571	0.5	1	0.6	40
522	1	1	1	2	1	1	1	1	2	1	1	1	2	1	1	1	2	2	1	1	2		0.75	0.75	0.857143	0	0.666667	0.7	70
517	1	1	1	0	0	1	1	1	0	0	1	1	1	1	0	1	0	1	1	0	0	12	0.5	0.75	0.714286	0.5	0.333333	0.6	40
517	2	0	0	1	0	1	1	0	1	1	1	1	1	0	0	1	1	1	0	0	1	12	0.25	0.75	0.714286	1	0.333333	0.6	40
516	0	1	1	0	0	0	1	0	0	1	1	1	0	1	1	0	0	0	1	1	1	11	0.5	0.25	0.714286	0	1	0.55	45
516	1	1	1	0	0	0	1	0	0	1	1	1	0	1	1	0	0	1	1	1	1	12	0.5	0.25	0.714286	0.5	1	0.6	40
516	2	0	1	1	1	0	0	0	1	1	1	1	0	0	1	1	1	1	0	0	0	11	0.75	0.25	0.714286	1	0	0.55	45
515	0	1	1	1	1	1	0	1	0	1	1	1	0	1	1	1	1	1	1	1	1	17	1	0.5	0.857143	1	1	0.85	15
515	1	1	1	1	1	1	0	1	0	1	1	1	0	1	1	1	1	1	1	1	1	17	1	0.5	0.857143	1	1	0.85	15
515	2	1	1	1	1	1	0	0	1	1	1	1	1	1	1	1	1	1	1	1	1	18	1	0.5	1	1	1	0.9	10
514	0	1	0	0	0	1	0	1	0	1	0	1	0	1	0	1	0	0	1	1	1	10	0.25	0.5	0.571429	0	1	0.5	50
514	1	1	1	1	1	1	0	1	1	0	1	1	1	1	1	0	0	1	1	0	0	14	1	0.75	0.714286	0.5	0.333333	0.7	30
514	2	1	1	1	1	0	1	0	1	1	1	0	1	1	1	0	0	1	1	1	1	15	1	0.5	0.714286	0.5	1	0.75	25
513	0	0	0	0	0	0	0	0	0	1	0	0	0	0	0	0	0	0	0	0	0	1	0	0	0.142857	0	0	0.05	95
513	1	1	1	1	1	1	1	1	1	1	1	1	1	1	1	1	1	1	1	1	1	20	1	1	1	1	1	1	0
513	2	1	1	1	1	0	0	0	1	1	1	0	0	1	1	1	0	0	0	0	0	10	1	0.25	0.714286	0	0	0.5	50
512	0	0	0	1	0	1	0	1	0	1	0	1	0	1	1	0	0	0	1	1	0	9	0.25	0.5	0.571429	0	0.666667	0.45	55
512	1	1	1	1	1	1	1	1	1	1	1	1	1	1	0	1	1	0	1	1	1	18	1	1	0.857143	0.5	1	0.9	10
512	2	1	1	1	1	1	1	1	1	1	1	1	1	1	1	1	1	1	1	1	1	20	1	1	1	1	1	1	0
511	0	0	1	1	1	0	1	0	0	0	0	0	0	0	0	0	0	1	1	0	0	6	0.75	0.25	0	0.5	0.333333	0.3	70
511	1	1	1	1	1	1	1	1	1	1	1	1	1	1	1	1	1	1	0	0	0	17	1	1	1	1	0	0.85	15
511	2	1	1	1	1	1	1	0	1	1	1	0	1	1	1	1	1	1	0	0	0	15	1	0.75	0.857143	1	0	0.75	25
510	0	1	0	1	0	0	1	1	1	0	0	1	1	1	1	0	0	0	1	1	1	12	0.5	0.75	0.571429	0	1	0.6	40
510	1	1	0	0	1	0	1	1	0	0	0	1	1	0	0	0	1	1	1	1	1	11	0.5	0.5	0.285714	1	1	0.55	45
510	2	1	1	0	1	0	1	1	1	1	0	1	1	1	1	1	1	1	1	0	0	15	0.75	0.75	0.857143	1	0.333333	0.75	25
509	0	0	0	1	0	1	0	1	0	1	0	0	0	0	0	1	0	1	1	1	0	8	0.25	0.5	0.285714	0.5	0.666667	0.4	60
509	1	0	0	1	0	1	0	1	0	1	0	0	0	0	0	1	0	1	1	1	0	8	0.25	0.5	0.285714	0.5	0.666667	0.4	60
509	2	1	0	0	0	1	1	1	0	0	1	1	0	0	1	1	1	1	1	1	1	13	0.25	0.75	0.571429	1	1	0.65	35
508	0	0	1	0	0	0	0	0	0	0	0	1	0	1	0	1	0	0	1	1	0	6	0.25	0	0.428571	0	0.666667	0.3	70
508	1	1	0	1	0	1	0	0	1	1	1	1	0	1	1	1	1	1	1	1	1	15	0.5	0.5	0.857143	1	1	0.75	25
508	2	1	0	1	0	1	0	0	1	1	1	1	0	1	1	1	1	1	1	1	1	15	0.5	0.5	0.857143	1	1	0.75	25
507	0	0	0	0	0	0	0	1	0	1	0	0	0	0	0	1	0	0	0	1	0	4	0	0.25	0.285714	0	0.333333	0.2	80
507	1	0	0	0	0	0	0	0	0	0	0	0	0	0	0	0	0	0	0	1	0	1	0	0	0	0	0.333333	0.05	95
507	2	0	0	0	0	0	0	1	0	1	0	0	0	0	0	0	0	0	0	0	0	2	0	0.25	0.142857	0	0	0.1	90
506	0	0	0	1	1	1	1	0	0	1	0	0	0	1	1	1	0	1	0	1	1	11	0.5	0.5	0.571429	0.5	0.666667	0.55	45
506	1	1	1	1	1	1	1	0	1	0	1	1	0	0	0	1	1	1	1	1	1	15	1	0.75	0.428571	1	1	0.75	25
506	2	1	1	0	1	0	1	1	1	1	1	1	0	1	1	1	0	0	0	1	1	14	0.75	0.75	0.857143	0	0.666667	0.7	30
505	0	0	1	0	0	1	1	1	0	1	0	1	0	1	0	1	0	0	1	1	0	10	0.25	0.75	0.571429	0	0.666667	0.5	50
505	1	1	1	1	1	1	1	1	1	1	0	0	0	0	0	1	0	0	1	1	0	12	1	1	0.285714	0	0.666667	0.6	40
505	2	1	1	1	1	0	0	1	1	1	1	0	1	1	1	1	1	1	1	1	1	17	1	0.5	0.857143	1	1	0.85	15
504	0	0	0	0	0	1	1	1	1	1	0	0	0	0	0	1	0	0	1	1	0	8	0	1	0.285714	0	0.666667	0.4	60
504	1	0	1	1	0	1	0	1	1	1	1	0	0	1	1	0	1	0	1	1	0	12	0.5	0.75	0.571429	0.5	0.666667	0.6	40
504	2	0	0	1	1	1	1	1	0	0	0	1	1	1	1	0	0	0	1	1	1	12	0.5	0.75	0.571429	0	1	0.6	40
503	0	1	1	1	1	0	0	1	1	1	1	1	1	1	0	1	0	0	1	1	1	15	1	0.5	0.857143	0	1	0.75	25
503	1	1	1	0	1	1	1	0	1	1	1	0	1	1	0	0	1	0	1	1	1	14	0.75	0.75	0.571429	0.5	1	0.7	30
503	2	1	1	1	1	1	1	1	1	1	1	1	1	1	1	1	1	1	1	1	1	20	1	1	1	1	1	1	0
502	0	0	0	1	0	0	0	0	1	1	0	1	1	0	1	1	1	0	0	1	0	9	0.25	0.25	0.714286	0.5	0.333333	0.45	55
502	1	0	0	0	0	1	0	0	0	1	0	0	1	0	0	0	1	0	0	1	0	5	0	0.25	0.285714	0.5	0.333333	0.25	75
502	2	0	0	0	0	1	0	0	1	0	0	0	1	0	0	0	1	0	0	1	0	5	0	0.5	0.142857	0.5	0.333333	0.25	75
501	0	1	0	1	0	1	0	1	0	1	1	1	1	1	0	0	1	0	0	1	0	11	0.5	0.5	0.714286	0.5	0.333333	0.55	45
501	1	1	1	0	1	0	0	1	1	1	1	1	0	0	0	1	1	1	1	0	0	12	0.75	0.5	0.571429	1	0.333333	0.6	40
501	2	1	1	0	1	0	1	1	0	0	1	1	1	0	0	0	0	1	1	1	1	12	0.75	0.5	0.428571	0.5	1	0.6	40
500	0	1	0	0	1	1	0	1	1	1	0	1	1	1	1	1	0	0	0	1	0	12	0.5	0.75	0.857143	0	0.333333	0.6	40
500	1	1	1	1	1	1	1	1	1	1	1	1	1	1	1	1	1	1	1	1	1	20	1	1	1	1	1	1	0
500	2	1	0	0	1	1	1	1	0	1	0	0	0	1	1	1	1	0	0	0	0	10	0.5	0.75	0.571429	0.5	0	0.5	50
499	0	1	1	1	1	1	1	1	1	1	1	1	0	0	0	0	0	0	0	0	0	11	1	1	0.428571	0	0	0.55	45
499	1	1	0	0	0	0	1	0	0	0	0	0	0	0	1	0	1	0	0	1	0	5	0.25	0.25	0.142857	0.5	0.333333	0.25	75
499	2	1	1	0	1	0	1	1	0	0	1	1	0	0	1	1	1	1	0	0	1	12	0.75	0.5	0.571429	1	0.333333	0.6	40
498	0	1	1	0	1	1	1	1	1	0	0	0	0	0	0	1	0	0	1	1	0	10	0.75	1	0.142857	0	0.666667	0.5	50
498	1	0	0	0	0	0	0	1	0	0	0	1	0	1	1	0	0	0	0	0	0	4	0	0.25	0.428571	0	0	0.2	80
498	2	1	1	0	1	0	0	1	1	1	1	1	0	1	1	0	1	1	0	0	0	12	0.75	0.5	0.714286	1	0	0.6	40
497	0	0	0	0	1	0	1	1	0	0	1	0	1	1	0	1	0	1	0	1	0	9	0.25	0.5	0.571429	0.5	0.333333	0.45	55
497	1	1	0	1	1	1	1	0	1	0	0	1	1	1	1	0	0	1	1	1	1	14	0.75	0.75	0.571429	0.5	1	0.7	30
497	2	0	1	1	1	0	0	1	1	1	1	0	0	0	0	1	1	1	1	1	1	13	0.75	0.5	0.428571	1	1	0.65	35
496	0	0	1	0	0	0	0	0	0	0	0	0	1	1	1	1	1	0	1	1	0	8	0.25	0	0.571429	0.5	0.666667	0.4	60
496	1	1	0	0	0	1	1	1	0	1	1	1	1	1	0	0	1	1	1	1	0	13	0.25	0.75	0.714286	1	0.666667	0.65	35
227	1	0	0	0	0	0	0	0	0	0	0	0	1	0	0	0	0	0	0	0	0	1	0	0	0.142857	0	0	0.05	95
227	2	0	0	0	1	1	1	0	0	0	0	0	0	0	0	0	0	0	0	0	0	3	0.25	0.5	0	0	0	0.15	85
226	0	1	1	1	1	0	0	1	0	1	1	1	1	1	1	1	0	0	0	1	1	14	1	0.25	1	0	0.666667	0.7	30
226	1	0	0	0	0	0	0	1	0	0	0	0	0	0	1	0	0	0	0	0	0	2	0	0.25	0.142857	0	0	0.1	90
226	2	0	0	0	0	0	0	0	0	0	0	0	0	0	0	0	0	1	1	0	0	2	0	0	0	0.5	0.333333	0.1	90
225	0	1	1	1	1	1	1	1	0	1	1	0	0	0	1	1	1	0	1	1	1	15	1	0.75	0.571429	0.5	1	0.75	25
709	1	2	1	1	2	1	2	2	2	2	2	1	2	1	2	1	2	2	1	1	2		0.5	0.25	0.428571	0	0.666667	0.4	40
225	1	1	0	0	1	0	0	1	0	0	0	0	0	0	0	0	0	0	1	1	1	6	0.5	0.25	0	0	1	0.3	70
225	2	0	0	0	0	0	0	0	0	0	0	0	0	0	0	0	0	0	0	0	0	0	0	0	0	0	0	0	100
221	0	0	0	1	0	1	0	0	0	0	0	0	0	0	0	0	0	0	0	0	0	2	0.25	0.25	0	0	0	0.1	90
221	1	0	0	0	0	0	0	0	0	0	0	0	0	1	0	0	0	0	0	1	0	2	0	0	0.142857	0	0.333333	0.1	90
221	2	0	0	0	1	0	0	0	0	0	0	0	0	0	0	0	0	0	0	0	0	1	0.25	0	0	0	0	0.05	95
220	0	1	0	0	0	1	1	0	1	1	1	0	1	1	1	0	0	0	1	1	1	12	0.25	0.75	0.714286	0	1	0.6	40
220	1	1	1	0	1	1	1	1	0	1	0	1	1	1	1	0	1	1	1	1	1	16	0.75	0.75	0.714286	1	1	0.8	20
220	2	1	0	0	0	1	1	1	0	1	1	0	0	0	0	1	0	0	0	1	1	9	0.25	0.75	0.428571	0	0.666667	0.45	55
218	0	0	0	0	0	0	1	0	0	1	0	1	0	1	0	0	1	0	1	1	0	7	0	0.25	0.428571	0.5	0.666667	0.35	65
218	1	1	0	0	0	0	0	0	0	0	0	0	0	0	0	0	0	0	1	1	0	3	0.25	0	0	0	0.666667	0.15	85
218	2	0	0	1	0	0	1	0	0	0	0	0	0	0	0	0	0	0	1	1	0	4	0.25	0.25	0	0	0.666667	0.2	80
217	0	0	0	0	0	1	0	0	0	0	0	0	0	0	0	0	0	0	1	1	1	4	0	0.25	0	0	1	0.2	80
217	1	0	0	0	0	1	0	1	0	1	0	1	0	1	0	0	0	0	1	1	0	7	0	0.5	0.428571	0	0.666667	0.35	65
217	2	0	0	0	0	0	0	0	0	0	0	0	0	0	0	0	0	0	0	0	0	0	0	0	0	0	0	0	100
216	0	1	0	0	0	0	1	0	0	1	0	0	0	0	0	1	1	0	1	1	0	7	0.25	0.25	0.285714	0.5	0.666667	0.35	65
216	1	0	0	0	0	0	1	1	0	1	1	0	0	0	0	1	0	0	0	0	0	5	0	0.5	0.428571	0	0	0.25	75
216	2	1	1	0	0	1	1	0	1	1	0	1	0	0	0	1	0	0	1	0	1	10	0.5	0.75	0.428571	0	0.666667	0.5	50
215	0	1	1	0	0	0	1	0	0	0	0	0	0	1	0	0	0	0	0	0	0	4	0.5	0.25	0.142857	0	0	0.2	80
215	1	0	0	0	0	0	0	0	0	0	0	0	0	0	0	0	1	0	1	1	0	3	0	0	0	0.5	0.666667	0.15	85
215	2	1	0	0	0	0	0	1	0	0	0	0	0	0	0	0	0	0	0	0	0	2	0.25	0.25	0	0	0	0.1	90
213	0	0	0	0	0	1	0	1	1	1	0	1	0	0	0	0	0	0	1	1	0	7	0	0.75	0.285714	0	0.666667	0.35	65
213	1	0	0	0	0	0	1	1	0	0	1	0	0	0	0	0	0	0	0	0	0	3	0	0.5	0.142857	0	0	0.15	85
213	2	1	0	0	0	1	1	1	0	1	1	1	0	0	0	0	0	0	0	0	0	7	0.25	0.75	0.428571	0	0	0.35	65
212	0	0	0	0	0	0	0	1	0	0	0	0	0	0	0	0	0	0	1	1	0	3	0	0.25	0	0	0.666667	0.15	85
212	1	1	0	0	0	0	1	0	0	1	0	0	0	0	0	0	1	0	1	1	0	6	0.25	0.25	0.142857	0.5	0.666667	0.3	70
212	2	0	0	0	0	1	0	0	0	0	0	0	0	0	0	0	0	0	0	0	0	1	0	0.25	0	0	0	0.05	95
211	0	0	0	0	0	0	0	0	0	0	0	1	0	1	0	0	0	0	0	1	0	3	0	0	0.285714	0	0.333333	0.15	85
211	1	0	0	0	0	0	0	0	0	1	0	0	0	0	0	1	0	0	0	1	0	3	0	0	0.285714	0	0.333333	0.15	85
211	2	0	0	0	0	0	0	0	0	0	1	0	0	0	0	0	0	0	0	0	0	1	0	0	0.142857	0	0	0.05	95
210	0	0	1	0	1	1	0	0	1	1	0	1	0	1	1	1	0	1	0	1	0	11	0.5	0.5	0.714286	0.5	0.333333	0.55	45
210	1	0	1	0	0	0	0	0	0	1	0	0	0	0	0	1	0	0	1	1	0	5	0.25	0	0.285714	0	0.666667	0.25	75
210	2	1	0	0	0	0	0	0	0	0	0	0	0	0	0	0	0	0	0	0	0	1	0.25	0	0	0	0	0.05	95
209	0	1	1	1	0	1	1	1	1	1	0	1	1	1	0	0	1	1	1	0	0	14	0.75	1	0.571429	1	0.333333	0.7	30
209	1	0	0	0	0	0	0	0	0	0	0	0	0	0	0	0	0	0	0	0	0	0	0	0	0	0	0	0	100
209	2	0	0	0	0	0	0	0	0	0	0	0	0	0	0	0	0	0	0	0	0	0	0	0	0	0	0	0	100
208	0	0	1	0	0	1	0	1	0	0	0	1	0	0	0	0	0	0	1	1	1	7	0.25	0.5	0.142857	0	1	0.35	65
208	1	0	1	0	0	0	0	0	0	1	0	0	0	0	0	1	0	0	1	1	0	5	0.25	0	0.285714	0	0.666667	0.25	75
208	2	0	0	0	0	0	0	0	0	0	0	0	0	0	0	0	0	0	0	0	0	0	0	0	0	0	0	0	100
207	0	0	0	0	0	0	0	0	0	0	1	1	0	0	0	0	0	0	0	1	0	3	0	0	0.285714	0	0.333333	0.15	85
207	1	0	0	0	0	0	0	1	0	0	1	0	0	0	0	0	0	0	0	0	0	2	0	0.25	0.142857	0	0	0.1	90
207	2	0	0	0	0	0	0	0	0	0	0	0	0	0	0	0	0	0	0	0	0	0	0	0	0	0	0	0	100
206	0	0	1	0	0	0	0	0	1	1	0	1	0	1	1	0	0	0	0	1	0	7	0.25	0.25	0.571429	0	0.333333	0.35	65
206	1	0	0	0	0	0	0	0	0	0	0	1	0	0	0	0	0	0	0	0	0	1	0	0	0.142857	0	0	0.05	95
304	1	2	2	1	2	2	2	2	2	2	2	2	2	1	1	1	2	2	1	1	1		0.25	0	0.428571	0	1	0.35	35
206	2	0	0	0	0	0	0	0	0	0	0	0	0	0	0	0	0	0	0	0	0	0	0	0	0	0	0	0	100
205	0	1	1	0	0	0	1	0	0	0	0	1	1	0	0	1	0	0	1	1	0	8	0.5	0.25	0.428571	0	0.666667	0.4	40
205	1	1	0	0	0	0	1	0	0	1	0	0	0	0	1	1	0	0	0	1	0	6	0.25	0.25	0.428571	0	0.333333	0.3	30
205	2	0	0	0	0	0	0	0	0	0	0	0	0	0	0	0	0	0	0	0	0	0	0	0	0	0	0	0	0
204	0	0	0	1	0	1	0	1	1	0	0	1	1	1	0	1	0	0	1	1	0	10	0.25	0.75	0.571429	0	0.666667	0.5	50
204	1	0	1	0	0	0	0	0	0	0	0	1	0	1	1	0	0	0	1	1	1	7	0.25	0	0.428571	0	1	0.35	65
224	1	1	2	1	1	2	2	1	2	1	2	2	2	1	1	2	2	2	1	1	1		0.75	0.25	0.428571	0	1	0.5	50
204	2	0	1	0	0	0	0	0	0	0	1	0	0	0	0	0	0	0	0	0	0	2	0.25	0	0.142857	0	0	0.1	90
203	0	0	0	0	0	0	0	0	1	0	0	0	0	0	0	1	0	0	1	0	0	3	0	0.25	0.142857	0	0.333333	0.15	85
203	1	0	0	0	1	0	0	0	0	1	0	0	0	0	0	0	0	0	0	0	0	2	0.25	0	0.142857	0	0	0.1	90
203	2	0	0	0	0	0	0	0	0	0	0	0	0	0	0	0	0	0	0	0	0	0	0	0	0	0	0	0	100
201	0	0	1	1	1	1	1	0	0	0	0	1	1	1	0	0	0	0	1	1	0	10	0.75	0.5	0.428571	0	0.666667	0.5	50
201	1	0	0	0	0	1	0	0	0	0	0	0	0	0	0	0	0	0	0	1	0	2	0	0.25	0	0	0.333333	0.1	10
201	2	0	0	0	0	0	0	0	0	0	0	0	0	0	0	0	0	0	0	0	0	0	0	0	0	0	0	0	0
496	2	1	1	1	1	0	0	1	1	1	0	0	1	1	1	1	1	1	1	1	1	16	1	0.5	0.714286	1	1	0.8	20
495	0	0	0	0	0	0	0	0	0	0	0	1	1	1	1	1	0	0	1	1	0	7	0	0	0.714286	0	0.666667	0.35	65
495	1	1	0	1	1	1	1	1	1	1	1	1	1	1	1	1	1	1	1	1	1	19	0.75	1	1	1	1	0.95	5
495	2	1	1	1	1	0	0	1	1	1	1	0	1	0	1	0	1	1	0	0	0	12	1	0.5	0.571429	1	0	0.6	40
494	0	1	1	0	0	0	0	0	0	1	0	0	0	0	0	0	0	0	0	0	0	3	0.5	0	0.142857	0	0	0.15	85
494	1	1	1	1	1	1	1	1	1	1	1	0	0	1	1	1	1	1	1	1	1	18	1	1	0.714286	1	1	0.9	10
494	2	1	0	0	0	1	1	1	0	1	1	1	1	0	1	0	1	1	1	1	0	13	0.25	0.75	0.714286	1	0.666667	0.65	35
493	0	0	0	0	0	0	1	1	0	1	0	0	0	1	1	1	0	0	0	1	0	7	0	0.5	0.571429	0	0.333333	0.35	65
493	1	0	0	0	0	0	1	1	0	1	1	0	0	0	1	1	0	0	1	1	0	8	0	0.5	0.571429	0	0.666667	0.4	60
493	2	1	0	0	1	1	1	1	0	0	1	1	1	1	0	0	0	0	1	1	1	12	0.5	0.75	0.571429	0	1	0.6	40
492	0	0	0	0	0	0	0	1	1	0	1	0	0	0	0	0	0	0	0	1	1	5	0	0.5	0.142857	0	0.666667	0.25	75
492	1	0	0	0	0	0	0	1	0	1	1	0	1	0	0	1	0	0	0	0	0	5	0	0.25	0.571429	0	0	0.25	75
492	2	1	0	0	1	1	1	1	0	0	0	1	1	1	1	1	1	1	1	0	0	13	0.5	0.75	0.714286	1	0.333333	0.65	35
491	0	0	1	0	0	0	0	0	0	0	0	0	0	0	0	1	0	0	0	0	0	2	0.25	0	0.142857	0	0	0.1	90
491	1	0	1	0	0	0	0	0	0	0	1	1	1	1	0	1	1	0	0	1	0	8	0.25	0	0.714286	0.5	0.333333	0.4	60
491	2	0	1	1	0	1	0	0	1	0	1	1	0	0	1	1	1	0	0	0	0	9	0.5	0.5	0.571429	0.5	0	0.45	55
490	0	1	0	1	0	0	1	0	0	0	0	1	0	1	0	0	0	0	1	1	0	7	0.5	0.25	0.285714	0	0.666667	0.35	65
490	1	1	0	1	0	0	0	0	0	0	0	1	0	1	0	0	0	0	1	1	0	6	0.5	0	0.285714	0	0.666667	0.3	70
490	2	0	0	1	1	1	1	1	0	0	1	1	1	1	1	1	1	1	1	1	1	16	0.5	0.75	0.857143	1	1	0.8	20
489	0	0	1	1	1	1	1	0	1	1	1	0	1	0	0	0	1	1	1	0	1	13	0.75	0.75	0.428571	1	0.666667	0.65	35
489	1	0	1	1	1	1	1	0	1	1	1	0	1	0	0	0	1	1	0	1	1	13	0.75	0.75	0.428571	1	0.666667	0.65	35
489	2	1	1	1	1	1	0	0	1	0	1	1	1	1	1	0	1	1	1	1	1	16	1	0.5	0.714286	1	1	0.8	20
488	0	1	0	0	0	1	0	0	0	1	0	0	0	0	0	0	0	0	0	0	0	3	0.25	0.25	0.142857	0	0	0.15	85
488	1	1	0	0	0	0	0	0	0	0	0	0	0	0	0	0	0	0	0	0	0	1	0.25	0	0	0	0	0.05	95
488	2	1	1	0	1	0	0	1	1	1	1	0	0	1	1	0	0	0	1	1	1	12	0.75	0.5	0.571429	0	1	0.6	40
487	0	0	1	0	0	0	1	1	1	1	0	0	1	1	1	1	1	0	1	1	1	13	0.25	0.75	0.714286	0.5	1	0.65	35
487	1	0	1	0	0	0	1	1	1	1	0	0	1	1	1	1	1	0	1	1	1	13	0.25	0.75	0.714286	0.5	1	0.65	35
487	2	1	1	1	1	1	0	0	0	1	0	1	0	0	0	1	1	1	1	1	1	13	1	0.25	0.428571	1	1	0.65	35
486	0	0	1	1	0	0	1	1	1	1	0	1	0	1	1	1	1	0	1	1	1	14	0.5	0.75	0.714286	0.5	1	0.7	30
486	1	1	1	1	1	1	1	1	1	1	1	1	1	1	1	1	1	1	1	1	1	20	1	1	1	1	1	1	0
486	2	0	0	0	1	1	1	1	1	0	0	1	1	1	1	1	1	0	0	1	0	12	0.25	1	0.714286	0.5	0.333333	0.6	40
485	0	0	1	0	1	0	1	1	0	0	0	0	0	0	0	1	0	0	1	0	0	6	0.5	0.5	0.142857	0	0.333333	0.3	70
485	1	1	0	0	0	1	1	1	0	0	0	0	0	0	0	0	0	1	0	0	0	5	0.25	0.75	0	0.5	0	0.25	75
485	2	1	0	0	0	1	1	1	0	1	1	1	1	1	0	0	1	1	1	1	1	14	0.25	0.75	0.714286	1	1	0.7	30
484	0	0	1	0	0	0	0	1	0	0	1	0	0	0	0	0	0	0	0	0	0	3	0.25	0.25	0.142857	0	0	0.15	85
484	1	0	1	0	0	0	0	1	0	0	0	0	0	0	0	0	0	0	0	0	1	3	0.25	0.25	0	0	0.333333	0.15	85
484	2	0	0	0	0	0	0	0	0	0	0	0	0	0	0	0	0	0	0	0	0	0	0	0	0	0	0	0	100
483	0	0	1	1	1	1	1	1	1	1	1	1	1	1	1	1	1	1	1	1	1	19	0.75	1	1	1	1	0.95	5
483	1	1	1	1	1	1	1	1	1	1	1	1	1	1	1	1	1	1	1	1	1	20	1	1	1	1	1	1	0
483	2	1	1	0	1	0	0	1	1	1	1	0	0	1	1	1	1	1	1	1	1	15	0.75	0.5	0.714286	1	1	0.75	25
482	0	1	1	0	1	0	1	1	0	0	0	0	0	1	0	1	0	0	1	1	0	9	0.75	0.5	0.285714	0	0.666667	0.45	55
482	1	0	0	0	0	0	0	0	0	0	0	0	0	0	0	0	0	0	0	0	0	0	0	0	0	0	0	0	100
482	2	0	0	0	0	0	0	0	0	0	0	0	0	0	0	0	0	0	0	0	0	0	0	0	0	0	0	0	100
481	0	1	1	1	1	0	0	1	0	1	0	1	1	1	1	1	0	0	0	1	1	13	1	0.25	0.857143	0	0.666667	0.65	35
481	1	1	1	1	1	0	0	1	0	1	0	1	1	1	1	1	0	0	1	1	0	13	1	0.25	0.857143	0	0.666667	0.65	35
481	2	0	0	0	0	0	0	0	0	0	0	0	0	0	0	0	0	0	0	0	0	0	0	0	0	0	0	0	100
480	0	0	0	0	0	0	0	0	0	0	0	0	0	0	0	0	0	0	0	0	0	0	0	0	0	0	0	0	100
480	1	1	1	0	1	0	0	1	1	1	0	0	1	1	1	0	1	1	0	0	1	12	0.75	0.5	0.571429	1	0.333333	0.6	40
480	2	1	1	1	1	1	1	1	1	1	1	1	1	1	1	1	1	1	1	1	1	20	1	1	1	1	1	1	0
479	0	0	0	1	1	0	0	0	0	0	0	0	0	0	0	0	0	0	0	0	0	2	0.5	0	0	0	0	0.1	90
479	1	0	1	0	0	0	0	1	0	0	0	0	0	0	0	0	0	0	0	0	0	2	0.25	0.25	0	0	0	0.1	90
479	2	1	1	1	0	0	0	0	1	0	1	1	0	1	1	1	0	0	0	1	1	11	0.75	0.25	0.714286	0	0.666667	0.55	45
478	0	0	1	1	0	0	0	0	0	0	0	1	0	1	0	1	0	0	0	1	0	6	0.5	0	0.428571	0	0.333333	0.3	70
478	1	1	1	1	1	1	1	1	1	1	0	1	1	1	1	0	1	1	1	1	1	18	1	1	0.714286	1	1	0.9	10
478	2	1	1	0	1	0	1	0	0	0	1	1	1	0	1	0	0	1	1	0	1	11	0.75	0.25	0.571429	0.5	0.666667	0.55	45
477	0	0	0	0	0	0	0	0	0	0	0	0	0	0	0	0	0	0	0	0	0	0	0	0	0	0	0	0	100
477	1	0	0	0	0	0	0	0	0	0	0	0	0	0	0	0	0	0	0	0	0	0	0	0	0	0	0	0	100
477	2	0	0	1	0	1	1	1	0	0	0	1	1	1	1	1	1	1	1	1	1	14	0.25	0.75	0.714286	1	1	0.7	30
476	0	0	1	0	1	0	0	1	0	1	1	0	0	1	1	1	0	0	0	0	1	9	0.5	0.25	0.714286	0	0.333333	0.45	55
476	1	0	0	0	1	0	0	1	0	1	1	0	0	1	1	1	0	0	0	0	1	8	0.25	0.25	0.714286	0	0.333333	0.4	60
476	2	0	0	0	0	0	0	0	0	0	0	0	0	0	0	0	0	0	0	0	0	0	0	0	0	0	0	0	100
200	0	1	0	1	0	1	1	1	1	1	1	0	1	0	1	1	1	1	1	1	0	15	0.5	1	0.714286	1	0.666667	0.75	25
200	1	1	0	0	0	1	1	1	0	1	1	1	0	1	1	1	0	1	1	1	0	13	0.25	0.75	0.857143	0.5	0.666667	0.65	35
200	2	0	0	0	0	0	0	0	0	0	0	0	0	0	0	0	0	0	0	0	0	0	0	0	0	0	0	0	100
199	0	0	1	1	0	0	0	1	1	0	1	1	0	1	1	0	0	0	1	1	0	10	0.5	0.5	0.571429	0	0.666667	0.5	50
199	1	0	0	0	0	0	0	0	0	0	0	0	0	0	0	0	0	0	0	0	0	0	0	0	0	0	0	0	100
199	2	0	0	0	0	0	0	0	0	0	0	0	0	0	0	0	0	0	0	0	0	0	0	0	0	0	0	0	100
198	0	0	0	0	0	1	0	1	1	0	1	0	1	0	1	1	0	0	0	1	1	9	0	0.75	0.571429	0	0.666667	0.45	55
198	1	0	0	0	1	1	0	0	0	0	0	0	0	0	0	1	0	0	1	1	0	5	0.25	0.25	0.142857	0	0.666667	0.25	75
198	2	1	1	1	0	0	0	1	1	1	1	1	0	1	1	0	0	0	1	1	1	13	0.75	0.5	0.714286	0	1	0.65	35
196	0	1	1	1	1	1	1	1	1	1	0	1	1	1	1	1	0	0	1	1	1	17	1	1	0.857143	0	1	0.85	15
196	1	1	0	1	1	1	0	0	0	0	0	0	0	1	1	1	0	0	1	1	1	10	0.75	0.25	0.428571	0	1	0.5	50
196	2	0	0	0	0	0	0	0	0	0	0	0	0	0	0	0	0	0	0	0	0	0	0	0	0	0	0	0	100
195	0	0	0	0	0	0	1	0	0	0	0	0	0	1	0	1	0	0	1	1	0	5	0	0.25	0.285714	0	0.666667	0.25	75
195	1	0	0	0	1	0	1	0	0	0	0	1	1	1	1	1	0	0	1	1	1	10	0.25	0.25	0.714286	0	1	0.5	50
195	2	0	0	0	0	0	0	0	0	0	0	0	0	0	0	0	0	0	0	1	0	1	0	0	0	0	0.333333	0.05	95
194	0	0	1	0	0	0	0	1	0	0	0	1	0	0	1	0	0	0	1	1	0	6	0.25	0.25	0.285714	0	0.666667	0.3	70
194	1	0	1	1	0	0	0	1	1	1	0	0	0	1	1	1	0	0	1	1	0	10	0.5	0.5	0.571429	0	0.666667	0.5	50
194	2	0	0	1	1	0	0	1	1	1	1	1	1	1	1	1	1	0	1	1	1	15	0.5	0.5	1	0.5	1	0.75	25
192	0	1	1	1	1	1	1	1	0	1	1	1	0	1	0	1	1	0	0	0	0	13	1	0.75	0.714286	0.5	0	0.65	35
192	1	1	0	0	1	1	1	0	0	0	0	0	0	0	1	1	0	0	0	1	0	7	0.5	0.5	0.285714	0	0.333333	0.35	65
192	2	0	0	0	0	0	0	0	0	0	0	0	0	0	0	0	0	0	0	0	0	0	0	0	0	0	0	0	100
191	0	1	0	0	0	1	0	1	0	0	0	1	0	0	1	1	0	0	0	1	1	8	0.25	0.5	0.428571	0	0.666667	0.4	60
191	1	0	1	1	0	1	0	1	0	1	1	1	0	1	0	1	1	0	1	1	0	12	0.5	0.5	0.714286	0.5	0.666667	0.6	40
191	2	1	0	0	0	0	0	0	0	0	0	0	0	0	0	0	0	0	0	0	0	1	0.25	0	0	0	0	0.05	95
189	0	0	0	0	0	0	0	0	0	0	0	0	0	0	0	0	0	0	1	1	0	2	0	0	0	0	0.666667	0.1	90
189	1	0	0	0	0	0	0	0	0	0	0	0	0	0	0	1	0	0	0	1	0	2	0	0	0.142857	0	0.333333	0.1	90
189	2	1	0	0	0	0	0	0	0	1	1	1	1	0	1	1	0	0	0	1	1	9	0.25	0	0.857143	0	0.666667	0.45	55
188	0	1	1	0	1	0	1	1	0	1	1	1	0	1	1	1	0	0	1	1	1	14	0.75	0.5	0.857143	0	1	0.7	30
188	1	1	1	1	1	0	0	1	0	1	1	0	0	1	0	1	0	0	1	1	1	12	1	0.25	0.571429	0	1	0.6	40
188	2	0	0	0	0	0	0	0	0	0	0	0	0	0	0	0	0	0	0	0	0	0	0	0	0	0	0	0	100
185	0	1	1	1	1	1	0	0	1	1	0	1	1	1	1	1	1	0	1	1	1	16	1	0.5	0.857143	0.5	1	0.8	20
185	1	0	0	0	0	0	0	0	0	0	0	0	0	0	1	0	0	0	1	1	0	3	0	0	0.142857	0	0.666667	0.15	85
185	2	1	1	0	0	0	0	0	0	0	0	0	0	0	0	0	1	1	0	0	1	5	0.5	0	0	1	0.333333	0.25	75
184	0	1	1	1	0	1	1	1	0	0	1	1	1	1	1	1	0	1	0	0	0	13	0.75	0.75	0.857143	0.5	0	0.65	35
184	1	1	1	1	1	1	1	0	0	0	0	0	0	0	0	0	0	0	1	1	1	9	1	0.5	0	0	1	0.45	55
184	2	0	0	0	0	0	0	0	0	0	0	0	1	0	0	0	0	0	0	1	0	2	0	0	0.142857	0	0.333333	0.1	90
182	0	1	0	0	0	0	0	1	0	1	0	1	0	0	0	0	1	0	1	0	1	7	0.25	0.25	0.285714	0.5	0.666667	0.35	65
182	1	1	0	1	0	0	0	1	0	1	1	1	1	1	1	1	1	1	1	1	1	15	0.5	0.25	1	1	1	0.75	25
182	2	1	0	0	0	1	0	1	0	1	1	1	1	1	1	1	1	0	0	0	0	11	0.25	0.5	1	0.5	0	0.55	45
180	0	1	1	1	1	0	0	1	1	1	0	1	1	1	1	1	1	1	1	1	1	17	1	0.5	0.857143	1	1	0.85	15
180	1	0	0	0	0	0	0	0	0	0	0	1	0	0	0	0	0	0	0	0	0	1	0	0	0.142857	0	0	0.05	95
180	2	0	0	0	0	0	0	0	0	0	0	0	0	0	0	0	0	0	0	0	0	0	0	0	0	0	0	0	100
179	0	1	1	1	1	1	0	1	1	1	1	1	1	1	1	1	0	0	1	1	1	17	1	0.75	1	0	1	0.85	15
179	1	0	0	0	0	0	0	0	0	0	0	0	1	1	0	0	0	0	0	0	0	2	0	0	0.285714	0	0	0.1	90
179	2	1	0	0	0	0	0	0	1	1	0	0	0	0	0	1	0	0	1	1	1	7	0.25	0.25	0.285714	0	1	0.35	65
178	0	0	0	0	0	1	1	1	0	1	1	0	0	0	0	0	1	0	1	1	0	8	0	0.75	0.285714	0.5	0.666667	0.4	60
178	1	0	0	0	0	0	0	0	1	0	0	1	0	0	0	0	0	0	0	0	0	2	0	0.25	0.142857	0	0	0.1	90
178	2	1	0	0	0	0	0	0	0	0	0	0	0	0	0	0	0	0	0	0	0	1	0.25	0	0	0	0	0.05	95
177	0	1	0	0	0	1	1	0	1	0	1	0	0	0	1	1	0	0	1	1	0	9	0.25	0.75	0.428571	0	0.666667	0.45	55
177	1	1	1	1	0	0	0	0	0	0	0	0	0	0	0	0	0	0	1	1	0	5	0.75	0	0	0	0.666667	0.25	75
177	2	1	0	0	0	1	0	1	0	0	0	0	1	0	0	0	0	0	0	1	0	5	0.25	0.5	0.142857	0	0.333333	0.25	75
175	0	0	1	0	1	1	0	1	0	1	1	0	0	1	1	0	1	0	1	1	1	12	0.5	0.5	0.571429	0.5	1	0.6	40
475	0	1	1	1	0	1	0	1	0	1	0	1	1	1	1	1	0	0	0	0	1	12	0.75	0.5	0.857143	0	0.333333	0.6	40
475	1	1	1	1	0	1	0	1	0	1	0	1	1	1	1	1	0	0	0	0	1	12	0.75	0.5	0.857143	0	0.333333	0.6	40
475	2	1	1	1	1	1	0	0	1	1	1	1	0	0	0	0	0	1	1	1	1	13	1	0.5	0.428571	0.5	1	0.65	35
175	1	0	0	0	0	0	0	0	0	0	0	0	0	0	0	1	0	0	1	0	0	2	0	0	0.142857	0	0.333333	0.1	90
175	2	0	0	0	0	0	0	0	0	0	0	0	0	0	0	0	0	0	0	0	0	0	0	0	0	0	0	0	100
174	0	1	1	1	1	1	1	0	0	0	0	1	0	0	0	1	0	1	1	1	0	11	1	0.5	0.285714	0.5	0.666667	0.55	45
474	0	1	1	0	1	0	0	1	0	0	0	1	1	1	1	1	1	0	1	1	1	13	0.75	0.25	0.714286	0.5	1	0.65	35
474	1	0	1	0	0	0	0	1	0	1	0	1	0	0	1	1	1	0	1	1	1	10	0.25	0.25	0.571429	0.5	1	0.5	50
474	2	1	1	1	1	0	0	1	0	1	1	1	0	0	1	1	1	1	1	1	1	15	1	0.25	0.714286	1	1	0.75	25
473	0	1	0	0	1	0	0	0	0	0	0	1	0	0	0	1	0	0	0	1	0	5	0.5	0	0.285714	0	0.333333	0.25	75
473	1	1	1	1	1	1	1	1	1	1	1	1	1	1	1	1	1	1	1	1	1	20	1	1	1	1	1	1	0
473	2	1	1	1	1	1	1	1	1	1	0	1	1	1	1	1	1	1	1	1	1	19	1	1	0.857143	1	1	0.95	5
472	0	1	1	0	0	1	1	1	0	1	0	1	1	1	1	1	0	0	0	0	0	11	0.5	0.75	0.857143	0	0	0.55	45
472	1	1	1	0	0	1	1	1	0	1	0	1	1	1	1	1	1	0	0	0	0	12	0.5	0.75	0.857143	0.5	0	0.6	40
472	2	1	1	1	1	1	0	0	1	1	0	0	0	1	1	1	0	0	1	1	1	13	1	0.5	0.571429	0	1	0.65	35
471	0	1	1	0	0	0	0	0	1	1	0	0	0	1	1	1	0	0	0	1	1	9	0.5	0.25	0.571429	0	0.666667	0.45	55
471	1	1	1	0	1	0	0	0	0	0	0	1	1	0	1	1	0	0	1	1	0	9	0.75	0	0.571429	0	0.666667	0.45	55
471	2	0	0	0	0	1	0	0	1	0	0	0	1	0	0	0	0	0	0	0	0	3	0	0.5	0.142857	0	0	0.15	85
470	0	1	1	0	1	1	1	1	1	1	0	1	1	1	1	1	0	0	1	1	0	15	0.75	1	0.857143	0	0.666667	0.75	25
470	1	0	0	0	0	0	0	0	0	0	0	0	0	0	0	0	0	0	0	1	0	1	0	0	0	0	0.333333	0.05	95
470	2	0	0	1	0	1	1	1	0	0	0	1	1	1	1	1	1	1	1	1	1	14	0.25	0.75	0.714286	1	1	0.7	30
469	0	0	0	0	1	0	0	1	0	1	0	0	0	0	1	0	1	1	0	0	0	6	0.25	0.25	0.285714	1	0	0.3	70
469	1	0	0	1	1	0	0	0	0	1	1	1	0	1	0	1	0	0	0	0	0	7	0.5	0	0.714286	0	0	0.35	65
469	2	0	1	1	0	1	1	0	0	1	1	1	1	1	1	1	1	1	1	1	0	15	0.5	0.5	1	1	0.666667	0.75	25
468	0	0	1	0	0	1	0	1	0	0	1	1	0	1	0	0	0	0	0	0	0	6	0.25	0.5	0.428571	0	0	0.3	70
468	1	0	0	0	0	1	0	1	0	0	0	0	0	0	0	0	0	0	0	1	0	3	0	0.5	0	0	0.333333	0.15	85
468	2	0	0	1	1	1	1	1	0	1	1	1	0	0	0	1	1	1	1	1	0	13	0.5	0.75	0.571429	1	0.666667	0.65	35
467	0	0	0	0	0	0	0	0	0	0	0	0	0	1	0	0	0	0	0	1	0	2	0	0	0.142857	0	0.333333	0.1	90
467	1	1	1	0	1	0	0	1	1	1	1	1	1	1	0	0	1	0	1	0	1	13	0.75	0.5	0.714286	0.5	0.666667	0.65	35
467	2	0	0	0	0	0	0	0	0	0	0	0	0	0	0	0	0	0	0	0	0	0	0	0	0	0	0	0	100
466	0	0	1	0	0	0	0	1	0	0	0	1	0	1	0	1	0	0	1	1	0	7	0.25	0.25	0.428571	0	0.666667	0.35	65
466	1	0	1	0	0	0	0	1	0	1	0	1	0	1	0	1	0	0	1	0	0	7	0.25	0.25	0.571429	0	0.333333	0.35	65
466	2	0	0	0	0	0	0	1	0	0	0	0	0	0	1	0	0	0	0	0	0	2	0	0.25	0.142857	0	0	0.1	90
465	0	0	1	0	0	0	0	0	0	0	0	0	0	0	0	1	0	0	1	1	0	4	0.25	0	0.142857	0	0.666667	0.2	80
465	1	1	0	0	1	1	1	1	1	1	1	0	0	1	1	1	1	1	1	1	1	16	0.5	1	0.714286	1	1	0.8	20
465	2	0	1	1	1	1	1	1	0	0	1	1	0	1	1	1	1	1	0	0	0	13	0.75	0.75	0.714286	1	0	0.65	35
464	0	1	0	0	1	0	0	0	0	1	0	0	0	0	0	0	0	0	1	1	0	5	0.5	0	0.142857	0	0.666667	0.25	75
464	1	1	0	1	1	0	0	0	0	1	1	0	0	0	1	0	0	0	1	1	0	8	0.75	0	0.428571	0	0.666667	0.4	60
464	2	0	0	0	0	0	0	0	0	0	0	0	0	0	0	0	0	0	0	0	0	0	0	0	0	0	0	0	100
463	0	0	1	0	0	0	1	0	0	0	0	1	0	1	1	1	0	0	0	0	0	6	0.25	0.25	0.571429	0	0	0.3	70
463	1	1	1	1	1	0	0	1	1	1	1	1	1	1	1	1	1	1	1	1	1	18	1	0.5	1	1	1	0.9	10
463	2	0	1	1	1	1	1	0	1	0	0	1	1	1	1	1	1	1	1	1	1	16	0.75	0.75	0.714286	1	1	0.8	20
462	0	0	0	0	0	0	0	0	0	0	0	0	0	0	0	0	0	0	0	0	0	0	0	0	0	0	0	0	100
462	1	1	1	1	1	1	0	0	1	1	1	1	1	0	0	1	1	0	0	1	1	14	1	0.5	0.714286	0.5	0.666667	0.7	30
462	2	1	1	1	0	1	0	0	0	1	1	1	1	1	1	1	1	1	0	0	0	13	0.75	0.25	1	1	0	0.65	35
461	0	1	0	0	0	0	0	0	0	0	0	0	0	0	0	0	0	0	0	0	0	1	0.25	0	0	0	0	0.05	95
461	1	1	1	1	1	1	1	1	1	1	1	1	1	1	1	1	1	1	1	1	1	20	1	1	1	1	1	1	0
461	2	1	1	1	1	1	1	1	1	1	1	1	1	1	1	1	1	1	1	1	1	20	1	1	1	1	1	1	0
460	0	0	0	1	0	1	0	0	1	0	1	1	1	1	1	1	0	0	1	0	1	11	0.25	0.5	0.857143	0	0.666667	0.55	45
460	1	0	0	0	0	0	0	0	0	0	0	0	0	0	0	0	0	0	1	0	0	1	0	0	0	0	0.333333	0.05	95
460	2	1	1	1	1	1	1	1	1	1	1	1	1	1	1	1	1	1	1	1	1	20	1	1	1	1	1	1	0
459	0	0	1	0	0	1	0	1	1	1	1	1	1	1	1	1	0	0	1	1	0	13	0.25	0.75	1	0	0.666667	0.65	35
459	1	0	0	0	0	0	0	0	0	0	0	0	0	0	0	0	0	0	0	1	0	1	0	0	0	0	0.333333	0.05	95
459	2	0	0	0	0	0	0	0	0	0	0	0	0	0	0	0	0	0	0	0	0	0	0	0	0	0	0	0	100
458	0	1	1	1	1	0	1	1	0	1	0	1	1	1	1	1	1	0	0	1	0	14	1	0.5	0.857143	0.5	0.333333	0.7	30
458	1	1	1	1	1	1	1	1	1	1	1	0	1	1	1	1	1	1	1	1	1	19	1	1	0.857143	1	1	0.95	5
458	2	1	1	1	1	1	1	1	1	1	1	1	1	1	1	1	1	1	1	1	1	20	1	1	1	1	1	1	0
457	0	0	1	1	0	1	0	1	1	1	1	1	1	1	1	0	0	0	1	1	1	14	0.5	0.75	0.857143	0	1	0.7	30
457	1	1	1	1	1	1	1	1	1	1	1	0	1	1	1	1	1	1	1	1	1	19	1	1	0.857143	1	1	0.95	5
457	2	1	1	1	0	1	1	0	0	1	1	1	1	0	0	0	0	1	1	1	1	13	0.75	0.5	0.571429	0.5	1	0.65	35
456	0	1	1	1	1	1	0	1	1	1	1	1	0	1	1	1	1	0	1	1	1	17	1	0.75	0.857143	0.5	1	0.85	15
456	1	1	1	1	1	1	0	1	1	1	1	1	0	1	1	1	0	0	1	1	1	16	1	0.75	0.857143	0	1	0.8	20
456	2	1	1	1	0	0	0	0	0	0	1	1	0	0	0	0	0	0	0	0	0	5	0.75	0	0.285714	0	0	0.25	75
174	1	0	0	0	0	0	0	0	0	0	0	0	0	0	1	1	0	0	1	1	1	5	0	0	0.285714	0	1	0.25	75
174	2	0	0	0	0	0	0	0	0	0	0	0	0	0	0	0	0	0	0	0	0	0	0	0	0	0	0	0	100
173	0	1	1	1	1	1	1	1	1	1	1	1	1	1	1	1	1	0	1	1	1	19	1	1	1	0.5	1	0.95	5
173	1	0	1	1	1	0	1	1	1	1	0	1	1	1	1	1	1	0	1	1	1	16	0.75	0.75	0.857143	0.5	1	0.8	20
173	2	0	0	0	0	0	0	0	0	0	0	0	0	0	0	0	0	0	0	0	0	0	0	0	0	0	0	0	100
455	0	1	1	0	0	1	0	0	0	0	0	0	0	1	0	1	0	0	0	1	0	6	0.5	0.25	0.285714	0	0.333333	0.3	70
455	1	1	1	1	1	1	1	1	1	1	0	1	1	1	1	1	1	1	1	1	1	19	1	1	0.857143	1	1	0.95	5
455	2	1	1	1	1	0	1	1	1	0	1	1	1	1	1	1	1	1	1	1	1	18	1	0.75	0.857143	1	1	0.9	10
454	0	1	0	0	1	0	0	1	0	1	0	0	0	0	0	1	0	0	0	1	0	6	0.5	0.25	0.285714	0	0.333333	0.3	70
454	1	1	0	1	1	0	0	0	0	1	0	0	0	1	0	0	0	0	1	1	0	7	0.75	0	0.285714	0	0.666667	0.35	65
454	2	0	0	0	0	0	0	0	0	0	0	0	0	0	0	0	0	0	0	0	0	0	0	0	0	0	0	0	100
453	0	0	1	0	1	0	0	0	0	0	0	0	0	0	0	0	0	0	0	0	0	2	0.5	0	0	0	0	0.1	90
453	1	1	1	0	0	0	0	0	0	1	0	1	1	0	1	0	0	1	1	1	0	9	0.5	0	0.571429	0.5	0.666667	0.45	55
453	2	0	0	0	0	0	0	0	0	0	0	0	0	0	0	0	0	0	0	0	0	0	0	0	0	0	0	0	100
452	0	0	0	0	0	0	0	0	0	0	0	0	0	0	0	0	0	0	0	1	0	1	0	0	0	0	0.333333	0.05	95
172	0	0	0	0	0	0	0	0	0	0	0	0	0	0	0	0	0	0	1	1	0	2	0	0	0	0	0.666667	0.1	90
452	1	0	0	0	0	0	0	1	0	0	0	0	0	1	1	0	0	0	0	1	0	4	0	0.25	0.285714	0	0.333333	0.2	80
452	2	0	1	1	0	1	0	0	0	1	1	0	0	0	0	0	0	0	0	0	0	5	0.5	0.25	0.285714	0	0	0.25	75
451	0	0	1	1	0	0	0	1	1	1	1	1	1	1	1	1	0	0	0	1	1	13	0.5	0.5	1	0	0.666667	0.65	35
791	2	1	1	2	2	2	2	2	2	2	2	2	2	2	2	2	2	2	2	2	2		0.5	0	0	0	0	0.1	10
172	1	0	0	0	0	0	0	0	0	0	0	0	0	1	1	0	0	0	1	1	1	5	0	0	0.285714	0	1	0.25	75
172	2	0	0	0	0	0	0	0	0	0	0	0	0	0	0	0	0	0	0	0	0	0	0	0	0	0	0	0	100
171	0	1	1	1	0	0	1	0	1	1	1	1	1	0	1	1	1	0	1	1	0	14	0.75	0.5	0.857143	0.5	0.666667	0.7	70
171	1	0	0	1	0	0	1	0	0	0	0	0	0	0	0	0	0	0	1	1	1	5	0.25	0.25	0	0	1	0.25	25
171	2	0	0	0	0	0	0	0	0	0	0	0	0	0	0	0	0	0	0	0	0	0	0	0	0	0	0	0	0
168	0	1	0	0	0	1	0	1	0	1	1	0	0	1	0	1	0	0	1	1	0	9	0.25	0.5	0.571429	0	0.666667	0.45	55
168	1	0	0	1	1	1	0	0	0	0	0	1	0	1	1	1	0	0	0	0	0	7	0.5	0.25	0.571429	0	0	0.35	65
168	2	0	0	0	1	0	0	0	0	0	0	0	0	0	0	0	0	0	0	0	0	1	0.25	0	0	0	0	0.05	95
167	0	1	0	1	1	0	1	0	0	0	0	0	0	0	0	0	0	0	0	0	0	4	0.75	0.25	0	0	0	0.2	80
167	1	0	0	0	0	0	0	0	0	0	0	0	0	0	0	0	0	0	1	1	0	2	0	0	0	0	0.666667	0.1	90
167	2	1	0	0	0	0	0	1	0	0	0	1	0	1	1	1	0	0	0	0	0	6	0.25	0.25	0.571429	0	0	0.3	70
166	0	1	1	1	0	0	0	0	0	0	0	0	0	0	0	0	0	0	1	1	0	5	0.75	0	0	0	0.666667	0.25	75
166	1	0	1	0	0	0	0	0	0	1	0	1	0	1	0	1	0	0	0	1	0	6	0.25	0	0.571429	0	0.333333	0.3	70
166	2	1	0	0	1	0	0	0	0	0	0	0	0	0	0	0	0	0	0	0	0	2	0.5	0	0	0	0	0.1	90
164	0	1	1	0	1	1	0	1	0	1	0	1	0	1	1	1	0	0	1	1	0	12	0.75	0.5	0.714286	0	0.666667	0.6	40
164	1	1	0	1	1	1	0	1	0	1	0	1	0	1	0	0	0	0	1	1	0	10	0.75	0.5	0.428571	0	0.666667	0.5	50
164	2	1	0	0	0	1	0	1	0	1	0	0	0	0	0	0	0	0	0	1	0	5	0.25	0.5	0.142857	0	0.333333	0.25	75
163	0	0	0	0	0	0	0	0	0	0	0	0	0	0	0	0	1	0	0	0	0	1	0	0	0	0.5	0	0.05	95
163	1	0	0	0	0	0	0	0	1	0	0	0	1	1	1	1	0	0	1	1	0	7	0	0.25	0.571429	0	0.666667	0.35	65
163	2	0	0	0	0	0	0	0	0	0	0	0	0	0	0	0	0	0	0	0	0	0	0	0	0	0	0	0	100
162	0	0	1	0	1	1	0	0	0	0	0	1	1	1	1	1	1	0	0	1	0	10	0.5	0.25	0.714286	0.5	0.333333	0.5	50
162	1	0	1	0	0	0	0	0	0	0	0	0	0	0	0	0	0	0	0	0	0	1	0.25	0	0	0	0	0.05	95
162	2	1	0	0	0	0	0	0	0	1	0	1	0	0	1	1	0	0	0	0	0	5	0.25	0	0.571429	0	0	0.25	75
157	0	0	0	1	0	1	0	1	1	1	1	1	1	1	1	1	1	0	1	1	1	15	0.25	0.75	1	0.5	1	0.75	25
157	1	1	0	0	0	0	0	0	0	0	1	0	0	0	0	0	0	0	1	1	0	4	0.25	0	0.142857	0	0.666667	0.2	80
157	2	0	0	0	0	0	0	1	0	1	0	1	0	1	0	1	0	0	0	0	0	5	0	0.25	0.571429	0	0	0.25	75
156	0	1	1	1	0	1	1	1	1	1	0	1	1	1	1	0	1	1	1	1	0	16	0.75	1	0.714286	1	0.666667	0.8	20
156	1	1	0	0	0	0	0	1	1	1	1	1	0	0	0	0	0	0	1	1	0	8	0.25	0.5	0.428571	0	0.666667	0.4	60
156	2	0	0	0	0	0	0	0	0	0	0	0	0	0	0	0	0	0	0	0	0	0	0	0	0	0	0	0	100
155	0	1	0	0	0	1	0	1	1	1	1	0	1	1	1	1	0	0	0	1	1	12	0.25	0.75	0.857143	0	0.666667	0.6	40
155	1	0	0	1	0	0	0	0	0	1	0	1	0	0	0	0	0	0	0	1	1	5	0.25	0	0.285714	0	0.666667	0.25	75
155	2	1	0	0	0	1	1	0	1	1	0	0	1	0	0	1	0	0	0	0	1	8	0.25	0.75	0.428571	0	0.333333	0.4	60
154	0	0	1	0	0	0	0	1	0	0	0	0	0	0	0	1	0	0	0	0	1	4	0.25	0.25	0.142857	0	0.333333	0.2	80
154	1	0	0	0	0	0	0	0	0	0	0	0	0	0	0	0	0	0	0	0	0	0	0	0	0	0	0	0	100
154	2	0	0	0	0	0	0	0	0	0	0	0	0	0	0	0	0	0	0	0	0	0	0	0	0	0	0	0	100
152	0	0	0	0	1	0	1	1	0	0	0	0	0	0	0	1	0	0	1	1	0	6	0.25	0.5	0.142857	0	0.666667	0.3	30
152	1	1	1	0	0	1	0	0	0	1	1	0	1	1	1	1	0	0	0	0	0	9	0.5	0.25	0.857143	0	0	0.45	45
152	2	0	0	0	0	0	0	0	0	0	0	0	0	0	0	0	0	0	0	0	0	0	0	0	0	0	0	0	0
151	0	1	1	1	0	0	0	1	1	0	1	1	0	1	0	1	0	0	0	1	0	10	0.75	0.5	0.571429	0	0.333333	0.5	50
151	1	1	0	0	0	0	0	0	0	0	0	0	0	0	0	0	0	0	1	0	0	2	0.25	0	0	0	0.333333	0.1	10
151	2	0	0	0	0	0	0	0	0	0	0	0	0	0	0	0	0	0	0	0	0	0	0	0	0	0	0	0	0
150	0	0	0	1	0	1	1	1	1	1	1	1	1	1	1	1	1	0	1	1	1	16	0.25	1	1	0.5	1	0.8	20
150	1	1	1	0	0	1	1	1	1	1	1	1	1	0	1	1	0	0	1	1	1	15	0.5	1	0.857143	0	1	0.75	25
150	2	0	0	0	0	0	0	0	0	0	0	0	0	0	0	0	0	0	0	0	0	0	0	0	0	0	0	0	100
149	0	1	0	1	1	1	1	1	1	1	0	1	0	1	1	0	1	0	1	1	0	14	0.75	1	0.571429	0.5	0.666667	0.7	70
149	1	1	1	0	0	0	0	0	1	1	0	0	0	0	0	0	0	0	1	1	0	6	0.5	0.25	0.142857	0	0.666667	0.3	30
149	2	0	0	0	0	0	0	0	0	0	0	0	0	0	0	0	0	0	0	0	0	0	0	0	0	0	0	0	0
148	0	1	1	1	0	0	0	0	0	0	0	1	0	0	0	0	1	0	0	0	0	5	0.75	0	0.142857	0.5	0	0.25	75
148	1	0	0	0	0	0	0	0	0	0	0	0	0	0	0	0	0	0	0	0	0	0	0	0	0	0	0	0	100
148	2	0	0	0	0	0	0	0	0	0	0	0	0	0	0	0	0	0	0	0	0	0	0	0	0	0	0	0	100
147	0	0	1	1	0	1	0	0	0	0	0	1	0	1	0	0	0	0	0	1	0	6	0.5	0.25	0.285714	0	0.333333	0.3	70
147	1	1	1	1	0	1	0	0	0	0	1	1	0	1	0	0	0	0	1	1	0	9	0.75	0.25	0.428571	0	0.666667	0.45	55
147	2	0	0	0	0	0	0	0	0	0	0	0	0	0	0	0	0	0	0	0	0	0	0	0	0	0	0	0	100
146	0	0	0	0	1	0	1	1	0	0	0	1	1	1	1	1	1	0	1	1	0	11	0.25	0.5	0.714286	0.5	0.666667	0.55	45
146	1	0	0	0	0	0	0	0	0	0	0	0	0	0	0	0	0	0	1	1	0	2	0	0	0	0	0.666667	0.1	90
146	2	1	1	0	0	0	0	0	1	1	1	1	1	0	0	1	1	0	0	1	0	10	0.5	0.25	0.714286	0.5	0.333333	0.5	50
143	0	0	1	0	0	1	0	0	0	0	0	0	1	0	1	1	0	0	0	0	0	5	0.25	0.25	0.428571	0	0	0.25	75
143	1	0	0	0	0	0	0	0	0	0	0	0	0	0	0	0	0	0	0	0	0	0	0	0	0	0	0	0	100
143	2	0	0	0	0	0	0	0	0	0	0	0	0	0	0	0	0	0	0	0	0	0	0	0	0	0	0	0	100
136	0	0	1	0	0	1	0	0	0	1	0	0	0	0	0	0	1	0	1	1	0	6	0.25	0.25	0.142857	0.5	0.666667	0.3	70
136	1	1	0	0	0	0	1	0	0	0	0	1	0	0	0	1	0	0	0	1	0	5	0.25	0.25	0.285714	0	0.333333	0.25	75
136	2	0	0	0	0	0	0	0	0	0	0	0	0	0	0	0	0	0	0	0	0	0	0	0	0	0	0	0	100
135	0	0	0	1	0	1	1	1	0	0	1	0	0	1	1	0	0	0	1	1	0	9	0.25	0.75	0.428571	0	0.666667	0.45	55
135	1	1	0	0	0	0	0	0	0	1	0	0	0	1	0	0	0	0	0	0	0	3	0.25	0	0.285714	0	0	0.15	85
135	2	0	0	0	0	0	0	0	0	0	0	0	0	0	0	0	0	0	0	0	0	0	0	0	0	0	0	0	100
134	0	0	0	0	0	0	0	0	0	0	0	1	0	1	1	1	0	0	0	0	0	4	0	0	0.571429	0	0	0.2	80
134	1	0	1	0	0	0	0	0	0	0	0	0	0	0	0	0	0	0	0	0	0	1	0.25	0	0	0	0	0.05	95
134	2	0	0	0	0	0	0	0	0	0	0	0	0	0	0	0	0	0	0	0	0	0	0	0	0	0	0	0	100
132	0	1	0	0	0	0	1	0	0	1	1	1	0	1	1	1	0	0	1	1	0	10	0.25	0.25	0.857143	0	0.666667	0.5	50
132	1	0	1	1	1	0	0	0	1	0	0	1	0	1	0	1	0	0	0	1	0	8	0.75	0.25	0.428571	0	0.333333	0.4	60
132	2	0	0	0	0	0	0	0	0	0	0	0	0	0	0	0	0	0	0	0	0	0	0	0	0	0	0	0	100
131	0	0	0	1	0	1	0	0	0	1	0	1	1	1	1	1	0	0	1	1	1	11	0.25	0.25	0.857143	0	1	0.55	55
131	1	0	1	0	0	1	0	0	0	0	0	0	0	0	0	0	0	0	0	0	0	2	0.25	0.25	0	0	0	0.1	10
131	2	0	0	0	0	0	0	0	0	0	0	0	0	0	0	0	0	0	0	0	0	0	0	0	0	0	0	0	0
129	0	1	1	1	1	1	0	1	1	1	1	1	1	1	1	1	1	1	1	1	1	19	1	0.75	1	1	1	0.95	5
129	1	1	0	1	1	1	0	1	1	1	1	1	1	1	1	1	1	1	1	1	1	18	0.75	0.75	1	1	1	0.9	10
129	2	0	0	0	0	0	0	0	0	0	0	0	0	0	0	0	0	0	0	0	0	0	0	0	0	0	0	0	100
451	1	1	1	1	1	1	1	1	1	1	1	1	1	1	1	1	1	1	1	1	1	20	1	1	1	1	1	1	0
451	2	0	0	0	0	0	0	0	0	0	0	0	0	0	0	0	0	0	0	0	0	0	0	0	0	0	0	0	100
450	0	0	1	1	1	1	1	1	1	0	0	1	0	1	1	1	1	1	1	1	0	15	0.75	1	0.571429	1	0.666667	0.75	25
450	1	0	1	1	1	1	0	1	1	1	1	1	1	1	1	1	0	0	1	1	1	16	0.75	0.75	1	0	1	0.8	20
450	2	0	0	1	0	1	0	0	1	1	1	0	0	0	0	0	0	0	0	0	0	5	0.25	0.5	0.285714	0	0	0.25	75
449	0	0	1	1	1	0	0	1	1	1	0	1	0	0	1	1	0	0	0	0	0	9	0.75	0.5	0.571429	0	0	0.45	55
449	1	0	0	0	0	0	0	0	0	0	0	1	0	1	0	1	0	0	0	1	0	4	0	0	0.428571	0	0.333333	0.2	80
449	2	1	1	0	1	0	0	0	0	0	0	0	0	0	0	0	0	1	1	0	0	5	0.75	0	0	0.5	0.333333	0.25	75
448	0	0	1	0	0	0	0	0	0	0	1	0	0	0	0	1	0	0	0	1	0	4	0.25	0	0.285714	0	0.333333	0.2	80
448	1	0	0	0	0	0	0	0	0	0	0	0	0	0	0	0	0	0	0	0	0	0	0	0	0	0	0	0	100
448	2	1	1	0	1	0	0	0	1	1	1	0	0	0	0	0	0	0	0	1	1	8	0.75	0.25	0.285714	0	0.666667	0.4	60
447	0	0	0	0	1	0	0	0	0	0	1	0	0	0	0	1	0	1	0	1	0	5	0.25	0	0.285714	0.5	0.333333	0.25	75
447	1	0	0	0	0	0	0	0	0	0	0	0	0	0	0	0	0	0	0	0	0	0	0	0	0	0	0	0	100
447	2	0	0	1	0	1	0	0	0	0	1	1	0	0	0	0	0	0	0	0	0	4	0.25	0.25	0.285714	0	0	0.2	80
446	0	0	1	0	1	0	1	0	1	0	0	1	1	1	1	1	0	0	1	1	0	11	0.5	0.5	0.714286	0	0.666667	0.55	45
127	0	1	0	1	0	1	1	0	0	1	0	1	0	1	1	0	1	0	1	1	0	11	0.5	0.5	0.571429	0.5	0.666667	0.55	45
127	1	1	1	1	0	0	1	0	0	1	0	0	0	1	0	1	0	0	0	0	0	7	0.75	0.25	0.428571	0	0	0.35	65
127	2	0	0	0	0	0	0	0	1	1	0	1	1	1	1	1	0	0	0	0	1	8	0	0.25	0.857143	0	0.333333	0.4	60
126	0	1	1	1	0	1	1	1	1	1	1	1	1	1	1	1	1	0	1	1	1	18	0.75	1	1	0.5	1	0.9	10
126	1	0	0	0	0	0	0	0	0	0	0	1	1	0	0	0	0	0	1	1	0	4	0	0	0.285714	0	0.666667	0.2	80
126	2	0	0	0	0	0	0	0	0	0	0	0	0	0	0	0	0	0	0	0	0	0	0	0	0	0	0	0	100
124	0	0	1	0	0	0	0	0	0	0	0	1	0	1	1	1	0	0	0	1	0	6	0.25	0	0.571429	0	0.333333	0.3	70
124	1	0	0	0	0	0	0	0	0	1	0	0	0	0	0	0	0	0	0	0	0	1	0	0	0.142857	0	0	0.05	95
124	2	0	0	0	0	0	0	0	0	0	0	0	0	0	0	0	0	0	0	0	0	0	0	0	0	0	0	0	100
122	0	1	0	0	1	1	1	1	1	0	0	1	0	1	1	1	0	0	0	1	1	12	0.5	1	0.571429	0	0.666667	0.6	40
122	1	0	0	0	0	0	0	0	0	0	0	0	0	0	0	0	0	0	1	1	1	3	0	0	0	0	1	0.15	85
122	2	0	0	0	0	0	0	0	0	0	0	0	0	0	0	0	0	0	0	0	0	0	0	0	0	0	0	0	100
121	0	0	0	0	0	0	0	0	0	0	0	0	0	1	0	0	0	0	0	0	1	2	0	0	0.142857	0	0.333333	0.1	10
121	1	0	0	0	0	0	0	0	0	0	0	0	0	0	0	0	0	0	0	0	0	0	0	0	0	0	0	0	0
121	2	0	0	0	0	0	0	0	0	0	0	0	0	0	0	0	0	0	0	0	0	0	0	0	0	0	0	0	0
120	0	1	0	1	1	1	1	1	1	1	0	1	1	1	1	1	0	0	1	1	1	16	0.75	1	0.857143	0	1	0.8	20
120	1	1	0	1	1	1	1	1	1	1	0	1	1	1	1	1	1	0	1	1	1	17	0.75	1	0.857143	0.5	1	0.85	15
120	2	1	0	1	0	1	0	0	0	0	0	0	0	0	0	0	0	0	1	1	0	5	0.5	0.25	0	0	0.666667	0.25	75
117	0	1	1	0	0	1	0	1	1	1	0	1	1	1	1	1	0	0	1	1	0	13	0.5	0.75	0.857143	0	0.666667	0.65	35
117	1	1	1	0	0	0	0	0	0	1	0	1	1	1	1	1	0	0	1	1	0	10	0.5	0	0.857143	0	0.666667	0.5	50
117	2	0	0	0	0	0	0	0	0	0	0	0	0	0	0	0	0	0	0	0	0	0	0	0	0	0	0	0	100
116	0	1	1	1	1	0	1	1	0	1	1	1	1	1	0	0	0	1	1	1	1	15	1	0.5	0.714286	0.5	1	0.75	25
116	1	1	1	0	1	1	1	0	0	0	0	1	0	0	0	1	0	0	1	1	0	9	0.75	0.5	0.285714	0	0.666667	0.45	55
116	2	0	0	0	0	0	0	0	0	0	0	0	0	0	0	0	0	0	0	0	0	0	0	0	0	0	0	0	100
115	0	0	0	0	0	0	0	0	1	0	0	1	1	0	0	1	0	0	0	1	0	5	0	0.25	0.428571	0	0.333333	0.25	75
115	1	0	0	0	0	0	0	0	0	0	0	0	0	0	0	1	0	0	1	1	0	3	0	0	0.142857	0	0.666667	0.15	85
115	2	0	0	0	0	0	0	0	0	0	0	0	0	0	0	0	0	0	0	0	0	0	0	0	0	0	0	0	100
114	0	0	0	0	0	0	0	0	1	1	0	0	0	0	1	1	0	0	0	0	0	4	0	0.25	0.428571	0	0	0.2	80
114	1	0	0	0	0	0	0	0	0	0	0	0	0	0	0	0	0	0	0	0	0	0	0	0	0	0	0	0	100
114	2	0	0	0	0	0	0	0	0	0	0	0	0	0	0	0	0	0	0	0	0	0	0	0	0	0	0	0	100
112	0	1	1	1	1	1	0	1	0	1	1	1	1	1	1	1	0	0	0	1	1	15	1	0.5	1	0	0.666667	0.75	25
112	1	0	0	0	0	0	0	0	0	0	0	0	0	0	0	0	0	0	1	1	1	3	0	0	0	0	1	0.15	85
112	2	0	0	0	0	0	0	0	0	0	0	0	0	0	0	0	0	0	0	0	0	0	0	0	0	0	0	0	100
108	0	1	1	0	0	0	1	1	0	0	0	0	0	1	1	1	1	0	0	1	0	9	0.5	0.5	0.428571	0.5	0.333333	0.45	45
108	1	1	0	0	0	1	0	0	0	1	0	1	1	1	1	0	0	0	0	1	0	8	0.25	0.25	0.714286	0	0.333333	0.4	40
108	2	0	0	0	0	0	0	0	0	0	0	0	0	0	0	0	0	0	0	0	0	0	0	0	0	0	0	0	0
107	0	1	0	0	1	1	1	1	0	0	1	0	0	0	0	1	1	0	1	1	0	10	0.5	0.75	0.285714	0.5	0.666667	0.5	50
107	1	0	0	0	1	1	0	1	0	0	0	0	0	0	0	1	1	0	0	1	0	6	0.25	0.5	0.142857	0.5	0.333333	0.3	70
107	2	0	0	0	0	0	1	0	0	0	0	0	0	1	0	0	0	0	0	0	0	2	0	0.25	0.142857	0	0	0.1	90
106	0	1	1	0	1	1	0	1	1	1	1	0	1	0	1	1	0	1	0	1	0	13	0.75	0.75	0.714286	0.5	0.333333	0.65	35
106	1	0	0	0	0	0	0	0	1	1	0	0	0	0	0	0	0	0	0	0	0	2	0	0.25	0.142857	0	0	0.1	90
106	2	0	0	0	0	0	0	0	0	0	0	1	0	0	0	0	0	0	0	0	0	1	0	0	0.142857	0	0	0.05	95
105	0	0	0	0	0	0	0	0	0	0	0	1	0	1	0	1	0	0	1	1	0	5	0	0	0.428571	0	0.666667	0.25	75
105	1	0	0	0	0	0	0	0	0	0	0	1	0	1	0	0	0	0	1	1	0	4	0	0	0.285714	0	0.666667	0.2	80
446	1	0	1	0	0	0	0	0	0	0	0	0	0	0	0	0	0	0	0	0	0	1	0.25	0	0	0	0	0.05	95
446	2	0	0	0	0	0	0	0	0	0	0	0	0	0	0	0	0	0	0	0	0	0	0	0	0	0	0	0	100
445	0	0	1	0	0	0	0	1	0	0	0	0	0	0	0	1	0	0	0	0	0	3	0.25	0.25	0.142857	0	0	0.15	85
445	1	1	1	1	1	1	1	1	1	1	1	1	1	1	1	1	1	1	1	1	1	20	1	1	1	1	1	1	0
445	2	0	0	0	0	0	0	0	0	0	0	0	0	0	0	0	0	0	0	0	0	0	0	0	0	0	0	0	100
444	0	0	0	0	0	0	0	0	0	0	1	0	0	0	0	0	0	0	1	1	0	3	0	0	0.142857	0	0.666667	0.15	85
444	1	1	1	1	1	0	1	1	1	0	1	1	1	1	1	1	1	1	0	0	1	16	1	0.75	0.857143	1	0.333333	0.8	20
444	2	0	1	1	0	1	0	0	0	0	1	1	1	1	0	0	0	0	0	0	0	7	0.5	0.25	0.571429	0	0	0.35	65
443	0	1	1	1	0	1	1	0	0	0	1	1	1	0	1	1	1	1	1	0	0	13	0.75	0.5	0.714286	1	0.333333	0.65	35
443	1	0	0	1	1	1	0	1	0	1	0	0	0	0	0	0	0	0	1	1	1	8	0.5	0.5	0.142857	0	1	0.4	60
443	2	0	0	0	1	0	1	1	0	0	0	1	1	0	0	0	0	0	1	1	1	8	0.25	0.5	0.285714	0	1	0.4	60
442	0	0	1	1	1	1	1	1	1	1	0	0	1	1	0	1	1	1	1	1	1	16	0.75	1	0.571429	1	1	0.8	20
442	1	0	0	0	1	0	0	0	0	0	0	0	0	0	0	1	0	0	0	0	0	2	0.25	0	0.142857	0	0	0.1	90
105	2	0	0	0	0	0	0	0	0	0	0	0	0	1	0	0	0	0	0	0	0	1	0	0	0.142857	0	0	0.05	95
104	0	1	0	0	1	0	1	1	1	1	1	1	1	0	1	0	0	0	0	1	1	12	0.5	0.75	0.714286	0	0.666667	0.6	40
104	1	0	0	1	0	0	0	0	0	1	1	0	0	0	1	0	0	0	0	0	0	4	0.25	0	0.428571	0	0	0.2	80
104	2	0	0	0	1	0	0	0	0	0	0	0	0	0	0	0	0	0	0	0	0	1	0.25	0	0	0	0	0.05	95
102	0	0	1	0	0	0	0	0	0	0	0	0	0	0	0	0	0	0	1	1	0	3	0.25	0	0	0	0.666667	0.15	85
102	1	1	0	0	0	0	0	0	0	0	0	1	0	1	1	1	0	0	1	1	0	7	0.25	0	0.571429	0	0.666667	0.35	65
102	2	0	1	0	0	0	0	0	0	0	0	0	0	0	0	0	0	0	0	0	0	1	0.25	0	0	0	0	0.05	95
100	0	1	0	0	1	1	1	1	1	1	1	0	0	1	0	1	0	0	1	1	0	12	0.5	1	0.571429	0	0.666667	0.6	60
100	1	0	0	0	0	1	0	1	0	0	0	0	0	0	0	0	0	0	0	0	0	2	0	0.5	0	0	0	0.1	10
100	2	0	0	0	0	0	0	0	0	0	0	0	0	0	0	0	0	0	0	0	0	0	0	0	0	0	0	0	0
99	0	0	0	0	0	1	0	0	0	0	0	0	0	0	0	0	0	0	0	1	0	2	0	0.25	0	0	0.333333	0.1	90
99	1	0	0	0	0	0	0	0	0	0	0	0	0	0	0	0	0	0	0	0	0	0	0	0	0	0	0	0	100
99	2	0	0	0	0	0	0	0	0	0	0	0	0	0	0	0	0	0	0	0	0	0	0	0	0	0	0	0	100
97	0	1	0	0	0	0	0	1	0	1	0	1	0	1	0	0	1	1	0	0	1	8	0.25	0.25	0.428571	1	0.333333	0.4	60
97	1	1	1	0	0	0	0	1	0	1	0	1	0	1	1	1	0	0	1	1	0	10	0.5	0.25	0.714286	0	0.666667	0.5	50
97	2	0	0	0	0	0	0	0	0	0	0	0	0	0	0	0	0	0	0	0	0	0	0	0	0	0	0	0	100
96	0	0	0	0	0	0	0	1	0	1	0	1	0	1	1	1	0	0	1	1	0	8	0	0.25	0.714286	0	0.666667	0.4	60
96	1	0	1	0	0	0	0	0	0	1	0	1	0	1	1	1	0	0	0	1	0	7	0.25	0	0.714286	0	0.333333	0.35	65
96	2	0	0	0	0	0	0	0	0	0	0	0	0	0	0	0	0	0	0	0	0	0	0	0	0	0	0	0	100
95	0	1	0	0	0	1	0	0	0	0	0	0	0	0	0	0	0	0	0	0	0	2	0.25	0.25	0	0	0	0.1	90
95	1	1	1	0	0	1	0	1	1	0	0	1	0	1	0	1	0	0	1	1	0	10	0.5	0.75	0.428571	0	0.666667	0.5	50
95	2	0	0	0	0	0	0	0	0	0	0	0	0	0	0	0	0	0	0	0	0	0	0	0	0	0	0	0	100
91	0	1	1	0	1	1	1	1	1	0	1	1	1	1	1	1	0	0	1	1	1	16	0.75	1	0.857143	0	1	0.8	80
91	1	0	0	0	1	0	0	1	0	0	0	0	0	0	0	0	0	0	1	1	1	5	0.25	0.25	0	0	1	0.25	25
91	2	0	0	0	0	0	0	0	0	0	0	0	0	0	0	0	0	0	0	0	0	0	0	0	0	0	0	0	0
90	0	0	0	0	0	0	0	0	0	0	0	0	1	1	1	0	1	0	1	0	0	5	0	0	0.428571	0.5	0.333333	0.25	75
90	1	0	0	0	0	1	0	1	0	0	0	0	0	0	1	0	0	0	0	1	0	4	0	0.5	0.142857	0	0.333333	0.2	80
90	2	0	0	0	0	0	0	0	0	0	0	0	0	0	0	0	0	0	0	0	0	0	0	0	0	0	0	0	100
89	0	1	1	1	0	1	1	0	0	0	0	0	0	1	0	0	0	0	0	0	0	6	0.75	0.5	0.142857	0	0	0.3	70
89	1	0	0	1	0	1	0	0	0	0	0	0	0	0	0	1	0	0	0	1	0	4	0.25	0.25	0.142857	0	0.333333	0.2	80
89	2	1	0	0	0	0	0	0	0	0	0	0	0	0	0	0	0	0	0	1	0	2	0.25	0	0	0	0.333333	0.1	90
88	0	0	0	0	0	1	0	0	0	1	0	1	0	1	1	1	1	0	1	1	0	9	0	0.25	0.714286	0.5	0.666667	0.45	55
88	1	0	0	0	1	0	0	1	0	1	1	1	1	0	1	1	0	0	1	1	1	11	0.25	0.25	0.857143	0	1	0.55	45
88	2	0	0	0	0	0	0	0	0	0	0	0	0	0	0	0	0	0	0	0	0	0	0	0	0	0	0	0	100
87	0	1	1	0	1	1	0	0	0	1	0	1	1	0	1	1	1	1	1	1	1	14	0.75	0.25	0.714286	1	1	0.7	70
87	1	0	0	0	0	0	0	0	0	0	0	0	0	0	0	0	0	0	0	0	0	0	0	0	0	0	0	0	0
87	2	0	0	0	0	0	0	0	0	0	0	0	0	0	0	0	0	0	0	0	0	0	0	0	0	0	0	0	0
85	0	1	1	1	1	1	1	1	1	1	1	0	1	1	1	1	1	1	0	1	1	18	1	1	0.857143	1	0.666667	0.9	90
85	1	0	0	1	1	1	1	1	1	1	0	1	1	1	1	1	1	0	1	1	1	16	0.5	1	0.857143	0.5	1	0.8	80
85	2	0	1	0	1	0	0	1	0	0	0	0	0	0	0	0	0	0	0	0	0	3	0.5	0.25	0	0	0	0.15	15
84	0	1	0	0	0	1	0	1	0	1	0	1	1	1	1	1	0	0	1	0	1	11	0.25	0.5	0.857143	0	0.666667	0.55	45
84	1	1	0	0	0	1	0	1	1	1	0	0	1	1	1	1	1	0	1	1	1	13	0.25	0.75	0.714286	0.5	1	0.65	35
84	2	0	0	0	0	0	1	1	0	0	0	0	0	0	0	0	0	0	0	0	0	2	0	0.5	0	0	0	0.1	90
82	0	0	0	1	0	0	0	0	0	0	0	1	0	1	1	1	1	0	1	1	0	8	0.25	0	0.571429	0.5	0.666667	0.4	60
82	1	0	0	1	0	0	1	1	0	0	0	1	1	1	1	1	1	0	1	1	1	12	0.25	0.5	0.714286	0.5	1	0.6	40
327	2	2	2	2	2	2	2	2	2	2	2	2	2	2	2	2	2	2	2	2	2		0	0	0	0	0	0	0
82	2	1	0	0	0	0	0	0	0	0	0	0	0	0	0	0	0	0	0	1	0	2	0.25	0	0	0	0.333333	0.1	90
81	0	1	1	0	0	1	0	1	0	1	0	1	0	1	0	0	0	0	1	1	0	9	0.5	0.5	0.428571	0	0.666667	0.45	55
81	1	1	1	1	1	1	1	1	0	1	1	1	1	1	1	1	1	1	1	1	1	19	1	0.75	1	1	1	0.95	5
81	2	0	0	0	0	0	0	0	0	0	0	0	0	0	0	0	0	0	0	0	0	0	0	0	0	0	0	0	100
80	0	0	0	0	0	0	0	1	0	1	0	0	0	1	1	0	0	0	1	0	0	5	0	0.25	0.428571	0	0.333333	0.25	75
80	1	0	0	0	0	0	0	0	0	1	0	0	0	0	1	0	0	0	0	1	0	3	0	0	0.285714	0	0.333333	0.15	85
80	2	0	0	0	0	0	0	0	0	0	0	0	0	0	0	0	0	0	0	0	0	0	0	0	0	0	0	0	100
79	0	0	1	0	0	0	0	0	1	1	0	0	0	0	0	0	1	0	0	1	0	5	0.25	0.25	0.142857	0.5	0.333333	0.25	25
79	1	0	0	0	0	0	0	0	0	0	0	0	0	0	0	0	0	0	0	0	0	0	0	0	0	0	0	0	0
79	2	0	0	0	0	0	0	0	0	0	0	0	0	0	0	0	0	0	0	0	0	0	0	0	0	0	0	0	0
78	0	0	1	1	0	0	0	0	1	1	0	0	0	0	1	1	0	0	1	1	0	8	0.5	0.25	0.428571	0	0.666667	0.4	60
78	1	1	0	0	0	1	0	0	0	1	0	0	0	1	0	0	0	0	1	1	0	6	0.25	0.25	0.285714	0	0.666667	0.3	70
78	2	1	0	0	0	0	0	0	0	0	0	0	0	0	0	0	0	0	0	0	0	1	0.25	0	0	0	0	0.05	95
77	0	0	0	1	0	0	0	1	0	1	1	1	0	1	1	0	0	1	0	0	1	9	0.25	0.25	0.714286	0.5	0.333333	0.45	55
77	1	0	1	1	1	0	0	0	1	1	1	1	1	1	0	0	0	0	1	1	1	12	0.75	0.25	0.714286	0	1	0.6	40
77	2	0	0	0	0	0	0	0	0	0	0	0	0	1	1	0	0	0	0	0	0	2	0	0	0.285714	0	0	0.1	90
76	0	0	1	0	1	0	0	1	0	0	1	1	0	1	0	0	1	0	1	1	0	9	0.5	0.25	0.428571	0.5	0.666667	0.45	55
76	1	0	0	0	0	1	0	1	0	0	1	0	0	1	0	1	0	0	1	0	0	6	0	0.5	0.428571	0	0.333333	0.3	70
76	2	0	0	0	0	0	0	0	0	0	0	0	0	0	0	0	0	0	1	1	0	2	0	0	0	0	0.666667	0.1	90
75	0	0	1	1	0	0	0	0	0	1	0	0	0	0	0	1	1	0	0	0	1	6	0.5	0	0.285714	0.5	0.333333	0.3	70
75	1	0	0	1	0	0	0	1	0	0	0	0	0	0	0	1	0	0	0	0	0	3	0.25	0.25	0.142857	0	0	0.15	85
75	2	0	0	1	0	0	0	0	0	1	0	0	0	0	0	0	1	0	0	0	0	3	0.25	0	0.142857	0.5	0	0.15	85
74	0	0	0	1	0	0	0	0	0	0	0	1	1	0	0	1	0	0	0	0	0	4	0.25	0	0.428571	0	0	0.2	80
442	2	0	0	0	0	0	0	0	0	0	0	0	0	0	0	0	0	0	0	0	0	0	0	0	0	0	0	0	100
441	0	1	1	1	0	1	1	0	1	1	1	0	0	1	1	1	1	1	0	0	0	13	0.75	0.75	0.714286	1	0	0.65	35
441	1	0	0	1	0	1	1	0	1	0	1	1	1	1	0	0	0	0	0	0	0	8	0.25	0.75	0.571429	0	0	0.4	60
441	2	0	0	0	1	0	1	0	0	0	1	1	1	0	0	0	0	0	0	0	0	5	0.25	0.25	0.428571	0	0	0.25	75
440	0	0	1	1	0	1	1	0	0	0	0	1	0	1	1	1	0	0	1	1	0	10	0.5	0.5	0.571429	0	0.666667	0.5	50
440	1	0	0	1	0	0	0	0	0	1	0	0	0	0	1	1	0	0	1	0	0	5	0.25	0	0.428571	0	0.333333	0.25	75
440	2	0	0	0	0	0	0	0	0	0	0	0	0	0	0	0	0	0	0	0	0	0	0	0	0	0	0	0	100
439	0	1	1	1	1	1	1	1	1	1	0	1	1	1	1	1	1	1	1	1	0	18	1	1	0.857143	1	0.666667	0.9	10
439	1	1	0	1	0	1	0	1	1	1	1	1	1	0	1	1	1	1	0	1	1	15	0.5	0.75	0.857143	1	0.666667	0.75	25
439	2	0	1	1	0	1	0	1	0	1	1	0	0	1	1	1	1	0	1	1	0	12	0.5	0.5	0.714286	0.5	0.666667	0.6	40
438	0	1	0	0	0	0	0	0	0	0	0	0	0	0	0	0	1	0	0	0	0	2	0.25	0	0	0.5	0	0.1	90
438	1	1	0	0	0	0	0	0	0	0	0	0	0	0	0	0	1	0	0	0	0	2	0.25	0	0	0.5	0	0.1	90
438	2	0	1	1	1	0	1	1	0	0	1	1	0	0	1	1	1	1	0	0	1	12	0.75	0.5	0.571429	1	0.333333	0.6	40
437	0	0	1	1	1	0	0	1	1	1	1	1	1	1	1	1	1	1	1	1	1	17	0.75	0.5	1	1	1	0.85	15
437	1	1	1	0	0	1	1	0	0	1	1	1	1	1	1	1	1	0	0	0	1	13	0.5	0.5	1	0.5	0.333333	0.65	35
437	2	1	0	0	0	1	1	0	0	1	1	1	0	1	0	1	1	0	0	1	1	11	0.25	0.5	0.714286	0.5	0.666667	0.55	45
436	0	0	1	0	1	1	0	1	0	0	1	0	0	0	0	0	0	0	1	1	0	7	0.5	0.5	0.142857	0	0.666667	0.35	65
436	1	1	1	0	0	0	0	0	1	1	1	1	1	0	0	1	1	0	1	1	1	12	0.5	0.25	0.714286	0.5	1	0.6	40
436	2	0	1	1	0	1	0	0	0	0	0	1	1	1	1	0	0	0	1	1	1	10	0.5	0.25	0.571429	0	1	0.5	50
435	0	0	1	1	1	0	0	1	1	1	0	1	0	1	1	1	0	0	0	1	0	11	0.75	0.5	0.714286	0	0.333333	0.55	45
435	1	1	0	0	0	0	1	0	0	0	0	0	0	0	1	1	0	0	1	1	0	6	0.25	0.25	0.285714	0	0.666667	0.3	70
435	2	1	1	1	0	0	0	0	1	0	1	1	1	0	0	0	0	0	0	0	0	7	0.75	0.25	0.428571	0	0	0.35	65
434	0	1	1	0	1	0	0	1	0	1	1	1	1	1	1	1	1	0	0	0	0	12	0.75	0.25	1	0.5	0	0.6	40
434	1	1	1	0	1	0	0	0	1	0	0	1	1	1	0	0	0	1	1	1	1	11	0.75	0.25	0.428571	0.5	1	0.55	45
434	2	1	1	0	0	0	0	0	0	1	1	1	1	0	0	0	0	0	0	0	0	6	0.5	0	0.571429	0	0	0.3	70
433	0	1	1	1	0	0	0	0	1	1	1	0	0	0	1	0	0	0	1	1	0	9	0.75	0.25	0.428571	0	0.666667	0.45	55
433	1	0	1	0	0	0	0	0	0	1	0	0	0	1	0	1	0	0	0	1	0	5	0.25	0	0.428571	0	0.333333	0.25	75
433	2	1	1	1	1	0	0	0	1	1	1	0	0	0	0	0	0	0	0	0	0	7	1	0.25	0.285714	0	0	0.35	65
432	0	1	0	0	1	0	0	0	0	1	1	0	0	1	1	0	0	0	1	1	0	8	0.5	0	0.571429	0	0.666667	0.4	60
432	1	0	0	0	0	0	0	0	0	0	0	0	0	0	0	0	0	0	0	1	0	1	0	0	0	0	0.333333	0.05	95
432	2	0	1	0	0	1	0	1	0	0	0	1	1	1	1	1	1	0	0	1	0	10	0.25	0.5	0.714286	0.5	0.333333	0.5	50
431	0	1	0	0	0	0	0	0	0	1	1	0	0	0	0	0	0	0	0	0	0	3	0.25	0	0.285714	0	0	0.15	85
431	1	0	0	0	0	0	0	0	0	0	0	0	0	0	0	0	0	0	0	0	0	0	0	0	0	0	0	0	100
431	2	0	0	0	0	0	0	0	0	0	0	0	1	1	1	0	0	0	0	0	1	4	0	0	0.428571	0	0.333333	0.2	80
430	0	1	1	1	1	1	1	1	0	1	1	1	1	1	0	0	0	1	1	1	0	15	1	0.75	0.714286	0.5	0.666667	0.75	25
74	1	0	1	0	0	1	0	0	0	0	0	0	0	1	0	0	1	0	1	0	0	5	0.25	0.25	0.142857	0.5	0.333333	0.25	75
74	2	1	0	0	1	1	0	0	0	0	0	0	0	0	0	0	0	0	0	0	0	3	0.5	0.25	0	0	0	0.15	85
73	0	0	0	0	0	0	0	1	0	1	1	0	0	0	1	0	0	0	0	1	0	5	0	0.25	0.428571	0	0.333333	0.25	75
73	1	0	0	0	0	0	0	1	1	1	1	0	1	0	0	1	0	0	0	0	0	6	0	0.5	0.571429	0	0	0.3	70
73	2	0	0	0	0	0	0	0	0	1	0	0	0	0	0	0	0	0	0	0	0	1	0	0	0.142857	0	0	0.05	95
71	0	0	1	0	0	1	1	1	1	1	1	1	1	1	1	1	1	0	1	1	0	15	0.25	1	1	0.5	0.666667	0.75	25
71	1	1	0	0	0	1	0	0	0	0	0	0	1	1	0	0	0	0	0	1	0	5	0.25	0.25	0.285714	0	0.333333	0.25	75
71	2	0	0	0	0	0	0	0	0	0	0	0	0	0	0	0	0	0	0	0	0	0	0	0	0	0	0	0	100
70	0	0	0	1	0	0	0	0	0	0	0	0	0	0	1	1	0	0	0	1	0	4	0.25	0	0.285714	0	0.333333	0.2	80
70	1	0	0	0	0	0	0	0	0	0	0	1	0	0	1	0	0	0	0	0	0	2	0	0	0.285714	0	0	0.1	90
70	2	0	0	0	0	0	0	0	0	0	0	0	0	0	0	0	0	0	0	0	0	0	0	0	0	0	0	0	100
68	0	0	0	0	1	0	0	0	0	0	0	1	0	1	0	0	0	0	0	1	0	4	0.25	0	0.285714	0	0.333333	0.2	80
68	1	0	0	0	1	0	0	0	0	1	0	1	0	1	1	1	0	0	0	1	0	7	0.25	0	0.714286	0	0.333333	0.35	65
68	2	0	0	0	0	0	0	0	0	1	0	0	0	1	0	0	0	0	0	1	0	3	0	0	0.285714	0	0.333333	0.15	85
67	0	0	1	0	0	0	0	0	0	1	0	0	0	1	0	1	0	0	0	1	0	5	0.25	0	0.428571	0	0.333333	0.25	75
67	1	1	0	1	0	0	0	0	0	0	0	0	0	0	0	0	1	0	0	0	0	3	0.5	0	0	0.5	0	0.15	85
67	2	0	0	0	0	0	0	0	0	0	0	0	0	0	0	0	0	0	0	0	0	0	0	0	0	0	0	0	100
66	0	1	0	0	0	0	0	0	0	0	0	1	0	0	0	0	0	0	1	1	0	4	0.25	0	0.142857	0	0.666667	0.2	80
66	1	1	0	0	0	0	0	0	0	0	0	1	0	0	0	0	0	0	1	1	1	5	0.25	0	0.142857	0	1	0.25	75
66	2	1	1	0	0	0	0	0	0	0	0	0	0	0	0	0	0	0	0	1	0	3	0.5	0	0	0	0.333333	0.15	85
65	0	1	0	0	0	1	0	1	0	1	1	0	0	0	0	1	0	0	0	0	0	6	0.25	0.5	0.428571	0	0	0.3	70
65	1	1	1	0	1	0	0	0	0	1	0	0	0	0	0	1	0	0	0	0	0	5	0.75	0	0.285714	0	0	0.25	75
430	1	1	0	0	0	0	1	0	0	0	0	0	0	1	0	1	0	0	1	0	0	5	0.25	0.25	0.285714	0	0.333333	0.25	75
430	2	0	1	1	0	1	0	1	1	0	0	1	1	1	1	0	1	1	1	1	1	14	0.5	0.75	0.571429	1	1	0.7	30
429	0	0	1	1	1	1	0	1	1	0	0	1	0	1	1	1	1	0	0	1	0	12	0.75	0.75	0.571429	0.5	0.333333	0.6	40
429	1	0	0	0	0	0	0	0	0	0	0	0	0	1	0	0	0	0	0	0	0	1	0	0	0.142857	0	0	0.05	95
429	2	1	1	1	1	1	1	1	1	1	0	1	0	1	1	0	0	1	1	1	1	16	1	1	0.571429	0.5	1	0.8	20
428	0	0	0	1	0	1	0	0	1	0	1	1	1	0	1	1	1	1	1	1	1	13	0.25	0.5	0.714286	1	1	0.65	35
428	1	0	0	0	0	1	0	0	1	0	0	1	1	0	0	0	0	0	0	1	1	6	0	0.5	0.285714	0	0.666667	0.3	70
428	2	1	1	1	0	1	0	0	1	1	1	0	0	1	1	0	0	1	1	1	0	12	0.75	0.5	0.571429	0.5	0.666667	0.6	40
427	0	0	0	0	0	1	0	0	0	1	1	0	0	0	0	1	0	0	0	1	0	5	0	0.25	0.428571	0	0.333333	0.25	75
427	1	1	1	1	0	0	0	0	0	0	0	0	0	0	0	0	0	0	0	0	0	3	0.75	0	0	0	0	0.15	85
427	2	0	0	0	0	0	0	0	0	0	0	0	0	0	0	0	0	0	0	0	0	0	0	0	0	0	0	0	100
426	0	1	1	1	1	0	1	1	0	0	0	1	0	1	0	1	0	0	1	1	0	11	1	0.5	0.428571	0	0.666667	0.55	45
426	1	1	1	1	0	0	1	1	0	0	0	1	0	1	0	1	0	0	1	1	0	10	0.75	0.5	0.428571	0	0.666667	0.5	50
426	2	1	1	1	1	1	0	0	1	1	1	1	0	0	0	1	1	1	1	1	1	15	1	0.5	0.571429	1	1	0.75	25
425	0	1	1	1	0	1	1	1	0	1	0	0	0	0	1	0	0	1	1	1	1	12	0.75	0.75	0.285714	0.5	1	0.6	40
425	1	1	1	0	0	0	1	1	0	0	0	0	0	0	0	0	0	1	0	1	1	7	0.5	0.5	0	0.5	0.666667	0.35	65
425	2	1	0	0	1	0	1	1	1	1	0	0	1	1	1	0	0	1	1	0	0	11	0.5	0.75	0.571429	0.5	0.333333	0.55	45
424	0	1	1	1	0	0	1	1	1	1	1	0	1	1	0	1	0	0	1	1	0	13	0.75	0.75	0.714286	0	0.666667	0.65	35
424	1	1	0	0	0	0	0	1	1	1	0	1	1	1	1	1	0	0	1	1	0	11	0.25	0.5	0.857143	0	0.666667	0.55	45
424	2	1	1	0	0	0	0	0	1	0	0	0	0	0	0	0	1	0	0	0	0	4	0.5	0.25	0	0.5	0	0.2	80
423	0	0	0	0	0	0	0	1	1	1	1	0	0	0	1	1	0	1	0	0	0	7	0	0.5	0.571429	0.5	0	0.35	65
423	1	0	0	0	0	0	0	0	0	0	0	0	0	0	0	0	0	0	0	0	0	0	0	0	0	0	0	0	100
423	2	1	1	1	1	0	0	0	1	0	0	0	0	0	0	0	1	1	1	1	0	9	1	0.25	0	1	0.666667	0.45	55
422	0	0	0	0	0	0	0	0	0	1	0	0	0	0	0	0	0	0	0	0	0	1	0	0	0.142857	0	0	0.05	95
422	1	0	0	0	0	0	0	0	0	0	0	0	0	0	0	0	0	0	0	0	0	0	0	0	0	0	0	0	100
422	2	0	0	0	0	0	0	0	0	0	0	0	0	0	0	0	0	0	0	0	0	0	0	0	0	0	0	0	100
421	0	1	1	0	1	0	0	0	0	0	0	1	0	1	0	1	0	0	1	1	1	9	0.75	0	0.428571	0	1	0.45	55
421	1	0	0	0	0	0	0	0	0	0	0	0	0	0	0	0	0	0	0	0	0	0	0	0	0	0	0	0	100
421	2	0	0	1	1	1	1	1	0	0	1	0	1	1	0	1	1	1	1	1	0	13	0.5	0.75	0.571429	1	0.666667	0.65	35
420	0	1	0	0	0	0	0	0	0	0	0	1	0	0	0	0	0	0	1	1	0	4	0.25	0	0.142857	0	0.666667	0.2	80
420	1	0	0	0	1	0	0	1	0	0	0	0	0	1	0	0	0	0	0	1	0	4	0.25	0.25	0.142857	0	0.333333	0.2	80
420	2	0	0	0	1	0	1	1	1	1	0	0	0	0	0	0	0	0	0	0	0	5	0.25	0.75	0.142857	0	0	0.25	75
419	0	1	1	1	0	1	0	1	0	1	1	1	0	1	1	1	1	0	1	1	0	14	0.75	0.5	0.857143	0.5	0.666667	0.7	30
419	1	0	0	0	0	0	0	0	0	0	0	0	0	0	0	0	0	0	0	1	1	2	0	0	0	0	0.666667	0.1	90
419	2	0	0	1	0	1	1	0	0	0	0	1	1	0	0	0	0	0	0	1	1	7	0.25	0.5	0.285714	0	0.666667	0.35	65
418	0	1	1	1	1	1	1	1	0	1	0	1	1	1	1	1	1	1	1	1	0	17	1	0.75	0.857143	1	0.666667	0.85	15
418	1	0	0	1	0	0	0	1	0	0	1	1	0	1	0	0	0	0	1	0	0	6	0.25	0.25	0.428571	0	0.333333	0.3	70
418	2	1	1	0	0	1	1	0	1	1	1	1	1	1	1	1	1	0	1	1	0	15	0.5	0.75	1	0.5	0.666667	0.75	25
417	0	1	0	0	1	0	0	0	0	1	0	1	0	0	0	0	0	0	0	1	0	5	0.5	0	0.285714	0	0.333333	0.25	75
417	1	1	0	0	1	0	0	0	0	0	0	0	0	0	0	0	0	0	0	1	0	3	0.5	0	0	0	0.333333	0.15	85
417	2	1	1	1	0	0	1	1	0	1	1	1	0	1	1	1	1	1	1	1	1	16	0.75	0.5	0.857143	1	1	0.8	20
416	0	0	1	1	0	1	0	0	1	0	1	1	0	0	0	0	0	0	1	0	0	7	0.5	0.5	0.285714	0	0.333333	0.35	65
416	1	1	1	1	1	1	0	1	0	0	1	0	0	0	0	0	0	0	1	1	0	9	1	0.5	0.142857	0	0.666667	0.45	55
416	2	1	1	1	1	1	1	1	1	1	1	1	1	0	0	0	0	0	1	1	0	14	1	1	0.571429	0	0.666667	0.7	30
415	0	0	0	1	0	0	1	0	0	0	0	0	0	1	1	1	0	0	1	1	0	7	0.25	0.25	0.428571	0	0.666667	0.35	65
415	1	0	0	0	0	0	0	0	0	0	0	0	0	1	1	0	0	0	0	0	0	2	0	0	0.285714	0	0	0.1	90
415	2	1	1	1	1	1	0	1	0	0	0	1	1	0	1	1	0	1	1	0	1	13	1	0.5	0.571429	0.5	0.666667	0.65	35
414	0	1	1	0	0	0	0	0	0	0	0	1	1	1	0	0	0	0	0	1	0	6	0.5	0	0.428571	0	0.333333	0.3	70
414	1	0	0	1	0	0	1	1	0	0	0	1	0	1	0	1	0	1	1	1	0	9	0.25	0.5	0.428571	0.5	0.666667	0.45	55
414	2	0	0	1	0	0	1	1	0	0	0	1	1	0	1	1	0	0	1	1	0	9	0.25	0.5	0.571429	0	0.666667	0.45	55
413	0	0	1	0	0	1	0	0	0	1	1	0	0	0	0	0	1	0	1	1	1	8	0.25	0.25	0.285714	0.5	1	0.4	60
413	1	0	0	0	0	0	1	1	1	0	0	0	0	0	0	1	0	0	0	0	0	4	0	0.75	0.142857	0	0	0.2	80
413	2	1	0	0	1	1	1	1	1	0	1	1	0	1	1	0	0	1	1	1	1	14	0.5	1	0.571429	0.5	1	0.7	30
412	0	1	0	1	1	1	0	1	0	1	1	1	0	1	1	1	1	0	1	1	1	15	0.75	0.5	0.857143	0.5	1	0.75	25
412	1	0	0	0	0	0	0	1	0	0	1	1	0	1	1	1	0	0	1	1	0	8	0	0.25	0.714286	0	0.666667	0.4	60
412	2	0	0	0	0	1	1	1	0	1	0	0	0	0	1	1	0	1	1	0	0	8	0	0.75	0.428571	0.5	0.333333	0.4	60
411	0	1	1	0	1	0	0	0	1	1	0	0	0	0	1	1	0	0	1	1	0	9	0.75	0.25	0.428571	0	0.666667	0.45	55
411	1	1	0	1	0	1	0	1	1	1	0	1	1	1	1	1	0	0	1	1	1	14	0.5	0.75	0.857143	0	1	0.7	30
411	2	0	1	1	1	1	0	1	0	1	1	1	1	1	1	0	1	1	1	0	0	14	0.75	0.5	0.857143	1	0.333333	0.7	30
410	0	0	0	1	1	1	0	1	0	1	1	1	0	1	1	1	1	0	1	1	1	14	0.5	0.5	0.857143	0.5	1	0.7	30
410	1	0	1	0	0	0	1	0	0	0	1	1	0	1	1	0	0	0	0	1	0	7	0.25	0.25	0.571429	0	0.333333	0.35	65
410	2	0	0	0	0	0	0	0	0	0	0	0	0	0	0	0	0	0	0	1	0	1	0	0	0	0	0.333333	0.05	95
409	0	0	1	0	0	1	1	0	0	0	0	0	0	0	0	0	0	0	0	1	0	4	0.25	0.5	0	0	0.333333	0.2	80
409	1	1	1	0	0	1	1	0	0	0	0	0	0	0	0	0	1	0	1	1	0	7	0.5	0.5	0	0.5	0.666667	0.35	65
409	2	0	1	1	0	1	0	0	0	1	1	1	1	0	1	0	1	1	0	0	0	10	0.5	0.25	0.714286	1	0	0.5	50
408	0	1	1	1	1	1	0	1	1	1	0	1	1	1	0	0	0	0	1	1	1	14	1	0.75	0.571429	0	1	0.7	30
408	1	0	1	1	1	1	1	1	1	1	1	1	1	1	0	1	0	0	1	1	1	16	0.75	1	0.857143	0	1	0.8	20
408	2	1	1	0	0	1	1	0	0	1	1	1	1	0	0	1	1	1	0	0	0	11	0.5	0.5	0.714286	1	0	0.55	45
407	0	0	0	0	0	0	0	0	0	0	0	0	0	0	0	0	0	0	0	0	0	0	0	0	0	0	0	0	100
407	1	0	0	1	0	1	0	1	0	1	0	1	0	1	0	1	0	0	0	1	0	8	0.25	0.5	0.571429	0	0.333333	0.4	60
407	2	0	0	0	0	0	0	0	0	0	0	0	0	0	0	0	0	0	0	0	0	0	0	0	0	0	0	0	100
406	0	0	0	1	0	0	1	0	0	1	0	0	0	0	0	0	0	0	0	0	0	3	0.25	0.25	0.142857	0	0	0.15	85
406	1	0	0	0	0	0	0	0	0	0	0	0	0	0	0	0	0	0	0	0	0	0	0	0	0	0	0	0	100
406	2	1	1	0	1	0	1	1	0	0	1	1	0	0	1	1	1	1	1	1	1	14	0.75	0.5	0.571429	1	1	0.7	30
405	0	0	1	1	1	0	0	0	0	0	1	0	0	1	0	1	0	0	1	1	0	8	0.75	0	0.428571	0	0.666667	0.4	60
405	1	0	0	1	0	0	0	0	0	0	0	0	0	1	0	0	0	0	0	1	0	3	0.25	0	0.142857	0	0.333333	0.15	85
405	2	1	1	1	0	1	1	0	1	1	1	0	1	0	1	1	0	0	1	1	1	14	0.75	0.75	0.714286	0	1	0.7	30
404	0	0	0	1	1	0	0	1	1	1	0	1	1	0	1	1	0	0	1	1	1	12	0.5	0.5	0.714286	0	1	0.6	40
404	1	0	0	1	1	0	0	0	1	1	0	1	0	0	0	1	0	0	1	1	1	9	0.5	0.25	0.428571	0	1	0.45	55
404	2	0	0	0	0	1	0	1	1	1	0	0	1	0	0	0	0	0	0	1	1	7	0	0.75	0.285714	0	0.666667	0.35	65
403	0	1	0	0	0	0	0	1	0	0	0	0	0	1	1	1	0	0	1	1	0	7	0.25	0.25	0.428571	0	0.666667	0.35	65
403	1	1	1	1	1	0	1	0	0	0	0	1	0	1	0	1	1	0	1	1	0	11	1	0.25	0.428571	0.5	0.666667	0.55	45
403	2	0	0	1	0	1	1	0	0	1	1	0	1	1	1	1	1	1	1	1	1	14	0.25	0.5	0.857143	1	1	0.7	30
402	0	1	0	0	0	0	0	0	0	1	0	0	0	0	0	1	0	0	1	0	1	5	0.25	0	0.285714	0	0.666667	0.25	75
402	1	1	0	0	1	1	1	0	0	0	0	1	0	1	0	1	0	0	1	1	0	9	0.5	0.5	0.428571	0	0.666667	0.45	55
402	2	0	0	0	0	0	0	0	0	0	0	0	0	0	0	0	0	0	0	0	0	0	0	0	0	0	0	0	100
401	0	0	0	0	0	0	0	0	0	0	0	0	0	0	0	0	0	0	0	0	0	0	0	0	0	0	0	0	100
401	1	1	1	1	1	0	0	1	0	1	0	1	1	1	1	1	1	0	1	1	1	15	1	0.25	0.857143	0.5	1	0.75	25
401	2	1	1	0	0	1	1	1	0	0	1	1	1	1	0	0	0	0	0	0	0	9	0.5	0.75	0.571429	0	0	0.45	55
400	0	0	1	0	1	1	0	1	1	1	1	0	1	0	1	0	0	0	0	1	0	10	0.5	0.75	0.571429	0	0.333333	0.5	50
400	1	0	1	1	1	1	1	1	0	0	0	0	0	1	0	1	0	0	1	1	0	10	0.75	0.75	0.285714	0	0.666667	0.5	50
400	2	1	0	0	1	1	1	1	0	0	1	1	0	1	0	0	1	1	0	0	0	10	0.5	0.75	0.428571	1	0	0.5	50
399	0	1	1	0	1	1	0	1	1	1	0	1	0	1	0	1	1	0	1	1	1	14	0.75	0.75	0.571429	0.5	1	0.7	30
399	1	1	1	1	1	1	1	1	1	1	1	1	1	1	1	1	1	1	1	1	1	20	1	1	1	1	1	1	0
399	2	0	1	1	0	0	1	1	1	1	1	1	1	0	1	0	1	1	0	0	0	12	0.5	0.75	0.714286	1	0	0.6	40
398	0	0	1	1	1	0	1	0	0	0	0	0	0	0	0	0	0	0	1	1	0	6	0.75	0.25	0	0	0.666667	0.3	70
398	1	0	1	1	1	1	0	0	0	0	0	0	0	1	1	1	0	0	1	1	0	9	0.75	0.25	0.428571	0	0.666667	0.45	55
398	2	0	0	0	0	0	0	0	0	0	0	0	0	0	0	0	0	0	0	0	0	0	0	0	0	0	0	0	100
397	0	1	0	1	0	1	0	1	0	1	1	0	0	1	0	1	0	0	1	1	0	10	0.5	0.5	0.571429	0	0.666667	0.5	50
397	1	1	0	1	0	0	0	1	0	0	0	0	0	1	1	1	0	0	1	1	1	9	0.5	0.25	0.428571	0	1	0.45	55
397	2	0	0	0	0	0	0	0	0	0	0	1	0	0	1	1	0	0	0	1	0	4	0	0	0.428571	0	0.333333	0.2	80
396	0	0	1	1	0	0	0	1	1	1	0	0	1	1	1	1	1	0	0	1	0	11	0.5	0.5	0.714286	0.5	0.333333	0.55	45
396	1	0	1	0	0	0	0	0	1	1	0	1	0	1	1	1	0	0	1	1	0	9	0.25	0.25	0.714286	0	0.666667	0.45	55
396	2	1	0	0	0	1	1	1	0	0	1	1	1	0	1	0	1	1	0	0	0	10	0.25	0.75	0.571429	1	0	0.5	50
395	0	1	0	1	0	0	0	1	0	0	0	1	0	1	0	1	1	0	1	1	0	9	0.5	0.25	0.428571	0.5	0.666667	0.45	55
395	1	1	1	1	1	1	1	1	1	1	1	1	1	1	1	1	1	1	1	1	1	20	1	1	1	1	1	1	0
395	2	1	1	1	1	1	1	1	1	1	1	0	0	1	1	1	1	1	1	1	1	18	1	1	0.714286	1	1	0.9	10
394	0	0	1	0	0	1	0	1	0	0	1	1	1	1	1	1	1	0	1	1	0	12	0.25	0.5	0.857143	0.5	0.666667	0.6	40
394	1	1	1	0	1	1	0	1	1	1	1	1	0	0	1	1	1	1	1	1	1	16	0.75	0.75	0.714286	1	1	0.8	20
394	2	1	1	0	0	1	0	1	1	1	1	0	1	1	1	0	1	0	1	0	0	12	0.5	0.75	0.714286	0.5	0.333333	0.6	40
393	0	1	0	0	0	0	0	1	0	1	0	1	0	1	0	1	0	0	0	1	0	7	0.25	0.25	0.571429	0	0.333333	0.35	65
393	1	0	1	0	0	0	0	1	0	0	0	1	0	1	0	0	0	0	1	1	0	6	0.25	0.25	0.285714	0	0.666667	0.3	70
393	2	1	1	0	1	0	1	1	1	1	0	0	0	1	1	0	0	0	0	0	0	9	0.75	0.75	0.428571	0	0	0.45	55
392	0	1	0	1	0	1	0	1	0	1	1	0	0	0	0	1	0	0	0	1	0	8	0.5	0.5	0.428571	0	0.333333	0.4	60
392	1	1	0	1	0	0	0	1	0	1	1	0	0	0	0	0	0	0	1	0	1	7	0.5	0.25	0.285714	0	0.666667	0.35	65
392	2	1	0	1	0	1	0	0	1	1	0	0	0	1	1	1	1	1	1	1	1	13	0.5	0.5	0.571429	1	1	0.65	35
391	0	1	0	0	0	1	0	0	0	0	1	0	0	0	0	0	0	0	0	0	0	3	0.25	0.25	0.142857	0	0	0.15	85
391	1	0	0	0	0	0	0	0	0	0	0	0	0	0	0	0	0	0	0	0	0	0	0	0	0	0	0	0	100
391	2	1	1	0	0	1	0	1	1	1	1	1	0	0	0	0	1	1	1	0	0	11	0.5	0.75	0.428571	1	0.333333	0.55	45
390	0	0	0	0	0	0	0	0	0	0	0	0	0	0	0	0	0	0	0	0	0	0	0	0	0	0	0	0	100
390	1	0	0	0	1	1	0	1	0	0	0	0	0	0	0	0	0	0	0	0	0	3	0.25	0.5	0	0	0	0.15	85
390	2	0	0	1	0	0	0	0	1	1	1	0	0	0	0	1	1	1	1	1	1	10	0.25	0.25	0.428571	1	1	0.5	50
389	0	0	0	0	1	1	0	0	0	0	1	0	1	1	0	1	1	0	1	0	1	9	0.25	0.25	0.571429	0.5	0.666667	0.45	55
389	1	0	0	0	0	0	1	1	1	1	0	1	1	1	1	1	0	0	0	1	0	10	0	0.75	0.857143	0	0.333333	0.5	50
389	2	0	0	1	1	1	0	0	1	1	0	1	1	0	0	1	1	0	0	1	0	10	0.5	0.5	0.571429	0.5	0.333333	0.5	50
388	0	1	1	1	1	1	0	0	1	1	1	0	1	1	1	0	0	0	1	0	0	12	1	0.5	0.714286	0	0.333333	0.6	40
388	1	1	1	1	1	1	1	0	1	1	1	0	1	1	1	1	1	1	1	1	1	18	1	0.75	0.857143	1	1	0.9	10
388	2	1	0	0	1	1	1	0	0	1	0	1	1	1	0	0	0	0	1	1	1	11	0.5	0.5	0.571429	0	1	0.55	45
387	0	1	1	1	0	0	0	0	1	0	0	0	0	1	1	0	0	1	1	1	1	10	0.75	0.25	0.285714	0.5	1	0.5	50
387	1	1	0	1	0	0	0	0	0	0	0	1	0	0	0	0	0	0	1	1	0	5	0.5	0	0.142857	0	0.666667	0.25	75
387	2	0	0	0	1	1	1	0	0	1	1	1	0	0	1	1	1	1	1	1	1	13	0.25	0.5	0.714286	1	1	0.65	35
386	0	1	0	1	0	0	0	1	0	0	0	1	0	1	1	0	0	0	1	1	0	8	0.5	0.25	0.428571	0	0.666667	0.4	60
386	1	1	1	1	0	0	1	1	1	1	0	1	1	1	1	0	1	1	1	1	1	16	0.75	0.75	0.714286	1	1	0.8	20
386	2	1	1	0	1	0	0	1	1	1	1	1	1	1	1	1	1	1	1	1	0	16	0.75	0.5	1	1	0.666667	0.8	20
385	0	0	0	0	0	0	0	0	0	0	0	0	0	0	0	0	0	0	0	0	0	0	0	0	0	0	0	0	100
385	1	1	1	1	1	1	0	0	1	1	0	0	1	0	1	1	1	0	1	1	1	14	1	0.5	0.571429	0.5	1	0.7	30
385	2	1	1	1	1	0	0	1	1	1	1	1	0	0	1	1	0	1	1	0	0	13	1	0.5	0.714286	0.5	0.333333	0.65	35
384	0	0	0	0	0	0	0	0	0	0	0	0	0	0	0	0	0	0	0	0	0	0	0	0	0	0	0	0	100
384	1	0	1	0	0	0	0	0	0	0	0	0	0	0	0	0	0	0	0	0	0	1	0.25	0	0	0	0	0.05	95
384	2	1	1	1	0	1	1	1	1	1	0	1	0	0	1	1	0	0	1	1	1	14	0.75	1	0.571429	0	1	0.7	30
383	0	0	0	0	0	0	0	0	0	0	0	0	0	0	0	0	0	0	0	0	0	0	0	0	0	0	0	0	100
383	1	1	0	0	1	1	0	1	0	0	1	0	0	1	0	0	0	0	1	1	0	8	0.5	0.5	0.285714	0	0.666667	0.4	60
383	2	0	0	0	0	0	0	0	0	0	0	0	0	0	0	0	0	0	0	0	0	0	0	0	0	0	0	0	100
382	0	1	0	0	0	1	0	1	0	0	0	0	0	0	0	1	0	0	1	0	1	6	0.25	0.5	0.142857	0	0.666667	0.3	70
382	1	1	0	1	0	1	0	0	1	0	0	0	1	0	1	0	0	0	0	0	1	7	0.5	0.5	0.285714	0	0.333333	0.35	65
382	2	1	1	1	0	1	0	0	1	1	1	1	1	1	0	1	1	1	0	0	1	14	0.75	0.5	0.857143	1	0.333333	0.7	30
381	0	0	0	0	0	0	0	0	0	0	0	0	0	0	0	0	0	0	0	0	0	0	0	0	0	0	0	0	100
381	1	0	0	0	0	0	0	0	0	0	0	0	0	0	0	0	0	0	0	1	0	1	0	0	0	0	0.333333	0.05	95
381	2	1	0	0	1	1	1	1	1	1	1	1	1	1	1	0	1	0	0	1	1	15	0.5	1	0.857143	0.5	0.666667	0.75	25
380	0	0	0	0	0	1	0	1	0	1	0	0	0	0	0	1	0	0	1	1	0	6	0	0.5	0.285714	0	0.666667	0.3	70
380	1	1	1	0	0	1	1	1	0	0	1	1	1	0	0	1	1	1	0	0	0	11	0.5	0.75	0.571429	1	0	0.55	45
380	2	1	1	1	1	1	1	1	1	0	1	1	1	0	0	1	1	1	0	0	0	14	1	1	0.571429	1	0	0.7	30
379	0	0	0	0	0	0	0	0	0	0	0	0	0	0	0	0	0	0	0	0	0	0	0	0	0	0	0	0	100
379	1	0	0	0	0	0	1	0	0	0	0	0	0	0	0	0	0	0	0	0	0	1	0	0.25	0	0	0	0.05	95
379	2	0	1	1	1	1	0	1	1	1	0	1	1	1	1	1	1	0	1	1	1	16	0.75	0.75	0.857143	0.5	1	0.8	20
378	0	1	0	0	1	0	0	1	0	0	0	0	0	0	1	1	0	0	1	1	0	7	0.5	0.25	0.285714	0	0.666667	0.35	65
378	1	1	1	1	0	1	1	1	0	0	0	1	0	1	1	0	1	0	1	1	1	13	0.75	0.75	0.428571	0.5	1	0.65	35
378	2	0	0	1	0	0	0	1	1	1	0	0	1	1	1	1	1	0	1	1	1	12	0.25	0.5	0.714286	0.5	1	0.6	40
377	0	0	1	0	0	0	0	0	0	0	0	1	0	0	0	1	0	0	0	0	0	3	0.25	0	0.285714	0	0	0.15	85
377	1	0	1	1	1	1	1	1	1	1	0	1	1	1	1	1	0	0	1	1	1	16	0.75	1	0.857143	0	1	0.8	20
377	2	0	1	1	0	1	1	1	0	1	0	0	1	1	1	1	1	1	1	1	1	15	0.5	0.75	0.714286	1	1	0.75	25
376	0	1	1	1	1	0	1	0	0	1	0	1	1	1	1	1	1	0	1	1	0	14	1	0.25	0.857143	0.5	0.666667	0.7	30
376	1	1	1	0	1	0	0	1	1	1	0	0	1	1	1	1	1	0	1	1	1	14	0.75	0.5	0.714286	0.5	1	0.7	30
376	2	1	0	1	1	1	0	0	1	1	0	0	0	1	1	1	1	0	1	1	0	12	0.75	0.5	0.571429	0.5	0.666667	0.6	40
375	0	0	0	1	0	1	1	0	0	0	1	0	0	0	1	1	0	0	0	0	0	6	0.25	0.5	0.428571	0	0	0.3	70
375	1	0	1	1	1	0	1	0	0	0	1	1	0	1	1	1	0	0	1	1	0	11	0.75	0.25	0.714286	0	0.666667	0.55	45
375	2	0	0	1	1	0	0	1	0	1	1	1	1	1	1	1	1	0	1	1	1	14	0.5	0.25	1	0.5	1	0.7	30
374	0	1	0	1	0	0	0	0	0	1	0	1	0	0	0	0	0	0	0	0	0	4	0.5	0	0.285714	0	0	0.2	80
374	1	0	1	1	0	1	0	1	0	1	0	1	1	1	1	1	0	1	0	1	0	12	0.5	0.5	0.857143	0.5	0.333333	0.6	40
374	2	1	1	1	0	0	0	1	0	1	1	1	1	1	0	0	0	0	1	1	1	12	0.75	0.25	0.714286	0	1	0.6	40
373	0	1	0	0	0	1	1	1	0	0	0	1	0	0	0	1	0	0	1	1	0	8	0.25	0.75	0.285714	0	0.666667	0.4	60
373	1	1	0	0	0	0	1	0	0	1	0	0	0	1	0	0	0	0	1	1	0	6	0.25	0.25	0.285714	0	0.666667	0.3	70
373	2	0	0	1	1	0	0	1	1	1	1	1	1	1	1	0	0	0	1	1	1	13	0.5	0.5	0.857143	0	1	0.65	35
372	0	1	1	1	0	0	0	1	1	1	0	0	1	1	1	1	0	1	0	0	0	11	0.75	0.5	0.714286	0.5	0	0.55	45
372	1	1	1	1	0	1	1	1	0	1	1	1	1	0	1	0	1	1	1	1	1	16	0.75	0.75	0.714286	1	1	0.8	20
372	2	1	0	0	0	1	1	1	0	0	1	1	1	1	1	0	0	0	1	1	0	11	0.25	0.75	0.714286	0	0.666667	0.55	45
371	0	0	0	0	0	0	0	0	0	0	0	0	0	0	0	0	0	0	0	0	0	0	0	0	0	0	0	0	100
371	1	0	1	1	0	0	0	1	1	1	1	1	1	1	1	1	1	0	1	0	1	14	0.5	0.5	1	0.5	0.666667	0.7	30
371	2	0	0	1	0	1	1	1	0	1	1	1	1	1	1	0	0	0	1	1	1	13	0.25	0.75	0.857143	0	1	0.65	35
370	0	1	0	0	0	0	0	0	0	0	0	0	0	1	1	1	0	0	1	1	0	6	0.25	0	0.428571	0	0.666667	0.3	70
370	1	1	0	0	0	0	0	0	0	0	0	1	0	1	0	1	0	0	1	1	0	6	0.25	0	0.428571	0	0.666667	0.3	70
370	2	1	1	1	0	0	0	1	0	1	1	0	0	1	0	0	1	0	1	1	1	11	0.75	0.25	0.428571	0.5	1	0.55	45
369	0	1	1	0	1	0	1	1	0	0	1	1	0	0	1	1	0	0	1	1	0	11	0.75	0.5	0.571429	0	0.666667	0.55	45
369	1	1	1	1	0	1	0	0	0	1	1	0	1	1	1	1	1	0	0	1	1	13	0.75	0.25	0.857143	0.5	0.666667	0.65	35
369	2	1	1	1	0	1	1	1	0	1	0	0	0	1	1	0	1	0	1	1	1	13	0.75	0.75	0.428571	0.5	1	0.65	35
368	0	0	0	0	0	0	0	0	1	0	1	1	0	1	1	1	0	0	1	1	0	8	0	0.25	0.714286	0	0.666667	0.4	60
368	1	0	0	0	0	0	0	0	0	0	0	1	0	1	1	0	0	0	1	1	0	5	0	0	0.428571	0	0.666667	0.25	75
368	2	1	1	0	0	1	1	0	1	1	1	0	1	1	0	0	1	1	1	0	0	12	0.5	0.75	0.571429	1	0.333333	0.6	40
367	0	0	1	1	0	0	0	1	1	0	0	0	0	0	0	0	1	0	0	0	1	6	0.5	0.5	0	0.5	0.333333	0.3	70
367	1	1	1	1	1	1	0	1	1	1	0	1	0	1	0	0	0	0	1	1	1	13	1	0.75	0.428571	0	1	0.65	35
367	2	1	1	1	0	1	1	1	1	1	0	1	0	1	1	1	0	0	1	1	1	15	0.75	1	0.714286	0	1	0.75	25
366	0	0	0	0	0	0	0	0	0	0	0	0	0	0	0	0	0	0	0	0	0	0	0	0	0	0	0	0	100
366	1	0	0	0	0	0	0	0	0	0	0	0	0	0	0	0	0	0	0	0	0	0	0	0	0	0	0	0	100
366	2	0	0	0	0	0	0	0	0	0	0	0	0	0	0	0	0	0	0	0	0	0	0	0	0	0	0	0	100
365	0	0	0	0	1	0	0	0	0	0	0	0	0	1	0	1	0	0	0	1	0	4	0.25	0	0.285714	0	0.333333	0.2	80
365	1	1	1	1	1	1	1	1	0	1	1	0	1	1	1	0	1	1	1	0	0	15	1	0.75	0.714286	1	0.333333	0.75	25
365	2	0	0	1	0	0	0	1	0	1	0	0	1	1	1	1	0	0	1	0	0	8	0.25	0.25	0.714286	0	0.333333	0.4	60
364	0	1	0	0	1	0	1	1	0	1	1	0	1	1	0	1	0	0	1	1	0	11	0.5	0.5	0.714286	0	0.666667	0.55	45
364	1	0	1	1	0	1	1	1	1	0	1	1	0	1	1	1	0	0	1	1	0	13	0.5	1	0.714286	0	0.666667	0.65	35
364	2	0	0	0	0	0	0	0	0	0	0	1	0	1	0	0	0	0	0	0	0	2	0	0	0.285714	0	0	0.1	90
363	0	0	0	0	0	0	0	0	0	0	0	0	1	0	0	0	0	0	0	1	0	2	0	0	0.142857	0	0.333333	0.1	90
363	1	1	1	1	1	1	1	1	1	0	1	1	0	0	1	1	1	0	1	1	1	16	1	1	0.571429	0.5	1	0.8	20
363	2	0	0	0	1	0	0	0	1	1	1	1	0	1	1	0	0	0	0	1	0	8	0.25	0.25	0.714286	0	0.333333	0.4	60
362	0	1	0	0	0	0	0	0	0	0	0	0	0	0	0	0	0	0	1	1	0	3	0.25	0	0	0	0.666667	0.15	85
362	1	1	0	0	0	0	1	0	0	0	0	1	0	1	0	0	0	0	0	0	0	4	0.25	0.25	0.285714	0	0	0.2	80
362	2	0	0	0	0	0	0	1	1	0	0	0	0	0	0	0	0	0	1	1	1	5	0	0.5	0	0	1	0.25	75
361	0	1	0	0	0	0	0	1	0	0	0	0	0	0	1	0	0	0	1	1	0	5	0.25	0.25	0.142857	0	0.666667	0.25	75
361	1	1	1	0	0	0	0	0	0	0	0	0	0	0	0	1	0	0	1	0	0	4	0.5	0	0.142857	0	0.333333	0.2	80
361	2	0	0	0	0	0	0	1	0	1	1	1	1	1	0	0	0	0	0	0	0	6	0	0.25	0.714286	0	0	0.3	70
360	0	0	0	0	0	0	0	0	0	1	0	0	0	0	0	1	0	0	0	1	0	3	0	0	0.285714	0	0.333333	0.15	85
360	1	0	0	0	1	0	0	0	0	0	1	1	0	0	0	0	1	0	0	0	0	4	0.25	0	0.285714	0.5	0	0.2	80
360	2	0	0	0	0	0	0	0	0	0	0	0	0	1	1	1	0	0	0	0	0	3	0	0	0.428571	0	0	0.15	85
359	0	1	1	1	1	1	0	1	1	1	0	1	1	0	0	0	1	1	0	0	1	13	1	0.75	0.428571	1	0.333333	0.65	35
359	1	0	1	1	1	0	0	0	1	1	1	0	0	1	1	1	1	0	0	0	1	11	0.75	0.25	0.714286	0.5	0.333333	0.55	45
359	2	1	1	1	1	1	0	0	1	1	1	0	1	1	0	1	0	0	1	1	1	14	1	0.5	0.714286	0	1	0.7	30
358	0	1	1	0	1	1	0	1	0	0	0	0	0	1	1	0	0	0	1	1	1	10	0.75	0.5	0.285714	0	1	0.5	50
358	1	1	1	1	1	0	0	0	0	0	0	0	0	0	1	1	0	0	0	1	0	7	1	0	0.285714	0	0.333333	0.35	65
358	2	0	0	0	0	0	0	0	1	1	1	1	1	1	1	1	0	0	0	0	0	8	0	0.25	1	0	0	0.4	60
357	0	0	1	0	0	1	0	0	0	0	0	0	0	0	0	0	0	0	0	0	0	2	0.25	0.25	0	0	0	0.1	90
357	1	1	1	0	0	0	0	0	0	0	0	0	0	0	0	1	0	0	0	0	0	3	0.5	0	0.142857	0	0	0.15	85
65	2	0	0	0	0	0	0	0	0	0	0	0	0	0	0	0	0	0	0	0	0	0	0	0	0	0	0	0	100
63	0	1	1	0	1	1	1	1	1	1	1	1	0	1	1	1	0	0	1	1	1	16	0.75	1	0.857143	0	1	0.8	20
63	1	1	1	0	1	1	1	1	1	1	1	1	0	1	0	1	0	1	1	0	1	15	0.75	1	0.714286	0.5	0.666667	0.75	25
63	2	0	0	0	0	0	0	0	0	0	0	0	0	0	0	0	0	0	0	0	0	0	0	0	0	0	0	0	100
61	0	0	1	0	0	0	0	0	1	1	0	0	0	0	1	1	0	0	1	0	0	6	0.25	0.25	0.428571	0	0.333333	0.3	70
61	1	0	1	0	0	1	1	0	1	1	0	1	1	1	1	1	0	0	1	0	0	11	0.25	0.75	0.857143	0	0.333333	0.55	45
61	2	1	1	1	0	0	1	0	0	1	0	1	1	0	1	1	0	0	0	0	1	10	0.75	0.25	0.714286	0	0.333333	0.5	50
60	0	0	0	0	0	1	1	0	1	0	1	1	1	1	1	0	1	0	1	1	1	12	0	0.75	0.714286	0.5	1	0.6	60
60	1	0	0	0	0	0	0	0	0	0	1	0	0	1	0	0	1	0	1	1	1	6	0	0	0.285714	0.5	1	0.3	30
60	2	0	0	0	0	0	0	0	0	0	0	0	0	0	0	0	0	0	0	0	0	0	0	0	0	0	0	0	0
59	0	1	1	1	1	1	1	0	1	1	0	1	1	1	1	1	0	0	1	1	1	16	1	0.75	0.857143	0	1	0.8	20
59	1	0	1	1	1	0	0	0	0	1	0	1	0	0	1	1	1	0	1	1	0	10	0.75	0	0.571429	0.5	0.666667	0.5	50
59	2	1	0	0	0	0	0	0	0	1	0	0	0	0	0	0	0	0	0	1	0	3	0.25	0	0.142857	0	0.333333	0.15	85
58	0	1	1	0	1	1	1	1	0	0	0	0	1	1	1	1	1	1	1	1	1	15	0.75	0.75	0.571429	1	1	0.75	25
58	1	0	0	1	0	0	1	1	0	1	1	0	0	0	0	1	0	0	0	1	0	7	0.25	0.5	0.428571	0	0.333333	0.35	65
58	2	0	0	0	0	0	0	0	0	0	0	0	0	0	0	0	0	0	0	0	0	0	0	0	0	0	0	0	100
56	0	1	0	0	0	0	0	0	0	1	0	1	0	1	1	0	1	0	1	1	0	8	0.25	0	0.571429	0.5	0.666667	0.4	60
56	1	0	0	0	0	1	0	1	1	1	0	1	1	1	1	1	1	0	1	1	1	13	0	0.75	0.857143	0.5	1	0.65	35
56	2	0	0	0	0	0	0	0	1	1	0	0	0	0	0	1	0	0	0	0	0	3	0	0.25	0.285714	0	0	0.15	85
55	0	1	0	1	0	1	0	0	0	0	0	0	0	0	0	0	0	0	0	0	0	3	0.5	0.25	0	0	0	0.15	85
55	1	0	0	0	1	0	0	1	0	1	0	1	1	0	1	1	0	1	1	1	0	10	0.25	0.25	0.714286	0.5	0.666667	0.5	50
357	2	0	0	0	0	0	0	0	0	0	0	0	0	0	0	0	0	0	0	0	0	0	0	0	0	0	0	0	100
356	0	0	0	1	0	1	0	1	0	1	0	1	0	0	1	0	1	1	1	0	0	9	0.25	0.5	0.428571	1	0.333333	0.45	55
356	1	1	1	0	0	0	0	1	0	1	1	0	0	0	1	0	1	0	0	1	0	8	0.5	0.25	0.428571	0.5	0.333333	0.4	60
356	2	0	0	0	0	0	0	0	1	1	1	0	0	0	0	0	0	0	0	0	0	3	0	0.25	0.285714	0	0	0.15	85
55	2	0	0	0	0	0	0	0	0	0	0	0	0	0	0	0	0	0	0	0	0	0	0	0	0	0	0	0	100
54	0	0	0	0	0	1	0	0	1	1	1	0	0	1	0	1	0	0	0	0	0	6	0	0.5	0.571429	0	0	0.3	70
54	1	0	0	0	0	0	0	0	0	0	1	0	0	1	1	0	0	0	0	0	1	4	0	0	0.428571	0	0.333333	0.2	80
54	2	0	0	0	0	0	0	0	0	1	0	0	0	0	0	0	0	0	0	0	0	1	0	0	0.142857	0	0	0.05	95
52	0	0	0	0	0	0	1	1	0	1	0	0	0	0	1	0	0	0	0	1	1	6	0	0.5	0.285714	0	0.666667	0.3	70
52	1	0	0	0	0	0	1	0	0	1	0	0	0	0	0	0	0	0	0	0	0	2	0	0.25	0.142857	0	0	0.1	90
52	2	0	0	0	0	0	0	0	0	0	0	0	0	0	0	0	0	0	0	0	0	0	0	0	0	0	0	0	100
51	0	0	0	1	0	0	1	0	0	0	0	1	0	1	1	1	0	0	1	1	1	9	0.25	0.25	0.571429	0	1	0.45	55
51	1	1	0	1	1	1	0	1	0	1	0	1	1	1	1	1	0	0	0	1	1	13	0.75	0.5	0.857143	0	0.666667	0.65	35
51	2	1	1	1	0	0	0	1	1	0	0	1	0	1	1	0	0	1	0	1	0	10	0.75	0.5	0.428571	0.5	0.333333	0.5	50
50	0	1	0	0	1	0	0	0	0	1	0	0	0	1	1	0	0	0	0	1	1	7	0.5	0	0.428571	0	0.666667	0.35	65
50	1	0	0	1	0	0	1	1	1	0	0	0	0	0	0	0	1	0	0	0	1	6	0.25	0.75	0	0.5	0.333333	0.3	70
50	2	0	0	0	0	0	0	0	0	0	0	1	0	0	0	0	0	0	0	0	0	1	0	0	0.142857	0	0	0.05	95
49	0	1	1	0	0	1	0	0	1	1	0	1	1	1	1	1	1	0	1	1	1	14	0.5	0.5	0.857143	0.5	1	0.7	70
49	1	0	0	0	0	0	0	1	0	0	0	1	0	1	0	1	0	0	0	1	0	5	0	0.25	0.428571	0	0.333333	0.25	25
49	2	0	0	0	0	0	0	0	0	0	0	0	0	0	0	0	0	0	0	0	0	0	0	0	0	0	0	0	0
48	0	0	1	0	0	0	0	1	0	1	1	1	0	1	1	1	0	0	1	0	1	10	0.25	0.25	0.857143	0	0.666667	0.5	50
48	1	0	0	0	0	0	0	0	0	0	0	0	0	0	0	1	1	0	0	0	0	2	0	0	0.142857	0.5	0	0.1	90
48	2	0	0	0	0	0	0	0	0	0	0	0	0	0	0	0	0	0	0	0	0	0	0	0	0	0	0	0	100
47	0	0	1	0	0	0	0	0	0	0	0	0	0	1	0	1	0	0	1	1	1	6	0.25	0	0.285714	0	1	0.3	70
47	1	0	0	0	0	0	0	0	0	0	0	0	0	0	0	0	1	0	0	1	0	2	0	0	0	0.5	0.333333	0.1	90
47	2	0	0	0	0	0	0	0	0	0	0	0	0	0	0	0	0	0	0	0	0	0	0	0	0	0	0	0	100
46	0	0	1	0	0	0	0	0	0	0	0	1	0	1	1	0	0	0	1	1	1	7	0.25	0	0.428571	0	1	0.35	65
46	1	1	1	1	1	1	0	0	0	1	0	1	1	1	1	1	1	1	1	1	0	15	1	0.25	0.857143	1	0.666667	0.75	25
46	2	0	0	0	0	0	0	0	0	0	0	0	0	0	0	0	0	0	0	0	0	0	0	0	0	0	0	0	100
44	0	0	1	0	0	0	0	0	0	0	0	0	0	0	1	0	0	0	0	1	0	3	0.25	0	0.142857	0	0.333333	0.15	85
44	1	0	0	0	0	0	0	0	0	1	0	0	1	1	1	1	0	0	1	1	1	8	0	0	0.714286	0	1	0.4	60
44	2	0	0	0	0	0	0	0	0	0	0	0	0	0	1	0	0	0	0	0	0	1	0	0	0.142857	0	0	0.05	95
43	0	0	0	0	0	1	1	0	0	1	0	1	0	0	0	1	0	0	1	1	0	7	0	0.5	0.428571	0	0.666667	0.35	35
43	1	0	0	0	0	0	0	0	0	0	0	0	0	0	0	1	1	0	0	0	0	2	0	0	0.142857	0.5	0	0.1	10
43	2	0	0	0	1	1	1	1	0	0	0	0	0	0	0	1	0	0	1	1	1	8	0.25	0.75	0.142857	0	1	0.4	40
[truncated: 116 more rows]

## Sheet: 6-months
SB	time of assessment	MARITAL_S	TRIBE	RELIGION	ORDER_OF_BIRTH	#PPLE_LIVE_WITH	NUM_CHILDREN	EDUCATION	MONTHLY_INCOME	DO_YOU_OFTEN_HAVE_HEADACHES	IS_YOUR_APPETITE_POOR	DO_YOU_SLEEP_BADLY	IS_YOUR_DIGESTION_POOR	ARE_YOU_EASILY_FRIGHTENED	DO_YOUR_HANDS_SHAKE	DO_YOU_FEEL_NERVOUS_TENSE_OR	DO_YOU_HAVE_TROUBLE_THINKING	DO_YOU_FEEL_UNHAPPY	DO_YOU_CRY_MORE_THAN_USUAL	DO_YOU_FIND_IT_DIFFICULT_TO	DO_YOU_FIND_IT_DIFFICULT_TP	IS_YOUR_DAILY_WORK_SUFFERING	ARE_YOU_UNABLE_TO_PLAY_A_USE	HAVE_YOU_LOST_INTEREST_IN_TH	DO_YOU_FEEL_THAT_YOU_ARE_A_W	HAS_THE_THOUGHT_OF_ENDING_YO	DO_YOU_FEEL_TIRED_ALL_THE_TI	ARE_YOU_EASILY_TIRED	DO_YOU_HAVE_UNCOMFORTABLE_FE	Headaches, poor appetite, poor digestion and bad sleep	Easily frightened and always nervous and tense	Generally unhappy, crying often and lost interest in everything	Suicidal tendancies	Generally feel tired all the time	Mental	Mental_w
1	0	2	1	3	4	2	1	1	0	2	2	2	2	2	2	1	2	1	2	1	1	1	1	1	2	2	1	1	2	0	0.25	0.857143	0	0.666667	0.45	55
2	0	1	3	1	4	2	0	1	100000	2	2	2	2	2	2	2	2	2	2	2	2	2	2	2	2	2	2	2	2	0	0	0	0	0	0	100
3	0	1	3	3	1	1	0	1	40000	2	1	1	1	1	2	1	1	1	2	1	1	2	2	1	1	2	2	1	1	0.75	0.75	0.571429	0.5	0.666667	0.65	35
4	0	1	1	1	2	3	1	2	0	1	1	2	2	2	2	2	1	2	2	2	2	2	2	2	2	2	2	2	1	0.5	0.25	0	0	0.333333	0.2	80
5	0	1	1	1	1	1	1	1	10000	2	1	2	2	2	2	2	2	2	2	2	2	2	2	2	1	2	1	1	2	0.25	0	0	0.5	0.666667	0.2	80
6	0	1	1	1	4	2	0	1	0	2	2	2	2	2	2	2	2	2	2	2	2	2	2	1	2	2	1	1	2	0	0	0.142857	0	0.666667	0.15	85
7	0	1	1	3	1	2	0	1	0	2	2	2	2	2	1	2	2	1	2	2	2	1	2	1	2	2	1	2	2	0	0.25	0.428571	0	0.333333	0.25	75
9	0	2	2	1	2	1	0	1	20000	1	2	2	2	2	2	2	2	1	1	2	2	2	2	1	2	2	2	2	2	0.25	0	0.428571	0	0	0.2	20
11	0	1	1	2	2	1	0	1	30000	2	1	2	1	2	2	2	2	1	2	2	2	1	1	2	2	2	2	2	2	0.5	0	0.428571	0	0	0.25	75
13	0	2	1	1	2	1	0	2	20000	2	2	1	2	1	2	2	1	2	2	1	1	1	2	1	2	2	2	1	1	0.25	0.5	0.571429	0	0.666667	0.45	55
15	0	1	1	3	4	1	1	1	150000	1	1	1	2	1	2	2	2	2	2	2	1	1	1	1	2	2	1	1	1	0.75	0.25	0.571429	0	1	0.55	45
16	0	1	1	1	2	1	0	1	150000	2	1	1	1	1	2	2	2	2	2	1	2	1	1	1	1	2	1	1	2	0.75	0.25	0.571429	0.5	0.666667	0.55	45
17	0	1	1	1	2	1	0	2	0	2	2	1	2	2	2	2	1	2	2	1	1	1	1	1	2	2	2	1	1	0.25	0.25	0.714286	0	0.666667	0.45	55
18	0	2	1	1	4	2	0	1	50000	1	1	1	1	1	1	1	1	1	1	1	1	1	1	1	1	1	1	1	1	1	1	1	1	1	1	0
20	0	1	1	1	4	1	1	1	20000	1	1	2	1	2	2	1	2	1	2	1	2	1	1	1	2	2	1	1	2	0.75	0.25	0.714286	0	0.666667	0.55	45
21	0	1	1	2	2	1	1	1	90000	1	2	2	1	2	2	1	1	2	2	1	2	2	1	1	2	2	2	1	2	0.5	0.5	0.428571	0	0.333333	0.4	60
23	0	2	1	4	1	1	0	2	0	1	2	2	2	1	2	1	1	1	2	2	1	1	1	1	2	2	2	1	1	0.25	0.75	0.714286	0	0.666667	0.55	45
24	0	1	2	1	2	3	1	2	40000	2	1	1	1	1	2	1	1	1	2	1	2	1	2	1	2	2	1	1	1	0.75	0.75	0.571429	0	1	0.65	35
25	0	1	1	3	1	1	1	1	0	1	2	1	1	2	2	1	1	1	1	1	2	2	1	2	2	1	1	1	1	0.75	0.5	0.571429	0.5	1	0.65	35
26	0	1	1	1	1	1	0	2	50000	1	2	2	2	2	2	1	1	2	2	1	1	1	1	2	2	2	2	1	2	0.25	0.5	0.571429	0	0.333333	0.4	60
27	0	1	1	1	2	1	0	1	50000	2	1	2	1	1	2	2	2	2	1	2	2	2	2	2	2	1	1	1	2	0.5	0.25	0.142857	0.5	0.666667	0.35	65
29	0	2	1	1	1	2	1	1	0	1	2	2	2	2	2	2	2	2	2	2	2	2	2	2	2	2	1	1	1	0.25	0	0	0	1	0.2	80
31	0	1	1	2	4	1	0	2	70000	2	2	1	2	1	2	1	1	2	1	2	1	2	2	1	2	1	2	1	2	0.25	0.75	0.428571	0.5	0.333333	0.45	55
32	0	1	1	2	1	1	0	2	2000	1	2	2	2	2	2	2	2	2	2	2	2	2	2	2	2	2	2	1	2	0.25	0	0	0	0.333333	0.1	90
33	0	1	2	3	3	2	0	2	0	2	1	2	2	1	2	2	2	1	2	2	2	2	1	1	2	2	2	2	2	0.25	0.25	0.428571	0	0	0.25	25
34	0	1	1	1	3	1	0	1	20000	1	1	1	2	2	2	2	2	2	1	2	2	2	2	2	2	2	1	2	1	0.75	0	0.142857	0	0.666667	0.3	70
36	0	1	1	4	1	1	0	1	4600	2	1	2	1	1	2	2	2	2	1	1	1	1	1	1	2	2	2	1	1	0.5	0.25	0.857143	0	0.666667	0.55	45
37	0	1	1	2	1	1	1	2	5000	1	2	1	1	2	2	2	2	1	1	1	1	2	1	2	2	2	2	2	1	0.75	0	0.714286	0	0.333333	0.45	55
38	0	1	1	2	1	1	0	2	20000	2	2	1	2	1	2	1	1	1	1	1	1	2	2	1	1	2	1	2	2	0.25	0.75	0.714286	0.5	0.333333	0.55	45
39	0	1	1	3	4	1	0	1	30000	2	1	1	2	2	2	1	2	2	1	1	2	1	2	2	2	2	1	1	2	0.5	0.25	0.428571	0	0.666667	0.4	60
40	0	1	1	3	1	1	0	1	300000	1	2	1	1	2	2	2	2	2	2	2	2	2	2	1	2	2	1	2	2	0.75	0	0.142857	0	0.333333	0.25	75
41	0	1	1	1	1	1	0	2	0	2	2	2	2	1	2	2	1	1	2	1	1	1	1	1	1	2	1	1	2	0	0.5	0.857143	0.5	0.666667	0.55	55
42	0	1	1	1	1	1	1	1	0	1	2	1	1	2	2	2	2	2	2	1	2	1	2	2	1	2	1	1	1	0.75	0	0.285714	0.5	1	0.45	55
43	0	1	1	3	2	2	0	1	20000	2	2	2	2	1	1	2	2	1	2	1	2	2	2	1	2	2	1	1	2	0	0.5	0.428571	0	0.666667	0.35	35
44	0	1	1	1	4	1	1	4	100000	2	1	2	2	2	2	2	2	2	2	2	2	2	1	2	2	2	2	1	2	0.25	0	0.142857	0	0.333333	0.15	85
46	0	1	1	4	1	1	0	1	30000	2	1	2	2	2	2	2	2	2	2	1	2	1	1	2	2	2	1	1	1	0.25	0	0.428571	0	1	0.35	65
47	0	2	1	3	1	2	0	1	0	2	1	2	2	2	2	2	2	2	2	2	2	1	2	1	2	2	1	1	1	0.25	0	0.285714	0	1	0.3	70
48	0	1	2	1	4	1	0	2	0	2	1	2	2	2	2	1	2	1	1	1	2	1	1	1	2	2	1	2	1	0.25	0.25	0.857143	0	0.666667	0.5	50
49	0	2	1	1	1	2	0	1	0	1	1	2	2	1	2	2	1	1	2	1	1	1	1	1	1	2	1	1	1	0.5	0.5	0.857143	0.5	1	0.7	70
50	0	2	2	3	1	1	0	1	0	1	2	2	1	2	2	2	2	1	2	2	2	1	1	2	2	2	2	1	1	0.5	0	0.428571	0	0.666667	0.35	65
51	0	1	1	2	2	1	1	1	5000	2	2	1	2	2	1	2	2	2	2	1	2	1	1	1	2	2	1	1	1	0.25	0.25	0.571429	0	1	0.45	55
52	0	2	3	4	2	2	1	1	70000	2	2	2	2	2	1	1	2	1	2	2	2	2	1	2	2	2	2	1	1	0	0.5	0.285714	0	0.666667	0.3	70
54	0	2	2	1	4	1	0	2	0	2	2	2	2	1	2	2	1	1	1	2	2	1	2	1	2	2	2	2	2	0	0.5	0.571429	0	0	0.3	70
55	0	1	2	1	3	1	1	1	150000	1	2	1	2	1	2	2	2	2	2	2	2	2	2	2	2	2	2	2	2	0.5	0.25	0	0	0	0.15	85
56	0	2	1	1	1	2	0	1	0	1	2	2	2	2	2	2	2	1	2	1	2	1	1	2	1	2	1	1	2	0.25	0	0.571429	0.5	0.666667	0.4	60
58	0	1	2	1	3	1	0	1	0	1	1	2	1	1	1	1	2	2	2	2	1	1	1	1	1	1	1	1	1	0.75	0.75	0.571429	1	1	0.75	25
59	0	1	2	2	1	1	0	1	1000	1	1	1	1	1	1	2	1	1	2	1	1	1	1	1	2	2	1	1	1	1	0.75	0.857143	0	1	0.8	20
60	0	2	3	1	2	2	0	1	0	2	2	2	2	1	1	2	1	2	1	1	1	1	1	2	1	2	1	1	1	0	0.75	0.714286	0.5	1	0.6	60
61	0	2	1	2	4	1	1	2	0	2	1	2	2	2	2	2	1	1	2	2	2	2	1	1	2	2	1	2	2	0.25	0.25	0.428571	0	0.333333	0.3	70
63	0	1	1	1	4	1	1	1	20000	1	1	2	1	1	1	1	1	1	1	1	2	1	1	1	2	2	1	1	1	0.75	1	0.857143	0	1	0.8	20
65	0	1	2	1	4	1	1	2	30000	1	2	2	2	1	2	1	2	1	1	2	2	2	2	1	2	2	2	2	2	0.25	0.5	0.428571	0	0	0.3	70
66	0	2	2	1	2	1	1	1	5000	1	2	2	2	2	2	2	2	2	2	1	2	2	2	2	2	2	1	1	2	0.25	0	0.142857	0	0.666667	0.2	80
67	0	1	1	1	2	1	0	2	50000	2	1	2	2	2	2	2	2	1	2	2	2	1	2	1	2	2	2	1	2	0.25	0	0.428571	0	0.333333	0.25	75
68	0	2	1	1	1	2	0	2	50000	2	2	2	1	2	2	2	2	2	2	1	2	1	2	2	2	2	2	1	2	0.25	0	0.285714	0	0.333333	0.2	80
70	0	1	1	1	1	1	0	2	0	2	2	1	2	2	2	2	2	2	2	2	2	2	1	1	2	2	2	1	2	0.25	0	0.285714	0	0.333333	0.2	80
71	0	2	1	3	2	1	0	1	0	2	1	2	2	1	1	1	1	1	1	1	1	1	1	1	1	2	1	1	2	0.25	1	1	0.5	0.666667	0.75	25
73	0	1	1	3	1	1	1	1	10000	2	2	2	2	2	2	1	2	1	1	2	2	2	1	2	2	2	2	1	2	0	0.25	0.428571	0	0.333333	0.25	75
74	0	1	1	1	4	1	1	1	0	2	2	1	2	2	2	2	2	2	2	1	1	2	2	1	2	2	2	2	2	0.25	0	0.428571	0	0	0.2	80
75	0	2	1	1	3	2	1	2	0	2	1	1	2	2	2	2	2	1	2	2	2	2	2	1	1	2	2	2	1	0.5	0	0.285714	0.5	0.333333	0.3	70
76	0	1	1	1	1	1	0	1	15000	2	1	2	1	2	2	1	2	2	1	1	2	1	2	2	1	2	1	1	2	0.5	0.25	0.428571	0.5	0.666667	0.45	55
77	0	1	1	2	3	1	0	1	0	2	2	1	2	2	2	1	2	1	1	1	2	1	1	2	2	1	2	2	1	0.25	0.25	0.714286	0.5	0.333333	0.45	55
78	0	1	2	4	3	1	0	1	30000	2	1	1	2	2	2	2	1	1	2	2	2	2	1	1	2	2	1	1	2	0.5	0.25	0.428571	0	0.666667	0.4	60
79	0	1	3	1	4	1	0	2	0	2	1	2	2	2	2	2	1	1	2	2	2	2	2	2	1	2	2	1	2	0.25	0.25	0.142857	0.5	0.333333	0.25	25
80	0	2	1	3	4	3	1	1	0	2	2	2	2	2	2	1	2	1	2	2	2	1	1	2	2	2	1	2	2	0	0.25	0.428571	0	0.333333	0.25	75
81	0	1	1	1	1	1	0	4	10000	1	1	2	2	1	2	1	2	1	2	1	2	1	2	2	2	2	1	1	2	0.5	0.5	0.428571	0	0.666667	0.45	55
82	0	1	1	1	4	1	1	1	20000	2	2	1	2	2	2	2	2	2	2	1	2	1	1	1	1	2	1	1	2	0.25	0	0.571429	0.5	0.666667	0.4	60
84	0	2	1	1	4	1	0	1	0	1	2	2	2	1	2	1	2	1	2	1	1	1	1	1	2	2	1	2	1	0.25	0.5	0.857143	0	0.666667	0.55	45
85	0	2	2	1	3	1	0	1	0	1	1	1	1	1	1	1	1	1	1	2	1	1	1	1	1	1	2	1	1	1	1	0.857143	1	0.666667	0.9	90
87	0	2	1	1	1	2	0	2	0	1	1	2	1	1	2	2	2	1	2	1	1	2	1	1	1	1	1	1	1	0.75	0.25	0.714286	1	1	0.7	70
88	0	1	3	1	4	1	0	1	25000	2	2	2	2	1	2	2	2	1	2	1	2	1	1	1	1	2	1	1	2	0	0.25	0.714286	0.5	0.666667	0.45	55
89	0	2	3	1	1	1	1	1	0	1	1	1	2	1	1	2	2	2	2	2	2	1	2	2	2	2	2	2	2	0.75	0.5	0.142857	0	0	0.3	70
90	0	1	2	2	3	9	0	1	0	2	2	2	2	2	2	2	2	2	2	2	1	1	1	2	1	2	1	2	2	0	0	0.428571	0.5	0.333333	0.25	75
91	0	1	2	1	3	1	1	1	0	1	1	2	1	1	1	1	1	2	1	1	1	1	1	1	2	2	1	1	1	0.75	1	0.857143	0	1	0.8	80
95	0	1	1	1	3	1	1	1	20000	1	2	2	2	1	2	2	2	2	2	2	2	2	2	2	2	2	2	2	2	0.25	0.25	0	0	0	0.1	90
96	0	1	3	4	3	2	1	1	50000	2	2	2	2	2	2	1	2	1	2	1	2	1	1	1	2	2	1	1	2	0	0.25	0.714286	0	0.666667	0.4	60
97	0	1	1	1	4	1	1	2	0	1	2	2	2	2	2	1	2	1	2	1	2	1	2	2	1	1	2	2	1	0.25	0.25	0.428571	1	0.333333	0.4	60
99	0	1	1	3	4	1	1	1	100000	2	2	2	2	1	2	2	2	2	2	2	2	2	2	2	2	2	2	1	2	0	0.25	0	0	0.333333	0.1	90
100	0	1	2	1	3	1	1	1	40000	1	2	2	1	1	1	1	1	1	1	2	2	1	2	1	2	2	1	1	2	0.5	1	0.571429	0	0.666667	0.6	60
102	0	1	1	1	1	1	0	2	0	2	1	2	2	2	2	2	2	2	2	2	2	2	2	2	2	2	1	1	2	0.25	0	0	0	0.666667	0.15	85
104	0	2	1	2	4	1	0	2	0	1	2	2	1	2	1	1	1	1	1	1	1	2	1	2	2	2	2	1	1	0.5	0.75	0.714286	0	0.666667	0.6	40
105	0	2	2	1	4	1	0	2	0	2	2	2	2	2	2	2	2	2	2	1	2	1	2	1	2	2	1	1	2	0	0	0.428571	0	0.666667	0.25	75
106	0	2	1	1	4	2	0	2	0	1	1	2	1	1	2	1	1	1	1	2	1	2	1	1	2	1	2	1	2	0.75	0.75	0.714286	0.5	0.333333	0.65	35
107	0	2	1	1	4	3	0	1	0	1	2	2	1	1	1	1	2	2	1	2	2	2	2	1	1	2	1	1	2	0.5	0.75	0.285714	0.5	0.666667	0.5	50
108	0	1	1	1	2	2	0	1	200000	1	1	2	2	2	1	1	2	2	2	2	2	1	1	1	1	2	2	1	2	0.5	0.5	0.428571	0.5	0.333333	0.45	45
112	0	1	1	4	1	1	1	1	50000	1	1	1	1	1	2	1	2	1	1	1	1	1	1	1	2	2	2	1	1	1	0.5	1	0	0.666667	0.75	25
114	0	1	1	2	4	1	0	1	0	2	2	2	2	2	2	2	1	1	2	2	2	2	1	1	2	2	2	2	2	0	0.25	0.428571	0	0	0.2	80
115	0	1	2	2	3	1	1	1	0	2	2	2	2	2	2	2	1	2	2	1	1	2	2	1	2	2	2	1	2	0	0.25	0.428571	0	0.333333	0.25	75
116	0	1	2	1	4	1	1	2	100000	1	1	1	1	2	1	1	2	1	1	1	1	1	2	2	2	1	1	1	1	1	0.5	0.714286	0.5	1	0.75	25
117	0	2	1	2	4	3	0	2	10000	1	1	2	2	1	2	1	1	1	2	1	1	1	1	1	2	2	1	1	2	0.5	0.75	0.857143	0	0.666667	0.65	35
120	0	2	1	1	4	2	1	1	10000	1	2	1	1	1	1	1	1	1	2	1	1	1	1	1	2	2	1	1	1	0.75	1	0.857143	0	1	0.8	20
121	0	1	1	1	4	3	1	1	15000	2	2	2	2	2	2	2	2	2	2	2	2	1	2	2	2	2	2	2	1	0	0	0.142857	0	0.333333	0.1	10
122	0	2	1	2	4	1	0	1	0	1	2	2	1	1	1	1	1	2	2	1	2	1	1	1	2	2	2	1	1	0.5	1	0.571429	0	0.666667	0.6	40
124	0	1	1	2	2	2	1	1	120000	2	1	2	2	2	2	2	2	2	2	1	2	1	1	1	2	2	2	1	2	0.25	0	0.571429	0	0.333333	0.3	70
126	0	1	1	1	2	1	0	1	70000	1	1	1	2	1	1	1	1	1	1	1	1	1	1	1	1	2	1	1	1	0.75	1	1	0.5	1	0.9	10
127	0	1	1	1	2	2	1	2	0	1	2	1	2	1	1	2	2	1	2	1	2	1	1	2	1	2	1	1	2	0.5	0.5	0.571429	0.5	0.666667	0.55	45
129	0	1	3	4	2	1	1	1	2000	1	1	1	1	1	2	1	1	1	1	1	1	1	1	1	1	1	1	1	1	1	0.75	1	1	1	0.95	5
131	0	2	1	3	1	1	0	2	0	2	2	1	2	1	2	2	2	1	2	1	1	1	1	1	2	2	1	1	1	0.25	0.25	0.857143	0	1	0.55	55
132	0	1	3	3	3	1	1	2	100000	1	2	2	2	2	1	2	2	1	1	1	2	1	1	1	2	2	1	1	2	0.25	0.25	0.857143	0	0.666667	0.5	50
134	0	2	2	2	2	1	0	2	20000	2	2	2	2	2	2	2	2	2	2	1	2	1	1	1	2	2	2	2	2	0	0	0.571429	0	0	0.2	80
135	0	1	1	1	3	1	1	1	100000	2	2	1	2	1	1	1	2	2	1	2	2	1	1	2	2	2	1	1	2	0.25	0.75	0.428571	0	0.666667	0.45	55
136	0	1	2	1	3	1	1	4	0	2	1	2	2	1	2	2	2	1	2	2	2	2	2	2	1	2	1	1	2	0.25	0.25	0.142857	0.5	0.666667	0.3	70
143	0	1	1	2	4	1	0	1	0	2	1	2	2	1	2	2	2	2	2	2	1	2	1	1	2	2	2	2	2	0.25	0.25	0.428571	0	0	0.25	75
146	0	1	2	4	3	1	0	1	20000	2	2	2	1	2	1	1	2	2	2	1	1	1	1	1	1	2	1	1	2	0.25	0.5	0.714286	0.5	0.666667	0.55	45
147	0	1	1	4	4	2	0	2	0	2	1	1	2	1	2	2	2	2	2	1	2	1	2	2	2	2	2	1	2	0.5	0.25	0.285714	0	0.333333	0.3	70
148	0	2	1	3	3	2	1	1	30000	1	1	1	2	2	2	2	2	2	2	1	2	2	2	2	1	2	2	2	2	0.75	0	0.142857	0.5	0	0.25	75
149	0	1	1	2	4	1	1	1	50000	1	2	1	1	1	1	1	1	1	2	1	2	1	1	2	1	2	1	1	2	0.75	1	0.571429	0.5	0.666667	0.7	70
150	0	1	1	1	4	1	0	2	100000	2	2	1	2	1	1	1	1	1	1	1	1	1	1	1	1	2	1	1	1	0.25	1	1	0.5	1	0.8	20
151	0	1	1	1	4	2	1	2	0	1	1	1	2	2	2	1	1	2	1	1	2	1	2	1	2	2	2	1	2	0.75	0.5	0.571429	0	0.333333	0.5	50
152	0	2	1	2	3	1	0	1	0	2	2	2	1	2	1	1	2	2	2	2	2	2	2	1	2	2	1	1	2	0.25	0.5	0.142857	0	0.666667	0.3	30
154	0	1	2	1	4	1	0	1	0	2	1	2	2	2	2	1	2	2	2	2	2	2	2	1	2	2	2	2	1	0.25	0.25	0.142857	0	0.333333	0.2	80
155	0	2	1	1	4	2	0	2	70000	1	2	2	2	1	2	1	1	1	1	2	1	1	1	1	2	2	2	1	1	0.25	0.75	0.857143	0	0.666667	0.6	40
156	0	2	1	4	3	2	0	2	0	1	1	1	2	1	1	1	1	1	2	1	1	1	1	2	1	1	1	1	2	0.75	1	0.714286	1	0.666667	0.8	20
157	0	2	2	1	4	2	0	2	0	2	2	1	2	1	2	1	1	1	1	1	1	1	1	1	1	2	1	1	1	0.25	0.75	1	0.5	1	0.75	25
162	0	1	1	1	4	1	1	1	0	2	1	2	1	1	2	2	2	2	2	1	1	1	1	1	1	2	2	1	2	0.5	0.25	0.714286	0.5	0.333333	0.5	50
163	0	1	1	2	3	1	0	1	20000	2	2	2	2	2	2	2	2	2	2	2	2	2	2	2	1	2	2	2	2	0	0	0	0.5	0	0.05	95
164	0	2	2	1	3	3	1	1	0	1	1	2	1	1	2	1	2	1	2	1	2	1	1	1	2	2	1	1	2	0.75	0.5	0.714286	0	0.666667	0.6	40
166	0	1	2	2	1	2	0	2	0	1	1	1	2	2	2	2	2	2	2	2	2	2	2	2	2	2	1	1	2	0.75	0	0	0	0.666667	0.25	75
167	0	1	1	3	1	1	1	1	50000	1	2	1	1	2	1	2	2	2	2	2	2	2	2	2	2	2	2	2	2	0.75	0.25	0	0	0	0.2	80
168	0	1	2	1	2	2	1	1	10000	1	2	2	2	1	2	1	2	1	1	2	2	1	2	1	2	2	1	1	2	0.25	0.5	0.571429	0	0.666667	0.45	55
171	0	1	3	1	1	1	0	1	10000	1	1	1	2	2	1	2	1	1	1	1	1	2	1	1	1	2	1	1	2	0.75	0.5	0.857143	0.5	0.666667	0.7	70
172	0	1	1	1	4	1	0	2	200000	2	2	2	2	2	2	2	2	2	2	2	2	2	2	2	2	2	1	1	2	0	0	0	0	0.666667	0.1	90
173	0	1	2	1	2	1	1	1	5000	1	1	1	1	1	1	1	1	1	1	1	1	1	1	1	1	2	1	1	1	1	1	1	0.5	1	0.95	5
174	0	1	2	1	4	1	0	1	30000	1	1	1	1	1	1	2	2	2	2	1	2	2	2	1	2	1	1	1	2	1	0.5	0.285714	0.5	0.666667	0.55	45
175	0	1	1	4	4	1	1	1	0	2	1	2	1	1	2	1	2	1	1	2	2	1	1	2	1	2	1	1	1	0.5	0.5	0.571429	0.5	1	0.6	40
177	0	1	1	2	3	2	0	1	0	1	2	2	2	1	1	2	1	2	1	2	2	2	1	1	2	2	1	1	2	0.25	0.75	0.428571	0	0.666667	0.45	55
178	0	1	3	1	3	3	1	1	50000	2	2	2	2	1	1	1	2	1	1	2	2	2	2	2	1	2	1	1	2	0	0.75	0.285714	0.5	0.666667	0.4	60
179	0	1	2	1	4	2	0	2	0	1	1	1	1	1	2	1	1	1	1	1	1	1	1	1	2	2	1	1	1	1	0.75	1	0	1	0.85	15
180	0	2	1	3	1	2	0	1	0	1	1	1	1	2	2	1	1	1	2	1	1	1	1	1	1	1	1	1	1	1	0.5	0.857143	1	1	0.85	15
182	0	2	1	4	1	1	0	1	20000	1	2	2	2	2	2	1	2	1	2	1	2	2	2	2	1	2	1	2	1	0.25	0.25	0.285714	0.5	0.666667	0.35	65
184	0	1	2	4	4	1	1	1	0	1	1	1	2	1	1	1	2	2	1	1	1	1	1	1	2	1	2	2	2	0.75	0.75	0.857143	0.5	0	0.65	35
185	0	1	1	1	1	1	0	1	0	1	1	1	1	1	2	2	1	1	2	1	1	1	1	1	1	2	1	1	1	1	0.5	0.857143	0.5	1	0.8	20
188	0	2	2	1	4	1	0	2	10000	1	1	2	1	2	1	1	2	1	1	1	2	1	1	1	2	2	1	1	1	0.75	0.5	0.857143	0	1	0.7	30
189	0	1	1	2	4	2	0	1	5000	2	2	2	2	2	2	2	2	2	2	2	2	2	2	2	2	2	1	1	2	0	0	0	0	0.666667	0.1	90
191	0	1	1	3	4	1	0	1	200000	1	2	2	2	1	2	1	2	2	2	1	2	2	1	1	2	2	2	1	1	0.25	0.5	0.428571	0	0.666667	0.4	60
192	0	2	1	1	2	2	1	1	10000	1	1	1	1	1	1	1	2	1	1	1	2	1	2	1	1	2	2	2	2	1	0.75	0.714286	0.5	0	0.65	35
194	0	2	1	4	2	1	0	2	70000	2	1	2	2	2	2	1	2	2	2	1	2	2	1	2	2	2	1	1	2	0.25	0.25	0.285714	0	0.666667	0.3	70
195	0	2	1	1	4	3	1	4	0	2	2	2	2	2	1	2	2	2	2	2	2	1	2	1	2	2	1	1	2	0	0.25	0.285714	0	0.666667	0.25	75
196	0	2	2	1	2	1	1	1	5000	1	1	1	1	1	1	1	1	1	2	1	1	1	1	1	2	2	1	1	1	1	1	0.857143	0	1	0.85	15
198	0	1	2	1	1	1	0	1	0	2	2	2	2	1	2	1	1	2	1	2	1	2	1	1	2	2	2	1	1	0	0.75	0.571429	0	0.666667	0.45	55
199	0	2	2	2	4	1	0	1	160000	2	1	1	2	2	2	1	1	2	1	1	2	1	1	2	2	2	1	1	2	0.5	0.5	0.571429	0	0.666667	0.5	50
200	0	1	3	2	4	9	0	1	0	1	2	1	2	1	1	1	1	1	1	2	1	2	1	1	1	1	1	1	2	0.5	1	0.714286	1	0.666667	0.75	25
201	0	1	2	1	4	1	1	1	0	2	1	1	1	1	1	2	2	2	2	1	1	1	2	2	2	2	1	1	2	0.75	0.5	0.428571	0	0.666667	0.5	50
203	0	1	1	1	1	1	0	3	0	2	2	2	2	2	2	2	1	2	2	2	2	2	2	1	2	2	1	2	2	0	0.25	0.142857	0	0.333333	0.15	85
204	0	1	1	4	4	3	1	1	5000	2	2	1	2	1	2	1	1	2	2	1	1	1	2	1	2	2	1	1	2	0.25	0.75	0.571429	0	0.666667	0.5	50
205	0	1	1	3	1	1	0	2	0	1	1	2	2	2	1	2	2	2	2	1	1	2	2	1	2	2	1	1	2	0.5	0.25	0.428571	0	0.666667	0.4	40
206	0	1	1	1	1	1	0	2	50000	2	1	2	2	2	2	2	1	1	2	1	2	1	1	2	2	2	2	1	2	0.25	0.25	0.571429	0	0.333333	0.35	65
207	0	1	3	4	4	1	0	1	0	2	2	2	2	2	2	2	2	2	1	1	2	2	2	2	2	2	2	1	2	0	0	0.285714	0	0.333333	0.15	85
208	0	1	1	2	3	1	0	1	0	2	1	2	2	1	2	1	2	2	2	1	2	2	2	2	2	2	1	1	1	0.25	0.5	0.142857	0	1	0.35	65
209	0	2	1	3	4	1	1	2	0	1	1	1	2	1	1	1	1	1	2	1	1	1	2	2	1	1	1	2	2	0.75	1	0.571429	1	0.333333	0.7	30
210	0	1	2	1	3	9	1	1	0	2	1	2	1	1	2	2	1	1	2	1	2	1	1	1	2	1	2	1	2	0.5	0.5	0.714286	0.5	0.333333	0.55	45
211	0	1	1	3	1	1	0	1	0	2	2	2	2	2	2	2	2	2	2	1	2	1	2	2	2	2	2	1	2	0	0	0.285714	0	0.333333	0.15	85
212	0	1	1	1	4	1	0	1	0	2	2	2	2	2	2	1	2	2	2	2	2	2	2	2	2	2	1	1	2	0	0.25	0	0	0.666667	0.15	85
213	0	1	1	1	4	3	1	1	20000	2	2	2	2	1	2	1	1	1	2	1	2	2	2	2	2	2	1	1	2	0	0.75	0.285714	0	0.666667	0.35	65
215	0	1	2	1	1	2	0	1	30000	1	1	2	2	2	1	2	2	2	2	2	2	1	2	2	2	2	2	2	2	0.5	0.25	0.142857	0	0	0.2	80
216	0	1	1	2	1	1	0	2	0	1	2	2	2	2	1	2	2	1	2	2	2	2	2	1	1	2	1	1	2	0.25	0.25	0.285714	0.5	0.666667	0.35	65
217	0	1	1	3	1	1	0	2	0	2	2	2	2	1	2	2	2	2	2	2	2	2	2	2	2	2	1	1	1	0	0.25	0	0	1	0.2	80
218	0	2	1	1	1	1	0	1	0	2	2	2	2	2	1	2	2	1	2	1	2	1	2	2	1	2	1	1	2	0	0.25	0.428571	0.5	0.666667	0.35	65
220	0	1	1	2	2	1	0	1	0	1	2	2	2	1	1	2	1	1	1	2	1	1	1	2	2	2	1	1	1	0.25	0.75	0.714286	0	1	0.6	40
221	0	1	2	1	2	2	1	1	0	2	2	1	2	1	2	2	2	2	2	2	2	2	2	2	2	2	2	2	2	0.25	0.25	0	0	0	0.1	90
225	0	1	2	1	1	1	1	4	0	1	1	1	1	1	1	1	2	1	1	2	2	2	1	1	1	2	1	1	1	1	0.75	0.571429	0.5	1	0.75	25
226	0	2	2	2	4	2	0	2	0	1	1	1	1	2	2	1	2	1	1	1	1	1	1	1	2	2	2	1	1	1	0.25	1	0	0.666667	0.7	30
227	0	1	2	2	4	1	0	1	200000	2	1	1	1	1	1	1	1	1	2	1	1	1	1	1	1	1	1	1	1	0.75	1	0.857143	1	1	0.9	10
229	0	1	2	2	2	1	0	2	200000	2	1	1	2	1	2	1	1	1	1	2	1	2	2	1	2	2	1	1	1	0.5	0.75	0.571429	0	1	0.6	40
231	0	1	1	4	2	3	1	1	0	1	2	2	2	1	2	1	2	1	1	2	2	1	2	2	2	2	2	1	2	0.25	0.5	0.428571	0	0.333333	0.35	65
232	0	1	1	1	4	1	0	2	200000	2	1	2	1	2	2	1	2	1	1	2	2	1	2	2	2	2	1	1	1	0.5	0.25	0.428571	0	1	0.45	55
233	0	1	1	1	1	1	0	1	0	2	1	2	2	2	2	2	2	2	2	2	2	2	2	2	2	2	2	2	2	0.25	0	0	0	0	0.05	95
235	0	1	1	1	4	1	1	1	5000	1	1	1	1	1	1	2	1	2	1	1	1	2	2	1	2	1	1	1	2	1	0.75	0.571429	0.5	0.666667	0.7	30
236	0	1	2	3	3	1	1	1	0	1	2	2	2	2	2	2	2	2	2	2	2	2	2	2	2	2	1	1	2	0.25	0	0	0	0.666667	0.15	85
238	0	1	2	1	4	2	0	1	10000	1	1	1	1	1	1	1	1	2	1	1	1	1	2	2	2	2	2	1	1	1	1	0.571429	0	0.666667	0.7	70
239	0	1	1	1	1	1	0	1	0	1	1	2	1	1	2	2	2	1	2	1	2	1	2	1	2	2	2	1	1	0.75	0.25	0.571429	0	0.666667	0.5	50
240	0	1	1	1	4	1	1	1	40000	2	1	2	1	1	1	1	1	2	2	1	1	2	1	2	2	2	1	1	1	0.5	1	0.428571	0	1	0.6	40
241	0	2	2	1	4	2	0	1	0	1	1	2	2	2	2	2	2	2	2	1	2	2	2	1	2	2	1	1	2	0.5	0	0.285714	0	0.666667	0.3	30
242	0	1	2	1	1	1	1	1	40000	1	1	1	1	1	2	1	2	1	1	2	2	2	2	1	2	2	1	1	1	1	0.5	0.428571	0	1	0.6	40
243	0	1	1	1	1	1	1	1	10000	1	1	1	1	1	1	2	1	2	2	2	2	2	1	1	1	2	1	1	2	1	0.75	0.285714	0.5	0.666667	0.6	60
244	0	1	1	1	4	1	1	1	5000	2	2	1	2	2	2	2	2	2	2	2	2	2	1	2	2	2	2	1	2	0.25	0	0.142857	0	0.333333	0.15	15
246	0	2	1	2	4	1	1	2	0	2	1	1	1	2	2	1	2	1	1	2	1	2	2	2	2	2	2	2	1	0.75	0.25	0.428571	0	0.333333	0.4	60
247	0	1	2	2	4	1	1	1	20000	1	1	1	1	1	2	1	2	1	1	1	1	1	2	1	1	2	1	1	2	1	0.5	0.857143	0.5	0.666667	0.75	25
248	0	1	2	1	1	1	0	1	0	1	2	1	1	1	1	2	2	1	2	1	1	2	2	1	2	2	1	1	1	0.75	0.5	0.571429	0	1	0.6	60
249	0	2	2	4	1	2	0	1	5000	2	1	2	1	2	2	1	2	1	2	1	2	1	2	1	2	2	1	1	1	0.5	0.25	0.571429	0	1	0.5	50
250	0	1	3	1	2	1	0	1	100000	1	1	1	2	2	2	2	1	1	1	1	1	1	2	2	2	2	1	1	2	0.75	0.25	0.714286	0	0.666667	0.55	45
251	0	1	1	1	4	1	1	2	0	1	2	1	1	1	2	1	1	1	2	1	2	1	1	1	1	2	1	1	1	0.75	0.75	0.714286	0.5	1	0.75	25
252	0	1	1	1	2	1	1	1	50000	1	1	1	1	1	1	1	1	1	1	2	2	2	1	1	1	2	2	1	1	1	1	0.571429	0.5	0.666667	0.75	25
253	0	1	1	1	4	1	0	1	50000	1	1	1	2	1	1	1	2	2	1	1	1	1	2	1	2	1	1	1	1	0.75	0.75	0.714286	0.5	1	0.75	25
255	0	1	2	3	4	1	0	2	0	1	1	1	1	1	2	1	1	1	2	1	1	1	1	1	1	1	2	2	1	1	0.75	0.857143	1	0.333333	0.8	20
256	0	1	3	1	4	1	0	4	40000	1	1	2	2	2	2	1	2	1	2	2	2	1	1	1	1	2	2	1	2	0.5	0.25	0.571429	0.5	0.333333	0.45	55
258	0	1	1	3	1	3	1	1	500000	2	1	2	2	1	2	1	1	1	2	2	1	1	1	1	2	2	1	1	1	0.25	0.75	0.714286	0	1	0.6	60
259	0	1	1	1	4	3	1	1	70000	1	1	2	2	2	2	1	2	1	2	2	2	1	2	1	2	2	1	1	2	0.5	0.25	0.428571	0	0.666667	0.4	40
260	0	1	1	1	4	1	1	1	100000	1	1	2	2	2	2	2	2	2	1	1	1	1	1	1	2	2	1	1	1	0.5	0	0.857143	0	1	0.55	45
261	0	1	1	1	2	1	1	2	50000	1	2	1	1	1	2	2	2	1	1	1	1	1	1	1	1	2	1	1	1	0.75	0.25	1	0.5	1	0.75	25
262	0	1	2	4	1	1	0	1	0	1	1	2	2	1	1	1	2	1	2	2	1	2	1	1	2	2	1	1	2	0.5	0.75	0.571429	0	0.666667	0.55	55
264	0	1	2	2	2	1	1	2	0	2	1	1	2	2	1	1	2	1	1	1	1	1	1	2	2	2	1	1	1	0.5	0.5	0.857143	0	1	0.65	35
265	0	2	1	1	4	2	0	2	0	2	1	1	2	2	1	1	1	1	1	1	1	1	1	1	1	1	1	1	1	0.5	0.75	1	1	1	0.85	15
266	0	1	1	2	1	1	0	2	200000	1	1	1	1	1	2	1	2	1	2	2	2	1	2	2	2	2	2	2	1	1	0.5	0.285714	0	0.333333	0.45	55
267	0	1	1	2	4	1	0	1	0	2	2	2	2	2	2	2	1	1	2	2	2	2	2	1	2	2	2	1	2	0	0.25	0.285714	0	0.333333	0.2	80
268	0	1	2	1	4	1	0	1	0	1	2	1	2	1	1	1	2	1	2	2	2	2	1	2	2	2	1	1	2	0.5	0.75	0.285714	0	0.666667	0.45	55
270	0	1	2	2	1	1	1	1	100000	1	1	1	1	2	2	1	1	2	2	1	1	1	1	1	1	2	1	1	1	1	0.5	0.714286	0.5	1	0.75	25
272	0	1	2	2	4	2	0	1	200000	1	2	2	1	1	1	1	2	2	2	1	2	1	1	2	1	2	2	1	2	0.5	0.75	0.428571	0.5	0.333333	0.5	50
273	0	1	2	1	2	1	1	1	0	2	1	1	2	1	1	1	1	2	2	1	2	1	1	1	2	2	1	1	1	0.5	1	0.571429	0	1	0.65	35
274	0	2	1	4	3	2	0	1	0	2	2	2	2	2	2	2	2	2	2	2	2	2	2	1	2	2	2	2	2	0	0	0.142857	0	0	0.05	5
275	0	2	1	1	1	2	0	1	0	2	1	1	1	1	1	1	2	1	1	1	1	1	1	1	2	1	1	1	1	0.75	0.75	1	0.5	1	0.85	15
277	0	1	1	1	2	3	0	2	300000	1	1	1	1	1	1	2	2	1	2	2	2	2	2	2	2	2	1	1	2	1	0.5	0.142857	0	0.666667	0.45	55
278	0	1	2	4	2	2	0	1	20000	2	1	1	1	1	1	2	1	1	2	2	2	2	1	1	1	2	2	2	1	0.75	0.75	0.428571	0.5	0.333333	0.55	55
279	0	1	2	1	4	1	1	1	0	1	2	2	1	1	2	1	2	2	2	2	1	2	2	2	1	2	1	1	1	0.5	0.5	0.142857	0.5	1	0.45	45
280	0	2	1	2	3	1	0	1	20000	1	2	2	1	1	1	1	2	2	2	1	2	1	1	2	1	2	2	1	2	0.5	0.75	0.428571	0.5	0.333333	0.5	50
281	0	1	1	2	4	1	1	1	30000	1	1	1	1	1	1	1	1	1	2	1	1	1	1	1	1	2	1	1	1	1	1	0.857143	0.5	1	0.9	10
282	0	1	1	1	2	1	0	1	0	2	1	1	1	2	2	2	2	2	1	1	2	1	1	1	2	2	2	1	2	0.75	0	0.714286	0	0.333333	0.45	55
283	0	1	3	1	4	1	1	1	0	2	2	2	2	2	2	1	2	1	2	1	1	2	2	1	2	2	2	1	1	0	0.25	0.571429	0	0.666667	0.35	65
285	0	1	1	2	4	1	0	2	0	1	1	2	1	2	2	1	2	1	1	2	1	1	1	1	1	2	2	1	1	0.75	0.25	0.857143	0.5	0.666667	0.65	35
286	0	1	1	1	1	2	0	2	0	1	2	1	1	2	2	2	2	2	2	2	2	2	1	2	2	2	1	2	2	0.75	0	0.142857	0	0.333333	0.25	75
287	0	2	1	2	2	2	0	1	60000	2	1	1	2	2	1	1	2	1	1	1	1	1	1	1	1	2	1	1	2	0.5	0.5	1	0.5	0.666667	0.7	30
288	0	1	3	1	3	1	1	1	2000	2	1	2	2	1	2	2	1	1	1	2	2	1	1	1	2	1	2	1	2	0.25	0.5	0.714286	0.5	0.333333	0.5	50
289	0	1	1	1	3	2	0	1	5000	2	1	1	1	1	2	2	2	2	2	1	2	1	2	1	2	2	1	1	2	0.75	0.25	0.428571	0	0.666667	0.45	55
292	0	1	3	1	2	1	0	1	2000	2	2	2	2	2	2	1	2	1	1	2	2	1	1	1	2	2	2	2	1	0	0.25	0.714286	0	0.333333	0.35	65
293	0	1	2	1	2	1	1	2	200000	2	2	2	1	2	2	1	2	2	1	2	1	1	2	2	2	2	1	1	1	0.25	0.25	0.428571	0	1	0.4	60
294	0	1	2	2	4	2	1	1	200000	2	2	2	1	2	1	2	2	1	2	1	1	1	1	2	2	2	1	1	1	0.25	0.25	0.714286	0	1	0.5	50
295	0	1	2	1	4	3	1	1	400000	2	2	2	2	2	2	2	2	1	2	2	1	1	1	1	2	2	1	1	2	0	0	0.714286	0	0.666667	0.35	65
296	0	1	1	3	3	1	1	1	200000	2	1	2	1	2	2	2	2	1	2	2	2	2	1	1	2	2	1	1	1	0.5	0	0.428571	0	1	0.4	60
297	0	1	2	1	3	3	1	1	9000	2	1	2	1	2	2	1	2	2	2	2	2	2	1	1	2	1	1	1	2	0.5	0.25	0.285714	0.5	0.666667	0.4	60
299	0	1	1	2	3	3	1	1	100000	2	2	2	1	2	2	1	1	1	2	2	2	1	2	1	2	2	1	1	2	0.25	0.5	0.428571	0	0.666667	0.4	60
300	0	2	1	1	2	2	1	1	0	1	1	1	1	1	1	1	2	1	2	2	2	2	1	2	2	2	2	1	2	1	0.75	0.285714	0	0.333333	0.5	50
301	0	2	1	2	2	1	0	1	0	1	1	1	1	1	1	1	1	1	1	1	1	1	2	2	2	1	1	1	1	1	1	0.714286	0.5	1	0.85	15
302	0	2	1	3	3	1	0	2	80000	1	1	2	1	2	1	1	1	2	1	1	2	1	1	2	2	2	1	1	2	0.75	0.75	0.571429	0	0.666667	0.6	40
303	0	1	2	2	4	1	0	1	0	1	1	1	2	1	1	1	1	1	1	2	1	1	2	1	2	2	1	1	2	0.75	1	0.714286	0	0.666667	0.7	30
305	0	2	3	1	4	1	1	1	0	2	1	1	2	1	1	1	1	1	2	1	2	1	2	2	1	1	1	2	2	0.5	1	0.428571	1	0.333333	0.6	40
306	0	2	1	2	4	2	0	1	0	1	1	2	1	2	1	2	2	1	2	1	1	1	1	1	2	2	1	1	1	0.75	0.25	0.857143	0	1	0.65	35
307	0	1	1	1	1	1	0	2	0	1	2	2	2	2	2	2	2	1	2	2	2	2	2	2	2	2	1	1	2	0.25	0	0.142857	0	0.666667	0.2	80
308	0	1	2	4	1	1	1	4	1000000	1	1	2	2	2	2	1	2	1	2	2	2	1	2	1	2	2	1	1	1	0.5	0.25	0.428571	0	1	0.45	55
309	0	2	1	2	3	1	1	1	200000	1	1	1	1	2	2	1	2	1	1	1	1	1	1	1	1	2	1	1	1	1	0.25	1	0.5	1	0.8	20
310	0	1	1	2	4	1	0	1	5000	2	2	2	2	2	2	1	1	1	2	1	1	1	1	1	2	2	1	1	1	0	0.5	0.857143	0	1	0.55	45
311	0	1	3	1	4	1	1	4	10000	2	2	2	2	1	2	2	2	2	2	1	2	1	1	2	2	2	2	1	2	0	0.25	0.428571	0	0.333333	0.25	75
312	0	1	1	1	1	1	0	1	0	1	2	2	2	2	2	2	2	1	2	2	2	2	1	2	2	2	1	1	1	0.25	0	0.285714	0	1	0.3	70
313	0	1	2	1	4	1	1	1	0	2	1	1	2	2	1	2	2	2	2	2	2	1	1	1	2	2	1	1	1	0.5	0.25	0.428571	0	1	0.45	55
314	0	1	2	2	4	1	1	2	0	2	1	2	2	2	2	1	2	1	2	2	2	2	1	1	2	2	2	1	1	0.25	0.25	0.428571	0	0.666667	0.35	65
315	0	1	2	4	4	2	1	1	20000	1	1	1	1	1	2	1	2	2	1	1	1	1	2	2	2	1	1	1	1	1	0.5	0.571429	0.5	1	0.7	30
317	0	1	1	2	2	1	0	1	10000	1	1	1	1	1	2	1	1	1	1	1	2	2	2	2	2	2	1	1	2	1	0.75	0.428571	0	0.666667	0.6	40
318	0	1	1	1	2	1	0	1	10000	1	1	1	1	1	1	2	1	1	2	2	2	2	2	1	1	1	1	2	2	1	0.75	0.285714	1	0.333333	0.6	40
319	0	1	3	4	4	1	1	1	5000	1	1	1	1	1	1	1	1	1	2	1	2	1	1	1	2	2	1	1	2	1	1	0.714286	0	0.666667	0.75	25
321	0	1	3	1	3	1	1	1	50000	2	2	1	1	2	2	2	2	2	2	2	2	2	2	1	2	2	2	2	2	0.5	0	0.142857	0	0	0.15	85
322	0	1	1	1	2	1	1	1	20000	1	1	1	2	2	2	2	2	2	2	1	2	2	1	2	2	2	2	1	2	0.75	0	0.285714	0	0.333333	0.3	70
323	0	1	1	1	4	1	1	1	200000	2	1	2	2	1	2	1	2	1	2	2	2	1	2	2	2	2	1	1	2	0.25	0.5	0.285714	0	0.666667	0.35	65
324	0	1	3	1	4	1	1	1	20000	2	2	2	1	2	2	1	2	1	2	1	2	1	2	2	2	2	1	1	1	0.25	0.25	0.428571	0	1	0.4	60
325	0	2	1	2	2	2	0	3	150000	2	2	2	1	2	2	2	2	2	2	2	2	2	2	2	2	2	1	1	2	0.25	0	0	0	0.666667	0.15	15
326	0	1	1	2	3	1	0	1	0	1	2	1	1	1	2	2	1	2	1	1	1	1	2	1	2	2	1	1	1	0.75	0.5	0.714286	0	1	0.65	35
328	0	1	2	1	4	1	0	1	0	2	2	2	2	2	2	2	2	2	2	2	2	2	2	2	2	2	2	2	2	0	0	0	0	0	0	100
329	0	1	1	1	2	1	0	1	50000	2	1	2	2	2	2	2	2	2	2	2	2	2	2	2	2	2	2	1	2	0.25	0	0	0	0.333333	0.1	90
330	0	1	1	3	4	1	1	1	20000	1	1	1	2	1	1	1	1	1	2	1	1	1	1	1	1	1	1	1	2	0.75	1	0.857143	1	0.666667	0.85	15
331	0	1	2	3	1	1	1	2	200000	2	2	2	2	2	2	2	2	2	2	2	2	2	2	2	2	2	2	1	1	0	0	0	0	0.666667	0.1	90
332	0	1	2	4	1	1	1	1	0	1	1	1	1	1	1	1	1	1	1	1	1	1	1	1	1	1	1	1	1	1	1	1	1	1	1	100
333	0	1	1	1	4	1	1	1	100000	1	1	2	2	1	1	1	1	1	2	1	2	1	1	1	2	1	1	2	2	0.5	1	0.714286	0.5	0.333333	0.65	35
334	0	1	1	1	1	1	1	1	0	1	1	1	2	1	1	2	1	1	1	2	1	1	1	2	2	1	1	1	1	0.75	0.75	0.714286	0.5	1	0.75	25
335	0	1	2	1	2	2	1	2	50000	1	1	2	1	1	1	1	2	1	1	2	1	1	2	2	2	2	2	2	1	0.75	0.75	0.571429	0	0.333333	0.55	55
336	0	2	1	2	2	2	1	1	100000	2	2	2	2	1	2	2	2	1	2	2	2	2	2	2	2	2	1	2	2	0	0.25	0.142857	0	0.333333	0.15	85
337	0	1	1	1	3	2	1	1	15000	2	2	2	1	1	1	1	2	1	2	1	2	1	1	1	2	2	1	1	1	0.25	0.75	0.714286	0	1	0.6	40
338	0	2	2	4	4	1	1	1	50000	1	1	2	1	2	2	1	2	1	1	2	2	1	1	1	1	1	1	1	1	0.75	0.25	0.714286	1	1	0.7	30
339	0	1	1	1	2	1	1	2	10000	1	1	2	2	2	1	1	2	2	2	2	2	2	2	2	2	2	2	1	1	0.5	0.5	0	0	0.666667	0.3	70
340	0	1	1	1	1	1	0	1	0	1	1	1	1	1	1	1	1	1	1	1	1	1	1	1	2	1	1	2	1	1	1	1	0.5	0.666667	0.9	10
341	0	2	1	2	2	1	1	1	0	1	2	2	2	1	2	1	1	1	1	1	1	1	1	1	1	1	1	1	1	0.25	0.75	1	1	1	0.8	80
342	0	1	1	1	2	3	1	1	0	1	1	1	1	2	1	1	1	1	1	1	2	2	1	1	2	1	1	1	1	1	0.75	0.714286	0.5	1	0.8	20
343	0	1	2	2	4	1	1	1	50000	2	1	2	2	2	2	2	2	1	2	2	1	1	1	1	2	2	1	1	1	0.25	0	0.714286	0	1	0.45	55
344	0	1	1	4	1	3	0	1	0	2	1	2	2	1	1	2	1	1	1	1	1	1	1	1	1	1	1	1	1	0.25	0.75	1	1	1	0.8	80
345	0	1	2	4	2	1	1	4	50000	1	1	1	2	1	1	1	1	1	1	1	1	2	1	1	1	1	1	1	1	0.75	1	0.857143	1	1	0.9	10
346	0	2	1	2	3	2	1	1	40000	1	1	1	1	1	1	1	2	1	1	2	1	1	1	2	1	1	1	1	1	1	0.75	0.714286	1	1	0.85	15
347	0	1	2	2	4	1	0	4	3000	1	1	1	1	1	2	1	2	2	1	1	2	2	1	1	2	2	1	2	2	1	0.5	0.571429	0	0.333333	0.55	45
348	0	1	1	2	2	1	1	1	5000	2	2	2	1	2	2	2	1	1	1	1	1	2	2	2	2	1	2	1	1	0.25	0.25	0.571429	0.5	0.666667	0.45	55
349	0	1	1	3	4	1	0	2	250000	1	2	1	1	1	2	2	2	2	2	2	2	1	1	2	2	2	2	1	2	0.75	0.25	0.285714	0	0.333333	0.35	35
350	0	1	2	1	4	1	1	1	200000	1	1	1	2	1	2	1	2	1	2	2	2	1	1	1	1	2	1	1	1	0.75	0.5	0.571429	0.5	1	0.65	35
351	0	1	2	3	2	1	0	1	300000	2	2	2	2	2	2	2	2	2	2	2	2	2	2	2	2	2	2	1	2	0	0	0	0	0.333333	0.05	95
352	0	2	1	1	1	2	0	2	0	2	2	2	2	2	2	2	2	2	2	2	2	2	2	2	2	2	2	2	2	0	0	0	0	0	0	100
353	0	2	1	1	4	1	0	1	0	1	1	1	1	2	1	2	1	2	2	2	1	1	2	2	1	2	1	1	2	1	0.5	0.285714	0.5	0.666667	0.55	45
354	0	1	3	1	2	1	0	1	60000	1	2	1	2	2	2	1	2	1	1	1	1	1	1	1	1	2	1	1	1	0.5	0.25	1	0.5	1	0.7	30
355	0	1	3	1	3	1	0	2	80000	2	1	2	2	2	2	1	2	2	1	2	2	1	1	1	2	2	1	1	2	0.25	0.25	0.571429	0	0.666667	0.4	60
356	0	1	2	1	3	1	1	1	0	2	2	1	2	1	2	1	2	1	2	1	2	2	1	2	1	1	1	2	2	0.25	0.5	0.428571	1	0.333333	0.45	55
357	0	2	3	1	4	2	0	2	0	2	1	2	2	1	2	2	2	2	2	2	2	2	2	2	2	2	2	2	2	0.25	0.25	0	0	0	0.1	90
358	0	1	1	1	2	1	0	2	100000	1	1	2	1	1	2	1	2	2	2	2	2	1	1	2	2	2	1	1	1	0.75	0.5	0.285714	0	1	0.5	50
359	0	2	1	3	3	1	0	2	0	1	1	1	1	1	2	1	1	1	2	1	1	2	2	2	1	1	2	2	1	1	0.75	0.428571	1	0.333333	0.65	35
360	0	1	1	1	1	1	0	1	0	2	2	2	2	2	2	2	2	1	2	2	2	2	2	1	2	2	2	1	2	0	0	0.285714	0	0.333333	0.15	85
361	0	2	1	1	1	2	0	1	80000	1	2	2	2	2	2	1	2	2	2	2	2	2	1	2	2	2	1	1	2	0.25	0.25	0.142857	0	0.666667	0.25	75
362	0	1	1	4	4	1	0	1	0	1	2	2	2	2	2	2	2	2	2	2	2	2	2	2	2	2	1	1	2	0.25	0	0	0	0.666667	0.15	85
363	0	1	3	1	4	1	0	1	100000	2	2	2	2	2	2	2	2	2	2	2	1	2	2	2	2	2	2	1	2	0	0	0.142857	0	0.333333	0.1	90
364	0	1	3	1	1	1	1	1	0	1	2	2	1	2	1	1	2	1	1	2	1	1	2	1	2	2	1	1	2	0.5	0.5	0.714286	0	0.666667	0.55	45
365	0	1	1	1	4	2	1	1	0	2	2	2	1	2	2	2	2	2	2	2	2	1	2	1	2	2	2	1	2	0.25	0	0.285714	0	0.333333	0.2	80
366	0	1	1	1	3	1	1	1	0	2	2	2	2	2	2	2	2	2	2	2	2	2	2	2	2	2	2	2	2	0	0	0	0	0	0	100
367	0	2	1	1	4	1	1	1	30000	2	1	1	2	2	2	1	1	2	2	2	2	2	2	2	1	2	2	2	1	0.5	0.5	0	0.5	0.333333	0.3	70
368	0	2	1	1	4	2	0	3	0	2	2	2	2	2	2	2	1	2	1	1	2	1	1	1	2	2	1	1	2	0	0.25	0.714286	0	0.666667	0.4	60
369	0	1	1	1	2	1	0	1	0	1	1	2	1	2	1	1	2	2	1	1	2	2	1	1	2	2	1	1	2	0.75	0.5	0.571429	0	0.666667	0.55	45
370	0	1	3	1	1	1	0	2	0	1	2	2	2	2	2	2	2	2	2	2	2	1	1	1	2	2	1	1	2	0.25	0	0.428571	0	0.666667	0.3	70
371	0	1	3	1	3	1	0	2	0	2	2	2	2	2	2	2	2	2	2	2	2	2	2	2	2	2	2	2	2	0	0	0	0	0	0	100
372	0	1	1	3	2	1	0	2	100000	1	1	1	2	2	2	1	1	1	2	2	1	1	1	1	2	1	2	2	2	0.75	0.5	0.714286	0.5	0	0.55	45
373	0	1	1	1	1	1	0	1	0	1	2	2	2	1	1	1	2	2	2	1	2	2	2	1	2	2	1	1	2	0.25	0.75	0.285714	0	0.666667	0.4	60
374	0	2	1	1	4	2	0	2	0	1	2	1	2	2	2	2	2	1	2	1	2	2	2	2	2	2	2	2	2	0.5	0	0.285714	0	0	0.2	80
375	0	1	1	1	4	2	1	2	70000	2	2	1	2	1	1	2	2	2	1	2	2	2	1	1	2	2	2	2	2	0.25	0.5	0.428571	0	0	0.3	70
376	0	2	1	1	2	1	0	1	0	1	1	1	1	2	1	2	2	1	2	1	1	1	1	1	1	2	1	1	2	1	0.25	0.857143	0.5	0.666667	0.7	30
377	0	1	1	3	1	1	1	1	0	2	1	2	2	2	2	2	2	2	2	1	2	2	2	1	2	2	2	2	2	0.25	0	0.285714	0	0	0.15	85
378	0	2	3	1	4	1	0	2	0	1	2	2	1	2	2	1	2	2	2	2	2	2	1	1	2	2	1	1	2	0.5	0.25	0.285714	0	0.666667	0.35	65
379	0	2	1	2	4	2	0	2	0	2	2	2	2	2	2	2	2	2	2	2	2	2	2	2	2	2	2	2	2	0	0	0	0	0	0	100
380	0	1	1	4	4	2	0	1	0	2	2	2	2	1	2	1	2	1	2	2	2	2	2	1	2	2	1	1	2	0	0.5	0.285714	0	0.666667	0.3	70
381	0	1	3	1	4	1	1	1	50000	2	2	2	2	2	2	2	2	2	2	2	2	2	2	2	2	2	2	2	2	0	0	0	0	0	0	100
382	0	1	1	1	1	1	0	2	0	1	2	2	2	1	2	1	2	2	2	2	2	2	2	1	2	2	1	2	1	0.25	0.5	0.142857	0	0.666667	0.3	70
383	0	1	3	2	4	1	0	1	0	2	2	2	2	2	2	2	2	2	2	2	2	2	2	2	2	2	2	2	2	0	0	0	0	0	0	100
384	0	1	1	1	2	1	0	2	150000	2	2	2	2	2	2	2	2	2	2	2	2	2	2	2	2	2	2	2	2	0	0	0	0	0	0	100
385	0	1	3	1	1	1	0	2	15000	2	2	2	2	2	2	2	2	2	2	2	2	2	2	2	2	2	2	2	2	0	0	0	0	0	0	100
386	0	1	1	1	2	1	0	1	0	1	2	1	2	2	2	1	2	2	2	1	2	1	1	2	2	2	1	1	2	0.5	0.25	0.428571	0	0.666667	0.4	60
387	0	1	1	1	1	1	0	3	28000	1	1	1	2	2	2	2	1	2	2	2	2	1	1	2	2	1	1	1	1	0.75	0.25	0.285714	0.5	1	0.5	50
388	0	1	1	1	1	1	0	1	60000	1	1	1	1	1	2	2	1	1	1	2	1	1	1	2	2	2	1	2	2	1	0.5	0.714286	0	0.333333	0.6	40
389	0	2	1	1	3	1	0	1	0	2	2	2	1	1	2	2	2	2	1	2	1	1	2	1	1	2	1	2	1	0.25	0.25	0.571429	0.5	0.666667	0.45	55
390	0	1	1	1	2	2	0	2	0	2	2	2	2	2	2	2	2	2	2	2	2	2	2	2	2	2	2	2	2	0	0	0	0	0	0	100
391	0	1	3	1	2	1	0	1	0	1	2	2	2	1	2	2	2	2	1	2	2	2	2	2	2	2	2	2	2	0.25	0.25	0.142857	0	0	0.15	85
392	0	1	1	3	3	1	0	2	200000	1	2	1	2	1	2	1	2	1	1	2	2	2	2	1	2	2	2	1	2	0.5	0.5	0.428571	0	0.333333	0.4	60
393	0	1	1	1	4	2	0	2	50000	1	2	2	2	2	2	1	2	1	2	1	2	1	2	1	2	2	2	1	2	0.25	0.25	0.571429	0	0.333333	0.35	65
394	0	1	1	1	1	1	1	1	0	2	1	2	2	1	2	1	2	2	1	1	1	1	1	1	1	2	1	1	2	0.25	0.5	0.857143	0.5	0.666667	0.6	40
395	0	2	3	3	2	2	1	1	0	1	2	1	2	2	2	1	2	2	2	1	2	1	2	1	1	2	1	1	2	0.5	0.25	0.428571	0.5	0.666667	0.45	55
396	0	2	1	1	3	2	0	2	0	2	1	1	2	2	2	1	1	1	2	2	1	1	1	1	1	2	2	1	2	0.5	0.5	0.714286	0.5	0.333333	0.55	45
397	0	1	1	1	4	1	0	2	300000	1	2	1	2	1	2	1	2	1	1	2	2	1	2	1	2	2	1	1	2	0.5	0.5	0.571429	0	0.666667	0.5	50
398	0	1	1	1	4	1	1	2	50000	2	1	1	1	2	1	2	2	2	2	2	2	2	2	2	2	2	1	1	2	0.75	0.25	0	0	0.666667	0.3	70
399	0	1	1	1	3	2	0	2	300000	1	1	2	1	1	2	1	1	1	2	1	2	1	2	1	1	2	1	1	1	0.75	0.75	0.571429	0.5	1	0.7	30
400	0	1	1	1	2	1	0	1	50000	2	1	2	1	1	2	1	1	1	1	2	1	2	1	2	2	2	2	1	2	0.5	0.75	0.571429	0	0.333333	0.5	50
401	0	2	1	2	2	1	0	2	0	2	2	2	2	2	2	2	2	2	2	2	2	2	2	2	2	2	2	2	2	0	0	0	0	0	0	100
402	0	2	1	1	4	1	0	1	0	1	2	2	2	2	2	2	2	1	2	2	2	2	2	1	2	2	1	2	1	0.25	0	0.285714	0	0.666667	0.25	75
403	0	2	3	1	4	2	0	1	0	1	2	2	2	2	2	1	2	2	2	2	2	1	1	1	2	2	1	1	2	0.25	0.25	0.428571	0	0.666667	0.35	65
404	0	1	1	1	2	1	0	2	0	2	2	1	1	2	2	1	1	1	2	1	1	2	1	1	2	2	1	1	1	0.5	0.5	0.714286	0	1	0.6	40
405	0	1	1	1	4	1	0	1	0	2	1	1	1	2	2	2	2	2	1	2	2	1	2	1	2	2	1	1	2	0.75	0	0.428571	0	0.666667	0.4	60
406	0	1	1	1	4	1	0	2	100000	2	2	1	2	2	1	2	2	1	2	2	2	2	2	2	2	2	2	2	2	0.25	0.25	0.142857	0	0	0.15	85
407	0	1	1	1	2	2	0	2	70000	2	2	2	2	2	2	2	2	2	2	2	2	2	2	2	2	2	2	2	2	0	0	0	0	0	0	100
408	0	2	3	1	2	2	1	2	0	1	1	1	1	1	2	1	1	1	2	1	1	1	2	2	2	2	1	1	1	1	0.75	0.571429	0	1	0.7	30
409	0	1	3	4	3	2	0	2	0	2	1	2	2	1	1	2	2	2	2	2	2	2	2	2	2	2	2	1	2	0.25	0.5	0	0	0.333333	0.2	80
410	0	1	1	3	4	2	0	1	0	2	2	1	1	1	2	1	2	1	1	1	2	1	1	1	1	2	1	1	1	0.5	0.5	0.857143	0.5	1	0.7	30
411	0	1	1	3	2	1	0	2	0	1	1	2	1	2	2	2	1	1	2	2	2	2	1	1	2	2	1	1	2	0.75	0.25	0.428571	0	0.666667	0.45	55
412	0	1	1	1	1	2	1	2	100000	1	2	1	1	1	2	1	2	1	1	1	2	1	1	1	1	2	1	1	1	0.75	0.5	0.857143	0.5	1	0.75	25
413	0	1	1	1	4	1	1	2	300000	2	1	2	2	1	2	2	2	1	1	2	2	2	2	2	1	2	1	1	1	0.25	0.25	0.285714	0.5	1	0.4	60
414	0	1	1	1	3	1	0	1	0	1	1	2	2	2	2	2	2	2	2	1	1	1	2	2	2	2	2	1	2	0.5	0	0.428571	0	0.333333	0.3	70
415	0	1	1	4	1	1	0	2	150000	2	2	1	2	2	1	2	2	2	2	2	2	1	1	1	2	2	1	1	2	0.25	0.25	0.428571	0	0.666667	0.35	65
416	0	1	1	2	1	1	0	2	200000	2	1	1	2	1	2	2	1	2	1	1	2	2	2	2	2	2	1	2	2	0.5	0.5	0.285714	0	0.333333	0.35	65
417	0	1	1	1	2	1	1	2	0	1	2	2	1	2	2	2	2	1	2	1	2	2	2	2	2	2	2	1	2	0.5	0	0.285714	0	0.333333	0.25	75
418	0	1	1	1	1	1	0	2	0	1	1	1	1	1	1	1	2	1	2	1	1	1	1	1	1	1	1	1	2	1	0.75	0.857143	1	0.666667	0.85	15
419	0	1	1	1	1	2	0	1	50000	1	1	1	2	1	2	1	2	1	1	1	2	1	1	1	1	2	1	1	2	0.75	0.5	0.857143	0.5	0.666667	0.7	30
420	0	1	3	2	1	1	0	1	0	1	2	2	2	2	2	2	2	2	2	1	2	2	2	2	2	2	1	1	2	0.25	0	0.142857	0	0.666667	0.2	80
421	0	1	1	1	4	1	1	2	0	1	1	2	1	2	2	2	2	2	2	1	2	1	2	1	2	2	1	1	1	0.75	0	0.428571	0	1	0.45	55
422	0	1	1	1	4	1	1	1	50000	2	2	2	2	2	2	2	2	1	2	2	2	2	2	2	2	2	2	2	2	0	0	0.142857	0	0	0.05	95
423	0	1	1	1	2	1	1	1	0	2	2	2	2	2	2	1	1	1	1	2	2	2	1	1	2	1	2	2	2	0	0.5	0.571429	0.5	0	0.35	65
424	0	2	1	1	1	1	0	1	0	1	1	1	2	2	1	1	1	1	1	2	1	1	2	1	2	2	1	1	2	0.75	0.75	0.714286	0	0.666667	0.65	35
425	0	2	1	3	4	1	0	1	0	1	1	1	2	1	1	1	2	1	2	2	2	2	1	2	2	1	1	1	1	0.75	0.75	0.285714	0.5	1	0.6	40
426	0	1	1	1	4	1	0	1	25000	1	1	1	1	2	1	1	2	2	2	1	2	1	2	1	2	2	1	1	2	1	0.5	0.428571	0	0.666667	0.55	45
427	0	1	1	1	3	1	1	2	50000	2	2	2	2	1	2	2	2	1	1	2	2	2	2	1	2	2	2	1	2	0	0.25	0.428571	0	0.333333	0.25	75
428	0	1	1	1	4	2	0	2	60000	2	2	1	2	1	2	2	1	2	1	1	1	2	1	1	1	1	1	1	1	0.25	0.5	0.714286	1	1	0.65	35
429	0	2	3	3	2	2	0	1	0	2	1	1	1	1	2	1	1	2	2	1	2	1	1	1	1	2	2	1	2	0.75	0.75	0.571429	0.5	0.333333	0.6	40
430	0	1	3	1	1	1	0	1	0	1	1	1	1	1	1	1	2	1	1	1	1	1	2	2	2	1	1	1	2	1	0.75	0.714286	0.5	0.666667	0.75	25
431	0	1	1	1	1	1	0	1	100000	1	2	2	2	2	2	2	2	1	1	2	2	2	2	2	2	2	2	2	2	0.25	0	0.285714	0	0	0.15	85
432	0	1	1	1	1	1	0	2	0	1	2	2	1	2	2	2	2	1	1	2	2	1	1	2	2	2	1	1	2	0.5	0	0.571429	0	0.666667	0.4	60
433	0	1	1	1	4	2	0	1	0	1	1	1	2	2	2	2	1	1	1	2	2	2	1	2	2	2	1	1	2	0.75	0.25	0.428571	0	0.666667	0.45	55
434	0	1	3	4	2	1	0	1	0	1	1	2	1	2	2	1	2	1	1	1	1	1	1	1	1	2	2	2	2	0.75	0.25	1	0.5	0	0.6	40
435	0	1	1	1	1	1	1	2	20000	2	1	1	1	2	2	1	1	1	2	1	2	1	1	1	2	2	2	1	2	0.75	0.5	0.714286	0	0.333333	0.55	45
436	0	1	1	3	1	1	0	2	0	2	1	2	1	1	2	1	2	2	1	2	2	2	2	2	2	2	1	1	2	0.5	0.5	0.142857	0	0.666667	0.35	65
437	0	2	1	1	1	2	0	1	0	2	1	1	1	2	2	1	1	1	1	1	1	1	1	1	1	1	1	1	1	0.75	0.5	1	1	1	0.85	15
438	0	1	2	4	4	1	1	1	0	1	2	2	2	2	2	2	2	2	2	2	2	2	2	2	1	2	2	2	2	0.25	0	0	0.5	0	0.1	90
439	0	2	3	1	4	1	0	1	20000	1	1	1	1	1	1	1	1	1	2	1	1	1	1	1	1	1	1	1	2	1	1	0.857143	1	0.666667	0.9	10
440	0	1	1	1	2	1	0	4	200000	2	1	1	2	1	1	2	2	2	2	1	2	1	1	1	2	2	1	1	2	0.5	0.5	0.571429	0	0.666667	0.5	50
441	0	1	1	1	1	1	0	2	0	1	1	1	2	1	1	2	1	1	1	2	2	1	1	1	1	1	2	2	2	0.75	0.75	0.714286	1	0	0.65	35
442	0	1	1	1	3	1	0	2	0	2	1	1	1	1	1	1	1	1	2	2	1	1	2	1	1	1	1	1	1	0.75	1	0.571429	1	1	0.8	20
443	0	2	1	4	4	2	0	1	10000	1	1	1	2	1	1	2	2	2	1	1	1	2	1	1	1	1	1	2	2	0.75	0.5	0.714286	1	0.333333	0.65	35
444	0	1	2	1	4	1	0	2	40000	2	2	2	2	2	2	2	2	2	1	2	2	2	2	2	2	2	1	1	2	0	0	0.142857	0	0.666667	0.15	85
445	0	1	1	1	2	1	0	2	150000	2	1	2	2	2	2	1	2	2	2	2	2	2	2	1	2	2	2	2	2	0.25	0.25	0.142857	0	0	0.15	85
446	0	2	1	1	1	2	0	2	0	2	1	2	1	2	1	2	1	2	2	1	1	1	1	1	2	2	1	1	2	0.5	0.5	0.714286	0	0.666667	0.55	45
447	0	1	1	1	1	1	0	3	300000	2	2	2	1	2	2	2	2	2	1	2	2	2	2	1	2	1	2	1	2	0.25	0	0.285714	0.5	0.333333	0.25	75
448	0	1	1	1	4	1	0	2	80000	2	1	2	2	2	2	2	2	2	1	2	2	2	2	1	2	2	2	1	2	0.25	0	0.285714	0	0.333333	0.2	80
449	0	1	2	3	2	1	0	2	15000	2	1	1	1	2	2	1	1	1	2	1	2	2	1	1	2	2	2	2	2	0.75	0.5	0.571429	0	0	0.45	55
450	0	1	1	1	3	1	0	1	55000	2	1	1	1	1	1	1	1	2	2	1	2	1	1	1	1	1	1	1	2	0.75	1	0.571429	1	0.666667	0.75	25
451	0	2	1	2	1	1	0	2	0	2	1	1	2	2	2	1	1	1	1	1	1	1	1	1	2	2	2	1	1	0.5	0.5	1	0	0.666667	0.65	35
452	0	1	2	2	4	1	0	2	50000	2	2	2	2	2	2	2	2	2	2	2	2	2	2	2	2	2	2	1	2	0	0	0	0	0.333333	0.05	95
453	0	1	1	1	2	1	0	2	0	2	1	2	1	2	2	2	2	2	2	2	2	2	2	2	2	2	2	2	2	0.5	0	0	0	0	0.1	90
454	0	1	2	2	4	1	0	2	0	1	2	2	1	2	2	1	2	1	2	2	2	2	2	1	2	2	2	1	2	0.5	0.25	0.285714	0	0.333333	0.3	70
455	0	1	2	1	2	1	0	1	170000	1	1	2	2	1	2	2	2	2	2	2	2	1	2	1	2	2	2	1	2	0.5	0.25	0.285714	0	0.333333	0.3	70
456	0	1	1	1	3	1	1	1	0	1	1	1	1	1	2	1	1	1	1	1	2	1	1	1	1	2	1	1	1	1	0.75	0.857143	0.5	1	0.85	15
457	0	1	1	1	4	1	1	2	50000	2	1	1	2	1	2	1	1	1	1	1	1	1	1	2	2	2	1	1	1	0.5	0.75	0.857143	0	1	0.7	30
458	0	1	3	1	4	1	1	1	100000	1	1	1	1	2	1	1	2	1	2	1	1	1	1	1	1	2	2	1	2	1	0.5	0.857143	0.5	0.333333	0.7	30
459	0	1	1	1	4	1	1	2	80000	2	1	2	2	1	2	1	1	1	1	1	1	1	1	1	2	2	1	1	2	0.25	0.75	1	0	0.666667	0.65	35
460	0	2	1	1	1	1	0	1	0	2	2	1	2	1	2	2	1	2	1	1	1	1	1	1	2	2	1	2	1	0.25	0.5	0.857143	0	0.666667	0.55	45
461	0	1	1	1	4	1	0	1	0	1	2	2	2	2	2	2	2	2	2	2	2	2	2	2	2	2	2	2	2	0.25	0	0	0	0	0.05	95
462	0	1	3	1	4	1	1	1	300000	2	2	2	2	2	2	2	2	2	2	2	2	2	2	2	2	2	2	2	2	0	0	0	0	0	0	100
463	0	1	1	1	4	2	1	3	200000	2	1	2	2	2	1	2	2	2	2	1	2	1	1	1	2	2	2	2	2	0.25	0.25	0.571429	0	0	0.3	70
464	0	1	2	1	3	1	1	1	100000	1	2	2	1	2	2	2	2	1	2	2	2	2	2	2	2	2	1	1	2	0.5	0	0.142857	0	0.666667	0.25	75
465	0	1	1	1	1	1	0	2	160000	2	1	2	2	2	2	2	2	2	2	2	2	2	2	1	2	2	1	1	2	0.25	0	0.142857	0	0.666667	0.2	80
466	0	1	1	1	3	1	1	1	0	2	1	2	2	2	2	1	2	2	2	1	2	1	2	1	2	2	1	1	2	0.25	0.25	0.428571	0	0.666667	0.35	65
467	0	1	2	2	4	1	0	2	200000	2	2	2	2	2	2	2	2	2	2	2	2	1	2	2	2	2	2	1	2	0	0	0.142857	0	0.333333	0.1	90
468	0	2	1	1	1	2	0	1	0	2	1	2	2	1	2	1	2	2	1	1	2	1	2	2	2	2	2	2	2	0.25	0.5	0.428571	0	0	0.3	70
469	0	2	1	1	1	1	0	1	0	2	2	2	1	2	2	1	2	1	2	2	2	2	1	2	1	1	2	2	2	0.25	0.25	0.285714	1	0	0.3	70
470	0	1	1	1	3	1	1	1	80000	1	1	2	1	1	1	1	1	1	2	1	1	1	1	1	2	2	1	1	2	0.75	1	0.857143	0	0.666667	0.75	25
471	0	1	1	1	1	1	0	1	50000	1	1	2	2	2	2	2	1	1	2	2	2	1	1	1	2	2	2	1	1	0.5	0.25	0.571429	0	0.666667	0.45	55
472	0	1	3	1	1	1	0	2	100000	1	1	2	2	1	1	1	2	1	2	1	1	1	1	1	2	2	2	2	2	0.5	0.75	0.857143	0	0	0.55	45
473	0	1	1	1	3	1	0	1	0	1	2	2	1	2	2	2	2	2	2	1	2	2	2	1	2	2	2	1	2	0.5	0	0.285714	0	0.333333	0.25	75
474	0	1	1	3	2	1	1	2	25000	1	1	2	1	2	2	1	2	2	2	1	1	1	1	1	1	2	1	1	1	0.75	0.25	0.714286	0.5	1	0.65	35
475	0	1	1	1	3	1	0	1	0	1	1	1	2	1	2	1	2	1	2	1	1	1	1	1	2	2	2	2	1	0.75	0.5	0.857143	0	0.333333	0.6	40
476	0	1	1	1	1	2	1	1	0	2	1	2	1	2	2	1	2	1	1	2	2	1	1	1	2	2	2	2	1	0.5	0.25	0.714286	0	0.333333	0.45	55
477	0	1	1	1	4	2	0	2	0	2	2	2	2	2	2	2	2	2	2	2	2	2	2	2	2	2	2	2	2	0	0	0	0	0	0	100
478	0	1	1	1	1	1	0	2	0	2	1	1	2	2	2	2	2	2	2	1	2	1	2	1	2	2	2	1	2	0.5	0	0.428571	0	0.333333	0.3	70
479	0	1	1	2	1	1	0	2	0	2	2	1	1	2	2	2	2	2	2	2	2	2	2	2	2	2	2	2	2	0.5	0	0	0	0	0.1	90
480	0	1	1	1	4	1	0	1	0	2	2	2	2	2	2	2	2	2	2	2	2	2	2	2	2	2	2	2	2	0	0	0	0	0	0	100
481	0	1	1	1	3	1	1	2	0	1	1	1	1	2	2	1	2	1	2	1	1	1	1	1	2	2	2	1	1	1	0.25	0.857143	0	0.666667	0.65	35
482	0	1	1	1	1	1	0	1	50000	1	1	2	1	2	1	1	2	2	2	2	2	1	2	1	2	2	1	1	2	0.75	0.5	0.285714	0	0.666667	0.45	55
483	0	2	1	2	4	1	0	1	0	2	1	1	1	1	1	1	1	1	1	1	1	1	1	1	1	1	1	1	1	0.75	1	1	1	1	0.95	5
484	0	1	1	1	3	2	0	2	200000	2	1	2	2	2	2	1	2	2	1	2	2	2	2	2	2	2	2	2	2	0.25	0.25	0.142857	0	0	0.15	85
485	0	1	1	1	4	2	0	1	0	2	1	2	1	2	1	1	2	2	2	2	2	2	2	1	2	2	1	2	2	0.5	0.5	0.142857	0	0.333333	0.3	70
486	0	1	2	2	4	1	0	2	0	2	1	1	2	2	1	1	1	1	2	1	2	1	1	1	1	2	1	1	1	0.5	0.75	0.714286	0.5	1	0.7	30
487	0	2	1	1	4	2	0	2	0	2	1	2	2	2	1	1	1	1	2	2	1	1	1	1	1	2	1	1	1	0.25	0.75	0.714286	0.5	1	0.65	35
488	0	1	1	1	2	1	1	1	0	1	2	2	2	1	2	2	2	1	2	2	2	2	2	2	2	2	2	2	2	0.25	0.25	0.142857	0	0	0.15	85
489	0	1	3	3	3	1	0	1	0	2	1	1	1	1	1	2	1	1	1	2	1	2	2	2	1	1	1	2	1	0.75	0.75	0.428571	1	0.666667	0.65	35
490	0	1	1	1	3	1	0	1	0	1	2	1	2	2	1	2	2	2	2	1	2	1	2	2	2	2	1	1	2	0.5	0.25	0.285714	0	0.666667	0.35	65
491	0	1	1	3	2	2	0	1	0	2	1	2	2	2	2	2	2	2	2	2	2	2	2	1	2	2	2	2	2	0.25	0	0.142857	0	0	0.1	90
492	0	1	1	1	3	1	0	2	0	2	2	2	2	2	2	1	1	2	1	2	2	2	2	2	2	2	2	1	1	0	0.5	0.142857	0	0.666667	0.25	75
493	0	2	1	1	1	2	0	3	0	2	2	2	2	2	1	1	2	1	2	2	2	1	1	1	2	2	2	1	2	0	0.5	0.571429	0	0.333333	0.35	65
494	0	2	1	1	4	1	0	1	0	1	1	2	2	2	2	2	2	1	2	2	2	2	2	2	2	2	2	2	2	0.5	0	0.142857	0	0	0.15	85
495	0	1	1	2	1	1	0	1	0	2	2	2	2	2	2	2	2	2	2	1	1	1	1	1	2	2	1	1	2	0	0	0.714286	0	0.666667	0.35	65
496	0	1	1	1	2	1	1	1	0	2	1	2	2	2	2	2	2	2	2	2	1	1	1	1	1	2	1	1	2	0.25	0	0.571429	0.5	0.666667	0.4	60
497	0	2	1	1	2	1	0	4	0	2	2	2	1	2	1	1	2	2	1	2	1	1	2	1	2	1	2	1	2	0.25	0.5	0.571429	0.5	0.333333	0.45	55
498	0	1	1	1	3	1	1	1	150000	1	1	2	1	1	1	1	1	2	2	2	2	2	2	1	2	2	1	1	2	0.75	1	0.142857	0	0.666667	0.5	50
499	0	1	1	2	1	1	1	2	30000	1	1	1	1	1	1	1	1	1	1	1	2	2	2	2	2	2	2	2	2	1	1	0.428571	0	0	0.55	45
500	0	1	1	1	2	2	0	1	170000	1	2	2	1	1	2	1	1	1	2	1	1	1	1	1	2	2	2	1	2	0.5	0.75	0.857143	0	0.333333	0.6	40
501	0	2	1	1	2	2	0	1	0	1	2	1	2	1	2	1	2	1	1	1	1	1	2	2	1	2	2	1	2	0.5	0.5	0.714286	0.5	0.333333	0.55	45
502	0	1	1	3	2	1	0	2	0	2	2	1	2	2	2	2	1	1	2	1	1	2	1	1	1	2	2	1	2	0.25	0.25	0.714286	0.5	0.333333	0.45	55
503	0	1	1	1	4	1	1	1	0	1	1	1	1	2	2	1	1	1	1	1	1	1	2	1	2	2	1	1	1	1	0.5	0.857143	0	1	0.75	25
504	0	1	1	1	4	1	1	1	20000	2	2	2	2	1	1	1	1	1	2	2	2	2	2	1	2	2	1	1	2	0	1	0.285714	0	0.666667	0.4	60
505	0	2	3	1	1	1	0	1	0	2	1	2	2	1	1	1	2	1	2	1	2	1	2	1	2	2	1	1	2	0.25	0.75	0.571429	0	0.666667	0.5	50
506	0	2	1	2	2	1	0	2	0	2	2	1	1	1	1	2	2	1	2	2	2	1	1	1	2	1	2	1	1	0.5	0.5	0.571429	0.5	0.666667	0.55	45
507	0	1	1	1	2	1	0	3	50000	2	2	2	2	2	2	1	2	1	2	2	2	2	2	1	2	2	2	1	2	0	0.25	0.285714	0	0.333333	0.2	80
508	0	1	1	1	4	1	1	2	0	2	1	2	2	2	2	2	2	2	2	1	2	1	2	1	2	2	1	1	2	0.25	0	0.428571	0	0.666667	0.3	70
509	0	1	1	1	1	1	0	3	100000	2	2	1	2	1	2	1	2	1	2	2	2	2	2	1	2	1	1	1	2	0.25	0.5	0.285714	0.5	0.666667	0.4	60
510	0	2	1	1	4	1	0	1	70000	1	2	1	2	2	1	1	1	2	2	1	1	1	1	2	2	2	1	1	1	0.5	0.75	0.571429	0	1	0.6	40
511	0	2	1	3	1	2	0	2	0	2	1	1	1	2	1	2	2	2	2	2	2	2	2	2	2	1	1	2	2	0.75	0.25	0	0.5	0.333333	0.3	70
512	0	1	1	4	2	3	1	2	30000	2	2	1	2	1	2	1	2	1	2	1	2	1	1	2	2	2	1	1	2	0.25	0.5	0.571429	0	0.666667	0.45	55
513	0	1	2	1	2	1	0	2	0	2	2	2	2	2	2	2	2	1	2	2	2	2	2	2	2	2	2	2	2	0	0	0.142857	0	0	0.05	95
514	0	1	1	1	4	1	0	2	100000	1	2	2	2	1	2	1	2	1	2	1	2	1	2	1	2	2	1	1	1	0.25	0.5	0.571429	0	1	0.5	50
515	0	1	1	2	2	1	1	1	100000	1	1	1	1	1	2	1	2	1	1	1	2	1	1	1	1	1	1	1	1	1	0.5	0.857143	1	1	0.85	15
516	0	1	2	3	1	1	0	1	200000	1	1	2	2	2	1	2	2	1	1	1	2	1	1	2	2	2	1	1	1	0.5	0.25	0.714286	0	1	0.55	45
517	0	1	3	1	4	2	1	1	0	2	1	1	1	2	1	1	2	1	2	1	2	2	1	2	1	2	1	1	1	0.75	0.5	0.428571	0.5	1	0.6	40
518	0	2	1	1	2	2	0	1	0	1	2	2	2	2	2	2	2	2	2	2	2	2	2	2	2	2	2	2	2	0.25	0	0	0	0	0.05	95
519	0	2	1	1	3	2	0	2	5000	2	1	2	1	2	1	2	2	1	2	2	2	2	2	2	2	2	2	2	2	0.5	0.25	0.142857	0	0	0.2	80
520	0	2	1	1	3	1	0	1	0	2	1	1	1	2	1	1	2	1	1	2	2	1	2	2	2	2	1	1	2	0.75	0.5	0.428571	0	0.666667	0.5	50
521	0	1	3	3	3	1	0	2	20000	2	1	2	2	2	1	2	1	2	2	2	2	2	1	2	2	2	1	2	2	0.25	0.5	0.142857	0	0.333333	0.25	75
523	0	2	1	2	4	2	0	1	50000	2	2	2	2	1	1	2	2	1	2	2	2	2	2	2	2	2	2	1	2	0	0.5	0.142857	0	0.333333	0.2	80
524	0	1	1	1	4	1	0	2	15000	1	2	2	2	2	2	1	2	2	2	2	2	2	2	1	2	2	1	1	2	0.25	0.25	0.142857	0	0.666667	0.25	75
525	0	1	2	3	1	1	0	2	45000	2	1	2	2	2	2	2	2	2	1	1	2	1	2	2	2	2	2	1	2	0.25	0	0.428571	0	0.333333	0.25	75
526	0	2	1	1	4	2	0	2	0	2	2	2	1	2	2	1	1	1	1	2	2	2	2	2	2	2	2	2	2	0.25	0.5	0.285714	0	0	0.25	75
527	0	2	1	1	4	2	0	2	0	2	2	2	2	1	1	2	1	1	2	2	2	2	2	2	1	1	2	1	1	0	0.75	0.142857	1	0.666667	0.4	60
528	0	2	1	1	2	1	0	2	0	1	1	1	2	1	2	1	2	1	1	1	2	2	1	2	2	2	2	1	1	0.75	0.5	0.571429	0	0.666667	0.55	45
529	0	2	1	3	1	2	1	2	250000	2	1	1	2	2	2	1	2	1	2	2	2	1	1	1	2	2	2	2	2	0.5	0.25	0.571429	0	0	0.35	65
530	0	1	2	1	4	1	1	1	0	2	2	1	2	2	2	1	1	1	1	1	2	1	1	1	2	1	1	1	1	0.25	0.5	0.857143	0.5	1	0.65	35
531	0	2	1	1	1	1	0	3	50000	1	2	1	1	2	2	1	2	1	2	1	2	1	2	2	2	2	1	1	2	0.75	0.25	0.428571	0	0.666667	0.45	55
532	0	1	1	1	3	1	0	1	50000	1	1	1	1	1	1	1	1	1	2	2	2	1	1	1	1	1	1	1	1	1	1	0.571429	1	1	0.85	15
533	0	2	1	1	4	1	0	1	0	1	2	1	2	1	1	1	1	1	1	1	1	1	1	1	1	2	1	1	1	0.5	1	1	0.5	1	0.85	15
534	0	2	1	1	3	2	1	1	0	2	2	2	2	2	2	2	2	2	2	1	2	2	2	2	2	2	2	2	2	0	0	0.142857	0	0	0.05	95
535	0	1	1	2	3	1	0	3	0	1	1	1	1	1	2	2	2	1	1	2	2	1	1	1	2	2	2	1	2	1	0.25	0.714286	0	0.333333	0.55	45
536	0	1	1	1	3	1	1	2	20000	2	2	2	2	2	1	2	2	2	2	2	2	2	2	2	2	2	2	1	2	0	0.25	0	0	0.333333	0.1	90
537	0	1	1	2	2	1	0	2	150000	2	1	1	1	2	2	2	1	2	2	2	1	1	1	1	2	2	2	1	2	0.75	0.25	0.571429	0	0.333333	0.45	55
538	0	1	1	1	4	1	0	2	80000	2	1	1	1	1	2	2	1	1	2	1	2	1	1	1	2	2	1	1	1	0.75	0.5	0.714286	0	1	0.65	35
539	0	1	1	1	2	1	0	1	0	2	1	2	2	1	2	2	2	2	2	1	2	1	2	2	2	2	2	2	2	0.25	0.25	0.285714	0	0	0.2	80
540	0	1	2	3	3	2	0	2	20000	2	1	2	2	2	2	2	2	2	1	2	2	2	2	2	2	2	1	1	1	0.25	0	0.142857	0	1	0.25	75
541	0	1	1	3	2	1	0	1	0	2	2	1	2	2	1	2	2	2	2	2	2	2	2	2	2	2	2	2	2	0.25	0.25	0	0	0	0.1	90
542	0	1	1	3	3	1	0	2	0	2	2	2	2	2	2	2	1	1	2	2	2	2	2	2	2	2	2	2	2	0	0.25	0.142857	0	0	0.1	90
543	0	1	1	3	3	3	1	2	0	2	1	1	2	1	2	1	1	1	2	1	2	1	1	1	1	1	1	1	2	0.5	0.75	0.714286	1	0.666667	0.7	30
544	0	1	3	4	4	1	0	1	0	1	1	2	1	2	2	2	2	2	2	2	2	2	2	2	2	2	1	1	2	0.75	0	0	0	0.666667	0.25	75
545	0	1	1	1	1	1	0	2	0	2	2	2	1	2	2	1	2	2	1	2	2	2	2	2	2	2	2	2	2	0.25	0.25	0.142857	0	0	0.15	85
546	0	2	2	1	1	2	0	2	0	1	2	1	1	2	2	1	2	1	1	2	2	2	2	1	1	1	1	1	1	0.75	0.25	0.428571	1	1	0.6	40
547	0	1	1	1	4	1	0	1	0	1	1	1	1	2	1	2	2	1	2	2	2	1	1	1	1	1	2	2	2	1	0.25	0.571429	1	0	0.55	45
548	0	1	1	1	2	1	1	1	0	1	1	1	1	2	2	2	1	1	2	1	2	1	2	1	2	2	1	1	2	1	0.25	0.571429	0	0.666667	0.55	45
549	0	1	2	1	4	1	0	1	50000	2	2	2	2	2	2	2	2	2	2	1	1	1	1	1	2	2	2	1	2	0	0	0.714286	0	0.333333	0.3	70
550	0	1	1	1	2	1	1	1	0	2	2	2	2	2	2	2	2	2	2	2	2	2	2	2	2	2	2	1	2	0	0	0	0	0.333333	0.05	95
551	0	1	1	1	2	2	1	2	90000	1	2	2	2	2	2	1	2	1	1	1	2	1	1	1	1	2	1	1	1	0.25	0.25	0.857143	0.5	1	0.6	40
552	0	1	3	1	4	1	0	2	30000	1	2	2	2	2	2	1	1	2	2	2	2	2	2	1	2	2	2	1	2	0.25	0.5	0.142857	0	0.333333	0.25	75
553	0	1	1	1	2	1	0	1	0	2	1	2	1	1	2	1	1	1	2	1	1	1	1	1	1	2	1	1	1	0.5	0.75	0.857143	0.5	1	0.75	25
554	0	1	1	3	2	1	1	2	100000	1	1	2	2	2	1	2	2	2	1	1	2	2	2	2	1	1	1	1	2	0.5	0.25	0.285714	1	0.666667	0.45	55
555	0	1	2	2	1	2	1	2	160000	1	2	1	1	1	2	1	1	1	1	1	2	2	1	2	1	1	1	1	2	0.75	0.75	0.571429	1	0.666667	0.7	30
556	0	1	1	1	2	1	1	1	10000	1	1	1	2	1	1	1	2	1	1	2	2	1	1	1	1	1	1	2	1	0.75	0.75	0.714286	1	0.666667	0.75	25
557	0	1	1	1	4	1	0	2	0	1	1	1	2	2	2	2	1	1	2	2	2	2	2	2	2	2	2	2	2	0.75	0.25	0.142857	0	0	0.25	75
558	0	2	1	1	2	2	1	1	35000	1	2	2	2	1	2	1	2	2	1	2	1	1	1	1	2	2	1	2	1	0.25	0.5	0.714286	0	0.666667	0.5	50
559	0	1	3	1	1	1	1	2	30000	2	2	2	1	2	2	2	2	2	1	1	1	2	2	2	1	1	1	1	2	0.25	0	0.428571	1	0.666667	0.4	60
560	0	1	3	2	1	1	0	1	0	1	1	1	1	1	1	2	1	1	2	1	1	1	1	2	2	1	1	1	2	1	0.75	0.714286	0.5	0.666667	0.75	25
561	0	1	1	1	2	1	1	1	10000	1	2	2	2	2	1	2	2	2	2	1	1	1	1	1	2	2	2	2	2	0.25	0.25	0.714286	0	0	0.35	65
562	0	2	1	3	2	2	1	1	10000	2	2	1	2	2	2	1	2	2	1	1	1	1	1	1	1	2	1	1	1	0.25	0.25	0.857143	0.5	1	0.6	40
563	0	1	1	3	2	1	1	2	0	1	2	2	1	1	1	1	1	1	1	1	2	2	2	1	2	2	1	1	1	0.5	1	0.571429	0	1	0.65	35
564	0	2	1	1	2	2	0	1	0	1	1	2	1	2	2	1	2	1	2	2	2	1	2	2	1	2	1	1	2	0.75	0.25	0.285714	0.5	0.666667	0.45	55
565	0	1	3	1	4	2	1	1	40000	1	1	1	1	1	2	1	1	2	1	1	1	2	1	1	1	2	2	1	1	1	0.75	0.714286	0.5	0.666667	0.75	25
566	0	1	3	1	2	1	0	2	0	1	1	1	1	1	1	1	1	2	1	2	1	1	1	2	1	2	1	1	1	1	1	0.571429	0.5	1	0.8	20
567	0	1	1	1	4	1	0	2	150000	1	1	2	1	2	2	2	2	2	2	1	2	1	1	1	1	2	1	2	2	0.75	0	0.571429	0.5	0.333333	0.45	55
568	0	1	1	1	1	1	0	2	0	2	1	2	2	2	2	1	1	1	2	2	1	2	2	2	2	2	2	2	2	0.25	0.5	0.285714	0	0	0.25	75
569	0	2	1	3	4	1	0	1	0	2	2	2	2	2	2	2	2	2	2	2	2	2	2	2	2	2	2	2	2	0	0	0	0	0	0	100
570	0	1	1	1	1	1	0	4	0	2	1	2	2	2	2	1	2	2	1	1	2	1	1	1	1	2	1	1	1	0.25	0.25	0.714286	0.5	1	0.55	45
571	0	2	1	1	2	1	1	1	0	2	2	2	2	2	2	1	2	2	2	2	2	2	2	2	1	2	1	1	2	0	0.25	0	0.5	0.666667	0.2	80
572	0	1	1	1	4	1	0	1	20000	2	2	1	2	2	2	2	1	1	2	2	1	2	2	2	2	2	2	2	2	0.25	0.25	0.285714	0	0	0.2	80
573	0	2	1	1	3	1	0	2	40000	1	1	1	2	2	2	1	2	2	2	1	1	1	1	1	1	2	1	2	2	0.75	0.25	0.714286	0.5	0.333333	0.55	45
574	0	1	3	2	4	1	1	2	15000	1	2	2	2	2	2	2	2	2	2	2	2	2	2	2	2	2	2	2	2	0.25	0	0	0	0	0.05	95
575	0	2	1	3	1	1	1	1	60000	1	1	1	2	1	1	2	1	2	1	2	2	1	1	1	1	1	2	2	2	0.75	0.75	0.571429	1	0	0.6	40
576	0	1	1	2	4	1	0	2	150000	1	1	1	2	2	2	2	2	2	2	1	1	1	2	2	2	2	2	2	2	0.75	0	0.428571	0	0	0.3	70
577	0	2	1	2	3	1	1	2	10000	1	2	2	2	1	1	2	2	2	1	2	2	2	2	2	2	2	2	1	2	0.25	0.5	0.142857	0	0.333333	0.25	75
578	0	1	3	2	4	1	0	3	400000	2	1	2	1	2	1	2	2	2	2	2	1	2	2	2	2	2	2	2	2	0.5	0.25	0.142857	0	0	0.2	80
579	0	2	1	2	2	3	0	1	0	2	2	2	2	2	2	2	2	2	2	2	2	2	2	2	2	2	2	1	2	0	0	0	0	0.333333	0.05	95
580	0	1	2	2	4	1	0	1	500000	1	1	1	1	1	1	1	1	1	1	1	2	2	1	1	2	2	1	1	1	1	1	0.714286	0	1	0.8	20
581	0	1	1	2	4	1	1	2	40000	2	1	2	2	2	2	2	2	2	2	1	2	1	1	1	1	2	1	1	2	0.25	0	0.571429	0.5	0.666667	0.4	60
582	0	1	3	1	4	1	0	1	0	2	2	1	2	2	1	1	2	1	1	1	2	1	2	1	2	1	1	1	2	0.25	0.5	0.714286	0.5	0.666667	0.55	45
583	0	1	1	1	4	1	0	2	30000	1	1	1	2	2	1	1	2	2	2	2	2	1	2	2	2	2	1	1	2	0.75	0.5	0.142857	0	0.666667	0.4	60
584	0	1	3	1	2	1	1	1	0	2	2	1	2	2	2	1	2	2	1	2	2	2	2	2	2	2	2	2	2	0.25	0.25	0.142857	0	0	0.15	85
585	0	2	2	4	4	2	0	2	0	2	2	2	2	2	2	1	1	1	2	2	1	2	2	2	2	2	2	2	2	0	0.5	0.285714	0	0	0.2	80
586	0	1	1	1	4	1	0	2	0	2	2	1	2	1	2	1	2	1	2	2	2	2	2	1	2	2	1	1	1	0.25	0.5	0.285714	0	1	0.4	60
587	0	1	3	3	4	1	0	1	0	1	2	2	2	1	2	2	1	2	2	2	2	2	2	1	2	2	2	2	2	0.25	0.5	0.142857	0	0	0.2	80
588	0	1	1	2	4	1	1	2	0	2	2	2	2	2	2	2	1	2	2	2	2	2	2	1	2	2	2	2	1	0	0.25	0.142857	0	0.333333	0.15	85
589	0	1	1	1	1	2	1	1	5000	2	2	2	2	2	2	1	2	1	1	1	2	2	2	1	1	2	2	2	2	0	0.25	0.571429	0.5	0	0.3	70
590	0	1	1	1	1	1	0	1	0	1	2	2	2	2	2	1	2	2	2	2	2	2	2	1	2	2	2	2	2	0.25	0.25	0.142857	0	0	0.15	85
591	0	1	1	2	3	2	1	1	20000	2	2	1	1	2	2	2	2	2	2	1	2	1	2	2	2	2	1	1	2	0.5	0	0.285714	0	0.666667	0.3	70
592	0	1	1	1	3	1	0	2	15000	2	1	2	2	2	2	2	2	2	2	2	2	1	2	1	2	2	1	1	2	0.25	0	0.285714	0	0.666667	0.25	75
593	0	1	1	3	4	3	1	1	0	1	2	1	2	1	1	1	2	1	1	1	2	1	2	2	2	2	1	1	1	0.5	0.75	0.571429	0	1	0.6	40
594	0	1	3	2	1	1	1	1	0	2	2	2	2	2	2	2	2	1	2	2	2	2	1	1	1	2	2	1	1	0	0	0.428571	0.5	0.666667	0.3	70
595	0	1	1	1	4	1	1	1	0	2	1	1	1	2	2	1	2	1	2	2	2	2	2	1	2	2	1	2	2	0.75	0.25	0.285714	0	0.333333	0.35	65
596	0	1	2	3	3	1	1	1	0	1	2	1	1	1	1	1	2	1	1	1	1	1	1	1	1	1	1	1	1	0.75	0.75	1	1	1	0.9	10
597	0	1	1	1	2	1	0	2	150000	1	2	2	2	2	2	2	2	2	2	2	2	2	2	2	2	2	2	2	2	0.25	0	0	0	0	0.05	95
598	0	1	1	1	1	1	1	1	0	2	1	1	2	1	2	1	2	2	2	2	2	2	2	1	2	2	2	1	1	0.5	0.5	0.142857	0	0.666667	0.35	65
599	0	1	1	1	3	1	1	2	0	2	2	2	2	2	2	2	2	1	2	2	2	2	2	2	2	2	2	2	2	0	0	0.142857	0	0	0.05	95
600	0	1	1	3	2	1	1	1	0	2	1	1	1	1	2	1	2	2	1	2	2	1	2	1	2	2	1	1	2	0.75	0.5	0.428571	0	0.666667	0.5	50
601	0	2	1	4	3	2	1	2	0	1	2	2	2	2	2	2	2	2	2	2	2	2	2	2	2	2	2	2	2	0.25	0	0	0	0	0.05	95
602	0	2	1	1	3	1	0	1	0	2	2	2	2	2	2	1	2	1	1	1	2	2	2	2	2	2	2	1	2	0	0.25	0.428571	0	0.333333	0.25	75
603	0	1	1	1	4	1	1	1	0	1	1	1	1	1	2	1	1	2	2	2	1	2	2	1	1	2	1	1	1	1	0.75	0.285714	0.5	1	0.65	35
604	0	1	1	1	4	1	1	1	30000	2	2	2	2	2	2	2	2	2	2	2	2	2	2	2	2	2	2	1	2	0	0	0	0	0.333333	0.05	95
605	0	1	1	1	4	2	1	1	0	2	2	2	2	2	2	2	2	2	2	2	2	2	2	2	2	2	2	1	2	0	0	0	0	0.333333	0.05	95
606	0	1	1	4	1	2	0	2	0	1	1	2	2	1	2	1	2	1	2	2	2	2	2	2	2	2	2	2	1	0.5	0.5	0.142857	0	0.333333	0.3	70
608	0	1	1	1	4	1	1	2	0	2	2	2	2	2	2	2	2	2	2	2	2	1	2	2	2	2	1	1	1	0	0	0.142857	0	1	0.2	80
609	0	1	1	1	4	1	0	1	0	2	1	2	2	1	2	1	2	2	2	2	1	2	1	2	1	2	1	1	2	0.25	0.5	0.285714	0.5	0.666667	0.4	60
610	0	1	1	3	2	2	1	1	300000	1	1	1	2	1	2	1	1	2	2	1	1	2	1	1	1	2	1	2	2	0.75	0.75	0.571429	0.5	0.333333	0.6	40
611	0	1	1	3	4	1	0	1	0	2	1	2	2	2	1	2	2	2	2	2	2	2	2	2	2	2	1	2	2	0.25	0.25	0	0	0.333333	0.15	85
612	0	1	1	3	4	1	0	2	500000	1	1	1	2	2	2	2	2	2	2	2	2	1	1	2	2	2	1	1	2	0.75	0	0.285714	0	0.666667	0.35	65
613	0	1	3	2	4	2	1	1	150000	1	1	1	1	1	2	1	1	1	1	2	2	1	1	1	1	2	1	1	1	1	0.75	0.714286	0.5	1	0.8	20
614	0	1	1	1	3	1	0	2	150000	1	1	1	1	1	2	1	1	2	1	2	1	2	1	1	1	1	1	2	2	1	0.75	0.571429	1	0.333333	0.7	30
615	0	1	1	3	4	1	0	2	0	2	2	2	2	2	2	2	2	2	2	2	1	1	2	2	2	2	2	2	2	0	0	0.285714	0	0	0.1	90
616	0	1	3	1	3	1	1	1	20000	2	2	2	1	2	2	1	2	2	2	2	2	2	2	2	2	2	1	1	2	0.25	0.25	0	0	0.666667	0.2	80
617	0	1	1	1	3	1	1	2	7000	2	2	2	2	2	2	2	2	2	2	2	2	2	2	2	2	2	2	1	2	0	0	0	0	0.333333	0.05	95
618	0	2	1	1	4	2	0	2	0	1	1	1	1	1	2	1	1	1	1	2	2	1	2	1	2	2	1	1	2	1	0.75	0.571429	0	0.666667	0.65	35
619	0	1	1	1	4	1	0	1	0	2	1	2	2	1	1	1	2	1	1	1	1	2	2	1	1	2	1	1	2	0.25	0.75	0.714286	0.5	0.666667	0.6	40
620	0	1	1	1	3	1	0	1	0	2	2	2	2	2	2	2	2	2	1	2	2	2	2	2	2	2	1	1	1	0	0	0.142857	0	1	0.2	80
621	0	1	1	1	4	1	1	2	200000	2	2	2	2	2	2	2	2	2	2	2	2	2	2	2	2	2	2	1	2	0	0	0	0	0.333333	0.05	95
622	0	1	1	1	3	1	1	2	60000	1	2	2	2	2	2	2	2	2	2	2	2	2	2	2	2	2	2	2	2	0.25	0	0	0	0	0.05	95
623	0	1	2	1	1	1	1	2	50000	2	1	2	1	2	2	2	2	2	2	2	2	1	1	1	2	2	1	2	1	0.5	0	0.428571	0	0.666667	0.35	65
624	0	1	1	1	4	1	1	2	1000000	2	2	2	1	2	2	2	2	2	2	1	2	2	2	2	2	2	2	2	1	0.25	0	0.142857	0	0.333333	0.15	85
625	0	1	1	2	4	1	0	1	0	2	1	2	2	2	2	2	2	1	2	2	2	2	2	2	2	2	2	1	2	0.25	0	0.142857	0	0.333333	0.15	85
626	0	2	2	1	4	1	1	1	60000	2	2	1	1	2	1	1	2	2	1	1	2	1	2	1	1	2	1	1	2	0.5	0.5	0.571429	0.5	0.666667	0.55	45
627	0	2	1	1	4	2	0	1	0	2	1	1	2	2	2	1	2	2	1	1	2	1	1	1	1	2	2	1	1	0.5	0.25	0.714286	0.5	0.666667	0.55	45
628	0	1	1	1	4	1	1	2	0	2	1	2	2	2	2	2	2	2	2	1	2	1	1	1	2	2	2	2	2	0.25	0	0.571429	0	0	0.25	75
629	0	1	1	1	4	1	0	2	0	2	1	2	1	2	2	2	2	1	2	2	2	1	1	1	2	2	2	1	2	0.5	0	0.571429	0	0.333333	0.35	65
630	0	2	3	1	3	1	0	2	0	1	2	2	1	1	2	1	1	1	2	2	2	2	2	2	2	1	1	1	1	0.5	0.75	0.142857	0.5	1	0.5	50
631	0	1	2	1	4	1	0	2	0	2	1	2	1	2	2	1	2	1	2	2	1	1	2	2	2	2	1	1	2	0.5	0.25	0.428571	0	0.666667	0.4	60
632	0	1	2	1	4	1	1	1	0	2	2	2	2	1	2	2	2	2	2	2	2	2	2	2	2	2	2	2	2	0	0.25	0	0	0	0.05	95
633	0	2	1	1	1	1	0	1	0	2	2	2	2	2	1	2	2	2	2	2	2	2	2	2	2	2	2	2	2	0	0.25	0	0	0	0.05	95
634	0	1	1	1	3	1	0	2	100000	2	2	2	2	2	2	2	2	1	1	2	2	2	2	2	2	2	1	2	2	0	0	0.285714	0	0.333333	0.15	85
635	0	1	1	1	1	1	0	2	0	2	2	2	2	1	1	2	2	2	2	2	2	2	2	1	2	2	2	2	2	0	0.5	0.142857	0	0	0.15	85
636	0	1	1	4	1	1	1	2	0	1	1	2	1	1	2	1	2	2	2	1	2	1	2	1	2	2	1	1	2	0.75	0.5	0.428571	0	0.666667	0.5	50
637	0	1	1	1	3	2	0	1	0	1	1	2	1	2	2	1	2	2	1	1	2	2	2	1	1	1	2	1	2	0.75	0.25	0.428571	1	0.333333	0.5	50
638	0	1	1	2	4	1	1	1	30000	1	1	2	2	2	2	2	2	2	2	2	2	2	2	2	2	2	2	2	2	0.5	0	0	0	0	0.1	90
639	0	2	1	1	1	2	1	1	0	1	1	2	2	2	2	2	2	2	2	2	2	2	2	2	2	2	2	2	2	0.5	0	0	0	0	0.1	90
640	0	2	1	1	1	2	0	1	5000	1	2	2	2	1	2	1	2	1	2	2	2	2	2	2	1	1	2	1	2	0.25	0.5	0.142857	1	0.333333	0.35	65
641	0	1	1	1	4	1	1	2	90000	2	2	2	2	2	2	2	2	2	2	2	2	2	2	2	2	2	2	2	2	0	0	0	0	0	0	100
642	0	1	3	2	3	1	1	1	0	1	1	1	2	1	1	1	1	1	1	1	1	1	1	1	1	2	1	1	1	0.75	1	1	0.5	1	0.9	10
643	0	2	1	3	1	3	0	2	0	1	2	2	2	2	2	2	2	2	2	1	2	1	1	1	2	2	2	1	2	0.25	0	0.571429	0	0.333333	0.3	70
644	0	2	1	1	4	2	0	2	0	1	1	1	1	1	1	1	1	1	1	1	1	1	1	1	1	1	1	1	1	1	1	1	1	1	1	0
645	0	1	1	1	4	1	1	1	0	2	2	2	2	2	2	2	2	2	2	2	2	2	2	2	2	2	2	2	2	0	0	0	0	0	0	100
646	0	1	1	3	3	1	1	1	50000	2	2	2	2	2	2	2	2	2	2	2	2	2	2	2	2	2	2	2	2	0	0	0	0	0	0	100
647	0	2	1	4	1	2	0	1	0	2	1	1	2	1	2	2	2	2	2	1	2	2	2	2	1	2	2	1	2	0.5	0.25	0.142857	0.5	0.333333	0.3	70
648	0	1	1	3	4	1	1	1	20000	2	1	2	2	2	2	2	2	1	2	2	2	1	1	1	2	2	2	2	2	0.25	0	0.571429	0	0	0.25	75
649	0	1	1	1	4	1	1	1	0	2	1	2	1	2	2	2	2	2	2	1	2	1	2	2	2	2	2	2	2	0.5	0	0.285714	0	0	0.2	80
650	0	1	1	1	1	1	0	2	10000	2	2	2	2	2	2	2	2	1	2	2	2	2	2	2	2	2	2	2	2	0	0	0.142857	0	0	0.05	95
651	0	2	1	1	1	1	0	2	0	2	2	2	2	1	2	1	2	2	1	2	2	1	1	2	2	1	2	2	2	0	0.5	0.428571	0.5	0	0.3	70
652	0	2	1	1	2	2	1	1	0	2	1	2	2	2	2	1	2	1	1	2	2	2	2	2	2	2	2	1	1	0.25	0.25	0.285714	0	0.666667	0.3	70
653	0	1	1	1	2	1	0	2	30000	2	2	2	2	2	2	1	2	2	1	1	2	1	2	2	2	2	1	2	2	0	0.25	0.428571	0	0.333333	0.25	75
654	0	1	3	1	1	2	1	2	0	2	2	2	2	2	2	2	2	2	2	2	2	2	2	2	2	2	2	2	2	0	0	0	0	0	0	100
701	0	1	1	4	4	1	1	1	0	1	2	2	1	2	1	1	2	1	2	2	2	1	1	1	1	2	2	1	1	0.5	0.5	0.571429	0.5	0.666667	0.55	45
702	0	2	1	2	2	2	0	1	0	1	1	1	2	1	2	1	1	1	2	1	1	1	1	1	1	1	1	2	1	0.75	0.75	0.857143	1	0.666667	0.8	20
703	0	1	1	2	2	1	1	1	0	2	1	1	1	2	1	1	1	1	2	1	1	1	2	1	1	2	1	1	1	0.75	0.75	0.714286	0.5	1	0.75	25
704	0	1	1	1	1	1	1	1	80000	2	2	2	2	2	2	2	2	2	2	2	2	2	2	2	2	2	2	2	2	0	0	0	0	0	0	100
705	0	2	1	1	1	1	0	1	20000	2	2	1	1	2	2	1	2	2	1	1	2	2	1	2	2	2	1	2	2	0.5	0.25	0.428571	0	0.333333	0.35	35
706	0	2	1	1	4	2	1	1	0	1	2	2	1	1	1	1	2	1	2	1	2	1	1	1	1	2	1	1	2	0.5	0.75	0.714286	0.5	0.666667	0.65	65
707	0	1	1	2	2	3	1	1	0	2	1	1	1	1	1	1	1	1	1	1	2	1	1	1	1	1	1	1	1	0.75	1	0.857143	1	1	0.9	10
708	0	2	1	1	1	3	1	1	5000	2	1	2	2	2	2	2	2	2	2	2	2	2	2	2	2	2	2	2	2	0.25	0	0	0	0	0.05	95
710	0	2	1	1	4	2	0	1	0	2	2	2	2	2	1	1	2	1	2	2	2	2	1	1	2	2	1	1	2	0	0.5	0.428571	0	0.666667	0.35	65
711	0	1	1	2	3	1	0	1	0	2	2	2	2	2	2	2	1	1	2	2	2	2	2	2	2	2	2	2	2	0	0.25	0.142857	0	0	0.1	10
712	0	1	3	1	4	1	0	1	35000	1	2	2	2	2	1	2	2	1	1	1	2	1	1	2	2	2	1	1	1	0.25	0.25	0.714286	0	1	0.5	50
713	0	1	2	1	2	1	0	2	0	1	1	2	2	1	2	1	1	1	1	1	1	1	1	1	2	2	1	1	1	0.5	0.75	1	0	1	0.75	25
714	0	1	3	4	4	1	1	4	50000	1	1	2	1	1	1	2	2	2	2	1	1	1	2	1	1	2	2	1	1	0.75	0.5	0.571429	0.5	0.666667	0.6	40
715	0	1	1	1	4	1	1	1	0	2	2	1	1	2	1	2	1	1	1	2	2	2	2	1	1	1	1	1	1	0.5	0.5	0.428571	1	1	0.6	40
716	0	1	2	2	2	1	1	1	0	1	1	1	1	1	1	1	1	1	1	1	1	1	1	1	1	1	1	1	1	1	1	1	1	1	1	0
717	0	1	3	1	1	1	1	2	30000	1	1	2	2	2	1	2	1	1	2	1	2	1	2	1	1	2	1	1	2	0.5	0.5	0.571429	0.5	0.666667	0.55	45
718	0	1	3	2	2	1	1	2	0	1	1	1	1	1	1	1	1	1	1	1	1	1	1	1	1	1	1	1	1	1	1	1	1	1	1	0
719	0	1	3	1	1	1	1	1	30000	2	2	2	1	1	2	2	2	1	1	2	2	2	2	1	2	2	2	2	2	0.25	0.25	0.428571	0	0	0.25	75
720	0	2	1	4	3	1	1	1	0	1	2	2	2	1	2	1	1	1	1	1	1	1	2	1	1	2	1	2	1	0.25	0.75	0.857143	0.5	0.666667	0.65	65
721	0	2	1	3	1	2	0	2	0	2	2	2	2	2	2	2	2	1	2	1	1	1	2	2	2	2	2	1	1	0	0	0.571429	0	0.666667	0.3	70
722	0	2	1	1	2	2	0	2	200000	1	1	2	1	2	2	1	1	1	2	1	1	1	1	1	2	2	2	2	1	0.75	0.5	0.857143	0	0.333333	0.6	60
723	0	2	1	2	3	2	1	2	20000	2	2	2	2	2	2	2	2	2	2	2	2	1	1	1	2	2	1	1	2	0	0	0.428571	0	0.666667	0.25	25
724	0	1	2	1	4	3	1	3	0	1	1	1	2	1	1	1	2	1	1	1	1	1	1	1	1	2	1	1	1	0.75	0.75	1	0.5	1	0.85	15
725	0	2	1	4	1	2	1	2	80000	1	1	1	1	1	1	1	1	1	1	1	1	1	1	1	1	1	1	1	1	1	1	1	1	1	1	100
726	0	2	1	1	2	1	1	1	50000	2	1	1	1	1	2	2	1	2	2	2	2	1	2	1	1	2	1	1	1	0.75	0.5	0.285714	0.5	1	0.55	45
727	0	2	1	2	1	1	1	2	0	1	1	1	1	1	1	1	1	1	1	1	1	1	1	1	1	1	1	1	1	1	1	1	1	1	1	0
728	0	1	1	2	2	1	1	1	10000	1	1	1	1	1	2	1	2	1	2	1	2	1	1	1	2	2	1	1	1	1	0.5	0.714286	0	1	0.7	30
729	0	1	3	4	1	1	1	1	0	2	2	2	2	2	2	2	2	2	2	2	2	2	2	2	2	2	1	1	2	0	0	0	0	0.666667	0.1	90
730	0	1	1	1	4	3	1	1	50000	2	1	1	1	1	1	1	1	1	2	1	1	1	1	1	1	1	1	1	1	0.75	1	0.857143	1	1	0.9	10
731	0	1	3	2	2	2	1	1	0	1	1	1	1	1	1	1	1	1	1	1	1	1	1	1	1	2	1	1	1	1	1	1	0.5	1	0.95	95
732	0	1	1	3	1	1	0	2	100000	2	2	2	2	2	1	1	1	1	2	2	2	2	2	1	1	2	2	2	2	0	0.75	0.285714	0.5	0	0.3	30
733	0	1	2	2	4	2	1	2	500000	2	1	2	2	2	2	2	2	1	2	1	1	1	1	1	2	2	1	1	1	0.25	0	0.857143	0	1	0.5	50
734	0	1	1	1	2	1	1	1	0	2	2	1	1	1	1	1	1	2	1	1	2	1	1	1	1	2	1	2	1	0.5	1	0.714286	0.5	0.666667	0.7	30
735	0	1	2	1	1	1	1	3	60000	2	2	2	1	2	1	1	1	2	2	2	1	2	2	2	2	1	1	2	2	0.25	0.75	0.142857	0.5	0.333333	0.35	65
736	0	1	1	1	3	1	0	2	0	1	1	1	1	1	2	2	1	2	1	1	1	1	1	1	1	2	1	1	2	1	0.5	0.857143	0.5	0.666667	0.75	25
737	0	1	1	1	4	1	1	1	10000	2	1	2	2	2	2	2	2	2	2	2	2	1	1	1	2	2	2	1	2	0.25	0	0.428571	0	0.333333	0.25	75
738	0	1	1	4	1	1	1	2	0	2	2	1	2	1	2	1	1	1	1	2	2	2	1	1	1	2	1	1	1	0.25	0.75	0.571429	0.5	1	0.6	40
739	0	2	1	1	1	1	1	2	0	2	1	1	1	2	1	1	1	1	1	1	1	1	1	1	1	1	1	1	1	0.75	0.75	1	1	1	0.9	10
740	0	1	1	1	2	1	1	1	5000	2	1	2	2	2	2	2	2	1	2	2	2	1	1	2	2	2	2	1	2	0.25	0	0.428571	0	0.333333	0.25	75
741	0	1	1	3	4	1	1	1	100000	2	1	1	2	2	2	2	2	1	2	2	2	1	1	1	1	1	2	1	2	0.5	0	0.571429	1	0.333333	0.45	55
742	0	2	2	1	4	1	0	1	0	2	2	2	2	2	2	2	2	2	2	2	2	2	2	2	2	2	2	2	2	0	0	0	0	0	0	100
743	0	2	2	2	1	1	1	4	1000	1	1	1	2	1	1	1	2	2	2	1	2	2	2	2	2	2	1	1	2	0.75	0.75	0.142857	0	0.666667	0.45	55
744	0	2	2	4	3	2	1	2	0	1	1	1	2	1	2	1	2	1	1	1	1	1	1	1	1	2	1	1	1	0.75	0.5	1	0.5	1	0.8	20
745	0	2	1	2	4	3	1	2	5000	2	2	1	1	2	1	1	1	2	2	1	2	1	2	1	2	1	1	1	1	0.5	0.75	0.428571	0.5	1	0.6	40
746	0	1	1	1	1	3	1	2	60000	2	2	2	1	1	1	2	2	2	2	1	1	2	1	2	2	2	2	1	2	0.25	0.5	0.428571	0	0.333333	0.35	65
747	0	1	1	1	4	3	1	1	20000	1	1	2	2	1	2	1	1	1	2	1	2	1	2	1	2	2	2	1	2	0.5	0.75	0.571429	0	0.333333	0.5	50
748	0	1	1	1	3	1	1	1	0	1	1	1	1	1	1	2	1	1	1	2	2	2	1	2	1	2	2	1	1	1	0.75	0.428571	0.5	0.666667	0.65	65
749	0	1	1	3	1	2	1	2	100000	1	1	2	1	1	2	1	1	1	1	2	1	2	2	1	1	2	1	2	2	0.75	0.75	0.571429	0.5	0.333333	0.6	40
750	0	1	1	1	4	1	1	1	0	1	2	2	2	1	2	1	1	1	2	1	1	1	1	1	1	2	1	1	1	0.25	0.75	0.857143	0.5	1	0.7	70
751	0	1	2	2	2	1	1	1	20000	1	1	1	2	2	2	2	2	2	2	1	1	1	2	2	1	2	1	1	2	0.75	0	0.428571	0.5	0.666667	0.45	55
752	0	1	2	1	4	1	0	1	0	1	1	2	1	1	1	1	1	1	1	2	2	2	2	1	2	2	1	1	1	0.75	1	0.428571	0	1	0.65	65
753	0	2	1	4	1	1	1	1	0	1	1	1	2	2	2	1	1	1	2	1	1	2	1	1	1	2	1	1	1	0.75	0.5	0.714286	0.5	1	0.7	70
754	0	1	1	1	2	2	1	1	0	1	1	2	1	2	2	1	1	1	2	2	2	1	2	1	1	2	1	1	2	0.75	0.5	0.428571	0.5	0.666667	0.55	45
755	0	2	1	1	3	2	1	1	0	1	1	1	1	1	1	1	1	1	1	1	1	1	1	1	1	2	1	1	1	1	1	1	0.5	1	0.95	5
756	0	2	2	2	4	3	1	4	50000	2	2	2	1	1	1	2	1	1	2	2	2	2	1	1	2	2	1	2	1	0.25	0.75	0.428571	0	0.666667	0.45	55
757	0	2	2	1	1	2	1	1	0	1	1	1	1	1	1	1	1	1	1	1	1	1	1	1	1	2	1	1	1	1	1	1	0.5	1	0.95	5
758	0	2	1	1	4	1	1	2	70000	2	1	2	2	2	2	1	2	1	2	1	2	1	1	1	2	2	1	2	1	0.25	0.25	0.714286	0	0.666667	0.45	45
759	0	1	3	2	4	2	1	1	30000	1	2	2	2	1	1	1	1	1	2	2	2	1	2	1	2	2	2	2	1	0.25	1	0.428571	0	0.333333	0.45	45
760	0	2	1	1	1	1	1	1	60000	2	1	1	2	2	2	1	1	2	2	1	1	1	1	1	1	2	1	2	1	0.5	0.5	0.714286	0.5	0.666667	0.6	60
761	0	1	1	3	3	2	1	2	40000	2	1	2	1	2	2	1	1	1	2	2	2	1	1	1	1	2	1	1	1	0.5	0.5	0.571429	0.5	1	0.6	60
762	0	2	1	1	3	3	1	1	7000	2	2	2	1	2	2	1	1	2	2	2	1	1	1	1	2	2	1	1	1	0.25	0.5	0.571429	0	1	0.5	50
763	0	1	2	1	3	1	1	2	3000	2	2	2	2	2	2	2	2	2	2	2	2	2	2	2	2	2	2	2	2	0	0	0	0	0	0	0
764	0	1	1	3	1	1	1	2	1000000	2	2	2	1	2	2	1	1	1	2	1	2	1	1	2	1	1	1	2	1	0.25	0.5	0.571429	1	0.666667	0.55	45
765	0	1	1	3	1	1	0	1	100000	1	2	2	2	1	2	1	1	1	1	1	2	2	1	2	1	2	1	1	1	0.25	0.75	0.571429	0.5	1	0.6	40
766	0	1	1	1	3	1	1	1	0	2	2	2	2	2	2	2	2	2	2	2	2	2	2	2	2	2	2	2	2	0	0	0	0	0	0	100
767	0	1	3	4	3	2	1	4	0	2	2	1	1	2	2	1	2	1	2	1	1	1	1	1	2	2	1	1	2	0.5	0.25	0.857143	0	0.666667	0.55	45
768	0	2	1	1	1	1	0	2	10000	1	2	1	1	2	2	2	1	1	2	1	1	1	1	1	1	2	1	1	2	0.75	0.25	0.857143	0.5	0.666667	0.65	35
769	0	1	1	1	3	1	1	1	5000	2	2	2	2	1	2	2	2	2	2	2	2	2	2	2	2	2	2	2	2	0	0.25	0	0	0	0.05	5
770	0	1	2	1	2	1	1	2	0	1	1	1	1	2	1	2	1	1	2	1	1	1	1	1	2	2	1	1	1	1	0.5	0.857143	0	1	0.75	75
771	0	1	1	1	4	2	1	1	0	1	1	2	2	2	1	1	1	1	2	1	1	1	1	1	1	1	1	1	1	0.5	0.75	0.857143	1	1	0.8	20
772	0	1	2	2	1	1	1	1	0	1	1	1	2	1	1	1	1	1	2	1	1	1	1	1	2	2	1	1	2	0.75	1	0.857143	0	0.666667	0.75	25
773	0	2	1	1	4	1	1	1	40000	1	2	2	2	2	2	2	2	2	2	2	2	2	2	2	2	2	2	2	2	0.25	0	0	0	0	0.05	5
774	0	1	2	2	2	1	1	1	30000	1	1	1	2	2	1	1	2	1	1	2	2	1	1	2	2	1	1	1	2	0.75	0.5	0.571429	0.5	0.666667	0.6	60
775	0	1	3	1	4	1	1	1	0	2	2	2	2	2	2	2	2	2	2	2	2	2	2	2	2	2	2	2	2	0	0	0	0	0	0	100
776	0	1	1	1	1	1	1	2	0	2	2	2	2	2	2	2	2	2	2	2	2	2	2	2	2	2	2	2	2	0	0	0	0	0	0	100
777	0	1	1	4	2	9	1	1	20000	1	1	1	2	2	1	2	1	2	2	1	1	1	2	1	2	1	1	1	2	0.75	0.5	0.571429	0.5	0.666667	0.6	40
778	0	2	2	1	4	2	1	1	0	1	1	1	1	1	1	1	1	1	1	1	1	1	1	1	1	2	1	1	1	1	1	1	0.5	1	0.95	5
779	0	1	2	4	4	2	1	1	30000	2	2	2	2	2	2	2	2	2	2	2	2	2	2	2	2	2	2	2	2	0	0	0	0	0	0	0
780	0	2	1	2	3	1	1	1	15000	2	2	2	2	2	2	2	2	2	2	2	2	2	2	2	2	2	2	2	2	0	0	0	0	0	0	0
781	0	2	1	1	4	2	1	1	90000	1	1	1	2	1	2	2	2	2	1	1	2	1	2	1	2	2	2	2	1	0.75	0.25	0.571429	0	0.333333	0.45	45
782	0	1	2	1	2	1	0	1	0	1	1	1	1	1	2	1	2	1	1	1	1	1	1	1	1	2	1	1	1	1	0.5	1	0.5	1	0.85	85
783	0	2	1	2	4	3	1	1	60000	1	2	2	2	1	2	2	2	2	2	2	1	1	1	2	2	2	2	2	2	0.25	0.25	0.428571	0	0	0.25	25
784	0	1	1	1	4	1	1	2	0	1	1	1	1	2	2	2	2	2	2	2	2	2	1	1	2	2	1	1	1	1	0	0.285714	0	1	0.45	55
785	0	1	1	2	1	1	0	1	50000	1	1	1	1	2	2	1	1	1	2	1	1	1	1	1	2	2	1	1	2	1	0.5	0.857143	0	0.666667	0.7	30
786	0	1	3	1	2	1	1	2	100000	1	2	1	2	2	2	1	2	2	2	2	2	2	2	2	2	2	2	2	2	0.5	0.25	0	0	0	0.15	85
787	0	1	1	1	2	2	1	1	0	2	2	2	2	2	1	2	1	2	2	2	2	2	2	2	2	2	2	1	1	0	0.5	0	0	0.666667	0.2	80
788	0	1	1	1	1	1	1	2	15000	1	2	2	2	2	2	1	2	1	2	1	2	1	2	2	2	2	2	2	2	0.25	0.25	0.428571	0	0	0.25	75
789	0	2	2	2	4	1	1	1	0	1	1	1	2	2	1	1	2	1	1	1	1	1	2	2	2	2	2	1	1	0.75	0.5	0.714286	0	0.666667	0.6	40
790	0	2	1	3	2	1	0	1	0	2	2	2	2	2	2	1	2	1	2	1	2	1	2	1	2	2	1	1	2	0	0.25	0.571429	0	0.666667	0.35	35
792	0	1	1	1	3	1	1	1	10000	1	1	2	2	1	2	2	2	1	1	2	2	1	1	2	2	1	1	1	2	0.5	0.25	0.571429	0.5	0.666667	0.5	50
793	0	2	1	1	2	3	1	2	50000	1	1	2	2	2	2	1	2	1	1	1	1	1	1	2	2	2	2	1	1	0.5	0.25	0.857143	0	0.666667	0.55	45
794	0	1	1	1	1	1	1	1	20000	2	2	2	2	2	2	2	2	2	2	2	2	2	2	2	2	2	2	2	2	0	0	0	0	0	0	0
795	0	2	2	2	2	1	0	1	50000	2	1	1	2	1	2	1	1	1	1	1	1	1	2	1	1	2	2	2	2	0.5	0.75	0.857143	0.5	0	0.6	60
796	0	1	1	2	4	1	1	1	0	1	2	2	2	2	2	2	2	2	2	2	2	2	2	2	2	2	2	2	2	0.25	0	0	0	0	0.05	95
797	0	2	1	1	4	1	0	1	0	1	1	1	1	2	2	1	1	1	1	2	1	1	1	2	2	2	2	1	2	1	0.5	0.714286	0	0.333333	0.6	40
798	0	1	2	2	4	1	1	1	0	2	2	2	2	2	2	2	2	2	2	2	2	2	2	2	2	2	2	2	2	0	0	0	0	0	0	100
790	1	2	1	3	2	1	0	1	0	2	2	2	2	2	2	2	2	2	2	2	2	2	2	2	2	2	2	2	2	0	0	0	0	0	0	0
789	1	2	2	2	4	1	1	1	0	2	2	2	2	2	2	2	2	2	2	2	2	2	2	2	2	2	2	2	2	0	0	0	0	0	0	100
788	1	1	1	1	1	1	1	2	15000	1	2	2	2	2	2	1	2	1	2	2	2	2	2	2	2	2	2	2	2	0.25	0.25	0.142857	0	0	0.15	85
297	1	1	2	1	3	3	1	1	9000	2	2	2	2	1	2	1	2	1	2	1	2	2	2	1	2	2	2	2	2	0	0.5	0.428571	0	0	0.25	75
294	1	1	2	2	4	2	1	1	200000	1	2	2	1	1	1	2	2	1	2	2	2	2	2	2	2	2	2	1	2	0.5	0.5	0.142857	0	0.333333	0.3	70
348	1	1	1	2	2	1	1	1	5000	2	2	1	2	2	2	1	2	2	2	2	2	1	2	2	2	2	2	1	2	0.25	0.25	0.142857	0	0.333333	0.2	80
27	1	1	1	1	2	1	0	1	50000	1	2	2	2	1	2	1	2	1	2	2	2	2	2	2	2	2	2	2	2	0.25	0.5	0.142857	0	0	0.2	80
293	1	1	2	1	2	1	1	2	200000	1	2	2	2	1	2	1	2	1	2	2	2	1	1	1	2	2	1	1	1	0.25	0.5	0.571429	0	1	0.5	50
66	1	2	2	1	2	1	1	1	5000	1	1	2	2	2	2	2	2	2	2	2	2	2	2	2	2	2	2	1	2	0.5	0	0	0	0.333333	0.15	85
54	1	2	2	1	4	1	0	2	0	2	2	2	2	2	2	2	2	1	2	2	2	2	2	2	2	2	2	2	2	0	0	0.142857	0	0	0.05	95
23	1	2	1	4	1	1	0	2	0	1	2	2	2	2	1	2	2	2	2	1	2	2	2	2	2	2	2	1	2	0.25	0.25	0.142857	0	0.333333	0.2	80
78	1	1	2	4	3	1	0	1	30000	1	2	2	2	2	2	2	2	2	2	2	2	2	2	2	2	2	2	2	2	0.25	0	0	0	0	0.05	95
295	1	1	2	1	4	3	1	1	400000	1	2	2	2	1	1	2	2	2	2	2	2	1	2	2	2	2	2	1	2	0.25	0.5	0.142857	0	0.333333	0.25	75
74	1	1	1	1	4	1	1	1	0	1	2	2	1	1	2	2	2	2	2	2	2	2	2	2	2	2	2	2	2	0.5	0.25	0	0	0	0.15	85
68	1	2	1	1	1	2	0	2	50000	2	2	2	2	2	2	2	2	1	2	2	2	1	2	2	2	2	2	1	2	0	0	0.285714	0	0.333333	0.15	85
77	1	1	1	2	3	1	0	1	0	2	2	2	2	2	2	2	2	2	2	2	2	1	1	2	2	2	2	2	2	0	0	0.285714	0	0	0.1	90
61	1	2	1	2	4	1	1	2	0	1	1	1	2	2	1	2	2	1	2	1	1	2	1	1	2	2	2	2	1	0.75	0.25	0.714286	0	0.333333	0.5	50
59	1	1	2	2	1	1	0	1	1000	1	2	2	2	2	2	2	2	1	2	2	2	2	2	2	2	2	2	1	2	0.25	0	0.142857	0	0.333333	0.15	85
784	1	1	1	1	4	1	1	2	0	2	2	2	2	2	2	2	2	2	2	2	2	2	2	2	2	2	2	2	2	0	0	0	0	0	0	100
783	1	2	1	2	4	3	1	1	60000	2	2	2	2	2	1	1	1	2	1	1	1	2	2	2	1	2	1	1	2	0	0.75	0.428571	0.5	0.666667	0.45	45
16	1	1	1	1	2	1	0	1	150000	2	2	2	1	2	1	2	2	2	2	2	2	2	2	2	2	2	2	2	2	0.25	0.25	0	0	0	0.1	90
773	1	2	1	1	4	1	1	1	40000	2	2	2	2	2	2	2	2	2	2	2	2	2	2	2	2	2	2	2	2	0	0	0	0	0	0	0
9	1	2	2	1	2	1	0	1	20000	1	1	2	2	2	2	2	2	2	2	2	2	2	2	1	2	2	2	2	2	0.5	0	0.142857	0	0	0.15	15
755	1	2	1	1	3	2	1	1	0	2	2	2	2	2	2	2	2	2	2	2	2	2	2	2	2	2	2	2	2	0	0	0	0	0	0	100
48	1	1	2	1	4	1	0	2	0	2	2	2	2	2	2	2	2	2	2	2	2	2	2	2	2	2	2	2	2	0	0	0	0	0	0	100
711	1	1	1	2	3	1	0	1	0	2	2	2	2	2	2	2	2	2	2	2	2	2	2	2	2	2	2	2	2	0	0	0	0	0	0	0
47	1	2	1	3	1	2	0	1	0	2	2	2	2	2	2	2	2	2	2	2	2	2	2	2	2	2	2	2	2	0	0	0	0	0	0	100
319	1	1	3	4	4	1	1	1	5000	2	2	2	2	2	2	2	2	2	2	2	2	2	2	2	2	2	2	2	2	0	0	0	0	0	0	100
177	1	1	1	2	3	2	0	1	0	1	2	2	2	1	2	1	2	2	2	2	1	2	2	2	2	2	2	1	2	0.25	0.5	0.142857	0	0.333333	0.25	75
702	1	2	1	2	2	2	0	1	0	2	2	2	2	2	2	1	2	2	2	2	2	1	2	2	2	2	2	2	2	0	0.25	0.142857	0	0	0.1	90
768	1	2	1	1	1	1	0	2	10000	2	2	1	2	2	2	2	1	2	2	2	2	1	2	2	2	2	1	1	2	0.25	0.25	0.142857	0	0.666667	0.25	75
349	1	1	1	3	4	1	0	2	250000	2	2	2	2	2	2	2	2	2	2	2	2	2	2	2	2	2	2	2	2	0	0	0	0	0	0	0
771	1	1	1	1	4	2	1	1	0	2	2	2	2	1	1	1	1	1	2	1	1	2	2	2	2	2	2	1	2	0	1	0.428571	0	0.333333	0.4	60
772	1	1	2	2	1	1	1	1	0	2	2	2	2	2	2	2	2	1	2	1	2	1	2	2	2	2	2	2	2	0	0	0.428571	0	0	0.15	85
767	1	1	3	4	3	2	1	4	0	2	2	2	2	2	2	2	2	2	2	2	2	2	2	2	2	2	2	2	2	0	0	0	0	0	0	100
710	1	2	1	1	4	2	0	1	0	2	2	2	2	2	2	2	2	2	2	2	2	2	2	2	2	2	2	2	2	0	0	0	0	0	0	100
765	1	1	1	3	1	1	0	1	100000	1	2	2	2	1	2	2	2	1	1	2	2	2	2	2	2	2	2	2	2	0.25	0.25	0.285714	0	0	0.2	80
4	1	1	1	1	2	3	1	2	0	2	2	2	2	2	2	2	2	2	2	2	2	2	2	2	2	2	2	2	2	0	0	0	0	0	0	100
104	1	2	1	2	4	1	0	2	0	2	2	2	1	2	2	2	2	2	2	2	2	2	2	2	2	2	2	2	2	0.25	0	0	0	0	0.05	95
725	1	2	1	4	1	2	1	2	80000	1	2	1	1	1	1	2	2	1	2	2	2	1	2	2	2	2	2	1	2	0.75	0.5	0.285714	0	0.333333	0.4	40
722	1	2	1	1	2	2	0	2	200000	1	1	2	1	1	1	1	1	1	2	1	1	1	1	1	2	2	1	1	1	0.75	1	0.857143	0	1	0.8	80
330	1	1	1	3	4	1	1	1	20000	2	2	2	2	2	2	2	2	2	2	2	2	2	2	2	2	2	2	2	2	0	0	0	0	0	0	100
334	1	1	1	1	1	1	1	1	0	1	2	2	1	2	1	2	2	2	2	2	2	2	2	2	2	2	2	2	2	0.5	0.25	0	0	0	0.15	85
342	1	1	1	1	2	3	1	1	0	2	2	2	2	2	2	2	2	2	2	2	2	2	2	2	2	2	2	2	2	0	0	0	0	0	0	100
42	1	1	1	1	1	1	1	1	0	1	2	2	2	2	2	2	2	2	2	2	2	2	2	2	2	2	1	1	2	0.25	0	0	0	0.666667	0.15	85
744	1	2	2	4	3	2	1	2	0	2	1	2	2	2	2	2	2	2	2	2	2	2	2	2	2	2	2	2	2	0.25	0	0	0	0	0.05	95
31	1	1	1	2	4	1	0	2	70000	2	2	2	2	1	1	1	2	1	2	2	2	2	2	2	2	2	1	1	2	0	0.75	0.142857	0	0.666667	0.3	70
70	1	1	1	1	1	1	0	2	0	2	2	2	2	2	2	2	2	2	2	2	2	2	2	2	2	2	2	2	2	0	0	0	0	0	0	100
134	1	2	2	2	2	1	0	2	20000	2	2	2	2	2	2	2	2	2	2	2	2	2	2	2	2	2	2	2	2	0	0	0	0	0	0	100
24	1	1	2	1	2	3	1	2	40000	2	2	2	2	2	2	2	2	2	2	2	2	2	2	2	2	2	2	2	2	0	0	0	0	0	0	100
32	1	1	1	2	1	1	0	2	2000	2	1	2	2	2	2	2	2	2	2	2	2	2	2	2	2	2	2	2	2	0.25	0	0	0	0	0.05	95
36	1	1	1	4	1	1	0	1	4600	1	2	2	2	2	2	2	2	2	2	2	2	2	2	2	2	2	2	2	2	0.25	0	0	0	0	0.05	95
37	1	1	1	2	1	1	1	2	5000	2	2	2	2	2	2	2	2	2	2	2	2	2	2	2	2	2	2	2	2	0	0	0	0	0	0	100
331	1	1	2	3	1	1	1	2	200000	2	2	2	2	2	2	2	2	2	2	2	2	2	2	2	2	2	2	2	2	0	0	0	0	0	0	100
76	1	1	1	1	1	1	0	1	15000	2	2	2	2	2	2	2	2	2	2	2	2	2	2	2	2	2	1	1	2	0	0	0	0	0.666667	0.1	90
73	1	1	1	3	1	1	1	1	10000	2	2	2	2	2	2	2	2	1	2	2	2	2	2	2	2	2	2	2	2	0	0	0.142857	0	0	0.05	95
124	1	1	1	2	2	2	1	1	120000	2	2	2	2	2	2	2	2	2	2	2	2	2	2	2	2	2	2	2	2	0	0	0	0	0	0	100
299	1	1	1	2	3	3	1	1	100000	2	2	2	1	1	1	2	2	2	2	2	2	2	2	2	2	2	2	2	2	0.25	0.5	0	0	0	0.15	85
7	1	1	1	3	1	2	0	1	0	2	2	2	2	2	2	2	2	2	2	2	2	2	2	2	2	2	2	2	2	0	0	0	0	0	0	100
266	1	1	1	2	1	1	0	2	200000	1	2	2	2	2	2	2	1	2	2	2	2	2	2	2	2	2	2	2	2	0.25	0.25	0	0	0	0.1	90
252	1	1	1	1	2	1	1	1	50000	1	2	2	2	2	2	2	2	2	2	2	2	2	2	2	2	2	2	2	2	0.25	0	0	0	0	0.05	95
736	1	1	1	1	3	1	0	2	0	2	2	2	2	2	2	2	2	2	2	2	2	2	2	2	2	2	2	2	2	0	0	0	0	0	0	100
2	1	1	3	1	4	2	0	1	100000	2	2	2	2	2	2	2	2	2	2	2	2	2	2	2	2	2	2	2	2	0	0	0	0	0	0	100
3	1	1	3	3	1	1	0	1	40000	1	1	1	2	1	1	1	1	1	1	1	1	1	1	1	2	2	1	1	1	0.75	1	1	0	1	0.85	15
1	1	2	1	3	4	2	1	1	0	2	2	2	2	2	2	2	2	1	2	2	2	1	1	2	2	2	2	1	1	0	0	0.428571	0	0.666667	0.25	75
270	1	1	2	2	1	1	1	1	100000	1	2	2	2	2	2	2	2	2	2	2	2	2	2	2	2	2	2	2	2	0.25	0	0	0	0	0.05	95
264	1	1	2	2	2	1	1	2	0	2	2	2	2	2	2	2	2	2	2	2	2	2	2	2	2	2	2	2	2	0	0	0	0	0	0	100
251	1	1	1	1	4	1	1	2	0	1	2	2	1	1	2	2	2	1	2	1	2	1	2	1	1	2	2	1	1	0.5	0.25	0.571429	0.5	0.666667	0.5	50
255	1	1	2	3	4	1	0	2	0	1	2	2	2	2	2	1	2	1	2	1	1	1	1	1	1	1	1	1	2	0.25	0.25	0.857143	1	0.666667	0.6	40
11	1	1	1	2	2	1	0	1	30000	2	2	2	2	2	2	2	1	1	2	1	2	1	2	2	1	2	1	1	1	0	0.25	0.428571	0.5	1	0.4	60
718	1	1	3	2	2	1	1	2	0	1	1	2	2	1	2	1	1	1	1	1	1	2	2	2	1	1	1	1	1	0.5	0.75	0.571429	1	1	0.7	30
704	1	1	1	1	1	1	1	1	80000	1	1	2	1	1	1	1	1	1	1	2	1	2	2	1	2	2	1	1	1	0.75	1	0.571429	0	1	0.7	30
5	1	1	1	1	1	1	1	1	10000	1	2	2	2	2	2	2	2	2	2	2	2	2	2	2	2	2	2	2	2	0.25	0	0	0	0	0.05	95
268	1	1	2	1	4	1	0	1	0	2	2	2	2	2	1	2	2	2	2	2	2	2	2	2	2	2	1	1	2	0	0.25	0	0	0.666667	0.15	85
724	1	1	2	1	4	3	1	3	0	2	2	2	2	2	2	2	2	2	2	2	2	2	2	2	2	2	2	2	2	0	0	0	0	0	0	100
775	1	1	3	1	4	1	1	1	0	2	2	2	2	2	2	2	2	2	2	2	2	2	2	2	2	2	2	2	2	0	0	0	0	0	0	100
786	1	1	3	1	2	1	1	2	100000	2	2	2	2	2	2	2	2	2	2	2	2	2	2	2	2	2	2	2	2	0	0	0	0	0	0	100
356	1	1	2	1	3	1	1	1	0	2	2	2	2	2	2	2	1	1	1	2	2	2	2	2	2	2	2	2	2	0	0.25	0.285714	0	0	0.15	85
600	1	1	1	3	2	1	1	1	0	2	2	2	2	2	1	2	2	1	2	2	2	2	1	2	2	2	2	1	2	0	0.25	0.285714	0	0.333333	0.2	80
410	1	1	1	3	4	2	0	1	0	2	2	2	2	2	2	2	2	2	2	2	2	2	2	2	2	2	2	1	2	0	0	0	0	0.333333	0.05	95
397	1	1	1	1	4	1	0	2	300000	2	2	2	2	2	2	2	2	2	2	1	2	2	1	1	2	2	2	1	2	0	0	0.428571	0	0.333333	0.2	80
576	1	1	1	2	4	1	0	2	150000	2	2	2	2	2	2	2	2	2	2	2	2	2	2	2	2	2	2	2	2	0	0	0	0	0	0	100
587	1	1	3	3	4	1	0	1	0	2	2	2	2	2	2	2	1	1	1	2	1	2	2	2	2	2	2	2	2	0	0.25	0.428571	0	0	0.2	80
574	1	1	3	2	4	1	1	2	15000	1	2	2	2	2	2	2	2	1	2	2	2	2	2	2	2	2	2	2	2	0.25	0	0.142857	0	0	0.1	90
502	1	1	1	3	2	1	0	2	0	2	2	2	2	1	2	2	1	2	2	2	1	2	2	2	1	2	2	1	2	0	0.5	0.142857	0.5	0.333333	0.25	75
573	1	2	1	1	3	1	0	2	40000	1	2	2	2	1	2	2	2	2	2	2	2	2	2	2	2	2	2	1	2	0.25	0.25	0	0	0.333333	0.15	85
466	1	1	1	1	3	1	1	1	0	2	2	2	2	2	2	1	2	2	2	2	2	2	1	2	2	2	2	2	2	0	0.25	0.142857	0	0	0.1	90
507	1	1	1	1	2	1	0	3	50000	2	2	2	2	2	2	1	2	1	2	2	2	2	2	2	2	2	2	2	2	0	0.25	0.142857	0	0	0.1	90
394	1	1	1	1	1	1	1	1	0	1	1	2	2	1	2	1	1	1	1	2	1	1	1	2	1	2	1	2	2	0.5	0.75	0.714286	0.5	0.333333	0.6	40
404	1	1	1	1	2	1	0	2	0	2	2	2	2	1	2	1	1	1	2	2	1	2	2	2	2	2	2	1	1	0	0.75	0.285714	0	0.666667	0.35	65
352	1	2	1	1	1	2	0	2	0	1	1	2	2	2	2	2	2	2	2	2	2	2	2	2	2	2	2	2	2	0.5	0	0	0	0	0.1	90
471	1	1	1	1	1	1	0	1	50000	2	2	2	2	1	2	2	1	2	2	2	1	2	2	2	2	2	2	2	2	0	0.5	0.142857	0	0	0.15	85
51	1	1	1	2	2	1	1	1	5000	1	1	1	2	2	2	1	1	2	2	1	2	1	1	2	2	1	2	1	2	0.75	0.5	0.428571	0.5	0.333333	0.5	50
717	1	1	3	1	1	1	1	2	30000	2	2	2	2	2	2	2	2	2	2	2	2	2	2	2	2	2	2	2	2	0	0	0	0	0	0	100
343	1	1	2	2	4	1	1	1	50000	1	1	1	2	1	1	1	1	1	1	1	1	1	1	1	2	2	1	1	1	0.75	1	1	0	1	0.85	15
778	1	2	2	1	4	2	1	1	0	1	2	2	2	2	1	1	1	1	2	1	1	2	2	1	2	2	2	1	1	0.25	0.75	0.571429	0	0.666667	0.5	50
715	1	1	1	1	4	1	1	1	0	2	2	2	2	2	2	1	1	2	2	2	2	2	2	2	2	2	2	2	2	0	0.5	0	0	0	0.1	90
262	1	1	2	4	1	1	0	1	0	1	2	2	2	2	2	2	2	2	2	2	2	2	2	2	2	2	2	2	2	0.25	0	0	0	0	0.05	5
733	1	1	2	2	4	2	1	2	500000	1	2	2	2	2	2	2	2	2	2	2	2	2	2	2	2	2	2	2	2	0.25	0	0	0	0	0.05	95
749	1	1	1	3	1	2	1	2	100000	2	2	2	2	2	2	2	2	2	2	2	2	2	2	2	2	2	2	2	2	0	0	0	0	0	0	100
261	1	1	1	1	2	1	1	2	50000	2	2	2	2	2	2	2	2	2	2	2	2	2	2	2	2	2	2	2	2	0	0	0	0	0	0	100
87	1	2	1	1	1	2	0	2	0	2	2	2	2	2	2	2	2	2	2	2	2	2	2	2	2	2	2	2	2	0	0	0	0	0	0	0
6	1	1	1	1	4	2	0	1	0	2	1	2	2	2	2	1	2	2	2	2	2	2	2	1	2	2	2	2	2	0.25	0.25	0.142857	0	0	0.15	85
88	1	1	3	1	4	1	0	1	25000	2	2	2	2	2	2	2	2	2	2	2	2	2	2	2	2	2	2	2	2	0	0	0	0	0	0	100
13	1	2	1	1	2	1	0	2	20000	2	2	2	2	2	2	2	2	2	2	2	2	2	2	2	2	2	2	2	2	0	0	0	0	0	0	100
91	1	1	2	1	3	1	1	1	0	2	2	2	2	2	2	2	2	2	2	2	2	2	2	2	2	2	2	2	2	0	0	0	0	0	0	0
727	1	2	1	2	1	1	1	2	0	2	2	2	2	2	2	2	2	2	2	2	2	2	2	2	2	2	2	2	2	0	0	0	0	0	0	100
781	1	2	1	1	4	2	1	1	90000	2	2	2	2	2	2	2	2	2	2	2	2	2	2	2	2	2	2	2	2	0	0	0	0	0	0	0
89	1	2	3	1	1	1	1	1	0	1	2	2	2	2	2	2	2	2	2	2	2	2	2	2	2	2	2	1	2	0.25	0	0	0	0.333333	0.1	90
115	1	1	2	2	3	1	1	1	0	2	2	2	2	2	2	2	2	2	2	2	2	2	2	2	2	2	2	2	2	0	0	0	0	0	0	100
713	1	1	2	1	2	1	0	2	0	2	2	2	2	2	2	2	2	2	2	2	2	2	2	2	2	2	2	2	2	0	0	0	0	0	0	100
227	1	1	2	2	4	1	0	1	200000	2	2	2	1	1	1	2	2	2	2	2	2	2	2	2	2	2	2	2	2	0.25	0.5	0	0	0	0.15	85
792	1	1	1	1	3	1	1	1	10000	1	2	2	2	2	1	1	1	2	1	2	2	2	1	2	2	2	2	2	2	0.25	0.75	0.285714	0	0	0.3	70
762	1	2	1	1	3	3	1	1	7000	2	2	2	2	2	2	2	2	2	2	2	2	2	2	2	2	2	2	2	2	0	0	0	0	0	0	100
761	1	1	1	3	3	2	1	2	40000	2	2	2	2	2	2	2	2	2	2	2	2	2	2	2	2	2	2	2	2	0	0	0	0	0	0	0
332	1	1	2	4	1	1	1	1	0	2	2	2	2	2	2	2	2	2	1	2	2	2	1	2	2	2	2	2	2	0	0	0.285714	0	0	0.1	10
716	1	1	2	2	2	1	1	1	0	2	2	2	2	2	2	2	2	2	2	2	2	2	2	2	2	2	2	2	2	0	0	0	0	0	0	100
730	1	1	1	1	4	3	1	1	50000	1	2	2	2	2	2	2	2	2	2	2	2	2	2	2	2	2	2	2	2	0.25	0	0	0	0	0.05	95
253	1	1	1	1	4	1	0	1	50000	2	2	2	2	2	2	2	2	2	2	2	2	2	2	2	2	2	2	2	2	0	0	0	0	0	0	100
95	1	1	1	1	3	1	1	1	20000	2	2	2	2	2	2	2	2	2	2	2	2	2	2	2	2	2	2	2	2	0	0	0	0	0	0	100
166	1	1	2	2	1	2	0	2	0	1	2	2	1	2	2	2	2	2	2	2	2	2	2	2	2	2	2	2	2	0.5	0	0	0	0	0.1	90
739	1	2	1	1	1	1	1	2	0	2	2	2	2	2	2	1	2	2	2	2	2	2	1	2	2	2	2	2	2	0	0.25	0.142857	0	0	0.1	90
350	1	1	2	1	4	1	1	1	200000	2	2	2	2	2	2	2	2	2	2	2	2	2	2	2	2	2	2	2	2	0	0	0	0	0	0	100
793	1	2	1	1	2	3	1	2	50000	2	2	2	1	2	2	2	2	2	2	2	1	2	1	2	2	2	2	2	2	0.25	0	0.285714	0	0	0.15	85
26	1	1	1	1	1	1	0	2	50000	2	2	2	2	2	2	2	2	2	2	2	2	2	2	2	2	2	2	2	2	0	0	0	0	0	0	100
126	1	1	1	1	2	1	0	1	70000	2	2	2	2	2	2	2	2	2	2	2	2	2	2	2	2	2	2	2	2	0	0	0	0	0	0	100
136	1	1	2	1	3	1	1	4	0	2	2	2	2	2	2	2	2	2	2	2	2	2	2	2	2	2	2	2	2	0	0	0	0	0	0	100
56	1	2	1	1	1	2	0	1	0	2	2	2	2	2	2	2	1	1	2	2	2	2	2	1	2	2	2	2	2	0	0.25	0.285714	0	0	0.15	85
135	1	1	1	1	3	1	1	1	100000	2	2	2	2	2	2	2	2	2	2	2	2	2	2	2	2	2	2	2	2	0	0	0	0	0	0	100
121	1	1	1	1	4	3	1	1	15000	2	2	2	2	2	2	2	2	2	2	2	2	2	2	2	2	2	2	2	2	0	0	0	0	0	0	0
49	1	2	1	1	1	2	0	1	0	2	2	2	2	2	2	2	2	2	2	2	2	2	2	2	2	2	2	2	2	0	0	0	0	0	0	0
157	1	2	2	1	4	2	0	2	0	2	2	2	2	2	2	1	2	1	2	1	2	1	2	1	2	2	2	2	2	0	0.25	0.571429	0	0	0.25	75
766	1	1	1	1	3	1	1	1	0	2	2	2	2	2	1	2	2	2	2	2	2	2	2	2	2	2	2	2	2	0	0.25	0	0	0	0.05	95
797	1	2	1	1	4	1	0	1	0	2	2	2	2	2	2	2	2	2	2	2	2	2	2	2	2	2	2	2	2	0	0	0	0	0	0	100
798	1	1	2	2	4	1	1	1	0	2	2	2	2	2	2	2	2	2	2	2	2	2	2	2	2	2	2	2	2	0	0	0	0	0	0	100
149	1	1	1	2	4	1	1	1	50000	2	2	2	2	2	2	2	2	2	2	2	2	2	2	2	2	2	2	2	2	0	0	0	0	0	0	0
641	1	1	1	1	4	1	1	2	90000	2	2	2	2	2	2	2	2	2	2	2	2	2	2	2	2	2	2	2	2	0	0	0	0	0	0	100
594	1	1	3	2	1	1	1	1	0	1	2	2	2	2	2	2	2	2	2	2	2	2	2	2	2	2	2	2	2	0.25	0	0	0	0	0.05	95
583	1	1	1	1	4	1	0	2	30000	1	2	2	2	1	2	1	1	1	2	1	1	1	1	1	1	2	2	2	2	0.25	0.75	0.857143	0.5	0	0.55	45
613	1	1	3	2	4	2	1	1	150000	2	2	2	2	2	2	2	2	1	1	2	2	2	2	2	2	2	2	2	2	0	0	0.285714	0	0	0.1	90
624	1	1	1	1	4	1	1	2	1000000	1	1	2	2	1	2	1	1	1	2	1	2	1	1	1	1	2	2	2	1	0.5	0.75	0.714286	0.5	0.333333	0.6	40
643	1	2	1	3	1	3	0	2	0	1	2	2	2	1	2	2	2	2	2	2	2	1	1	2	2	2	2	1	2	0.25	0.25	0.285714	0	0.333333	0.25	75
586	1	1	1	1	4	1	0	2	0	2	2	2	2	2	1	2	2	2	2	2	2	2	2	2	2	2	2	1	2	0	0.25	0	0	0.333333	0.1	90
589	1	1	1	1	1	2	1	1	5000	2	2	2	2	2	2	2	2	1	2	2	2	2	2	2	2	2	2	2	2	0	0	0.142857	0	0	0.05	95
618	1	2	1	1	4	2	0	2	0	2	2	2	2	2	2	2	2	1	2	2	2	2	2	2	2	2	2	2	2	0	0	0.142857	0	0	0.05	95
398	1	1	1	1	4	1	1	2	50000	2	2	2	2	2	2	2	2	2	2	2	2	2	2	2	2	2	2	2	2	0	0	0	0	0	0	100
584	1	1	3	1	2	1	1	1	0	2	2	2	2	2	2	2	2	2	2	2	2	2	2	2	2	2	2	2	2	0	0	0	0	0	0	100
611	1	1	1	3	4	1	0	1	0	2	2	2	2	2	2	2	2	2	2	2	2	2	2	2	2	2	2	2	2	0	0	0	0	0	0	100
642	1	1	3	2	3	1	1	1	0	1	2	1	2	1	2	2	1	2	1	1	2	1	2	1	2	2	1	2	2	0.5	0.5	0.571429	0	0.333333	0.45	55
735	1	1	2	1	1	1	1	3	60000	2	2	2	2	2	2	2	2	2	2	2	2	2	2	2	2	2	1	1	2	0	0	0	0	0.666667	0.1	90
340	1	1	1	1	1	1	0	1	0	2	2	2	2	2	2	2	2	2	1	2	2	2	2	2	2	2	2	2	2	0	0	0.142857	0	0	0.05	95
102	1	1	1	1	1	1	0	2	0	2	1	2	2	2	2	2	2	2	2	2	2	2	2	2	2	2	2	2	2	0.25	0	0	0	0	0.05	95
44	1	1	1	1	4	1	1	4	100000	2	2	2	2	2	2	2	2	2	2	2	2	2	1	2	2	2	2	2	2	0	0	0.142857	0	0	0.05	95
46	1	1	1	4	1	1	0	1	30000	2	2	2	2	2	2	2	2	2	2	2	2	2	2	2	2	2	2	2	2	0	0	0	0	0	0	100
323	1	1	1	1	4	1	1	1	200000	2	2	2	2	1	2	2	2	2	2	2	2	2	2	2	2	2	1	2	2	0	0.25	0	0	0.333333	0.1	90
313	1	1	2	1	4	1	1	1	0	2	2	2	2	2	2	2	2	2	2	2	2	2	2	2	2	2	2	2	2	0	0	0	0	0	0	100
168	1	1	2	1	2	2	1	1	10000	2	2	2	1	2	2	2	2	2	2	2	2	2	2	2	2	2	2	2	2	0.25	0	0	0	0	0.05	95
147	1	1	1	4	4	2	0	2	0	2	2	2	2	2	2	2	2	2	2	2	2	2	2	2	2	2	2	2	2	0	0	0	0	0	0	100
154	1	1	2	1	4	1	0	1	0	2	2	2	2	2	2	2	2	2	2	2	2	2	2	2	2	2	2	2	2	0	0	0	0	0	0	100
178	1	1	3	1	3	3	1	1	50000	1	2	2	2	2	2	2	2	2	2	2	2	2	2	2	2	2	2	2	2	0.25	0	0	0	0	0.05	95
708	1	2	1	1	1	3	1	1	5000	1	2	2	2	1	1	2	1	1	1	2	2	2	2	2	1	1	2	1	2	0.25	0.75	0.285714	1	0.333333	0.45	55
757	1	2	2	1	1	2	1	1	0	2	2	2	2	2	2	2	2	2	2	2	2	2	2	2	2	2	1	1	2	0	0	0	0	0.666667	0.1	90
756	1	2	2	2	4	3	1	4	50000	2	2	2	2	2	2	2	2	2	2	2	2	2	2	2	2	2	2	2	2	0	0	0	0	0	0	100
232	1	1	1	1	4	1	0	2	200000	2	2	2	2	2	2	2	2	2	2	2	2	2	2	2	2	2	2	2	2	0	0	0	0	0	0	100
151	1	1	1	1	4	2	1	2	0	2	2	2	2	2	2	2	2	2	2	2	2	2	2	2	2	2	2	2	2	0	0	0	0	0	0	0
191	1	1	1	3	4	1	0	1	200000	1	2	2	2	2	2	2	2	2	2	2	2	2	2	2	2	2	2	2	2	0.25	0	0	0	0	0.05	95
81	1	1	1	1	1	1	0	4	10000	2	2	2	2	2	2	2	2	2	2	2	2	2	2	2	2	2	2	2	2	0	0	0	0	0	0	100
172	1	1	1	1	4	1	0	2	200000	2	2	2	2	2	2	2	2	2	2	2	2	2	2	2	2	2	2	2	2	0	0	0	0	0	0	100
740	1	1	1	1	2	1	1	1	5000	2	2	2	2	2	2	2	2	2	2	2	2	2	2	2	2	2	2	2	1	0	0	0	0	0.333333	0.05	95
207	1	1	3	4	4	1	0	1	0	2	2	2	2	2	2	2	2	2	2	2	2	2	2	2	2	2	2	2	2	0	0	0	0	0	0	100
292	1	1	3	1	2	1	0	1	2000	2	2	2	2	2	2	2	2	2	2	2	2	2	2	2	2	2	2	2	2	0	0	0	0	0	0	100
311	1	1	3	1	4	1	1	4	10000	2	2	2	2	2	2	2	2	2	2	2	2	2	2	2	2	2	2	2	2	0	0	0	0	0	0	100
114	1	1	1	2	4	1	0	1	0	2	2	2	2	2	2	2	2	2	2	2	2	2	2	2	2	2	2	2	2	0	0	0	0	0	0	100
122	1	2	1	2	4	1	0	1	0	2	2	2	2	2	2	2	2	2	2	2	2	2	2	2	2	2	2	2	2	0	0	0	0	0	0	100
100	1	1	2	1	3	1	1	1	40000	2	2	2	2	2	2	2	2	2	2	2	2	2	2	2	2	2	2	2	2	0	0	0	0	0	0	0
97	1	1	1	1	4	1	1	2	0	2	2	2	2	2	2	2	2	2	2	2	2	2	2	2	2	2	2	2	2	0	0	0	0	0	0	100
754	1	1	1	1	2	2	1	1	0	2	2	2	2	2	2	2	2	2	2	2	2	2	2	2	2	2	2	2	2	0	0	0	0	0	0	100
117	1	2	1	2	4	3	0	2	10000	2	2	2	2	2	2	2	2	2	2	2	2	2	2	2	2	2	2	2	2	0	0	0	0	0	0	100
746	1	1	1	1	1	3	1	2	60000	2	2	2	2	2	2	2	2	2	2	2	2	2	2	2	2	2	2	2	2	0	0	0	0	0	0	100
742	1	2	2	1	4	1	0	1	0	2	2	2	2	2	2	2	2	2	1	2	2	2	2	2	2	2	2	2	2	0	0	0.142857	0	0	0.05	95
71	1	2	1	3	2	1	0	1	0	2	2	2	2	2	2	2	2	2	2	2	2	2	2	2	2	2	2	2	2	0	0	0	0	0	0	100
55	1	1	2	1	3	1	1	1	150000	2	2	2	2	2	2	2	2	2	2	2	2	2	2	2	2	2	2	2	2	0	0	0	0	0	0	100
242	1	1	2	1	1	1	1	1	40000	1	2	2	2	2	2	2	2	2	2	2	2	2	2	2	2	2	2	2	2	0.25	0	0	0	0	0.05	95
721	1	2	1	3	1	2	0	2	0	2	2	2	2	2	2	2	2	2	2	2	2	1	2	2	2	2	2	2	2	0	0	0.142857	0	0	0.05	95
194	1	2	1	4	2	1	0	2	70000	2	2	1	1	2	2	1	1	1	1	1	1	1	1	1	1	2	1	1	1	0.5	0.5	1	0.5	1	0.75	25
289	1	1	1	1	3	2	0	1	5000	2	2	2	2	2	2	2	2	2	2	2	2	2	2	2	2	2	2	2	2	0	0	0	0	0	0	100
328	1	1	2	1	4	1	0	1	0	2	2	2	2	2	2	2	1	1	2	2	2	1	2	1	2	2	2	2	2	0	0.25	0.428571	0	0	0.2	80
105	1	2	2	1	4	1	0	2	0	2	2	2	2	2	2	2	2	2	2	2	2	1	2	2	2	2	2	2	2	0	0	0.142857	0	0	0.05	95
779	1	1	2	4	4	2	1	1	30000	2	2	2	2	2	2	2	2	2	2	2	2	1	1	2	1	1	2	2	2	0	0	0.285714	1	0	0.2	20
734	1	1	1	1	2	1	1	1	0	2	2	2	2	2	2	2	2	2	2	2	2	1	2	2	2	2	2	2	2	0	0	0.142857	0	0	0.05	95
189	1	1	1	2	4	2	0	1	5000	1	2	2	2	2	2	2	2	1	1	1	1	2	1	1	2	2	2	1	1	0.25	0	0.857143	0	0.666667	0.45	55
759	1	1	3	2	4	2	1	1	30000	1	1	1	2	2	2	1	1	1	2	1	2	1	2	2	2	2	1	1	1	0.75	0.5	0.428571	0	1	0.55	55
182	1	2	1	4	1	1	0	1	20000	1	2	2	2	1	2	1	2	1	1	1	1	1	1	1	1	2	2	2	2	0.25	0.5	1	0.5	0	0.55	45
275	1	2	1	1	1	2	0	1	0	2	2	2	2	2	2	2	2	2	2	2	2	2	2	2	2	2	2	2	2	0	0	0	0	0	0	100
200	1	1	3	2	4	9	0	1	0	2	2	2	2	2	2	2	2	2	2	2	2	2	2	2	2	2	2	2	2	0	0	0	0	0	0	100
179	1	1	2	1	4	2	0	2	0	1	2	2	2	2	2	2	1	1	2	2	2	2	2	1	2	2	1	1	1	0.25	0.25	0.285714	0	1	0.35	65
79	1	1	3	1	4	1	0	2	0	2	2	2	2	2	2	2	2	2	2	2	2	2	2	2	2	2	2	2	2	0	0	0	0	0	0	0
216	1	1	1	2	1	1	0	2	0	1	1	2	2	1	1	2	1	1	2	1	2	2	2	1	2	2	1	2	1	0.5	0.75	0.428571	0	0.666667	0.5	50
82	1	1	1	1	4	1	1	1	20000	1	2	2	2	2	2	2	2	2	2	2	2	2	2	2	2	2	2	1	2	0.25	0	0	0	0.333333	0.1	90
741	1	1	1	3	4	1	1	1	100000	2	2	2	2	1	2	1	2	2	2	2	2	2	2	1	2	2	2	2	2	0	0.5	0.142857	0	0	0.15	85
213	1	1	1	1	4	3	1	1	20000	1	2	2	2	1	1	1	2	1	1	1	2	2	2	2	2	2	2	2	2	0.25	0.75	0.428571	0	0	0.35	65
211	1	1	1	3	1	1	0	1	0	2	2	2	2	2	2	2	2	2	1	2	2	2	2	2	2	2	2	2	2	0	0	0.142857	0	0	0.05	95
221	1	1	2	1	2	2	1	1	0	2	2	2	1	2	2	2	2	2	2	2	2	2	2	2	2	2	2	2	2	0.25	0	0	0	0	0.05	95
217	1	1	1	3	1	1	0	2	0	2	2	2	2	2	2	2	2	2	2	2	2	2	2	2	2	2	2	2	2	0	0	0	0	0	0	100
317	1	1	1	2	2	1	0	1	10000	2	2	2	2	2	2	2	2	2	2	2	2	2	2	2	2	2	2	2	2	0	0	0	0	0	0	100
150	1	1	1	1	4	1	0	2	100000	2	2	2	2	2	2	2	2	2	2	2	2	2	2	2	2	2	2	2	2	0	0	0	0	0	0	100
218	1	2	1	1	1	1	0	1	0	2	2	1	2	2	1	2	2	2	2	2	2	2	2	2	2	2	1	1	2	0.25	0.25	0	0	0.666667	0.2	80
174	1	1	2	1	4	1	0	1	30000	2	2	2	2	2	2	2	2	2	2	2	2	2	2	2	2	2	2	2	2	0	0	0	0	0	0	100
220	1	1	1	2	2	1	0	1	0	1	2	2	2	1	1	1	2	1	1	2	2	2	2	1	2	2	2	1	1	0.25	0.75	0.428571	0	0.666667	0.45	55
167	1	1	1	3	1	1	1	1	50000	1	2	2	2	2	2	1	2	2	2	1	2	1	1	1	2	2	2	2	2	0.25	0.25	0.571429	0	0	0.3	70
321	1	1	3	1	3	1	1	1	50000	2	2	2	2	1	1	1	1	1	2	1	1	1	1	1	1	2	2	2	2	0	1	0.857143	0.5	0	0.55	45
318	1	1	1	1	2	1	0	1	10000	2	2	2	2	1	2	1	1	1	2	1	1	2	1	2	2	2	2	2	1	0	0.75	0.571429	0	0.333333	0.4	60
315	1	1	2	4	4	2	1	1	20000	2	2	2	2	2	2	2	2	2	2	2	2	2	2	2	2	2	2	2	2	0	0	0	0	0	0	100
155	1	2	1	1	4	2	0	2	70000	1	2	2	2	1	1	2	1	1	2	2	1	2	2	1	2	2	2	2	1	0.25	0.75	0.428571	0	0.333333	0.4	60
156	1	2	1	4	3	2	0	2	0	2	2	2	2	2	2	2	2	2	2	2	2	2	2	2	2	2	2	2	2	0	0	0	0	0	0	100
322	1	1	1	1	2	1	1	1	20000	2	2	2	2	2	2	2	2	2	2	2	2	2	2	2	2	2	2	2	2	0	0	0	0	0	0	100
310	1	1	1	2	4	1	0	1	5000	2	2	2	2	1	2	1	2	2	2	1	2	1	1	1	2	2	1	1	1	0	0.5	0.571429	0	1	0.45	55
615	1	1	1	3	4	1	0	2	0	2	2	2	2	2	2	2	2	2	2	2	2	2	2	2	2	2	2	2	2	0	0	0	0	0	0	100
532	1	1	1	1	3	1	0	1	50000	1	2	2	2	1	2	1	2	1	1	2	2	2	2	1	2	2	1	1	2	0.25	0.5	0.428571	0	0.666667	0.4	60
424	1	2	1	1	1	1	0	1	0	1	1	2	2	2	2	2	1	2	2	2	2	2	2	2	1	2	2	2	2	0.5	0.25	0	0.5	0	0.2	80
527	1	2	1	1	4	2	0	2	0	2	2	2	2	1	2	1	2	1	2	1	1	1	2	1	2	2	2	2	1	0	0.5	0.714286	0	0.333333	0.4	60
651	1	2	1	1	1	1	0	2	0	2	2	2	2	2	2	2	2	2	2	2	2	2	2	2	2	2	2	2	2	0	0	0	0	0	0	100
627	1	2	1	1	4	2	0	1	0	2	2	2	2	2	2	2	2	2	2	2	2	2	2	2	2	2	2	2	2	0	0	0	0	0	0	100
464	1	1	2	1	3	1	1	1	100000	2	2	2	2	2	2	2	2	2	2	2	2	2	2	2	2	2	2	2	2	0	0	0	0	0	0	100
407	1	1	1	1	2	2	0	2	70000	2	2	2	2	2	2	2	2	2	2	2	2	2	2	2	2	2	2	2	2	0	0	0	0	0	0	100
442	1	1	1	1	3	1	0	2	0	2	2	2	2	2	2	2	2	2	2	2	2	2	2	2	2	2	2	2	2	0	0	0	0	0	0	100
599	1	1	1	1	3	1	1	2	0	2	2	2	2	2	2	2	2	2	2	2	2	2	2	2	2	2	2	2	2	0	0	0	0	0	0	100
632	1	1	2	1	4	1	1	1	0	2	2	2	2	2	2	2	2	2	2	1	2	2	2	2	2	2	1	1	2	0	0	0.142857	0	0.666667	0.15	85
459	1	1	1	1	4	1	1	2	80000	2	2	2	2	2	2	2	2	2	2	2	2	2	2	2	2	2	2	2	2	0	0	0	0	0	0	100
357	1	2	3	1	4	2	0	2	0	2	2	2	2	2	2	2	2	2	2	2	2	2	2	2	2	2	2	2	2	0	0	0	0	0	0	100
617	1	1	1	1	3	1	1	2	7000	2	2	2	2	2	2	2	2	2	2	2	2	1	1	2	2	2	2	2	2	0	0	0.285714	0	0	0.1	90
482	1	1	1	1	1	1	0	1	50000	2	2	2	2	2	2	2	2	2	2	2	2	2	2	2	2	2	2	2	2	0	0	0	0	0	0	100
631	1	1	2	1	4	1	0	2	0	2	2	2	2	2	2	2	2	2	2	2	2	2	2	2	2	2	2	2	2	0	0	0	0	0	0	100
366	1	1	1	1	3	1	1	1	0	2	2	2	2	2	2	2	2	2	2	2	2	2	2	2	2	2	2	2	2	0	0	0	0	0	0	100
622	1	1	1	1	3	1	1	2	60000	2	2	2	2	2	2	2	2	2	2	2	2	2	2	2	2	2	2	2	2	0	0	0	0	0	0	100
451	1	2	1	2	1	1	0	2	0	2	2	2	2	2	2	2	2	2	2	2	2	2	2	2	2	2	2	2	2	0	0	0	0	0	0	100
540	1	1	2	3	3	2	0	2	20000	2	2	2	2	2	2	2	2	2	2	2	2	2	2	2	2	2	2	2	2	0	0	0	0	0	0	100
634	1	1	1	1	3	1	0	2	100000	2	2	2	2	2	2	2	2	2	2	2	2	2	2	2	2	2	2	2	2	0	0	0	0	0	0	100
453	1	1	1	1	2	1	0	2	0	2	2	2	2	2	2	2	2	2	2	2	2	2	2	2	2	2	2	2	2	0	0	0	0	0	0	100
422	1	1	1	1	4	1	1	1	50000	2	2	2	2	2	2	2	2	2	2	2	2	2	2	2	2	2	2	2	2	0	0	0	0	0	0	100
446	1	2	1	1	1	2	0	2	0	2	2	2	2	2	2	2	2	2	2	2	2	2	2	2	2	2	2	2	2	0	0	0	0	0	0	100
467	1	1	2	2	4	1	0	2	200000	2	2	2	2	2	2	2	2	2	2	2	2	2	2	2	2	2	2	2	2	0	0	0	0	0	0	100
427	1	1	1	1	3	1	1	2	50000	2	2	2	2	2	2	2	2	2	2	2	2	2	2	2	2	2	2	2	2	0	0	0	0	0	0	100
548	1	1	1	1	2	1	1	1	0	2	2	2	2	2	2	2	2	2	2	2	2	2	2	2	2	2	2	2	2	0	0	0	0	0	0	100
545	1	1	1	1	1	1	0	2	0	2	2	2	2	2	2	2	2	2	2	2	2	2	2	2	2	2	2	2	2	0	0	0	0	0	0	100
383	1	1	3	2	4	1	0	1	0	2	2	2	2	2	2	2	2	2	2	2	2	2	2	2	2	2	2	2	2	0	0	0	0	0	0	100
481	1	1	1	1	3	1	1	2	0	2	2	2	2	2	2	2	2	2	2	2	2	2	2	2	2	2	2	2	2	0	0	0	0	0	0	100
402	1	2	1	1	4	1	0	1	0	2	2	2	2	2	2	2	2	2	2	2	2	2	2	2	2	2	2	2	2	0	0	0	0	0	0	100
484	1	1	1	1	3	2	0	2	200000	2	2	2	2	2	2	2	2	2	2	2	2	2	2	2	2	2	2	2	2	0	0	0	0	0	0	100
476	1	1	1	1	1	2	1	1	0	2	2	2	2	2	2	2	2	2	2	2	2	2	2	2	2	2	2	2	2	0	0	0	0	0	0	100
445	1	1	1	1	2	1	0	2	150000	2	2	2	2	2	2	2	2	2	2	2	2	2	2	2	2	2	2	2	2	0	0	0	0	0	0	100
577	1	2	1	2	3	1	1	2	10000	2	2	2	2	2	2	2	2	2	2	2	2	2	2	2	2	2	2	2	2	0	0	0	0	0	0	100
15	1	1	1	3	4	1	1	1	150000	2	2	2	2	2	2	2	2	2	2	2	2	2	2	2	2	2	2	2	2	0	0	0	0	0	0	100
260	1	1	1	1	4	1	1	1	100000	2	2	2	2	2	2	2	2	2	2	2	2	2	2	2	2	2	2	2	2	0	0	0	0	0	0	100
244	1	1	1	1	4	1	1	1	5000	2	2	2	2	2	2	2	2	2	2	2	2	2	2	2	2	2	2	2	2	0	0	0	0	0	0	0
60	1	2	3	1	2	2	0	1	0	2	2	2	2	2	2	2	2	2	2	2	2	2	2	2	2	2	2	2	2	0	0	0	0	0	0	0
29	1	2	1	1	1	2	1	1	0	2	2	2	2	2	2	2	2	2	2	2	2	2	2	2	2	2	2	2	2	0	0	0	0	0	0	100
108	1	1	1	1	2	2	0	1	200000	2	2	2	2	2	2	2	2	2	2	2	2	2	2	2	2	2	2	2	2	0	0	0	0	0	0	0
17	1	1	1	1	2	1	0	2	0	2	1	2	2	2	2	2	2	1	2	2	2	1	2	1	2	2	1	1	1	0.25	0	0.428571	0	1	0.35	65
20	1	1	1	1	4	1	1	1	20000	2	2	2	2	1	1	1	2	1	2	2	2	1	1	1	2	2	1	1	2	0	0.75	0.571429	0	0.666667	0.45	55
243	1	1	1	1	1	1	1	1	10000	2	2	2	2	2	2	2	2	2	2	2	2	2	2	2	2	2	2	2	2	0	0	0	0	0	0	0
162	1	1	1	1	4	1	1	1	0	1	2	2	2	2	2	2	2	1	2	1	2	2	1	1	2	2	2	2	2	0.25	0	0.571429	0	0	0.25	75
164	1	2	2	1	3	3	1	1	0	1	2	2	2	1	2	1	2	1	2	2	2	2	2	2	2	2	2	1	2	0.25	0.5	0.142857	0	0.333333	0.25	75
212	1	1	1	1	4	1	0	1	0	2	2	2	2	1	2	2	2	2	2	2	2	2	2	2	2	2	2	2	2	0	0.25	0	0	0	0.05	95
215	1	1	2	1	1	2	0	1	30000	1	2	2	2	2	2	1	2	2	2	2	2	2	2	2	2	2	2	2	2	0.25	0.25	0	0	0	0.1	90
333	1	1	1	1	4	1	1	1	100000	2	2	2	2	2	2	2	2	2	2	2	2	2	2	2	2	2	2	2	2	0	0	0	0	0	0	100
748	1	1	1	1	3	1	1	1	0	2	2	2	2	2	2	2	2	2	2	2	2	2	2	2	2	2	2	1	2	0	0	0	0	0.333333	0.05	5
752	1	1	2	1	4	1	0	1	0	1	2	1	2	1	1	1	2	1	1	1	1	1	1	1	1	1	1	1	2	0.5	0.75	1	1	0.666667	0.8	80
210	1	1	2	1	3	9	1	1	0	1	2	2	2	2	2	2	2	2	2	2	2	2	2	2	2	2	2	2	2	0.25	0	0	0	0	0.05	95
143	1	1	1	2	4	1	0	1	0	2	2	2	2	2	2	2	2	2	2	2	2	2	2	2	2	2	2	2	2	0	0	0	0	0	0	100
324	1	1	3	1	4	1	1	1	20000	2	2	2	2	2	2	2	2	2	2	2	2	2	2	2	2	2	2	2	2	0	0	0	0	0	0	100
325	1	2	1	2	2	2	0	3	150000	1	2	2	2	2	2	2	2	1	2	2	2	2	2	2	2	2	1	1	2	0.25	0	0.142857	0	0.666667	0.2	20
751	1	1	2	2	2	1	1	1	20000	2	2	2	2	2	1	1	2	1	2	2	2	1	1	2	2	2	1	1	1	0	0.5	0.428571	0	1	0.4	60
719	1	1	3	1	1	1	1	1	30000	2	2	2	2	1	2	2	2	2	2	2	2	2	2	2	2	2	2	1	2	0	0.25	0	0	0.333333	0.1	90
458	1	1	3	1	4	1	1	1	100000	1	1	1	1	1	1	1	1	1	1	1	1	1	1	1	1	1	1	1	1	1	1	1	1	1	1	0
463	1	1	1	1	4	2	1	3	200000	2	1	1	1	1	1	2	1	2	2	1	1	1	1	1	1	1	1	1	1	0.75	0.75	0.714286	1	1	0.8	20
456	1	1	1	1	3	1	1	1	0	1	1	1	2	2	2	2	2	2	1	1	2	2	2	2	2	2	2	2	2	0.75	0	0.285714	0	0	0.25	75
652	1	2	1	1	2	2	1	1	0	1	1	1	2	2	2	2	1	1	2	2	2	1	1	1	2	2	1	1	1	0.75	0.25	0.571429	0	1	0.55	45
457	1	1	1	1	4	1	1	2	50000	1	1	1	2	1	1	2	2	1	1	1	1	2	2	2	2	1	1	1	1	0.75	0.5	0.571429	0.5	1	0.65	35
462	1	1	3	1	4	1	1	1	300000	1	1	1	2	1	2	2	2	1	1	1	1	1	1	1	1	1	2	2	2	0.75	0.25	1	1	0	0.65	35
465	1	1	1	1	1	1	0	2	160000	2	1	1	1	1	1	1	2	2	1	1	2	1	1	1	1	1	2	2	2	0.75	0.75	0.714286	1	0	0.65	35
648	1	1	1	3	4	1	1	1	20000	2	2	2	1	1	1	1	2	1	1	1	2	2	2	2	1	1	1	1	2	0.25	0.75	0.428571	1	0.666667	0.55	45
653	1	1	1	1	2	1	0	2	30000	1	1	1	1	2	2	2	1	1	1	2	2	1	1	1	1	2	1	1	2	1	0.25	0.714286	0.5	0.666667	0.65	35
436	1	1	1	3	1	1	0	2	0	2	1	1	2	1	2	2	2	2	2	1	1	1	1	2	2	2	1	1	1	0.5	0.25	0.571429	0	1	0.5	50
447	1	1	1	1	1	1	0	3	300000	2	2	1	2	1	2	2	2	2	1	1	2	2	2	2	2	2	2	2	2	0.25	0.25	0.285714	0	0	0.2	80
421	1	1	1	1	4	1	1	2	0	2	2	1	1	1	1	1	2	2	1	2	1	1	2	1	1	1	1	1	2	0.5	0.75	0.571429	1	0.666667	0.65	35
420	1	1	3	2	1	1	0	1	0	2	2	2	1	2	1	1	1	1	2	2	2	2	2	2	2	2	2	2	2	0.25	0.75	0.142857	0	0	0.25	75
423	1	1	1	1	2	1	1	1	0	1	1	1	1	2	2	2	1	2	2	2	2	2	2	2	1	1	1	1	2	1	0.25	0	1	0.666667	0.45	55
443	1	2	1	4	4	2	0	1	10000	2	2	2	1	2	1	1	2	2	2	1	1	2	2	2	2	2	1	1	1	0.25	0.5	0.285714	0	1	0.4	60
646	1	1	1	3	3	1	1	1	50000	1	1	1	2	2	2	2	1	2	1	1	1	1	2	2	1	1	1	1	2	0.75	0.25	0.571429	1	0.666667	0.6	40
433	1	1	1	1	4	2	0	1	0	1	1	1	1	2	2	2	1	1	1	2	2	2	2	2	2	2	2	2	2	1	0.25	0.285714	0	0	0.35	65
431	1	1	1	1	1	1	0	1	100000	2	2	2	2	2	2	2	2	2	2	2	1	1	1	2	2	2	2	2	1	0	0	0.428571	0	0.333333	0.2	80
432	1	1	1	1	1	1	0	2	0	2	1	2	2	1	2	1	2	2	2	1	1	1	1	1	1	2	2	1	2	0.25	0.5	0.714286	0.5	0.333333	0.5	50
416	1	1	1	2	1	1	0	2	200000	1	1	1	1	1	1	1	1	1	1	1	1	2	2	2	2	2	1	1	2	1	1	0.571429	0	0.666667	0.7	30
414	1	1	1	1	3	1	0	1	0	2	2	1	2	2	1	1	2	2	2	1	1	2	1	1	2	2	1	1	2	0.25	0.5	0.571429	0	0.666667	0.45	55
434	1	1	3	4	2	1	0	1	0	1	1	2	2	2	2	2	2	1	1	1	1	2	2	2	2	2	2	2	2	0.5	0	0.571429	0	0	0.3	70
449	1	1	2	3	2	1	0	2	15000	1	1	2	1	2	2	2	2	2	2	2	2	2	2	2	2	1	1	2	2	0.75	0	0	0.5	0.333333	0.25	75
448	1	1	1	1	4	1	0	2	80000	1	1	2	1	2	2	2	1	1	1	2	2	2	2	2	2	2	2	1	1	0.75	0.25	0.285714	0	0.666667	0.4	60
444	1	1	2	1	4	1	0	2	40000	2	1	1	2	1	2	2	2	2	1	1	1	1	2	2	2	2	2	2	2	0.5	0.25	0.571429	0	0	0.35	65
441	1	1	1	1	1	1	0	2	0	2	2	2	1	2	1	2	2	2	1	1	1	2	2	2	2	2	2	2	2	0.25	0.25	0.428571	0	0	0.25	75
435	1	1	1	1	1	1	1	2	20000	1	1	1	2	2	2	2	1	2	1	1	1	2	2	2	2	2	2	2	2	0.75	0.25	0.428571	0	0	0.35	65
588	1	1	1	2	4	1	1	2	0	2	2	2	2	2	2	2	2	2	2	2	2	2	2	2	2	2	2	2	2	0	0	0	0	0	0	100
568	1	1	1	1	1	1	0	2	0	2	2	2	2	2	2	2	2	2	2	2	2	2	2	2	2	2	2	2	2	0	0	0	0	0	0	100
629	1	1	1	1	4	1	0	2	0	2	2	2	2	2	2	2	2	2	2	2	2	2	2	2	2	2	2	2	2	0	0	0	0	0	0	100
595	1	1	1	1	4	1	1	1	0	2	2	2	2	2	2	2	2	2	2	2	2	2	2	2	2	2	2	2	2	0	0	0	0	0	0	100
649	1	1	1	1	4	1	1	1	0	2	2	2	2	2	2	2	2	2	2	2	2	2	2	2	2	2	2	2	2	0	0	0	0	0	0	100
450	1	1	1	1	3	1	0	1	55000	2	2	1	2	1	2	2	1	1	1	2	2	2	2	2	2	2	2	2	2	0.25	0.5	0.285714	0	0	0.25	75
452	1	1	2	2	4	1	0	2	50000	2	1	1	2	1	2	2	2	1	1	2	2	2	2	2	2	2	2	2	2	0.5	0.25	0.285714	0	0	0.25	75
461	1	1	1	1	4	1	0	1	0	1	1	1	1	1	1	1	1	1	1	1	1	1	1	1	1	1	1	1	1	1	1	1	1	1	1	0
460	1	2	1	1	1	1	0	1	0	1	1	1	1	1	1	1	1	1	1	1	1	1	1	1	1	1	1	1	1	1	1	1	1	1	1	0
638	1	1	1	2	4	1	1	1	30000	1	1	1	2	2	2	2	1	2	2	1	1	2	2	1	1	1	1	2	2	0.75	0.25	0.428571	1	0.333333	0.5	50
639	1	2	1	1	1	2	1	1	0	2	2	1	2	1	1	2	2	1	1	1	1	2	2	2	2	1	1	2	1	0.25	0.5	0.571429	0.5	0.666667	0.5	50
640	1	2	1	1	1	2	0	1	5000	1	2	1	1	2	2	1	2	1	1	1	1	2	2	2	2	2	1	1	2	0.75	0.25	0.571429	0	0.666667	0.5	50
630	1	2	3	1	3	1	0	2	0	2	2	2	2	1	1	1	2	2	2	2	1	1	2	2	1	1	1	2	2	0	0.75	0.285714	1	0.333333	0.4	60
647	1	2	1	4	1	2	0	1	0	2	1	1	2	1	2	2	1	1	1	2	2	2	1	1	1	1	2	2	1	0.5	0.5	0.571429	1	0.333333	0.55	45
644	1	2	1	1	4	2	0	2	0	2	1	1	2	1	2	2	2	1	1	1	1	2	2	2	2	2	1	1	2	0.5	0.25	0.571429	0	0.666667	0.45	55
474	1	1	1	3	2	1	1	2	25000	1	1	1	1	2	2	1	2	1	1	1	2	2	1	1	1	1	1	1	1	1	0.25	0.714286	1	1	0.75	25
473	1	1	1	1	3	1	0	1	0	1	1	1	1	1	1	1	1	1	2	1	1	1	1	1	1	1	1	1	1	1	1	0.857143	1	1	0.95	5
472	1	1	3	1	1	1	0	2	100000	1	1	1	1	1	2	2	1	1	2	2	2	1	1	1	2	2	1	1	1	1	0.5	0.571429	0	1	0.65	35
468	1	2	1	1	1	2	0	1	0	2	2	1	1	1	1	1	2	1	1	1	2	2	2	1	1	1	1	1	2	0.5	0.75	0.571429	1	0.666667	0.65	35
469	1	2	1	1	1	1	0	1	0	2	1	1	2	1	1	2	2	1	1	1	1	1	1	1	1	1	1	1	2	0.5	0.5	1	1	0.666667	0.75	25
470	1	1	1	1	3	1	1	1	80000	2	2	1	2	1	1	1	2	2	2	1	1	1	1	1	1	1	1	1	1	0.25	0.75	0.714286	1	1	0.7	30
380	1	1	1	4	4	2	0	1	0	1	1	1	1	1	1	1	1	2	1	1	1	2	2	1	1	1	2	2	2	1	1	0.571429	1	0	0.7	30
376	1	2	1	1	2	1	0	1	0	1	2	1	1	1	2	2	1	1	2	2	2	1	1	1	1	2	1	1	2	0.75	0.5	0.571429	0.5	0.666667	0.6	40
437	1	2	1	1	1	2	0	1	0	1	2	2	2	1	1	2	2	1	1	1	2	1	2	1	1	2	2	1	1	0.25	0.5	0.714286	0.5	0.666667	0.55	45
542	1	1	1	3	3	1	0	2	0	1	2	1	1	2	2	1	2	2	1	1	2	1	1	2	2	1	1	1	1	0.75	0.25	0.571429	0.5	1	0.6	40
538	1	1	1	1	4	1	0	2	80000	1	1	2	1	2	1	1	1	2	2	1	1	2	2	1	1	1	2	2	2	0.75	0.75	0.428571	1	0	0.55	45
546	1	2	2	1	1	2	0	2	0	2	2	2	1	2	1	1	2	2	1	1	2	2	2	1	2	1	2	1	1	0.25	0.5	0.428571	0.5	0.666667	0.45	55
620	1	1	1	1	3	1	0	1	0	1	1	2	1	2	1	1	2	2	1	1	1	2	1	1	2	2	1	1	2	0.75	0.5	0.714286	0	0.666667	0.6	40
619	1	1	1	1	4	1	0	1	0	1	1	2	1	2	2	2	1	1	2	2	1	1	1	1	1	2	2	1	1	0.75	0.25	0.714286	0.5	0.666667	0.6	40
633	1	2	1	1	1	1	0	1	0	2	1	1	1	1	2	2	1	2	2	1	1	1	1	2	2	1	1	1	2	0.75	0.5	0.571429	0.5	0.666667	0.6	40
549	1	1	2	1	4	1	0	1	50000	1	2	2	2	1	1	1	2	2	2	1	1	1	1	2	2	1	1	2	1	0.25	0.75	0.571429	0.5	0.666667	0.55	45
389	1	2	1	1	3	1	0	1	0	2	2	1	1	1	2	2	1	1	2	1	1	2	2	1	1	2	2	1	2	0.5	0.5	0.571429	0.5	0.333333	0.5	50
390	1	1	1	1	2	2	0	2	0	2	2	1	2	2	2	2	1	1	1	2	2	2	2	1	1	1	1	1	1	0.25	0.25	0.428571	1	1	0.5	50
391	1	1	3	1	2	1	0	1	0	1	1	2	2	1	2	1	1	1	1	1	2	2	2	2	1	1	1	2	2	0.5	0.75	0.428571	1	0.333333	0.55	45
547	1	1	1	1	4	1	0	1	0	2	1	1	1	2	2	2	1	1	2	1	1	2	2	1	1	2	2	2	2	0.75	0.25	0.571429	0.5	0	0.45	55
541	1	1	1	3	2	1	0	1	0	2	2	1	1	1	2	2	2	1	2	1	1	1	2	1	1	2	2	1	1	0.5	0.25	0.714286	0.5	0.666667	0.55	45
543	1	1	1	3	3	3	1	2	0	1	1	2	1	2	1	1	2	2	2	2	2	1	1	1	1	1	1	1	1	0.75	0.5	0.428571	1	1	0.65	35
544	1	1	3	4	4	1	0	1	0	2	1	1	2	1	1	1	2	1	1	1	1	2	1	2	1	1	1	2	2	0.5	0.75	0.714286	1	0.333333	0.65	35
395	1	2	3	3	2	2	1	1	0	1	1	1	1	1	1	1	1	1	1	2	2	1	1	1	1	1	1	1	1	1	1	0.714286	1	1	0.9	10
393	1	1	1	1	4	2	0	2	50000	1	1	2	1	2	1	1	1	1	2	2	2	1	1	2	2	2	2	2	2	0.75	0.75	0.428571	0	0	0.45	55
392	1	1	1	3	3	1	0	2	200000	1	2	1	2	1	2	2	1	1	2	2	2	1	1	1	1	1	1	1	1	0.5	0.5	0.571429	1	1	0.65	35
597	1	1	1	1	2	1	0	2	150000	2	2	2	1	1	1	1	1	2	1	1	1	1	1	2	2	1	1	1	2	0.25	1	0.714286	0.5	0.666667	0.65	35
605	1	1	1	1	4	2	1	1	0	1	1	2	2	1	1	2	1	1	1	2	1	1	2	1	2	2	1	1	1	0.5	0.75	0.714286	0	1	0.65	35
606	1	1	1	4	1	2	0	2	0	2	2	1	1	1	2	2	1	2	2	2	1	1	1	1	2	2	2	1	1	0.5	0.5	0.571429	0	0.666667	0.5	50
608	1	1	1	1	4	1	1	2	0	1	2	2	2	1	1	1	2	2	2	2	2	2	2	2	2	1	1	2	2	0.25	0.75	0	0.5	0.333333	0.3	70
636	1	1	1	4	1	1	1	2	0	2	2	2	2	2	2	2	2	2	2	1	2	1	1	2	2	2	2	2	1	0	0	0.428571	0	0.333333	0.2	80
635	1	1	1	1	1	1	0	2	0	1	2	1	2	2	2	1	1	1	1	2	2	1	1	2	2	2	2	2	2	0.5	0.5	0.571429	0	0	0.4	60
637	1	1	1	1	3	2	0	1	0	1	1	1	2	1	2	2	2	2	2	2	2	2	2	2	2	2	2	2	2	0.75	0.25	0	0	0	0.2	80
550	1	1	1	1	2	1	1	1	0	1	1	2	1	2	2	2	1	1	1	1	1	2	2	1	1	2	1	1	2	0.75	0.25	0.714286	0.5	0.666667	0.6	40
554	1	1	1	3	2	1	1	2	100000	1	1	1	1	2	2	1	1	1	2	1	2	2	2	2	1	1	2	1	1	1	0.5	0.285714	1	0.666667	0.6	40
581	1	1	1	2	4	1	1	2	40000	1	2	2	1	2	2	1	1	2	2	2	1	2	1	1	2	2	2	2	2	0.5	0.5	0.428571	0	0	0.35	65
582	1	1	3	1	4	1	0	1	0	1	1	1	2	2	2	2	2	2	2	2	2	2	2	2	2	2	2	2	2	0.75	0	0	0	0	0.15	85
403	1	2	3	1	4	2	0	1	0	2	2	1	2	1	1	2	2	1	1	2	1	1	1	1	1	1	1	1	1	0.25	0.5	0.857143	1	1	0.7	30
400	1	1	1	1	2	1	0	1	50000	1	2	2	1	1	1	1	2	2	1	1	2	1	2	2	1	1	2	2	2	0.5	0.75	0.428571	1	0	0.5	50
406	1	1	1	1	4	1	0	2	100000	1	1	2	1	2	1	1	2	2	1	1	2	2	1	1	1	1	1	1	1	0.75	0.5	0.571429	1	1	0.7	30
425	1	2	1	3	4	1	0	1	0	1	2	2	1	2	1	1	1	1	2	2	1	1	1	2	2	1	1	2	2	0.5	0.75	0.571429	0.5	0.333333	0.55	45
387	1	1	1	1	1	1	0	3	28000	2	2	2	1	1	1	2	2	1	1	1	2	2	1	1	1	1	1	1	1	0.25	0.5	0.714286	1	1	0.65	35
396	1	2	1	1	3	2	0	2	0	1	2	2	2	1	1	1	2	2	1	1	1	2	1	2	1	1	2	2	2	0.25	0.75	0.571429	1	0	0.5	50
401	1	2	1	2	2	1	0	2	0	1	1	2	2	1	1	1	2	2	1	1	1	1	2	2	2	2	2	2	2	0.5	0.75	0.571429	0	0	0.45	55
385	1	1	3	1	1	1	0	2	15000	1	1	1	1	2	2	1	1	1	1	1	2	2	1	1	2	1	1	2	2	1	0.5	0.714286	0.5	0.333333	0.65	35
399	1	1	1	1	3	2	0	2	300000	2	1	1	2	2	1	1	1	1	1	1	1	2	1	2	1	1	2	2	2	0.5	0.75	0.714286	1	0	0.6	40
405	1	1	1	1	4	1	0	1	0	1	1	1	2	1	1	2	1	1	1	2	1	2	1	1	2	2	1	1	1	0.75	0.75	0.714286	0	1	0.7	30
408	1	2	3	1	2	2	1	2	0	1	1	2	2	1	1	2	2	1	1	1	1	2	2	1	1	1	2	2	2	0.5	0.5	0.714286	1	0	0.55	45
371	1	1	3	1	3	1	0	2	0	2	2	1	2	1	1	1	2	1	1	1	1	1	1	2	2	2	1	1	1	0.25	0.75	0.857143	0	1	0.65	35
372	1	1	1	3	2	1	0	2	100000	1	2	2	2	1	1	1	2	2	1	1	1	1	1	2	2	2	1	1	2	0.25	0.75	0.714286	0	0.666667	0.55	45
603	1	1	1	1	4	1	1	1	0	2	2	1	2	1	1	2	2	2	1	2	2	2	2	2	1	1	1	2	2	0.25	0.5	0.142857	1	0.333333	0.35	65
609	1	1	1	1	4	1	0	1	0	2	2	2	2	1	1	1	2	2	2	2	2	2	1	1	1	1	1	2	1	0	0.75	0.285714	1	0.666667	0.45	55
409	1	1	3	4	3	2	0	2	0	2	1	1	2	1	2	2	2	1	1	1	1	2	1	2	1	1	2	2	2	0.5	0.25	0.714286	1	0	0.5	50
386	1	1	1	1	2	1	0	1	0	1	1	2	1	2	2	1	1	1	1	1	1	1	1	1	1	1	1	1	2	0.75	0.5	1	1	0.666667	0.8	20
388	1	1	1	1	1	1	0	1	60000	1	2	2	1	1	1	2	2	1	2	1	1	1	2	2	2	2	1	1	1	0.5	0.5	0.571429	0	1	0.55	45
377	1	1	1	3	1	1	1	1	0	2	1	1	2	1	1	1	2	1	2	2	1	1	1	1	1	1	1	1	1	0.5	0.75	0.714286	1	1	0.75	25
411	1	1	1	3	2	1	0	2	0	2	1	1	1	1	2	1	2	1	1	1	1	1	1	2	1	1	1	2	2	0.75	0.5	0.857143	1	0.333333	0.7	30
438	1	1	2	4	4	1	1	1	0	2	1	1	1	2	1	1	2	2	1	1	2	2	1	1	1	1	2	2	1	0.75	0.5	0.571429	1	0.333333	0.6	40
439	1	2	3	1	4	1	0	1	20000	2	1	1	2	1	2	1	2	1	1	2	2	1	1	1	1	2	1	1	2	0.5	0.5	0.714286	0.5	0.666667	0.6	40
430	1	1	3	1	1	1	0	1	0	2	1	1	2	1	2	1	1	2	2	1	1	1	1	2	1	1	1	1	1	0.5	0.75	0.571429	1	1	0.7	30
419	1	1	1	1	1	2	0	1	50000	2	2	1	2	1	1	2	2	2	2	1	1	2	2	2	2	2	2	1	1	0.25	0.5	0.285714	0	0.666667	0.35	65
412	1	1	1	1	1	2	1	2	100000	2	2	2	2	1	1	1	2	1	2	2	2	2	1	1	2	1	1	2	2	0	0.75	0.428571	0.5	0.333333	0.4	60
428	1	1	1	1	4	2	0	2	60000	1	1	1	2	1	2	2	1	1	1	2	2	1	1	2	2	1	1	1	2	0.75	0.5	0.571429	0.5	0.666667	0.6	40
378	1	2	3	1	4	1	0	2	0	2	2	1	2	2	2	1	1	1	2	2	1	1	1	1	1	2	1	1	1	0.25	0.5	0.714286	0.5	1	0.6	40
381	1	1	3	1	4	1	1	1	50000	1	2	2	1	1	1	1	1	1	1	1	1	1	1	2	1	2	2	1	1	0.5	1	0.857143	0.5	0.666667	0.75	25
382	1	1	1	1	1	1	0	2	0	1	1	1	2	1	2	2	1	1	1	1	1	1	2	1	1	1	2	2	1	0.75	0.5	0.857143	1	0.333333	0.7	30
384	1	1	1	1	2	1	0	2	150000	1	1	1	2	1	1	1	1	1	2	1	2	2	1	1	2	2	1	1	1	0.75	1	0.571429	0	1	0.7	30
379	1	2	1	2	4	2	0	2	0	2	1	1	1	1	2	1	1	1	2	1	1	1	1	1	1	2	1	1	1	0.75	0.75	0.857143	0.5	1	0.8	20
375	1	1	1	1	4	2	1	2	70000	2	2	1	1	2	2	1	2	1	1	1	1	1	1	1	1	2	1	1	1	0.5	0.25	1	0.5	1	0.7	30
374	1	2	1	1	4	2	0	2	0	1	1	1	2	2	2	1	2	1	1	1	1	1	2	2	2	2	1	1	1	0.75	0.25	0.714286	0	1	0.6	40
373	1	1	1	1	1	1	0	1	0	2	2	1	1	2	2	1	1	1	1	1	1	1	1	2	2	2	1	1	1	0.5	0.5	0.857143	0	1	0.65	35
370	1	1	3	1	1	1	0	2	0	1	1	1	2	2	2	1	2	1	1	2	2	1	2	2	1	2	1	1	1	0.75	0.25	0.428571	0.5	1	0.55	45
560	1	1	3	2	1	1	0	1	0	1	1	1	2	1	1	1	1	1	2	2	1	1	2	2	1	1	2	1	2	0.75	1	0.428571	1	0.333333	0.65	35
537	1	1	1	2	2	1	0	2	150000	2	1	1	1	2	2	1	1	2	2	1	1	1	1	2	2	1	1	2	1	0.75	0.5	0.571429	0.5	0.666667	0.6	40
536	1	1	1	1	3	1	1	2	20000	1	2	2	1	1	1	1	2	2	2	1	1	1	1	2	2	1	1	1	2	0.5	0.75	0.571429	0.5	0.666667	0.6	40
535	1	1	1	2	3	1	0	3	0	1	1	1	1	1	1	1	1	1	1	1	1	1	1	1	1	1	1	1	1	1	1	1	1	1	1	0
533	1	2	1	1	4	1	0	1	0	2	2	2	1	1	1	1	2	2	1	1	1	2	2	1	1	1	2	2	1	0.25	0.75	0.571429	1	0.333333	0.55	45
531	1	2	1	1	1	1	0	3	50000	2	2	2	1	1	1	1	2	2	1	1	2	2	2	1	1	2	1	2	1	0.25	0.75	0.428571	0.5	0.666667	0.5	50
530	1	1	2	1	4	1	1	1	0	1	2	2	2	1	1	2	2	1	1	1	1	2	1	2	1	1	2	1	1	0.25	0.5	0.714286	1	0.666667	0.6	40
529	1	2	1	3	1	2	1	2	250000	1	2	2	2	1	1	2	1	1	1	2	2	1	1	2	1	1	1	2	2	0.25	0.75	0.571429	1	0.333333	0.55	45
528	1	2	1	1	2	1	0	2	0	1	1	2	1	2	2	1	1	1	2	1	2	1	1	2	2	1	1	1	1	0.75	0.5	0.571429	0.5	1	0.65	35
492	1	1	1	1	3	1	0	2	0	1	2	2	1	1	1	1	2	2	2	1	1	1	1	1	1	1	1	2	2	0.5	0.75	0.714286	1	0.333333	0.65	35
494	1	2	1	1	4	1	0	1	0	1	2	2	2	1	1	1	2	1	1	1	1	2	1	2	1	1	1	1	2	0.25	0.75	0.714286	1	0.666667	0.65	35
493	1	2	1	1	1	2	0	3	0	1	2	2	1	1	1	1	2	2	1	1	1	1	2	2	2	2	1	1	1	0.5	0.75	0.571429	0	1	0.6	40
498	1	1	1	1	3	1	1	1	150000	1	1	2	1	2	2	1	1	1	1	1	2	1	1	2	1	1	2	2	2	0.75	0.5	0.714286	1	0	0.6	40
585	1	2	2	4	4	2	0	2	0	2	2	1	2	1	1	1	1	1	2	1	1	1	1	1	2	2	2	1	1	0.25	1	0.857143	0	0.666667	0.65	35
575	1	2	1	3	1	1	1	1	60000	2	2	2	1	1	2	1	2	1	1	2	2	1	1	2	2	1	1	2	1	0.25	0.5	0.571429	0.5	0.666667	0.5	50
561	1	1	1	1	2	1	1	1	10000	1	2	2	1	2	2	1	1	1	1	1	2	2	2	1	2	2	1	1	2	0.5	0.5	0.571429	0	0.666667	0.5	50
563	1	1	1	3	2	1	1	2	0	2	2	1	1	1	1	1	1	2	1	2	2	2	1	1	2	1	1	2	2	0.5	1	0.428571	0.5	0.333333	0.55	45
565	1	1	3	1	4	2	1	1	40000	2	2	2	1	2	1	2	1	2	2	1	1	2	1	1	2	2	1	1	2	0.25	0.5	0.571429	0	0.666667	0.45	55
564	1	2	1	1	2	2	0	1	0	2	2	2	2	2	2	2	2	2	2	1	1	1	1	1	1	1	1	1	1	0	0	0.714286	1	1	0.5	50
539	1	1	1	1	2	1	0	1	0	2	2	1	1	2	2	2	1	1	2	2	1	1	1	2	2	1	1	1	1	0.5	0.25	0.571429	0.5	1	0.55	45
579	1	2	1	2	2	3	0	1	0	2	2	1	1	1	1	1	2	2	2	1	1	2	1	2	2	1	1	2	1	0.5	0.75	0.428571	0.5	0.666667	0.55	45
566	1	1	3	1	2	1	0	2	0	2	2	2	2	1	1	1	1	2	1	1	2	2	1	2	1	1	2	1	2	0	1	0.428571	1	0.333333	0.5	50
567	1	1	1	1	4	1	0	2	150000	2	2	2	1	2	1	1	1	2	2	1	1	2	2	1	2	2	2	1	2	0.25	0.75	0.428571	0	0.333333	0.4	60
516	1	1	2	3	1	1	0	1	200000	2	1	1	1	2	2	2	1	1	1	1	2	2	1	1	1	1	2	2	2	0.75	0.25	0.714286	1	0	0.55	45
517	1	1	3	1	4	2	1	1	0	2	2	1	2	1	1	2	1	1	1	1	1	2	2	1	1	1	2	2	1	0.25	0.75	0.714286	1	0.333333	0.6	40
508	1	1	1	1	4	1	1	2	0	1	2	1	2	1	2	2	1	1	1	1	2	1	1	1	1	1	1	1	1	0.5	0.5	0.857143	1	1	0.75	25
523	1	2	1	2	4	2	0	1	50000	1	1	2	2	1	1	2	2	1	1	1	1	2	2	1	1	1	2	1	2	0.5	0.5	0.714286	1	0.333333	0.6	40
519	1	2	1	1	3	2	0	2	5000	1	1	2	1	2	2	1	1	1	1	2	1	1	1	2	2	2	2	1	1	0.75	0.5	0.714286	0	0.666667	0.6	40
524	1	1	1	1	4	1	0	2	15000	2	2	2	2	1	1	1	1	1	1	1	2	2	1	1	2	1	2	2	2	0	1	0.714286	0.5	0	0.5	50
526	1	2	1	1	4	2	0	2	0	2	2	2	1	1	1	1	2	2	1	1	1	2	2	2	2	2	2	2	2	0.25	0.75	0.428571	0	0	0.35	65
525	1	1	2	3	1	1	0	2	45000	1	1	2	1	2	1	1	2	2	2	1	1	1	2	1	1	1	1	1	1	0.75	0.5	0.571429	1	1	0.7	30
520	1	2	1	1	3	1	0	1	0	1	1	2	1	2	1	1	2	1	1	2	1	1	2	1	1	2	2	1	1	0.75	0.5	0.714286	0.5	0.666667	0.65	35
654	1	1	3	1	1	2	1	2	0	1	1	1	2	2	2	1	1	1	2	2	2	1	2	2	1	1	1	2	2	0.75	0.5	0.285714	1	0.333333	0.5	50
650	1	1	1	1	1	1	0	2	10000	2	2	2	2	2	2	2	2	2	2	2	1	1	2	1	1	1	1	1	2	0	0	0.428571	1	0.666667	0.35	65
558	1	2	1	1	2	2	1	1	35000	2	2	1	1	1	2	2	1	2	2	1	1	2	2	1	1	2	2	2	1	0.5	0.5	0.428571	0.5	0.333333	0.45	55
556	1	1	1	1	2	1	1	1	10000	1	1	2	2	2	1	1	2	1	2	2	2	1	1	2	2	2	2	1	2	0.5	0.5	0.428571	0	0.333333	0.4	60
555	1	1	2	2	1	2	1	2	160000	2	2	1	1	2	1	1	1	2	1	2	2	1	1	1	1	2	2	1	2	0.5	0.75	0.571429	0.5	0.333333	0.55	45
553	1	1	1	1	2	1	0	1	0	2	2	2	2	2	1	1	2	2	1	1	2	2	1	1	2	2	1	1	2	0	0.5	0.571429	0	0.666667	0.4	60
572	1	1	1	1	4	1	0	1	20000	2	2	2	2	2	2	2	1	1	1	2	2	2	1	2	2	1	2	1	2	0	0.25	0.428571	0.5	0.333333	0.3	70
495	1	1	1	2	1	1	0	1	0	1	1	1	1	2	2	1	1	1	1	2	1	2	1	2	1	1	2	2	2	1	0.5	0.571429	1	0	0.6	40
512	1	1	1	4	2	3	1	2	30000	1	1	1	1	1	1	1	1	1	1	1	1	1	1	1	1	1	1	1	1	1	1	1	1	1	1	0
513	1	1	2	1	2	1	0	2	0	1	1	1	1	2	2	2	1	1	1	2	2	1	1	1	2	2	2	2	2	1	0.25	0.714286	0	0	0.5	50
506	1	2	1	2	2	1	0	2	0	1	1	2	1	2	1	1	1	1	1	1	2	1	1	1	2	2	2	1	1	0.75	0.75	0.857143	0	0.666667	0.7	30
505	1	2	3	1	1	1	0	1	0	1	1	1	1	2	2	1	1	1	1	2	1	1	1	1	1	1	1	1	1	1	0.5	0.857143	1	1	0.85	15
504	1	1	1	1	4	1	1	1	20000	2	2	1	1	1	1	1	2	2	2	1	1	1	1	2	2	2	1	1	1	0.5	0.75	0.571429	0	1	0.6	40
521	1	1	3	3	3	1	0	2	20000	2	2	1	2	1	1	2	1	2	1	1	1	2	2	2	1	1	1	1	1	0.25	0.75	0.428571	1	1	0.6	40
518	1	2	1	1	2	2	0	1	0	1	2	2	2	1	1	1	2	1	1	1	2	2	1	1	1	1	2	2	1	0.25	0.75	0.714286	1	0.333333	0.6	40
510	1	2	1	1	4	1	0	1	70000	1	1	2	1	2	1	1	1	1	2	1	1	1	1	1	1	1	1	2	2	0.75	0.75	0.857143	1	0.333333	0.75	25
509	1	1	1	1	1	1	0	3	100000	1	2	2	2	1	1	1	2	2	1	1	2	2	1	1	1	1	1	1	1	0.25	0.75	0.571429	1	1	0.65	35
514	1	1	1	1	4	1	0	2	100000	1	1	1	1	2	1	2	1	1	1	2	1	1	1	2	2	1	1	1	1	1	0.5	0.714286	0.5	1	0.75	25
515	1	1	1	2	2	1	1	1	100000	1	1	1	1	1	2	2	1	1	1	1	1	1	1	1	1	1	1	1	1	1	0.5	1	1	1	0.9	10
491	1	1	1	3	2	2	0	1	0	2	1	1	2	1	2	2	1	2	1	1	2	2	1	1	1	2	2	2	2	0.5	0.5	0.571429	0.5	0	0.45	55
489	1	1	3	3	3	1	0	1	0	1	1	1	1	1	2	2	1	2	1	1	1	1	1	2	1	1	1	1	1	1	0.5	0.714286	1	1	0.8	20
551	1	1	1	1	2	2	1	2	90000	2	2	1	1	1	2	1	2	1	2	1	1	2	1	2	1	1	2	2	2	0.5	0.5	0.571429	1	0	0.5	50
497	1	2	1	1	2	1	0	4	0	2	1	1	1	2	2	1	1	1	1	2	2	2	2	1	1	1	1	1	1	0.75	0.5	0.428571	1	1	0.65	35
499	1	1	1	2	1	1	1	2	30000	1	1	2	1	2	1	1	2	2	1	1	2	2	1	1	1	1	2	2	1	0.75	0.5	0.571429	1	0.333333	0.6	40
501	1	2	1	1	2	2	0	1	0	1	1	2	1	2	1	1	2	2	1	1	1	2	2	2	2	1	1	1	1	0.75	0.5	0.428571	0.5	1	0.6	40
500	1	1	1	1	2	2	0	1	170000	1	2	2	1	1	1	1	2	1	2	2	2	1	1	1	1	2	2	2	2	0.5	0.75	0.571429	0.5	0	0.5	50
503	1	1	1	1	4	1	1	1	0	1	1	1	1	1	1	1	1	1	1	1	1	1	1	1	1	1	1	1	1	1	1	1	1	1	1	0
496	1	1	1	1	2	1	1	1	0	1	1	1	1	2	2	1	1	1	2	2	1	1	1	1	1	1	1	1	1	1	0.5	0.714286	1	1	0.8	20
511	1	2	1	3	1	2	0	2	0	1	1	1	1	1	1	2	1	1	1	2	1	1	1	1	1	1	2	2	2	1	0.75	0.857143	1	0	0.75	25
353	1	2	1	1	4	1	0	1	0	2	2	2	2	2	2	1	1	1	1	1	2	2	2	1	2	2	2	2	1	0	0.5	0.571429	0	0.333333	0.35	65
369	1	1	1	1	2	1	0	1	0	1	1	1	2	1	1	1	2	1	2	2	2	1	1	2	1	2	1	1	1	0.75	0.75	0.428571	0.5	1	0.65	35
593	1	1	1	3	4	3	1	1	0	2	2	2	2	1	1	2	1	1	1	2	2	1	1	2	2	2	2	2	1	0	0.75	0.571429	0	0.333333	0.4	60
591	1	1	1	2	3	2	1	1	20000	1	1	1	2	2	2	2	1	2	2	2	1	1	2	1	1	2	2	2	1	0.75	0.25	0.428571	0.5	0.333333	0.45	55
562	1	2	1	3	2	2	1	1	10000	1	1	2	2	1	1	2	1	1	2	2	1	2	1	1	1	1	2	2	1	0.5	0.75	0.571429	1	0.333333	0.6	40
488	1	1	1	1	2	1	1	1	0	1	1	2	1	2	2	1	1	1	1	2	2	1	1	2	2	2	1	1	1	0.75	0.5	0.571429	0	1	0.6	40
362	1	1	1	4	4	1	0	1	0	2	2	2	2	2	2	1	1	2	2	2	2	2	2	2	2	2	1	1	1	0	0.5	0	0	1	0.25	75
485	1	1	1	1	4	2	0	1	0	1	2	2	2	1	1	1	2	1	1	1	1	1	2	2	1	1	1	1	1	0.25	0.75	0.714286	1	1	0.7	30
486	1	1	2	2	4	1	0	2	0	2	2	2	1	1	1	1	1	2	2	1	1	1	1	1	1	2	2	1	2	0.25	1	0.714286	0.5	0.333333	0.6	40
480	1	1	1	1	4	1	0	1	0	1	1	1	1	1	1	1	1	1	1	1	1	1	1	1	1	1	1	1	1	1	1	1	1	1	1	0
475	1	1	1	1	3	1	0	1	0	1	1	1	1	1	2	2	1	1	1	1	2	2	2	2	2	1	1	1	1	1	0.5	0.428571	0.5	1	0.65	35
490	1	1	1	1	3	1	0	1	0	2	2	1	1	1	1	1	2	2	1	1	1	1	1	1	1	1	1	1	1	0.5	0.75	0.857143	1	1	0.8	20
354	1	1	3	1	2	1	0	1	60000	2	1	1	2	2	2	1	2	1	1	2	2	1	1	2	2	2	1	1	1	0.5	0.25	0.571429	0	1	0.5	50
351	1	1	2	3	2	1	0	1	300000	2	2	1	2	2	2	2	1	1	1	1	2	1	1	2	1	2	2	2	1	0.25	0.25	0.714286	0.5	0.333333	0.45	55
355	1	1	3	1	3	1	0	2	80000	2	2	1	2	2	2	1	1	1	1	2	2	1	1	1	2	2	1	2	2	0.25	0.5	0.714286	0	0.333333	0.45	55
358	1	1	1	1	2	1	0	2	100000	2	2	2	2	2	2	2	1	1	1	1	1	1	1	1	2	2	2	2	2	0	0.25	1	0	0	0.4	60
363	1	1	3	1	4	1	0	1	100000	2	2	2	1	2	2	2	1	1	1	1	2	1	1	2	2	2	2	1	2	0.25	0.25	0.714286	0	0.333333	0.4	60
364	1	1	3	1	1	1	1	1	0	2	2	2	2	2	2	2	2	2	2	1	2	1	2	2	2	2	2	2	2	0	0	0.285714	0	0	0.1	90
365	1	1	1	1	4	2	1	1	0	2	2	1	2	2	2	1	2	1	2	2	1	1	1	1	2	2	1	2	2	0.25	0.25	0.714286	0	0.333333	0.4	60
479	1	1	1	2	1	1	0	2	0	1	1	1	2	2	2	2	1	2	1	1	2	1	1	1	2	2	2	1	1	0.75	0.25	0.714286	0	0.666667	0.55	45
483	1	2	1	2	4	1	0	1	0	1	1	2	1	2	2	1	1	1	1	2	2	1	1	1	1	1	1	1	1	0.75	0.5	0.714286	1	1	0.75	25
612	1	1	1	3	4	1	0	2	500000	2	2	2	2	1	1	1	2	2	2	1	1	1	1	2	2	1	1	2	1	0	0.75	0.571429	0.5	0.666667	0.5	50
623	1	1	2	1	1	1	1	2	50000	2	2	1	2	1	1	1	2	1	1	2	2	1	1	2	2	2	2	1	1	0.25	0.75	0.571429	0	0.666667	0.5	50
625	1	1	1	2	4	1	0	1	0	2	2	2	2	1	1	2	1	1	2	2	1	2	1	1	2	2	1	2	1	0	0.75	0.571429	0	0.666667	0.45	55
621	1	1	1	1	4	1	1	2	200000	2	2	1	2	1	2	2	2	1	1	2	2	1	1	2	1	2	2	2	1	0.25	0.25	0.571429	0.5	0.333333	0.4	60
604	1	1	1	1	4	1	1	1	30000	2	2	2	2	1	1	1	2	2	1	1	1	2	2	1	1	1	1	2	2	0	0.75	0.571429	1	0.333333	0.5	50
628	1	1	1	1	4	1	1	2	0	2	2	2	1	1	1	1	1	1	1	1	2	2	1	1	2	1	2	2	1	0.25	1	0.714286	0.5	0.333333	0.6	40
626	1	2	2	1	4	1	1	1	60000	2	2	2	1	2	1	1	2	2	2	2	2	2	1	1	1	1	1	1	2	0.25	0.5	0.285714	1	0.666667	0.45	55
367	1	2	1	1	4	1	1	1	30000	1	1	1	2	1	1	1	1	1	2	1	2	1	1	1	2	2	1	1	1	0.75	1	0.714286	0	1	0.75	25
360	1	1	1	1	1	1	0	1	0	2	2	2	2	2	2	2	2	2	2	2	2	1	1	1	2	2	2	2	2	0	0	0.428571	0	0	0.15	85
368	1	2	1	1	4	2	0	3	0	1	1	2	2	1	1	2	1	1	1	2	1	1	2	2	1	1	1	2	2	0.5	0.75	0.571429	1	0.333333	0.6	40
359	1	2	1	3	3	1	0	2	0	1	1	1	1	1	2	2	1	1	1	2	1	1	2	1	2	2	1	1	1	1	0.5	0.714286	0	1	0.7	30
417	1	1	1	1	2	1	1	2	0	1	1	1	2	2	1	1	2	1	1	1	2	1	1	1	1	1	1	1	1	0.75	0.5	0.857143	1	1	0.8	20
361	1	2	1	1	1	2	0	1	80000	2	2	2	2	2	2	1	2	1	1	1	1	1	2	2	2	2	2	2	2	0	0.25	0.714286	0	0	0.3	70
413	1	1	1	1	4	1	1	2	300000	1	2	2	1	1	1	1	1	2	1	1	2	1	1	2	2	1	1	1	1	0.5	1	0.571429	0.5	1	0.7	30
418	1	1	1	1	1	1	0	2	0	1	1	2	2	1	1	2	1	1	1	1	1	1	1	1	1	2	1	1	2	0.5	0.75	1	0.5	0.666667	0.75	25
557	1	1	1	1	4	1	0	2	0	1	1	1	1	2	2	2	1	1	1	1	1	2	2	2	2	1	1	1	1	1	0.25	0.571429	0.5	1	0.65	35
570	1	1	1	1	1	1	0	4	0	1	1	1	1	2	2	2	1	1	2	2	2	1	1	1	1	2	2	2	1	1	0.25	0.571429	0.5	0.333333	0.55	45
596	1	1	2	3	3	1	1	1	0	1	1	2	1	2	2	1	2	2	1	1	2	2	1	2	2	1	1	1	1	0.75	0.25	0.428571	0.5	1	0.55	45
590	1	1	1	1	1	1	0	1	0	1	1	2	2	2	1	2	2	1	1	2	2	2	1	2	2	2	1	1	2	0.5	0.25	0.428571	0	0.666667	0.4	60
477	1	1	1	1	4	2	0	2	0	2	2	1	2	1	1	1	2	2	2	1	1	1	1	1	1	1	1	1	1	0.25	0.75	0.714286	1	1	0.7	30
455	1	1	2	1	2	1	0	1	170000	1	1	1	1	2	1	1	1	2	1	1	1	1	1	1	1	1	1	1	1	1	0.75	0.857143	1	1	0.9	10
426	1	1	1	1	4	1	0	1	25000	1	1	1	1	1	2	2	1	1	1	1	2	2	2	1	1	1	1	1	1	1	0.5	0.571429	1	1	0.75	25
429	1	2	3	3	2	2	0	1	0	1	1	1	1	1	1	1	1	1	2	1	2	1	1	2	2	1	1	1	1	1	1	0.571429	0.5	1	0.8	20
616	1	1	3	1	3	1	1	1	20000	2	2	2	2	2	2	2	2	2	2	2	2	2	2	2	2	2	2	2	2	0	0	0	0	0	0	100
175	1	1	1	4	4	1	1	1	0	2	2	2	2	2	2	2	2	2	2	2	2	2	2	2	2	2	2	2	2	0	0	0	0	0	0	100
67	1	1	1	1	2	1	0	2	50000	2	2	2	2	2	2	2	2	2	2	2	2	2	2	2	2	2	2	2	2	0	0	0	0	0	0	100
285	1	1	1	2	4	1	0	2	0	1	2	2	2	1	2	2	2	2	2	2	2	2	2	2	2	2	2	2	2	0.25	0.25	0	0	0	0.1	90
226	1	2	2	2	4	2	0	2	0	2	2	2	2	2	2	2	2	2	2	2	2	2	2	2	2	1	1	2	2	0	0	0	0.5	0.333333	0.1	90
247	1	1	2	2	4	1	1	1	20000	1	2	2	1	1	2	2	2	1	2	2	2	2	2	2	2	2	1	2	2	0.5	0.25	0.142857	0	0.333333	0.25	75
231	1	1	1	4	2	3	1	1	0	1	2	2	1	1	2	1	1	1	1	1	1	1	1	1	2	2	1	1	1	0.5	0.75	1	0	1	0.75	25
787	1	1	1	1	2	2	1	1	0	2	2	2	2	2	2	2	2	2	2	2	2	2	2	2	2	2	2	2	2	0	0	0	0	0	0	100
785	1	1	1	2	1	1	0	1	50000	2	2	2	2	2	2	2	2	2	2	2	2	2	2	2	2	2	2	2	2	0	0	0	0	0	0	100
132	1	1	3	3	3	1	1	2	100000	2	2	2	2	2	2	2	2	2	2	2	2	2	2	2	2	2	2	2	2	0	0	0	0	0	0	100
288	1	1	3	1	3	1	1	1	2000	2	2	2	2	2	2	2	2	2	2	2	2	2	2	2	2	2	2	2	2	0	0	0	0	0	0	100
229	1	1	2	2	2	1	0	2	200000	2	2	2	2	2	2	2	2	2	2	2	2	2	2	2	2	2	2	2	2	0	0	0	0	0	0	100
750	1	1	1	1	4	1	1	1	0	2	2	2	2	2	2	2	2	2	2	2	2	2	2	2	2	2	2	2	2	0	0	0	0	0	0	0
192	1	2	1	1	2	2	1	1	10000	2	2	2	2	2	2	2	2	2	2	2	2	2	2	2	2	2	2	2	2	0	0	0	0	0	0	100
235	1	1	1	1	4	1	1	1	5000	2	2	2	2	2	2	2	2	2	2	2	2	2	2	2	2	2	2	2	2	0	0	0	0	0	0	100
309	1	2	1	2	3	1	1	1	200000	2	2	2	2	2	2	2	2	2	2	2	2	2	2	2	2	2	2	2	2	0	0	0	0	0	0	100
199	1	2	2	2	4	1	0	1	160000	2	2	2	2	2	2	2	2	2	2	2	2	2	2	2	2	2	2	2	2	0	0	0	0	0	0	100
763	1	1	2	1	3	1	1	2	3000	2	2	2	2	2	2	2	2	2	2	2	2	2	2	2	2	2	1	1	2	0	0	0	0	0.666667	0.1	10
308	1	1	2	4	1	1	1	4	1000000	2	2	2	2	2	2	2	2	2	2	2	2	2	2	2	2	2	2	2	2	0	0	0	0	0	0	100
203	1	1	1	1	1	1	0	3	0	2	2	2	2	2	2	2	2	2	2	2	2	2	2	2	2	2	2	2	2	0	0	0	0	0	0	100
306	1	2	1	2	4	2	0	1	0	2	2	2	1	2	2	2	2	2	2	2	2	2	2	2	2	2	2	2	2	0.25	0	0	0	0	0.05	95
18	1	2	1	1	4	2	0	1	50000	2	2	2	2	2	2	2	2	2	2	2	2	2	2	2	2	2	1	1	2	0	0	0	0	0.666667	0.1	90
645	1	1	1	1	4	1	1	1	0	2	2	1	1	2	2	1	2	2	2	1	1	1	1	1	2	2	2	2	1	0.5	0.25	0.714286	0	0.333333	0.45	55
602	1	2	1	1	3	1	0	1	0	1	1	1	2	1	2	2	1	1	1	2	2	1	1	1	2	2	2	2	2	0.75	0.5	0.714286	0	0	0.5	50
559	1	1	3	1	1	1	1	2	30000	2	2	2	1	2	2	2	2	2	1	1	1	2	2	2	1	1	1	1	2	0.25	0	0.428571	1	0.666667	0.4	60
578	1	1	3	2	4	1	0	3	400000	2	2	1	2	1	2	2	1	1	1	2	2	2	2	1	1	1	1	1	1	0.25	0.5	0.428571	1	1	0.55	45
21	1	1	1	2	2	1	1	1	90000	1	1	2	2	2	2	2	2	2	2	2	1	1	1	2	2	2	2	2	2	0.5	0	0.428571	0	0	0.25	75
701	1	1	1	4	4	1	1	1	0	2	2	2	2	2	2	2	2	2	2	2	2	2	2	2	2	2	2	2	2	0	0	0	0	0	0	100
758	1	2	1	1	4	1	1	2	70000	2	2	2	2	2	2	2	2	2	2	2	2	2	2	2	2	2	2	2	2	0	0	0	0	0	0	0
233	1	1	1	1	1	1	0	1	0	2	2	2	1	2	2	1	1	2	2	2	2	2	2	1	1	2	2	1	1	0.25	0.5	0.142857	0.5	0.666667	0.35	65
236	1	1	2	3	3	1	1	1	0	1	1	2	2	2	2	2	2	2	2	2	2	2	2	1	1	1	1	2	2	0.5	0	0.142857	1	0.333333	0.3	70
753	1	2	1	4	1	1	1	1	0	1	2	1	2	1	2	2	2	2	2	2	1	1	2	1	1	2	2	2	2	0.5	0.25	0.428571	0.5	0	0.35	35
712	1	1	3	1	4	1	0	1	35000	2	2	2	1	2	2	2	1	2	1	2	2	2	1	1	1	1	2	2	1	0.25	0.25	0.428571	1	0.333333	0.4	40
239	1	1	1	1	1	1	0	1	0	2	2	2	2	1	1	2	2	2	2	1	1	2	2	2	1	2	1	1	1	0	0.5	0.285714	0.5	1	0.4	60
238	1	1	2	1	4	2	0	1	10000	2	2	2	2	2	2	2	2	1	1	1	2	2	2	2	2	2	2	2	1	0	0	0.428571	0	0.333333	0.2	20
296	1	1	1	3	3	1	1	1	200000	1	2	2	1	2	2	1	1	2	2	2	2	2	2	2	2	2	1	2	1	0.5	0.5	0	0	0.666667	0.3	70
265	1	2	1	1	4	2	0	2	0	1	2	2	1	2	2	1	1	1	2	2	1	2	2	2	2	2	2	2	1	0.5	0.5	0.285714	0	0.333333	0.35	65
720	1	2	1	4	3	1	1	1	0	1	2	2	2	2	2	2	2	2	2	1	1	2	1	1	2	2	2	2	2	0.25	0	0.571429	0	0	0.25	25
777	1	1	1	4	2	9	1	1	20000	2	2	2	2	2	2	2	2	2	2	2	2	2	2	2	2	2	2	2	2	0	0	0	0	0	0	100
283	1	1	3	1	4	1	1	1	0	2	2	2	2	2	2	2	2	2	2	2	2	2	2	2	2	2	2	2	2	0	0	0	0	0	0	100
287	1	2	1	2	2	2	0	1	60000	2	2	2	2	2	2	2	2	2	2	2	2	2	2	2	2	2	2	2	2	0	0	0	0	0	0	100
286	1	1	1	1	1	2	0	2	0	2	2	2	2	2	2	2	2	2	2	2	2	2	2	2	2	2	2	2	2	0	0	0	0	0	0	100
301	1	2	1	2	2	1	0	1	0	1	1	2	2	2	2	2	2	2	2	2	2	2	2	2	2	2	2	2	2	0.5	0	0	0	0	0.1	90
303	1	1	2	2	4	1	0	1	0	2	2	2	2	2	2	2	2	2	1	1	2	2	2	2	2	2	2	2	2	0	0	0.285714	0	0	0.1	90
307	1	1	1	1	1	1	0	2	0	1	1	1	2	2	2	1	2	2	2	2	2	2	2	2	2	2	2	2	2	0.75	0.25	0	0	0	0.2	80
312	1	1	1	1	1	1	0	1	0	1	2	2	2	1	1	2	2	2	1	2	2	2	2	2	2	2	2	2	2	0.25	0.5	0.142857	0	0	0.2	80
300	1	2	1	1	2	2	1	1	0	2	2	1	1	1	2	2	2	1	1	2	2	2	1	2	2	1	1	1	1	0.5	0.25	0.428571	0.5	1	0.5	50
302	1	2	1	3	3	1	0	2	80000	1	1	1	1	2	2	1	2	2	1	1	2	2	2	1	1	1	1	2	1	1	0.25	0.428571	1	0.666667	0.6	40
305	1	2	3	1	4	1	1	1	0	1	1	2	1	2	2	2	1	1	1	1	2	2	1	1	1	2	2	2	2	0.75	0.25	0.714286	0.5	0	0.5	50
337	1	1	1	1	3	2	1	1	15000	2	2	1	2	1	2	2	2	1	1	2	1	2	1	1	1	1	1	2	1	0.25	0.25	0.714286	1	0.666667	0.55	45
335	1	1	2	1	2	2	1	2	50000	1	2	1	2	1	1	1	2	2	1	1	1	1	2	2	2	2	1	1	2	0.5	0.75	0.571429	0	0.666667	0.55	55
248	1	1	2	1	1	1	0	1	0	2	2	2	2	2	2	2	2	2	2	2	2	2	2	2	2	2	2	2	2	0	0	0	0	0	0	0
246	1	2	1	2	4	1	1	2	0	2	2	2	2	2	2	2	2	2	2	2	2	2	2	2	2	2	2	2	2	0	0	0	0	0	0	100
241	1	2	2	1	4	2	0	1	0	2	2	2	2	2	2	2	2	2	2	2	2	2	2	2	2	2	2	2	2	0	0	0	0	0	0	0
240	1	1	1	1	4	1	1	1	40000	2	2	2	2	2	2	2	2	2	2	2	2	2	2	2	2	2	2	2	2	0	0	0	0	0	0	100
249	1	2	2	4	1	2	0	1	5000	2	2	2	2	2	2	2	2	2	2	2	2	2	2	2	2	2	2	2	2	0	0	0	0	0	0	100
731	1	1	3	2	2	2	1	1	0	2	2	2	2	2	2	2	2	2	2	2	2	2	2	2	2	2	2	2	2	0	0	0	0	0	0	0
341	1	2	1	2	2	1	1	1	0	2	2	2	2	2	2	2	2	2	2	2	2	2	2	2	2	2	2	2	2	0	0	0	0	0	0	0
346	1	2	1	2	3	2	1	1	40000	2	2	2	2	2	2	2	2	2	2	2	2	2	2	2	2	2	2	2	2	0	0	0	0	0	0	100
344	1	1	1	4	1	3	0	1	0	2	2	2	2	2	2	2	2	2	2	2	2	2	2	2	2	2	2	2	2	0	0	0	0	0	0	0
329	1	1	1	1	2	1	0	1	50000	2	2	2	2	2	2	2	2	2	2	2	2	2	2	2	2	2	2	2	2	0	0	0	0	0	0	100
747	1	1	1	1	4	3	1	1	20000	2	2	2	2	2	2	2	2	2	2	2	2	2	2	2	2	2	2	2	2	0	0	0	0	0	0	100
774	1	1	2	2	2	1	1	1	30000	2	2	2	2	2	2	2	2	2	2	2	2	2	2	2	2	2	2	2	2	0	0	0	0	0	0	0
173	1	1	2	1	2	1	1	1	5000	2	2	2	2	2	2	2	2	2	2	2	2	2	2	2	2	2	2	2	2	0	0	0	0	0	0	100
171	1	1	3	1	1	1	0	1	10000	2	2	2	2	2	2	2	2	2	2	2	2	2	2	2	2	2	2	2	2	0	0	0	0	0	0	0
33	1	1	2	3	3	2	0	2	0	2	2	2	2	2	2	2	2	2	2	2	2	2	2	2	2	2	2	2	2	0	0	0	0	0	0	0
205	1	1	1	3	1	1	0	2	0	2	2	2	2	2	2	2	2	2	2	2	2	2	2	2	2	2	2	2	2	0	0	0	0	0	0	0
703	1	1	1	2	2	1	1	1	0	2	2	2	2	2	2	2	2	2	2	2	2	2	2	2	2	2	2	2	2	0	0	0	0	0	0	100
209	1	2	1	3	4	1	1	2	0	2	2	2	2	2	2	2	2	2	2	2	2	2	2	2	2	2	2	2	2	0	0	0	0	0	0	100
208	1	1	1	2	3	1	0	1	0	2	2	2	2	2	2	2	2	2	2	2	2	2	2	2	2	2	2	2	2	0	0	0	0	0	0	100
204	1	1	1	4	4	3	1	1	5000	2	1	2	2	2	2	2	2	2	1	2	2	2	2	2	2	2	2	2	2	0.25	0	0.142857	0	0	0.1	90
196	1	2	2	1	2	1	1	1	5000	2	2	2	2	2	2	2	2	2	2	2	2	2	2	2	2	2	2	2	2	0	0	0	0	0	0	100
795	1	2	2	2	2	1	0	1	50000	2	2	2	2	2	2	2	2	2	2	2	2	2	2	2	2	2	2	2	2	0	0	0	0	0	0	0
794	1	1	1	1	1	1	1	1	20000	2	2	2	2	2	2	2	2	2	1	2	2	2	2	2	2	2	2	1	2	0	0	0.142857	0	0.333333	0.1	10
776	1	1	1	1	1	1	1	2	0	2	2	2	2	2	2	2	2	2	2	2	2	2	2	2	2	2	2	2	2	0	0	0	0	0	0	100
760	1	2	1	1	1	1	1	1	60000	2	2	2	2	2	2	2	2	2	2	2	2	2	2	2	2	2	2	2	2	0	0	0	0	0	0	0
714	1	1	3	4	4	1	1	4	50000	2	2	2	2	2	2	2	2	2	2	2	2	2	2	2	2	2	2	2	2	0	0	0	0	0	0	100
706	1	2	1	1	4	2	1	1	0	2	1	2	2	2	2	2	2	2	1	2	2	2	2	1	2	2	2	2	2	0.25	0	0.285714	0	0	0.15	15
610	1	1	1	3	2	2	1	1	300000	2	2	2	2	2	2	2	2	2	2	2	2	1	2	2	2	2	2	1	2	0	0	0.142857	0	0.333333	0.1	90
598	1	1	1	1	1	1	1	1	0	2	2	2	2	2	2	2	2	2	2	2	2	1	2	2	2	2	2	2	2	0	0	0.142857	0	0	0.05	95
440	1	1	1	1	2	1	0	4	200000	2	2	2	2	2	2	2	2	2	2	2	2	2	2	2	2	2	2	2	2	0	0	0	0	0	0	100
454	1	1	2	2	4	1	0	2	0	2	2	2	2	2	2	2	2	2	2	2	2	2	2	2	2	2	2	2	2	0	0	0	0	0	0	100
326	1	1	1	2	3	1	0	1	0	2	2	2	1	2	2	2	2	2	1	2	2	2	2	2	2	2	2	2	2	0.25	0	0.142857	0	0	0.1	90
65	1	1	2	1	4	1	1	2	30000	2	2	2	2	2	2	2	2	2	2	2	2	2	2	2	2	2	2	2	2	0	0	0	0	0	0	100
50	1	2	2	3	1	1	0	1	0	2	2	2	2	2	2	2	2	2	2	1	2	2	2	2	2	2	2	2	2	0	0	0.142857	0	0	0.05	95
58	1	1	2	1	3	1	0	1	0	2	2	2	2	2	2	2	2	2	2	2	2	2	2	2	2	2	2	2	2	0	0	0	0	0	0	100
120	1	2	1	1	4	2	1	1	10000	1	2	1	2	1	2	2	2	2	2	2	2	2	2	2	2	2	1	1	2	0.5	0.25	0	0	0.666667	0.25	75
745	1	2	1	2	4	3	1	2	5000	2	2	2	2	2	2	2	2	2	1	2	2	2	2	2	2	2	2	2	2	0	0	0.142857	0	0	0.05	95
347	1	1	2	2	4	1	0	4	3000	2	2	2	2	2	2	2	2	2	2	2	2	2	2	2	2	2	2	2	2	0	0	0	0	0	0	100
732	1	1	1	3	1	1	0	2	100000	2	2	2	2	2	2	2	2	2	2	2	2	2	2	2	2	2	2	2	2	0	0	0	0	0	0	0
336	1	2	1	2	2	2	1	1	100000	2	2	2	2	2	2	2	2	2	2	2	2	2	2	2	2	2	2	2	2	0	0	0	0	0	0	100
38	1	1	1	2	1	1	0	2	20000	2	2	2	2	2	2	2	2	2	2	2	2	2	2	2	2	2	2	2	2	0	0	0	0	0	0	100
41	1	1	1	1	1	1	0	2	0	2	2	2	2	2	2	2	2	2	2	2	2	2	2	2	2	2	2	2	2	0	0	0	0	0	0	0
282	1	1	1	1	2	1	0	1	0	2	2	2	2	2	2	2	2	2	2	2	2	2	2	2	2	2	2	2	2	0	0	0	0	0	0	100
39	1	1	1	3	4	1	0	1	30000	2	2	2	2	2	2	2	2	2	2	2	2	2	2	2	2	2	2	2	2	0	0	0	0	0	0	100
345	1	1	2	4	2	1	1	4	50000	2	2	2	2	2	2	2	2	2	2	2	2	2	2	2	2	2	2	2	2	0	0	0	0	0	0	100
180	1	2	1	3	1	2	0	1	0	2	2	2	2	2	2	2	2	2	2	2	2	2	2	2	2	2	2	2	2	0	0	0	0	0	0	100
80	1	2	1	3	4	3	1	1	0	2	2	2	2	2	2	2	2	2	2	2	2	2	2	2	2	2	2	2	2	0	0	0	0	0	0	100
99	1	1	1	3	4	1	1	1	100000	2	2	2	2	2	2	2	2	2	2	2	2	2	2	2	2	2	2	2	2	0	0	0	0	0	0	100
738	1	1	1	4	1	1	1	2	0	2	2	2	2	2	2	2	2	2	2	2	2	2	2	2	2	2	2	2	2	0	0	0	0	0	0	100
84	1	2	1	1	4	1	0	1	0	2	2	2	2	2	1	1	2	2	2	2	2	2	2	2	2	2	2	2	2	0	0.5	0	0	0	0.1	90
107	1	2	1	1	4	3	0	1	0	2	2	2	2	2	1	2	2	2	2	2	2	1	2	2	2	2	2	2	2	0	0.25	0.142857	0	0	0.1	90
769	1	1	1	1	3	1	1	1	5000	2	2	2	2	2	2	2	2	2	2	2	2	2	2	2	2	2	2	2	2	0	0	0	0	0	0	0
780	1	2	1	2	3	1	1	1	15000	2	2	2	2	2	2	2	2	2	2	2	2	2	2	2	2	2	2	2	2	0	0	0	0	0	0	0
106	1	2	1	1	4	2	0	2	0	2	2	2	2	2	2	2	2	2	2	1	2	2	2	2	2	2	2	2	2	0	0	0.142857	0	0	0.05	95
188	1	2	2	1	4	1	0	2	10000	2	2	2	2	2	2	2	2	2	2	2	2	2	2	2	2	2	2	2	2	0	0	0	0	0	0	100
152	1	2	1	2	3	1	0	1	0	2	2	2	2	2	2	2	2	2	2	2	2	2	2	2	2	2	2	2	2	0	0	0	0	0	0	0
729	1	1	3	4	1	1	1	1	0	2	2	1	2	2	2	2	2	2	1	2	2	2	2	1	2	2	2	2	2	0.25	0	0.285714	0	0	0.15	85
129	1	1	3	4	2	1	1	1	2000	2	2	2	2	2	2	2	2	2	2	2	2	2	2	2	2	2	2	2	2	0	0	0	0	0	0	100
25	1	1	1	3	1	1	1	1	0	2	2	2	2	2	1	2	2	2	2	2	2	2	2	2	2	2	2	2	2	0	0.25	0	0	0	0.05	95
34	1	1	1	1	3	1	0	1	20000	2	2	2	2	2	2	2	2	2	2	2	2	2	2	2	2	2	2	2	2	0	0	0	0	0	0	100
163	1	1	1	2	3	1	0	1	20000	2	2	2	2	2	2	2	2	2	2	2	2	2	2	2	2	2	2	2	2	0	0	0	0	0	0	100
43	1	1	1	3	2	2	0	1	20000	2	2	2	1	1	1	1	2	2	2	2	2	2	2	1	2	2	1	1	1	0.25	0.75	0.142857	0	1	0.4	40
40	1	1	1	3	1	1	0	1	300000	2	2	2	1	1	1	1	1	1	2	2	1	1	1	1	2	2	2	2	2	0.25	1	0.714286	0	0	0.5	50
52	1	2	3	4	2	2	1	1	70000	2	2	2	2	2	2	2	2	2	2	2	2	2	2	2	2	2	2	2	2	0	0	0	0	0	0	100
63	1	1	1	1	4	1	1	1	20000	2	2	2	2	2	2	2	2	2	2	2	2	2	2	2	2	2	2	2	2	0	0	0	0	0	0	100
75	1	2	1	1	3	2	1	2	0	2	2	1	2	2	2	2	2	1	2	2	2	2	2	2	1	2	2	2	2	0.25	0	0.142857	0.5	0	0.15	85
85	1	2	2	1	3	1	0	1	0	2	1	2	1	2	2	1	2	2	2	2	2	2	2	2	2	2	2	2	2	0.5	0.25	0	0	0	0.15	15
90	1	1	2	2	3	9	0	1	0	2	2	2	2	2	2	2	2	2	2	2	2	2	2	2	2	2	2	2	2	0	0	0	0	0	0	100
96	1	1	3	4	3	2	1	1	50000	2	2	2	2	2	2	2	2	2	2	2	2	2	2	2	2	2	2	2	2	0	0	0	0	0	0	100
112	1	1	1	4	1	1	1	1	50000	2	2	2	2	2	2	2	2	2	2	2	2	2	2	2	2	2	2	2	2	0	0	0	0	0	0	100
116	1	1	2	1	4	1	1	2	100000	2	2	2	2	2	2	2	2	2	2	2	2	2	2	2	2	2	2	2	2	0	0	0	0	0	0	100
127	1	1	1	1	2	2	1	2	0	2	2	2	2	2	2	2	1	1	2	1	1	1	1	1	2	2	2	2	1	0	0.25	0.857143	0	0.333333	0.4	60
131	1	2	1	3	1	1	0	2	0	2	2	2	2	2	2	2	2	2	2	2	2	2	2	2	2	2	2	2	2	0	0	0	0	0	0	0
146	1	1	2	4	3	1	0	1	20000	1	1	2	2	2	2	2	1	1	1	1	1	2	2	1	1	2	2	1	2	0.5	0.25	0.714286	0.5	0.333333	0.5	50
148	1	2	1	3	3	2	1	1	30000	2	2	2	2	2	2	2	2	2	2	2	2	2	2	2	2	2	2	2	2	0	0	0	0	0	0	100
184	1	1	2	4	4	1	1	1	0	2	2	2	2	2	2	2	2	2	2	2	1	2	2	2	2	2	2	1	2	0	0	0.142857	0	0.333333	0.1	90
185	1	1	1	1	1	1	0	1	0	1	1	2	2	2	2	2	2	2	2	2	2	2	2	2	1	1	2	2	1	0.5	0	0	1	0.333333	0.25	75
195	1	2	1	1	4	3	1	4	0	2	2	2	2	2	2	2	2	2	2	2	2	2	2	2	2	2	2	1	2	0	0	0	0	0.333333	0.05	95
198	1	1	2	1	1	1	0	1	0	1	1	1	2	2	2	1	1	1	1	1	2	1	1	2	2	2	1	1	1	0.75	0.5	0.714286	0	1	0.65	35
201	1	1	2	1	4	1	1	1	0	2	2	2	2	2	2	2	2	2	2	2	2	2	2	2	2	2	2	2	2	0	0	0	0	0	0	0
206	1	1	1	1	1	1	0	2	50000	2	2	2	2	2	2	2	2	2	2	2	2	2	2	2	2	2	2	2	2	0	0	0	0	0	0	100
225	1	1	2	1	1	1	1	4	0	2	2	2	2	2	2	2	2	2	2	2	2	2	2	2	2	2	2	2	2	0	0	0	0	0	0	100
256	1	1	3	1	4	1	0	4	40000	2	1	2	2	1	2	2	2	2	1	2	1	2	2	2	2	2	2	2	2	0.25	0.25	0.285714	0	0	0.2	80
258	1	1	1	3	1	3	1	1	500000	2	2	2	2	2	2	2	2	2	2	2	2	2	2	2	2	2	2	2	2	0	0	0	0	0	0	0
259	1	1	1	1	4	3	1	1	70000	2	2	2	2	2	2	2	2	2	2	2	2	2	2	2	2	2	2	2	2	0	0	0	0	0	0	0
272	1	1	2	2	4	2	0	1	200000	2	2	2	2	2	2	2	2	2	2	2	2	2	2	2	2	2	2	2	2	0	0	0	0	0	0	100
273	1	1	2	1	2	1	1	1	0	2	2	2	2	1	1	1	2	2	1	1	1	1	2	2	2	2	2	1	2	0	0.75	0.571429	0	0.333333	0.4	60
274	1	2	1	4	3	2	0	1	0	2	2	2	2	2	2	2	2	2	2	2	2	2	2	2	2	2	2	2	2	0	0	0	0	0	0	0
277	1	1	1	1	2	3	0	2	300000	1	2	2	2	2	2	1	2	2	2	1	1	2	2	1	2	2	2	2	2	0.25	0.25	0.428571	0	0	0.25	75
278	1	1	2	4	2	2	0	1	20000	2	2	2	1	2	2	1	2	2	2	2	2	2	2	2	2	2	2	2	2	0.25	0.25	0	0	0	0.1	10
279	1	1	2	1	4	1	1	1	0	2	2	2	2	2	2	2	2	2	2	2	2	2	2	2	2	2	2	2	2	0	0	0	0	0	0	0
280	1	2	1	2	3	1	0	1	20000	2	2	2	2	2	2	2	2	2	2	2	2	2	2	2	2	2	2	2	2	0	0	0	0	0	0	100
281	1	1	1	2	4	1	1	1	30000	2	2	2	2	2	2	2	2	2	2	2	2	2	2	2	2	2	2	2	2	0	0	0	0	0	0	100
314	1	1	2	2	4	1	1	2	0	2	2	2	2	2	2	2	2	2	2	2	2	2	2	2	2	2	2	2	2	0	0	0	0	0	0	100
338	1	2	2	4	4	1	1	1	50000	2	2	2	2	2	2	2	2	2	2	2	2	2	2	2	2	2	2	2	2	0	0	0	0	0	0	100
705	1	2	1	1	1	1	0	1	20000	2	2	2	2	2	2	2	2	2	2	2	2	2	2	2	2	2	2	2	2	0	0	0	0	0	0	0
707	1	1	1	2	2	3	1	1	0	1	2	2	2	1	2	2	2	2	2	2	2	2	2	2	2	2	2	2	2	0.25	0.25	0	0	0	0.1	90
728	1	1	1	2	2	1	1	1	10000	1	1	2	2	2	2	2	2	2	2	2	2	1	1	2	2	2	2	1	2	0.5	0	0.285714	0	0.333333	0.25	75
737	1	1	1	1	4	1	1	1	10000	2	2	2	2	2	2	2	2	2	2	2	2	2	2	2	2	2	2	2	2	0	0	0	0	0	0	100
743	1	2	2	2	1	1	1	4	1000	2	2	2	2	2	2	2	2	2	2	2	2	2	2	2	2	2	1	1	2	0	0	0	0	0.666667	0.1	90
770	1	1	2	1	2	1	1	2	0	2	2	2	2	2	2	2	2	2	2	2	2	2	2	2	2	2	2	2	2	0	0	0	0	0	0	0
782	1	1	2	1	2	1	0	1	0	2	2	2	2	1	1	2	2	1	1	2	2	2	2	1	1	2	2	2	2	0	0.5	0.428571	0.5	0	0.3	30
478	1	1	1	1	1	1	0	2	0	1	1	2	1	2	1	2	2	2	1	1	1	2	1	2	2	1	1	2	1	0.75	0.25	0.571429	0.5	0.666667	0.55	45
534	1	2	1	1	3	2	1	1	0	2	2	2	2	2	2	2	2	2	2	2	2	2	2	2	2	2	2	2	2	0	0	0	0	0	0	100
552	1	1	3	1	4	1	0	2	30000	2	2	2	2	2	2	2	2	2	2	2	2	2	2	2	2	2	2	2	2	0	0	0	0	0	0	100
592	1	1	1	1	3	1	0	2	15000	1	2	1	1	1	1	2	9	1	2	1	2	2	1	9	1	2	1	1	2	0.75	0.666667	0.5	0.5	0.666667	0.611111	38.8889
614	1	1	1	1	3	1	0	2	150000	1	1	1	1	2	1	1	1	2	1	1	2	2	1	2	2	1	2	2	1	1	0.75	0.428571	0.5	0.333333	0.6	40
267	1	1	1	2	4	1	0	1	0	1	1	1	1	1	1	1	1	2	2	2	2	1	2	1	2	1	2	2	2	1	1	0.285714	0.5	0	0.55	45
764	1	1	1	3	1	1	1	2	1000000	1	1	1	2	1	1	2	1	2	1	2	1	1	2	1	1	2	2	1	1	0.75	0.75	0.571429	0.5	0.666667	0.65	35
796	1	1	1	2	4	1	1	1	0	1	1	2	2	1	1	2	1	1	2	1	1	1	2	2	2	1	1	2	1	0.5	0.75	0.571429	0.5	0.666667	0.6	40
250	1	1	3	1	2	1	0	1	100000	1	1	1	1	1	2	1	1	1	1	1	1	1	1	1	1	1	1	1	1	1	0.75	1	1	1	0.95	5
726	1	2	1	1	2	1	1	1	50000	1	1	2	1	2	2	2	1	1	2	1	2	1	1	2	1	1	2	2	2	0.75	0.25	0.571429	1	0	0.5	50
723	1	2	1	2	3	2	1	2	20000	1	1	1	2	1	1	1	2	2	1	2	1	1	2	1	1	1	1	1	1	0.75	0.75	0.571429	1	1	0.75	75
339	1	1	1	1	2	1	1	2	10000	2	2	2	2	2	2	2	2	2	2	2	2	2	2	1	1	1	1	1	1	0	0	0.142857	1	1	0.3	70
415	1	1	1	4	1	1	0	2	150000	1	1	1	1	1	2	1	2	2	2	1	1	2	1	1	2	1	1	2	1	1	0.5	0.571429	0.5	0.666667	0.65	35
601	1	2	1	4	3	2	1	2	0	1	1	1	2	1	2	1	2	2	1	1	1	2	1	2	1	1	2	1	1	0.75	0.5	0.571429	1	0.666667	0.65	35
580	1	1	2	2	4	1	0	1	500000	1	1	1	1	1	1	1	1	1	1	1	1	1	1	1	1	2	2	1	2	1	1	1	0.5	0.333333	0.85	15
487	1	2	1	1	4	2	0	2	0	1	1	1	1	1	2	2	2	1	2	1	2	2	2	1	1	1	1	1	1	1	0.25	0.428571	1	1	0.65	35

## Sheet: towards_birth
SB number	MARITAL_S	TRIBE	RELIGION	ORDER_OF_BIRTH	#PPLE_LIVE_WITH	NUM_CHILDREN	EDUCATION	MONTHLY_INCOME	DO_YOU_OFTEN_HAVE_HEADACHES	IS_YOUR_APPETITE_POOR	DO_YOU_SLEEP_BADLY	IS_YOUR_DIGESTION_POOR	ARE_YOU_EASILY_FRIGHTENED	DO_YOUR_HANDS_SHAKE	DO_YOU_FEEL_NERVOUS_TENSE_OR	DO_YOU_HAVE_TROUBLE_THINKING	DO_YOU_FEEL_UNHAPPY	DO_YOU_CRY_MORE_THAN_USUAL	DO_YOU_FIND_IT_DIFFICULT_TO	DO_YOU_FIND_IT_DIFFICULT_TP	IS_YOUR_DAILY_WORK_SUFFERING	ARE_YOU_UNABLE_TO_PLAY_A_USE	HAVE_YOU_LOST_INTEREST_IN_TH	DO_YOU_FEEL_THAT_YOU_ARE_A_W	HAS_THE_THOUGHT_OF_ENDING_YO	DO_YOU_FEEL_TIRED_ALL_THE_TI	ARE_YOU_EASILY_TIRED	DO_YOU_HAVE_UNCOMFORTABLE_FE	Headaches, poor appetite, poor digestion and bad sleep	Easily frightened and always nervous and tense	Generally unhappy, crying often and lost interest in everything	Suicidal tendancies	Generally feel tired all the time	Mental	Mental_w
1	2	1	3	4	2	1	1	0	2	2	2	2	2	2	1	2	1	2	1	1	1	1	1	2	2	1	1	2	0	0.25	0.857143	0	0.666667	0.45	55
2	1	3	1	4	2	0	1	100000	2	2	2	2	2	2	2	2	2	2	2	2	2	2	2	2	2	2	2	2	0	0	0	0	0	0	100
3	1	3	3	1	1	0	1	40000	2	1	1	1	1	2	1	1	1	2	1	1	2	2	1	1	2	2	1	1	0.75	0.75	0.571429	0.5	0.666667	0.65	35
4	1	1	1	2	3	1	2	0	1	1	2	2	2	2	2	1	2	2	2	2	2	2	2	2	2	2	2	1	0.5	0.25	0	0	0.333333	0.2	80
5	1	1	1	1	1	1	1	10000	2	1	2	2	2	2	2	2	2	2	2	2	2	2	2	1	2	1	1	2	0.25	0	0	0.5	0.666667	0.2	80
6	1	1	1	4	2	0	1	0	2	2	2	2	2	2	2	2	2	2	2	2	2	2	1	2	2	1	1	2	0	0	0.142857	0	0.666667	0.15	85
7	1	1	3	1	2	0	1	0	2	2	2	2	2	1	2	2	1	2	2	2	1	2	1	2	2	1	2	2	0	0.25	0.428571	0	0.333333	0.25	75
9	2	2	1	2	1	0	1	20000	1	2	2	2	2	2	2	2	1	1	2	2	2	2	1	2	2	2	2	2	0.25	0	0.428571	0	0	0.2	20
11	1	1	2	2	1	0	1	30000	2	1	2	1	2	2	2	2	1	2	2	2	1	1	2	2	2	2	2	2	0.5	0	0.428571	0	0	0.25	75
13	2	1	1	2	1	0	2	20000	2	2	1	2	1	2	2	1	2	2	1	1	1	2	1	2	2	2	1	1	0.25	0.5	0.571429	0	0.666667	0.45	55
15	1	1	3	4	1	1	1	150000	1	1	1	2	1	2	2	2	2	2	2	1	1	1	1	2	2	1	1	1	0.75	0.25	0.571429	0	1	0.55	45
16	1	1	1	2	1	0	1	150000	2	1	1	1	1	2	2	2	2	2	1	2	1	1	1	1	2	1	1	2	0.75	0.25	0.571429	0.5	0.666667	0.55	45
17	1	1	1	2	1	0	2	0	2	2	1	2	2	2	2	1	2	2	1	1	1	1	1	2	2	2	1	1	0.25	0.25	0.714286	0	0.666667	0.45	55
18	2	1	1	4	2	0	1	50000	1	1	1	1	1	1	1	1	1	1	1	1	1	1	1	1	1	1	1	1	1	1	1	1	1	1	0
20	1	1	1	4	1	1	1	20000	1	1	2	1	2	2	1	2	1	2	1	2	1	1	1	2	2	1	1	2	0.75	0.25	0.714286	0	0.666667	0.55	45
21	1	1	2	2	1	1	1	90000	1	2	2	1	2	2	1	1	2	2	1	2	2	1	1	2	2	2	1	2	0.5	0.5	0.428571	0	0.333333	0.4	60
23	2	1	4	1	1	0	2	0	1	2	2	2	1	2	1	1	1	2	2	1	1	1	1	2	2	2	1	1	0.25	0.75	0.714286	0	0.666667	0.55	45
24	1	2	1	2	3	1	2	40000	2	1	1	1	1	2	1	1	1	2	1	2	1	2	1	2	2	1	1	1	0.75	0.75	0.571429	0	1	0.65	35
25	1	1	3	1	1	1	1	0	1	2	1	1	2	2	1	1	1	1	1	2	2	1	2	2	1	1	1	1	0.75	0.5	0.571429	0.5	1	0.65	35
26	1	1	1	1	1	0	2	50000	1	2	2	2	2	2	1	1	2	2	1	1	1	1	2	2	2	2	1	2	0.25	0.5	0.571429	0	0.333333	0.4	60
27	1	1	1	2	1	0	1	50000	2	1	2	1	1	2	2	2	2	1	2	2	2	2	2	2	1	1	1	2	0.5	0.25	0.142857	0.5	0.666667	0.35	65
29	2	1	1	1	2	1	1	0	1	2	2	2	2	2	2	2	2	2	2	2	2	2	2	2	2	1	1	1	0.25	0	0	0	1	0.2	80
31	1	1	2	4	1	0	2	70000	2	2	1	2	1	2	1	1	2	1	2	1	2	2	1	2	1	2	1	2	0.25	0.75	0.428571	0.5	0.333333	0.45	55
32	1	1	2	1	1	0	2	2000	1	2	2	2	2	2	2	2	2	2	2	2	2	2	2	2	2	2	1	2	0.25	0	0	0	0.333333	0.1	90
33	1	2	3	3	2	0	2	0	2	1	2	2	1	2	2	2	1	2	2	2	2	1	1	2	2	2	2	2	0.25	0.25	0.428571	0	0	0.25	25
34	1	1	1	3	1	0	1	20000	1	1	1	2	2	2	2	2	2	1	2	2	2	2	2	2	2	1	2	1	0.75	0	0.142857	0	0.666667	0.3	70
36	1	1	4	1	1	0	1	4600	2	1	2	1	1	2	2	2	2	1	1	1	1	1	1	2	2	2	1	1	0.5	0.25	0.857143	0	0.666667	0.55	45
37	1	1	2	1	1	1	2	5000	1	2	1	1	2	2	2	2	1	1	1	1	2	1	2	2	2	2	2	1	0.75	0	0.714286	0	0.333333	0.45	55
38	1	1	2	1	1	0	2	20000	2	2	1	2	1	2	1	1	1	1	1	1	2	2	1	1	2	1	2	2	0.25	0.75	0.714286	0.5	0.333333	0.55	45
39	1	1	3	4	1	0	1	30000	2	1	1	2	2	2	1	2	2	1	1	2	1	2	2	2	2	1	1	2	0.5	0.25	0.428571	0	0.666667	0.4	60
40	1	1	3	1	1	0	1	300000	1	2	1	1	2	2	2	2	2	2	2	2	2	2	1	2	2	1	2	2	0.75	0	0.142857	0	0.333333	0.25	75
41	1	1	1	1	1	0	2	0	2	2	2	2	1	2	2	1	1	2	1	1	1	1	1	1	2	1	1	2	0	0.5	0.857143	0.5	0.666667	0.55	55
42	1	1	1	1	1	1	1	0	1	2	1	1	2	2	2	2	2	2	1	2	1	2	2	1	2	1	1	1	0.75	0	0.285714	0.5	1	0.45	55
43	1	1	3	2	2	0	1	20000	2	2	2	2	1	1	2	2	1	2	1	2	2	2	1	2	2	1	1	2	0	0.5	0.428571	0	0.666667	0.35	35
44	1	1	1	4	1	1	4	100000	2	1	2	2	2	2	2	2	2	2	2	2	2	1	2	2	2	2	1	2	0.25	0	0.142857	0	0.333333	0.15	85
46	1	1	4	1	1	0	1	30000	2	1	2	2	2	2	2	2	2	2	1	2	1	1	2	2	2	1	1	1	0.25	0	0.428571	0	1	0.35	65
47	2	1	3	1	2	0	1	0	2	1	2	2	2	2	2	2	2	2	2	2	1	2	1	2	2	1	1	1	0.25	0	0.285714	0	1	0.3	70
48	1	2	1	4	1	0	2	0	2	1	2	2	2	2	1	2	1	1	1	2	1	1	1	2	2	1	2	1	0.25	0.25	0.857143	0	0.666667	0.5	50
49	2	1	1	1	2	0	1	0	1	1	2	2	1	2	2	1	1	2	1	1	1	1	1	1	2	1	1	1	0.5	0.5	0.857143	0.5	1	0.7	70
50	2	2	3	1	1	0	1	0	1	2	2	1	2	2	2	2	1	2	2	2	1	1	2	2	2	2	1	1	0.5	0	0.428571	0	0.666667	0.35	65
51	1	1	2	2	1	1	1	5000	2	2	1	2	2	1	2	2	2	2	1	2	1	1	1	2	2	1	1	1	0.25	0.25	0.571429	0	1	0.45	55
52	2	3	4	2	2	1	1	70000	2	2	2	2	2	1	1	2	1	2	2	2	2	1	2	2	2	2	1	1	0	0.5	0.285714	0	0.666667	0.3	70
54	2	2	1	4	1	0	2	0	2	2	2	2	1	2	2	1	1	1	2	2	1	2	1	2	2	2	2	2	0	0.5	0.571429	0	0	0.3	70
55	1	2	1	3	1	1	1	150000	1	2	1	2	1	2	2	2	2	2	2	2	2	2	2	2	2	2	2	2	0.5	0.25	0	0	0	0.15	85
56	2	1	1	1	2	0	1	0	1	2	2	2	2	2	2	2	1	2	1	2	1	1	2	1	2	1	1	2	0.25	0	0.571429	0.5	0.666667	0.4	60
58	1	2	1	3	1	0	1	0	1	1	2	1	1	1	1	2	2	2	2	1	1	1	1	1	1	1	1	1	0.75	0.75	0.571429	1	1	0.75	25
59	1	2	2	1	1	0	1	1000	1	1	1	1	1	1	2	1	1	2	1	1	1	1	1	2	2	1	1	1	1	0.75	0.857143	0	1	0.8	20
60	2	3	1	2	2	0	1	0	2	2	2	2	1	1	2	1	2	1	1	1	1	1	2	1	2	1	1	1	0	0.75	0.714286	0.5	1	0.6	60
61	2	1	2	4	1	1	2	0	2	1	2	2	2	2	2	1	1	2	2	2	2	1	1	2	2	1	2	2	0.25	0.25	0.428571	0	0.333333	0.3	70
63	1	1	1	4	1	1	1	20000	1	1	2	1	1	1	1	1	1	1	1	2	1	1	1	2	2	1	1	1	0.75	1	0.857143	0	1	0.8	20
65	1	2	1	4	1	1	2	30000	1	2	2	2	1	2	1	2	1	1	2	2	2	2	1	2	2	2	2	2	0.25	0.5	0.428571	0	0	0.3	70
66	2	2	1	2	1	1	1	5000	1	2	2	2	2	2	2	2	2	2	1	2	2	2	2	2	2	1	1	2	0.25	0	0.142857	0	0.666667	0.2	80
67	1	1	1	2	1	0	2	50000	2	1	2	2	2	2	2	2	1	2	2	2	1	2	1	2	2	2	1	2	0.25	0	0.428571	0	0.333333	0.25	75
68	2	1	1	1	2	0	2	50000	2	2	2	1	2	2	2	2	2	2	1	2	1	2	2	2	2	2	1	2	0.25	0	0.285714	0	0.333333	0.2	80
70	1	1	1	1	1	0	2	0	2	2	1	2	2	2	2	2	2	2	2	2	2	1	1	2	2	2	1	2	0.25	0	0.285714	0	0.333333	0.2	80
71	2	1	3	2	1	0	1	0	2	1	2	2	1	1	1	1	1	1	1	1	1	1	1	1	2	1	1	2	0.25	1	1	0.5	0.666667	0.75	25
73	1	1	3	1	1	1	1	10000	2	2	2	2	2	2	1	2	1	1	2	2	2	1	2	2	2	2	1	2	0	0.25	0.428571	0	0.333333	0.25	75
74	1	1	1	4	1	1	1	0	2	2	1	2	2	2	2	2	2	2	1	1	2	2	1	2	2	2	2	2	0.25	0	0.428571	0	0	0.2	80
75	2	1	1	3	2	1	2	0	2	1	1	2	2	2	2	2	1	2	2	2	2	2	1	1	2	2	2	1	0.5	0	0.285714	0.5	0.333333	0.3	70
76	1	1	1	1	1	0	1	15000	2	1	2	1	2	2	1	2	2	1	1	2	1	2	2	1	2	1	1	2	0.5	0.25	0.428571	0.5	0.666667	0.45	55
77	1	1	2	3	1	0	1	0	2	2	1	2	2	2	1	2	1	1	1	2	1	1	2	2	1	2	2	1	0.25	0.25	0.714286	0.5	0.333333	0.45	55
78	1	2	4	3	1	0	1	30000	2	1	1	2	2	2	2	1	1	2	2	2	2	1	1	2	2	1	1	2	0.5	0.25	0.428571	0	0.666667	0.4	60
79	1	3	1	4	1	0	2	0	2	1	2	2	2	2	2	1	1	2	2	2	2	2	2	1	2	2	1	2	0.25	0.25	0.142857	0.5	0.333333	0.25	25
80	2	1	3	4	3	1	1	0	2	2	2	2	2	2	1	2	1	2	2	2	1	1	2	2	2	1	2	2	0	0.25	0.428571	0	0.333333	0.25	75
81	1	1	1	1	1	0	4	10000	1	1	2	2	1	2	1	2	1	2	1	2	1	2	2	2	2	1	1	2	0.5	0.5	0.428571	0	0.666667	0.45	55
82	1	1	1	4	1	1	1	20000	2	2	1	2	2	2	2	2	2	2	1	2	1	1	1	1	2	1	1	2	0.25	0	0.571429	0.5	0.666667	0.4	60
84	2	1	1	4	1	0	1	0	1	2	2	2	1	2	1	2	1	2	1	1	1	1	1	2	2	1	2	1	0.25	0.5	0.857143	0	0.666667	0.55	45
85	2	2	1	3	1	0	1	0	1	1	1	1	1	1	1	1	1	1	2	1	1	1	1	1	1	2	1	1	1	1	0.857143	1	0.666667	0.9	90
87	2	1	1	1	2	0	2	0	1	1	2	1	1	2	2	2	1	2	1	1	2	1	1	1	1	1	1	1	0.75	0.25	0.714286	1	1	0.7	70
88	1	3	1	4	1	0	1	25000	2	2	2	2	1	2	2	2	1	2	1	2	1	1	1	1	2	1	1	2	0	0.25	0.714286	0.5	0.666667	0.45	55
89	2	3	1	1	1	1	1	0	1	1	1	2	1	1	2	2	2	2	2	2	1	2	2	2	2	2	2	2	0.75	0.5	0.142857	0	0	0.3	70
90	1	2	2	3	9	0	1	0	2	2	2	2	2	2	2	2	2	2	2	1	1	1	2	1	2	1	2	2	0	0	0.428571	0.5	0.333333	0.25	75
91	1	2	1	3	1	1	1	0	1	1	2	1	1	1	1	1	2	1	1	1	1	1	1	2	2	1	1	1	0.75	1	0.857143	0	1	0.8	80
95	1	1	1	3	1	1	1	20000	1	2	2	2	1	2	2	2	2	2	2	2	2	2	2	2	2	2	2	2	0.25	0.25	0	0	0	0.1	90
96	1	3	4	3	2	1	1	50000	2	2	2	2	2	2	1	2	1	2	1	2	1	1	1	2	2	1	1	2	0	0.25	0.714286	0	0.666667	0.4	60
97	1	1	1	4	1	1	2	0	1	2	2	2	2	2	1	2	1	2	1	2	1	2	2	1	1	2	2	1	0.25	0.25	0.428571	1	0.333333	0.4	60
99	1	1	3	4	1	1	1	100000	2	2	2	2	1	2	2	2	2	2	2	2	2	2	2	2	2	2	1	2	0	0.25	0	0	0.333333	0.1	90
100	1	2	1	3	1	1	1	40000	1	2	2	1	1	1	1	1	1	1	2	2	1	2	1	2	2	1	1	2	0.5	1	0.571429	0	0.666667	0.6	60
102	1	1	1	1	1	0	2	0	2	1	2	2	2	2	2	2	2	2	2	2	2	2	2	2	2	1	1	2	0.25	0	0	0	0.666667	0.15	85
104	2	1	2	4	1	0	2	0	1	2	2	1	2	1	1	1	1	1	1	1	2	1	2	2	2	2	1	1	0.5	0.75	0.714286	0	0.666667	0.6	40
105	2	2	1	4	1	0	2	0	2	2	2	2	2	2	2	2	2	2	1	2	1	2	1	2	2	1	1	2	0	0	0.428571	0	0.666667	0.25	75
106	2	1	1	4	2	0	2	0	1	1	2	1	1	2	1	1	1	1	2	1	2	1	1	2	1	2	1	2	0.75	0.75	0.714286	0.5	0.333333	0.65	35
107	2	1	1	4	3	0	1	0	1	2	2	1	1	1	1	2	2	1	2	2	2	2	1	1	2	1	1	2	0.5	0.75	0.285714	0.5	0.666667	0.5	50
108	1	1	1	2	2	0	1	200000	1	1	2	2	2	1	1	2	2	2	2	2	1	1	1	1	2	2	1	2	0.5	0.5	0.428571	0.5	0.333333	0.45	45
112	1	1	4	1	1	1	1	50000	1	1	1	1	1	2	1	2	1	1	1	1	1	1	1	2	2	2	1	1	1	0.5	1	0	0.666667	0.75	25
114	1	1	2	4	1	0	1	0	2	2	2	2	2	2	2	1	1	2	2	2	2	1	1	2	2	2	2	2	0	0.25	0.428571	0	0	0.2	80
115	1	2	2	3	1	1	1	0	2	2	2	2	2	2	2	1	2	2	1	1	2	2	1	2	2	2	1	2	0	0.25	0.428571	0	0.333333	0.25	75
116	1	2	1	4	1	1	2	100000	1	1	1	1	2	1	1	2	1	1	1	1	1	2	2	2	1	1	1	1	1	0.5	0.714286	0.5	1	0.75	25
117	2	1	2	4	3	0	2	10000	1	1	2	2	1	2	1	1	1	2	1	1	1	1	1	2	2	1	1	2	0.5	0.75	0.857143	0	0.666667	0.65	35
120	2	1	1	4	2	1	1	10000	1	2	1	1	1	1	1	1	1	2	1	1	1	1	1	2	2	1	1	1	0.75	1	0.857143	0	1	0.8	20
121	1	1	1	4	3	1	1	15000	2	2	2	2	2	2	2	2	2	2	2	2	1	2	2	2	2	2	2	1	0	0	0.142857	0	0.333333	0.1	10
122	2	1	2	4	1	0	1	0	1	2	2	1	1	1	1	1	2	2	1	2	1	1	1	2	2	2	1	1	0.5	1	0.571429	0	0.666667	0.6	40
124	1	1	2	2	2	1	1	120000	2	1	2	2	2	2	2	2	2	2	1	2	1	1	1	2	2	2	1	2	0.25	0	0.571429	0	0.333333	0.3	70
126	1	1	1	2	1	0	1	70000	1	1	1	2	1	1	1	1	1	1	1	1	1	1	1	1	2	1	1	1	0.75	1	1	0.5	1	0.9	10
127	1	1	1	2	2	1	2	0	1	2	1	2	1	1	2	2	1	2	1	2	1	1	2	1	2	1	1	2	0.5	0.5	0.571429	0.5	0.666667	0.55	45
129	1	3	4	2	1	1	1	2000	1	1	1	1	1	2	1	1	1	1	1	1	1	1	1	1	1	1	1	1	1	0.75	1	1	1	0.95	5
131	2	1	3	1	1	0	2	0	2	2	1	2	1	2	2	2	1	2	1	1	1	1	1	2	2	1	1	1	0.25	0.25	0.857143	0	1	0.55	55
132	1	3	3	3	1	1	2	100000	1	2	2	2	2	1	2	2	1	1	1	2	1	1	1	2	2	1	1	2	0.25	0.25	0.857143	0	0.666667	0.5	50
134	2	2	2	2	1	0	2	20000	2	2	2	2	2	2	2	2	2	2	1	2	1	1	1	2	2	2	2	2	0	0	0.571429	0	0	0.2	80
135	1	1	1	3	1	1	1	100000	2	2	1	2	1	1	1	2	2	1	2	2	1	1	2	2	2	1	1	2	0.25	0.75	0.428571	0	0.666667	0.45	55
136	1	2	1	3	1	1	4	0	2	1	2	2	1	2	2	2	1	2	2	2	2	2	2	1	2	1	1	2	0.25	0.25	0.142857	0.5	0.666667	0.3	70
143	1	1	2	4	1	0	1	0	2	1	2	2	1	2	2	2	2	2	2	1	2	1	1	2	2	2	2	2	0.25	0.25	0.428571	0	0	0.25	75
146	1	2	4	3	1	0	1	20000	2	2	2	1	2	1	1	2	2	2	1	1	1	1	1	1	2	1	1	2	0.25	0.5	0.714286	0.5	0.666667	0.55	45
147	1	1	4	4	2	0	2	0	2	1	1	2	1	2	2	2	2	2	1	2	1	2	2	2	2	2	1	2	0.5	0.25	0.285714	0	0.333333	0.3	70
148	2	1	3	3	2	1	1	30000	1	1	1	2	2	2	2	2	2	2	1	2	2	2	2	1	2	2	2	2	0.75	0	0.142857	0.5	0	0.25	75
149	1	1	2	4	1	1	1	50000	1	2	1	1	1	1	1	1	1	2	1	2	1	1	2	1	2	1	1	2	0.75	1	0.571429	0.5	0.666667	0.7	70
150	1	1	1	4	1	0	2	100000	2	2	1	2	1	1	1	1	1	1	1	1	1	1	1	1	2	1	1	1	0.25	1	1	0.5	1	0.8	20
151	1	1	1	4	2	1	2	0	1	1	1	2	2	2	1	1	2	1	1	2	1	2	1	2	2	2	1	2	0.75	0.5	0.571429	0	0.333333	0.5	50
152	2	1	2	3	1	0	1	0	2	2	2	1	2	1	1	2	2	2	2	2	2	2	1	2	2	1	1	2	0.25	0.5	0.142857	0	0.666667	0.3	30
154	1	2	1	4	1	0	1	0	2	1	2	2	2	2	1	2	2	2	2	2	2	2	1	2	2	2	2	1	0.25	0.25	0.142857	0	0.333333	0.2	80
155	2	1	1	4	2	0	2	70000	1	2	2	2	1	2	1	1	1	1	2	1	1	1	1	2	2	2	1	1	0.25	0.75	0.857143	0	0.666667	0.6	40
156	2	1	4	3	2	0	2	0	1	1	1	2	1	1	1	1	1	2	1	1	1	1	2	1	1	1	1	2	0.75	1	0.714286	1	0.666667	0.8	20
157	2	2	1	4	2	0	2	0	2	2	1	2	1	2	1	1	1	1	1	1	1	1	1	1	2	1	1	1	0.25	0.75	1	0.5	1	0.75	25
162	1	1	1	4	1	1	1	0	2	1	2	1	1	2	2	2	2	2	1	1	1	1	1	1	2	2	1	2	0.5	0.25	0.714286	0.5	0.333333	0.5	50
163	1	1	2	3	1	0	1	20000	2	2	2	2	2	2	2	2	2	2	2	2	2	2	2	1	2	2	2	2	0	0	0	0.5	0	0.05	95
164	2	2	1	3	3	1	1	0	1	1	2	1	1	2	1	2	1	2	1	2	1	1	1	2	2	1	1	2	0.75	0.5	0.714286	0	0.666667	0.6	40
166	1	2	2	1	2	0	2	0	1	1	1	2	2	2	2	2	2	2	2	2	2	2	2	2	2	1	1	2	0.75	0	0	0	0.666667	0.25	75
167	1	1	3	1	1	1	1	50000	1	2	1	1	2	1	2	2	2	2	2	2	2	2	2	2	2	2	2	2	0.75	0.25	0	0	0	0.2	80
168	1	2	1	2	2	1	1	10000	1	2	2	2	1	2	1	2	1	1	2	2	1	2	1	2	2	1	1	2	0.25	0.5	0.571429	0	0.666667	0.45	55
171	1	3	1	1	1	0	1	10000	1	1	1	2	2	1	2	1	1	1	1	1	2	1	1	1	2	1	1	2	0.75	0.5	0.857143	0.5	0.666667	0.7	70
172	1	1	1	4	1	0	2	200000	2	2	2	2	2	2	2	2	2	2	2	2	2	2	2	2	2	1	1	2	0	0	0	0	0.666667	0.1	90
173	1	2	1	2	1	1	1	5000	1	1	1	1	1	1	1	1	1	1	1	1	1	1	1	1	2	1	1	1	1	1	1	0.5	1	0.95	5
174	1	2	1	4	1	0	1	30000	1	1	1	1	1	1	2	2	2	2	1	2	2	2	1	2	1	1	1	2	1	0.5	0.285714	0.5	0.666667	0.55	45
175	1	1	4	4	1	1	1	0	2	1	2	1	1	2	1	2	1	1	2	2	1	1	2	1	2	1	1	1	0.5	0.5	0.571429	0.5	1	0.6	40
177	1	1	2	3	2	0	1	0	1	2	2	2	1	1	2	1	2	1	2	2	2	1	1	2	2	1	1	2	0.25	0.75	0.428571	0	0.666667	0.45	55
178	1	3	1	3	3	1	1	50000	2	2	2	2	1	1	1	2	1	1	2	2	2	2	2	1	2	1	1	2	0	0.75	0.285714	0.5	0.666667	0.4	60
179	1	2	1	4	2	0	2	0	1	1	1	1	1	2	1	1	1	1	1	1	1	1	1	2	2	1	1	1	1	0.75	1	0	1	0.85	15
180	2	1	3	1	2	0	1	0	1	1	1	1	2	2	1	1	1	2	1	1	1	1	1	1	1	1	1	1	1	0.5	0.857143	1	1	0.85	15
182	2	1	4	1	1	0	1	20000	1	2	2	2	2	2	1	2	1	2	1	2	2	2	2	1	2	1	2	1	0.25	0.25	0.285714	0.5	0.666667	0.35	65
184	1	2	4	4	1	1	1	0	1	1	1	2	1	1	1	2	2	1	1	1	1	1	1	2	1	2	2	2	0.75	0.75	0.857143	0.5	0	0.65	35
185	1	1	1	1	1	0	1	0	1	1	1	1	1	2	2	1	1	2	1	1	1	1	1	1	2	1	1	1	1	0.5	0.857143	0.5	1	0.8	20
188	2	2	1	4	1	0	2	10000	1	1	2	1	2	1	1	2	1	1	1	2	1	1	1	2	2	1	1	1	0.75	0.5	0.857143	0	1	0.7	30
189	1	1	2	4	2	0	1	5000	2	2	2	2	2	2	2	2	2	2	2	2	2	2	2	2	2	1	1	2	0	0	0	0	0.666667	0.1	90
191	1	1	3	4	1	0	1	200000	1	2	2	2	1	2	1	2	2	2	1	2	2	1	1	2	2	2	1	1	0.25	0.5	0.428571	0	0.666667	0.4	60
192	2	1	1	2	2	1	1	10000	1	1	1	1	1	1	1	2	1	1	1	2	1	2	1	1	2	2	2	2	1	0.75	0.714286	0.5	0	0.65	35
194	2	1	4	2	1	0	2	70000	2	1	2	2	2	2	1	2	2	2	1	2	2	1	2	2	2	1	1	2	0.25	0.25	0.285714	0	0.666667	0.3	70
195	2	1	1	4	3	1	4	0	2	2	2	2	2	1	2	2	2	2	2	2	1	2	1	2	2	1	1	2	0	0.25	0.285714	0	0.666667	0.25	75
196	2	2	1	2	1	1	1	5000	1	1	1	1	1	1	1	1	1	2	1	1	1	1	1	2	2	1	1	1	1	1	0.857143	0	1	0.85	15
198	1	2	1	1	1	0	1	0	2	2	2	2	1	2	1	1	2	1	2	1	2	1	1	2	2	2	1	1	0	0.75	0.571429	0	0.666667	0.45	55
199	2	2	2	4	1	0	1	160000	2	1	1	2	2	2	1	1	2	1	1	2	1	1	2	2	2	1	1	2	0.5	0.5	0.571429	0	0.666667	0.5	50
200	1	3	2	4	9	0	1	0	1	2	1	2	1	1	1	1	1	1	2	1	2	1	1	1	1	1	1	2	0.5	1	0.714286	1	0.666667	0.75	25
201	1	2	1	4	1	1	1	0	2	1	1	1	1	1	2	2	2	2	1	1	1	2	2	2	2	1	1	2	0.75	0.5	0.428571	0	0.666667	0.5	50
203	1	1	1	1	1	0	3	0	2	2	2	2	2	2	2	1	2	2	2	2	2	2	1	2	2	1	2	2	0	0.25	0.142857	0	0.333333	0.15	85
204	1	1	4	4	3	1	1	5000	2	2	1	2	1	2	1	1	2	2	1	1	1	2	1	2	2	1	1	2	0.25	0.75	0.571429	0	0.666667	0.5	50
205	1	1	3	1	1	0	2	0	1	1	2	2	2	1	2	2	2	2	1	1	2	2	1	2	2	1	1	2	0.5	0.25	0.428571	0	0.666667	0.4	40
206	1	1	1	1	1	0	2	50000	2	1	2	2	2	2	2	1	1	2	1	2	1	1	2	2	2	2	1	2	0.25	0.25	0.571429	0	0.333333	0.35	65
207	1	3	4	4	1	0	1	0	2	2	2	2	2	2	2	2	2	1	1	2	2	2	2	2	2	2	1	2	0	0	0.285714	0	0.333333	0.15	85
208	1	1	2	3	1	0	1	0	2	1	2	2	1	2	1	2	2	2	1	2	2	2	2	2	2	1	1	1	0.25	0.5	0.142857	0	1	0.35	65
209	2	1	3	4	1	1	2	0	1	1	1	2	1	1	1	1	1	2	1	1	1	2	2	1	1	1	2	2	0.75	1	0.571429	1	0.333333	0.7	30
210	1	2	1	3	9	1	1	0	2	1	2	1	1	2	2	1	1	2	1	2	1	1	1	2	1	2	1	2	0.5	0.5	0.714286	0.5	0.333333	0.55	45
211	1	1	3	1	1	0	1	0	2	2	2	2	2	2	2	2	2	2	1	2	1	2	2	2	2	2	1	2	0	0	0.285714	0	0.333333	0.15	85
212	1	1	1	4	1	0	1	0	2	2	2	2	2	2	1	2	2	2	2	2	2	2	2	2	2	1	1	2	0	0.25	0	0	0.666667	0.15	85
213	1	1	1	4	3	1	1	20000	2	2	2	2	1	2	1	1	1	2	1	2	2	2	2	2	2	1	1	2	0	0.75	0.285714	0	0.666667	0.35	65
215	1	2	1	1	2	0	1	30000	1	1	2	2	2	1	2	2	2	2	2	2	1	2	2	2	2	2	2	2	0.5	0.25	0.142857	0	0	0.2	80
216	1	1	2	1	1	0	2	0	1	2	2	2	2	1	2	2	1	2	2	2	2	2	1	1	2	1	1	2	0.25	0.25	0.285714	0.5	0.666667	0.35	65
217	1	1	3	1	1	0	2	0	2	2	2	2	1	2	2	2	2	2	2	2	2	2	2	2	2	1	1	1	0	0.25	0	0	1	0.2	80
218	2	1	1	1	1	0	1	0	2	2	2	2	2	1	2	2	1	2	1	2	1	2	2	1	2	1	1	2	0	0.25	0.428571	0.5	0.666667	0.35	65
220	1	1	2	2	1	0	1	0	1	2	2	2	1	1	2	1	1	1	2	1	1	1	2	2	2	1	1	1	0.25	0.75	0.714286	0	1	0.6	40
221	1	2	1	2	2	1	1	0	2	2	1	2	1	2	2	2	2	2	2	2	2	2	2	2	2	2	2	2	0.25	0.25	0	0	0	0.1	90
225	1	2	1	1	1	1	4	0	1	1	1	1	1	1	1	2	1	1	2	2	2	1	1	1	2	1	1	1	1	0.75	0.571429	0.5	1	0.75	25
226	2	2	2	4	2	0	2	0	1	1	1	1	2	2	1	2	1	1	1	1	1	1	1	2	2	2	1	1	1	0.25	1	0	0.666667	0.7	30
227	1	2	2	4	1	0	1	200000	2	1	1	1	1	1	1	1	1	2	1	1	1	1	1	1	1	1	1	1	0.75	1	0.857143	1	1	0.9	10
229	1	2	2	2	1	0	2	200000	2	1	1	2	1	2	1	1	1	1	2	1	2	2	1	2	2	1	1	1	0.5	0.75	0.571429	0	1	0.6	40
231	1	1	4	2	3	1	1	0	1	2	2	2	1	2	1	2	1	1	2	2	1	2	2	2	2	2	1	2	0.25	0.5	0.428571	0	0.333333	0.35	65
232	1	1	1	4	1	0	2	200000	2	1	2	1	2	2	1	2	1	1	2	2	1	2	2	2	2	1	1	1	0.5	0.25	0.428571	0	1	0.45	55
233	1	1	1	1	1	0	1	0	2	1	2	2	2	2	2	2	2	2	2	2	2	2	2	2	2	2	2	2	0.25	0	0	0	0	0.05	95
235	1	1	1	4	1	1	1	5000	1	1	1	1	1	1	2	1	2	1	1	1	2	2	1	2	1	1	1	2	1	0.75	0.571429	0.5	0.666667	0.7	30
236	1	2	3	3	1	1	1	0	1	2	2	2	2	2	2	2	2	2	2	2	2	2	2	2	2	1	1	2	0.25	0	0	0	0.666667	0.15	85
238	1	2	1	4	2	0	1	10000	1	1	1	1	1	1	1	1	2	1	1	1	1	2	2	2	2	2	1	1	1	1	0.571429	0	0.666667	0.7	70
239	1	1	1	1	1	0	1	0	1	1	2	1	1	2	2	2	1	2	1	2	1	2	1	2	2	2	1	1	0.75	0.25	0.571429	0	0.666667	0.5	50
240	1	1	1	4	1	1	1	40000	2	1	2	1	1	1	1	1	2	2	1	1	2	1	2	2	2	1	1	1	0.5	1	0.428571	0	1	0.6	40
241	2	2	1	4	2	0	1	0	1	1	2	2	2	2	2	2	2	2	1	2	2	2	1	2	2	1	1	2	0.5	0	0.285714	0	0.666667	0.3	30
242	1	2	1	1	1	1	1	40000	1	1	1	1	1	2	1	2	1	1	2	2	2	2	1	2	2	1	1	1	1	0.5	0.428571	0	1	0.6	40
243	1	1	1	1	1	1	1	10000	1	1	1	1	1	1	2	1	2	2	2	2	2	1	1	1	2	1	1	2	1	0.75	0.285714	0.5	0.666667	0.6	60
244	1	1	1	4	1	1	1	5000	2	2	1	2	2	2	2	2	2	2	2	2	2	1	2	2	2	2	1	2	0.25	0	0.142857	0	0.333333	0.15	15
246	2	1	2	4	1	1	2	0	2	1	1	1	2	2	1	2	1	1	2	1	2	2	2	2	2	2	2	1	0.75	0.25	0.428571	0	0.333333	0.4	60
247	1	2	2	4	1	1	1	20000	1	1	1	1	1	2	1	2	1	1	1	1	1	2	1	1	2	1	1	2	1	0.5	0.857143	0.5	0.666667	0.75	25
248	1	2	1	1	1	0	1	0	1	2	1	1	1	1	2	2	1	2	1	1	2	2	1	2	2	1	1	1	0.75	0.5	0.571429	0	1	0.6	60
249	2	2	4	1	2	0	1	5000	2	1	2	1	2	2	1	2	1	2	1	2	1	2	1	2	2	1	1	1	0.5	0.25	0.571429	0	1	0.5	50
250	1	3	1	2	1	0	1	100000	1	1	1	2	2	2	2	1	1	1	1	1	1	2	2	2	2	1	1	2	0.75	0.25	0.714286	0	0.666667	0.55	45
251	1	1	1	4	1	1	2	0	1	2	1	1	1	2	1	1	1	2	1	2	1	1	1	1	2	1	1	1	0.75	0.75	0.714286	0.5	1	0.75	25
252	1	1	1	2	1	1	1	50000	1	1	1	1	1	1	1	1	1	1	2	2	2	1	1	1	2	2	1	1	1	1	0.571429	0.5	0.666667	0.75	25
253	1	1	1	4	1	0	1	50000	1	1	1	2	1	1	1	2	2	1	1	1	1	2	1	2	1	1	1	1	0.75	0.75	0.714286	0.5	1	0.75	25
255	1	2	3	4	1	0	2	0	1	1	1	1	1	2	1	1	1	2	1	1	1	1	1	1	1	2	2	1	1	0.75	0.857143	1	0.333333	0.8	20
256	1	3	1	4	1	0	4	40000	1	1	2	2	2	2	1	2	1	2	2	2	1	1	1	1	2	2	1	2	0.5	0.25	0.571429	0.5	0.333333	0.45	55
258	1	1	3	1	3	1	1	500000	2	1	2	2	1	2	1	1	1	2	2	1	1	1	1	2	2	1	1	1	0.25	0.75	0.714286	0	1	0.6	60
259	1	1	1	4	3	1	1	70000	1	1	2	2	2	2	1	2	1	2	2	2	1	2	1	2	2	1	1	2	0.5	0.25	0.428571	0	0.666667	0.4	40
260	1	1	1	4	1	1	1	100000	1	1	2	2	2	2	2	2	2	1	1	1	1	1	1	2	2	1	1	1	0.5	0	0.857143	0	1	0.55	45
261	1	1	1	2	1	1	2	50000	1	2	1	1	1	2	2	2	1	1	1	1	1	1	1	1	2	1	1	1	0.75	0.25	1	0.5	1	0.75	25
262	1	2	4	1	1	0	1	0	1	1	2	2	1	1	1	2	1	2	2	1	2	1	1	2	2	1	1	2	0.5	0.75	0.571429	0	0.666667	0.55	55
264	1	2	2	2	1	1	2	0	2	1	1	2	2	1	1	2	1	1	1	1	1	1	2	2	2	1	1	1	0.5	0.5	0.857143	0	1	0.65	35
265	2	1	1	4	2	0	2	0	2	1	1	2	2	1	1	1	1	1	1	1	1	1	1	1	1	1	1	1	0.5	0.75	1	1	1	0.85	15
266	1	1	2	1	1	0	2	200000	1	1	1	1	1	2	1	2	1	2	2	2	1	2	2	2	2	2	2	1	1	0.5	0.285714	0	0.333333	0.45	55
267	1	1	2	4	1	0	1	0	2	2	2	2	2	2	2	1	1	2	2	2	2	2	1	2	2	2	1	2	0	0.25	0.285714	0	0.333333	0.2	80
268	1	2	1	4	1	0	1	0	1	2	1	2	1	1	1	2	1	2	2	2	2	1	2	2	2	1	1	2	0.5	0.75	0.285714	0	0.666667	0.45	55
270	1	2	2	1	1	1	1	100000	1	1	1	1	2	2	1	1	2	2	1	1	1	1	1	1	2	1	1	1	1	0.5	0.714286	0.5	1	0.75	25
272	1	2	2	4	2	0	1	200000	1	2	2	1	1	1	1	2	2	2	1	2	1	1	2	1	2	2	1	2	0.5	0.75	0.428571	0.5	0.333333	0.5	50
273	1	2	1	2	1	1	1	0	2	1	1	2	1	1	1	1	2	2	1	2	1	1	1	2	2	1	1	1	0.5	1	0.571429	0	1	0.65	35
274	2	1	4	3	2	0	1	0	2	2	2	2	2	2	2	2	2	2	2	2	2	2	1	2	2	2	2	2	0	0	0.142857	0	0	0.05	5
275	2	1	1	1	2	0	1	0	2	1	1	1	1	1	1	2	1	1	1	1	1	1	1	2	1	1	1	1	0.75	0.75	1	0.5	1	0.85	15
277	1	1	1	2	3	0	2	300000	1	1	1	1	1	1	2	2	1	2	2	2	2	2	2	2	2	1	1	2	1	0.5	0.142857	0	0.666667	0.45	55
278	1	2	4	2	2	0	1	20000	2	1	1	1	1	1	2	1	1	2	2	2	2	1	1	1	2	2	2	1	0.75	0.75	0.428571	0.5	0.333333	0.55	55
279	1	2	1	4	1	1	1	0	1	2	2	1	1	2	1	2	2	2	2	1	2	2	2	1	2	1	1	1	0.5	0.5	0.142857	0.5	1	0.45	45
280	2	1	2	3	1	0	1	20000	1	2	2	1	1	1	1	2	2	2	1	2	1	1	2	1	2	2	1	2	0.5	0.75	0.428571	0.5	0.333333	0.5	50
281	1	1	2	4	1	1	1	30000	1	1	1	1	1	1	1	1	1	2	1	1	1	1	1	1	2	1	1	1	1	1	0.857143	0.5	1	0.9	10
282	1	1	1	2	1	0	1	0	2	1	1	1	2	2	2	2	2	1	1	2	1	1	1	2	2	2	1	2	0.75	0	0.714286	0	0.333333	0.45	55
283	1	3	1	4	1	1	1	0	2	2	2	2	2	2	1	2	1	2	1	1	2	2	1	2	2	2	1	1	0	0.25	0.571429	0	0.666667	0.35	65
285	1	1	2	4	1	0	2	0	1	1	2	1	2	2	1	2	1	1	2	1	1	1	1	1	2	2	1	1	0.75	0.25	0.857143	0.5	0.666667	0.65	35
286	1	1	1	1	2	0	2	0	1	2	1	1	2	2	2	2	2	2	2	2	2	1	2	2	2	1	2	2	0.75	0	0.142857	0	0.333333	0.25	75
287	2	1	2	2	2	0	1	60000	2	1	1	2	2	1	1	2	1	1	1	1	1	1	1	1	2	1	1	2	0.5	0.5	1	0.5	0.666667	0.7	30
288	1	3	1	3	1	1	1	2000	2	1	2	2	1	2	2	1	1	1	2	2	1	1	1	2	1	2	1	2	0.25	0.5	0.714286	0.5	0.333333	0.5	50
289	1	1	1	3	2	0	1	5000	2	1	1	1	1	2	2	2	2	2	1	2	1	2	1	2	2	1	1	2	0.75	0.25	0.428571	0	0.666667	0.45	55
292	1	3	1	2	1	0	1	2000	2	2	2	2	2	2	1	2	1	1	2	2	1	1	1	2	2	2	2	1	0	0.25	0.714286	0	0.333333	0.35	65
293	1	2	1	2	1	1	2	200000	2	2	2	1	2	2	1	2	2	1	2	1	1	2	2	2	2	1	1	1	0.25	0.25	0.428571	0	1	0.4	60
294	1	2	2	4	2	1	1	200000	2	2	2	1	2	1	2	2	1	2	1	1	1	1	2	2	2	1	1	1	0.25	0.25	0.714286	0	1	0.5	50
295	1	2	1	4	3	1	1	400000	2	2	2	2	2	2	2	2	1	2	2	1	1	1	1	2	2	1	1	2	0	0	0.714286	0	0.666667	0.35	65
296	1	1	3	3	1	1	1	200000	2	1	2	1	2	2	2	2	1	2	2	2	2	1	1	2	2	1	1	1	0.5	0	0.428571	0	1	0.4	60
297	1	2	1	3	3	1	1	9000	2	1	2	1	2	2	1	2	2	2	2	2	2	1	1	2	1	1	1	2	0.5	0.25	0.285714	0.5	0.666667	0.4	60
299	1	1	2	3	3	1	1	100000	2	2	2	1	2	2	1	1	1	2	2	2	1	2	1	2	2	1	1	2	0.25	0.5	0.428571	0	0.666667	0.4	60
300	2	1	1	2	2	1	1	0	1	1	1	1	1	1	1	2	1	2	2	2	2	1	2	2	2	2	1	2	1	0.75	0.285714	0	0.333333	0.5	50
301	2	1	2	2	1	0	1	0	1	1	1	1	1	1	1	1	1	1	1	1	1	2	2	2	1	1	1	1	1	1	0.714286	0.5	1	0.85	15
302	2	1	3	3	1	0	2	80000	1	1	2	1	2	1	1	1	2	1	1	2	1	1	2	2	2	1	1	2	0.75	0.75	0.571429	0	0.666667	0.6	40
303	1	2	2	4	1	0	1	0	1	1	1	2	1	1	1	1	1	1	2	1	1	2	1	2	2	1	1	2	0.75	1	0.714286	0	0.666667	0.7	30
305	2	3	1	4	1	1	1	0	2	1	1	2	1	1	1	1	1	2	1	2	1	2	2	1	1	1	2	2	0.5	1	0.428571	1	0.333333	0.6	40
306	2	1	2	4	2	0	1	0	1	1	2	1	2	1	2	2	1	2	1	1	1	1	1	2	2	1	1	1	0.75	0.25	0.857143	0	1	0.65	35
307	1	1	1	1	1	0	2	0	1	2	2	2	2	2	2	2	1	2	2	2	2	2	2	2	2	1	1	2	0.25	0	0.142857	0	0.666667	0.2	80
308	1	2	4	1	1	1	4	1000000	1	1	2	2	2	2	1	2	1	2	2	2	1	2	1	2	2	1	1	1	0.5	0.25	0.428571	0	1	0.45	55
309	2	1	2	3	1	1	1	200000	1	1	1	1	2	2	1	2	1	1	1	1	1	1	1	1	2	1	1	1	1	0.25	1	0.5	1	0.8	20
310	1	1	2	4	1	0	1	5000	2	2	2	2	2	2	1	1	1	2	1	1	1	1	1	2	2	1	1	1	0	0.5	0.857143	0	1	0.55	45
311	1	3	1	4	1	1	4	10000	2	2	2	2	1	2	2	2	2	2	1	2	1	1	2	2	2	2	1	2	0	0.25	0.428571	0	0.333333	0.25	75
312	1	1	1	1	1	0	1	0	1	2	2	2	2	2	2	2	1	2	2	2	2	1	2	2	2	1	1	1	0.25	0	0.285714	0	1	0.3	70
313	1	2	1	4	1	1	1	0	2	1	1	2	2	1	2	2	2	2	2	2	1	1	1	2	2	1	1	1	0.5	0.25	0.428571	0	1	0.45	55
314	1	2	2	4	1	1	2	0	2	1	2	2	2	2	1	2	1	2	2	2	2	1	1	2	2	2	1	1	0.25	0.25	0.428571	0	0.666667	0.35	65
315	1	2	4	4	2	1	1	20000	1	1	1	1	1	2	1	2	2	1	1	1	1	2	2	2	1	1	1	1	1	0.5	0.571429	0.5	1	0.7	30
317	1	1	2	2	1	0	1	10000	1	1	1	1	1	2	1	1	1	1	1	2	2	2	2	2	2	1	1	2	1	0.75	0.428571	0	0.666667	0.6	40
318	1	1	1	2	1	0	1	10000	1	1	1	1	1	1	2	1	1	2	2	2	2	2	1	1	1	1	2	2	1	0.75	0.285714	1	0.333333	0.6	40
319	1	3	4	4	1	1	1	5000	1	1	1	1	1	1	1	1	1	2	1	2	1	1	1	2	2	1	1	2	1	1	0.714286	0	0.666667	0.75	25
321	1	3	1	3	1	1	1	50000	2	2	1	1	2	2	2	2	2	2	2	2	2	2	1	2	2	2	2	2	0.5	0	0.142857	0	0	0.15	85
322	1	1	1	2	1	1	1	20000	1	1	1	2	2	2	2	2	2	2	1	2	2	1	2	2	2	2	1	2	0.75	0	0.285714	0	0.333333	0.3	70
323	1	1	1	4	1	1	1	200000	2	1	2	2	1	2	1	2	1	2	2	2	1	2	2	2	2	1	1	2	0.25	0.5	0.285714	0	0.666667	0.35	65
324	1	3	1	4	1	1	1	20000	2	2	2	1	2	2	1	2	1	2	1	2	1	2	2	2	2	1	1	1	0.25	0.25	0.428571	0	1	0.4	60
325	2	1	2	2	2	0	3	150000	2	2	2	1	2	2	2	2	2	2	2	2	2	2	2	2	2	1	1	2	0.25	0	0	0	0.666667	0.15	15
326	1	1	2	3	1	0	1	0	1	2	1	1	1	2	2	1	2	1	1	1	1	2	1	2	2	1	1	1	0.75	0.5	0.714286	0	1	0.65	35
328	1	2	1	4	1	0	1	0	2	2	2	2	2	2	2	2	2	2	2	2	2	2	2	2	2	2	2	2	0	0	0	0	0	0	100
329	1	1	1	2	1	0	1	50000	2	1	2	2	2	2	2	2	2	2	2	2	2	2	2	2	2	2	1	2	0.25	0	0	0	0.333333	0.1	90
330	1	1	3	4	1	1	1	20000	1	1	1	2	1	1	1	1	1	2	1	1	1	1	1	1	1	1	1	2	0.75	1	0.857143	1	0.666667	0.85	15
331	1	2	3	1	1	1	2	200000	2	2	2	2	2	2	2	2	2	2	2	2	2	2	2	2	2	2	1	1	0	0	0	0	0.666667	0.1	90
332	1	2	4	1	1	1	1	0	1	1	1	1	1	1	1	1	1	1	1	1	1	1	1	1	1	1	1	1	1	1	1	1	1	1	100
333	1	1	1	4	1	1	1	100000	1	1	2	2	1	1	1	1	1	2	1	2	1	1	1	2	1	1	2	2	0.5	1	0.714286	0.5	0.333333	0.65	35
334	1	1	1	1	1	1	1	0	1	1	1	2	1	1	2	1	1	1	2	1	1	1	2	2	1	1	1	1	0.75	0.75	0.714286	0.5	1	0.75	25
335	1	2	1	2	2	1	2	50000	1	1	2	1	1	1	1	2	1	1	2	1	1	2	2	2	2	2	2	1	0.75	0.75	0.571429	0	0.333333	0.55	55
336	2	1	2	2	2	1	1	100000	2	2	2	2	1	2	2	2	1	2	2	2	2	2	2	2	2	1	2	2	0	0.25	0.142857	0	0.333333	0.15	85
337	1	1	1	3	2	1	1	15000	2	2	2	1	1	1	1	2	1	2	1	2	1	1	1	2	2	1	1	1	0.25	0.75	0.714286	0	1	0.6	40
338	2	2	4	4	1	1	1	50000	1	1	2	1	2	2	1	2	1	1	2	2	1	1	1	1	1	1	1	1	0.75	0.25	0.714286	1	1	0.7	30
339	1	1	1	2	1	1	2	10000	1	1	2	2	2	1	1	2	2	2	2	2	2	2	2	2	2	2	1	1	0.5	0.5	0	0	0.666667	0.3	70
340	1	1	1	1	1	0	1	0	1	1	1	1	1	1	1	1	1	1	1	1	1	1	1	2	1	1	2	1	1	1	1	0.5	0.666667	0.9	10
341	2	1	2	2	1	1	1	0	1	2	2	2	1	2	1	1	1	1	1	1	1	1	1	1	1	1	1	1	0.25	0.75	1	1	1	0.8	80
342	1	1	1	2	3	1	1	0	1	1	1	1	2	1	1	1	1	1	1	2	2	1	1	2	1	1	1	1	1	0.75	0.714286	0.5	1	0.8	20
343	1	2	2	4	1	1	1	50000	2	1	2	2	2	2	2	2	1	2	2	1	1	1	1	2	2	1	1	1	0.25	0	0.714286	0	1	0.45	55
344	1	1	4	1	3	0	1	0	2	1	2	2	1	1	2	1	1	1	1	1	1	1	1	1	1	1	1	1	0.25	0.75	1	1	1	0.8	80
345	1	2	4	2	1	1	4	50000	1	1	1	2	1	1	1	1	1	1	1	1	2	1	1	1	1	1	1	1	0.75	1	0.857143	1	1	0.9	10
346	2	1	2	3	2	1	1	40000	1	1	1	1	1	1	1	2	1	1	2	1	1	1	2	1	1	1	1	1	1	0.75	0.714286	1	1	0.85	15
347	1	2	2	4	1	0	4	3000	1	1	1	1	1	2	1	2	2	1	1	2	2	1	1	2	2	1	2	2	1	0.5	0.571429	0	0.333333	0.55	45
348	1	1	2	2	1	1	1	5000	2	2	2	1	2	2	2	1	1	1	1	1	2	2	2	2	1	2	1	1	0.25	0.25	0.571429	0.5	0.666667	0.45	55
349	1	1	3	4	1	0	2	250000	1	2	1	1	1	2	2	2	2	2	2	2	1	1	2	2	2	2	1	2	0.75	0.25	0.285714	0	0.333333	0.35	35
350	1	2	1	4	1	1	1	200000	1	1	1	2	1	2	1	2	1	2	2	2	1	1	1	1	2	1	1	1	0.75	0.5	0.571429	0.5	1	0.65	35
351	1	2	3	2	1	0	1	300000	2	2	2	2	2	2	2	2	2	2	2	2	2	2	2	2	2	2	1	2	0	0	0	0	0.333333	0.05	95
352	2	1	1	1	2	0	2	0	2	2	2	2	2	2	2	2	2	2	2	2	2	2	2	2	2	2	2	2	0	0	0	0	0	0	100
353	2	1	1	4	1	0	1	0	1	1	1	1	2	1	2	1	2	2	2	1	1	2	2	1	2	1	1	2	1	0.5	0.285714	0.5	0.666667	0.55	45
354	1	3	1	2	1	0	1	60000	1	2	1	2	2	2	1	2	1	1	1	1	1	1	1	1	2	1	1	1	0.5	0.25	1	0.5	1	0.7	30
355	1	3	1	3	1	0	2	80000	2	1	2	2	2	2	1	2	2	1	2	2	1	1	1	2	2	1	1	2	0.25	0.25	0.571429	0	0.666667	0.4	60
356	1	2	1	3	1	1	1	0	2	2	1	2	1	2	1	2	1	2	1	2	2	1	2	1	1	1	2	2	0.25	0.5	0.428571	1	0.333333	0.45	55
357	2	3	1	4	2	0	2	0	2	1	2	2	1	2	2	2	2	2	2	2	2	2	2	2	2	2	2	2	0.25	0.25	0	0	0	0.1	90
358	1	1	1	2	1	0	2	100000	1	1	2	1	1	2	1	2	2	2	2	2	1	1	2	2	2	1	1	1	0.75	0.5	0.285714	0	1	0.5	50
359	2	1	3	3	1	0	2	0	1	1	1	1	1	2	1	1	1	2	1	1	2	2	2	1	1	2	2	1	1	0.75	0.428571	1	0.333333	0.65	35
360	1	1	1	1	1	0	1	0	2	2	2	2	2	2	2	2	1	2	2	2	2	2	1	2	2	2	1	2	0	0	0.285714	0	0.333333	0.15	85
361	2	1	1	1	2	0	1	80000	1	2	2	2	2	2	1	2	2	2	2	2	2	1	2	2	2	1	1	2	0.25	0.25	0.142857	0	0.666667	0.25	75
362	1	1	4	4	1	0	1	0	1	2	2	2	2	2	2	2	2	2	2	2	2	2	2	2	2	1	1	2	0.25	0	0	0	0.666667	0.15	85
363	1	3	1	4	1	0	1	100000	2	2	2	2	2	2	2	2	2	2	2	1	2	2	2	2	2	2	1	2	0	0	0.142857	0	0.333333	0.1	90
364	1	3	1	1	1	1	1	0	1	2	2	1	2	1	1	2	1	1	2	1	1	2	1	2	2	1	1	2	0.5	0.5	0.714286	0	0.666667	0.55	45
365	1	1	1	4	2	1	1	0	2	2	2	1	2	2	2	2	2	2	2	2	1	2	1	2	2	2	1	2	0.25	0	0.285714	0	0.333333	0.2	80
366	1	1	1	3	1	1	1	0	2	2	2	2	2	2	2	2	2	2	2	2	2	2	2	2	2	2	2	2	0	0	0	0	0	0	100
367	2	1	1	4	1	1	1	30000	2	1	1	2	2	2	1	1	2	2	2	2	2	2	2	1	2	2	2	1	0.5	0.5	0	0.5	0.333333	0.3	70
368	2	1	1	4	2	0	3	0	2	2	2	2	2	2	2	1	2	1	1	2	1	1	1	2	2	1	1	2	0	0.25	0.714286	0	0.666667	0.4	60
369	1	1	1	2	1	0	1	0	1	1	2	1	2	1	1	2	2	1	1	2	2	1	1	2	2	1	1	2	0.75	0.5	0.571429	0	0.666667	0.55	45
370	1	3	1	1	1	0	2	0	1	2	2	2	2	2	2	2	2	2	2	2	1	1	1	2	2	1	1	2	0.25	0	0.428571	0	0.666667	0.3	70
371	1	3	1	3	1	0	2	0	2	2	2	2	2	2	2	2	2	2	2	2	2	2	2	2	2	2	2	2	0	0	0	0	0	0	100
372	1	1	3	2	1	0	2	100000	1	1	1	2	2	2	1	1	1	2	2	1	1	1	1	2	1	2	2	2	0.75	0.5	0.714286	0.5	0	0.55	45
373	1	1	1	1	1	0	1	0	1	2	2	2	1	1	1	2	2	2	1	2	2	2	1	2	2	1	1	2	0.25	0.75	0.285714	0	0.666667	0.4	60
374	2	1	1	4	2	0	2	0	1	2	1	2	2	2	2	2	1	2	1	2	2	2	2	2	2	2	2	2	0.5	0	0.285714	0	0	0.2	80
375	1	1	1	4	2	1	2	70000	2	2	1	2	1	1	2	2	2	1	2	2	2	1	1	2	2	2	2	2	0.25	0.5	0.428571	0	0	0.3	70
376	2	1	1	2	1	0	1	0	1	1	1	1	2	1	2	2	1	2	1	1	1	1	1	1	2	1	1	2	1	0.25	0.857143	0.5	0.666667	0.7	30
377	1	1	3	1	1	1	1	0	2	1	2	2	2	2	2	2	2	2	1	2	2	2	1	2	2	2	2	2	0.25	0	0.285714	0	0	0.15	85
378	2	3	1	4	1	0	2	0	1	2	2	1	2	2	1	2	2	2	2	2	2	1	1	2	2	1	1	2	0.5	0.25	0.285714	0	0.666667	0.35	65
379	2	1	2	4	2	0	2	0	2	2	2	2	2	2	2	2	2	2	2	2	2	2	2	2	2	2	2	2	0	0	0	0	0	0	100
380	1	1	4	4	2	0	1	0	2	2	2	2	1	2	1	2	1	2	2	2	2	2	1	2	2	1	1	2	0	0.5	0.285714	0	0.666667	0.3	70
381	1	3	1	4	1	1	1	50000	2	2	2	2	2	2	2	2	2	2	2	2	2	2	2	2	2	2	2	2	0	0	0	0	0	0	100
382	1	1	1	1	1	0	2	0	1	2	2	2	1	2	1	2	2	2	2	2	2	2	1	2	2	1	2	1	0.25	0.5	0.142857	0	0.666667	0.3	70
383	1	3	2	4	1	0	1	0	2	2	2	2	2	2	2	2	2	2	2	2	2	2	2	2	2	2	2	2	0	0	0	0	0	0	100
384	1	1	1	2	1	0	2	150000	2	2	2	2	2	2	2	2	2	2	2	2	2	2	2	2	2	2	2	2	0	0	0	0	0	0	100
385	1	3	1	1	1	0	2	15000	2	2	2	2	2	2	2	2	2	2	2	2	2	2	2	2	2	2	2	2	0	0	0	0	0	0	100
386	1	1	1	2	1	0	1	0	1	2	1	2	2	2	1	2	2	2	1	2	1	1	2	2	2	1	1	2	0.5	0.25	0.428571	0	0.666667	0.4	60
387	1	1	1	1	1	0	3	28000	1	1	1	2	2	2	2	1	2	2	2	2	1	1	2	2	1	1	1	1	0.75	0.25	0.285714	0.5	1	0.5	50
388	1	1	1	1	1	0	1	60000	1	1	1	1	1	2	2	1	1	1	2	1	1	1	2	2	2	1	2	2	1	0.5	0.714286	0	0.333333	0.6	40
389	2	1	1	3	1	0	1	0	2	2	2	1	1	2	2	2	2	1	2	1	1	2	1	1	2	1	2	1	0.25	0.25	0.571429	0.5	0.666667	0.45	55
390	1	1	1	2	2	0	2	0	2	2	2	2	2	2	2	2	2	2	2	2	2	2	2	2	2	2	2	2	0	0	0	0	0	0	100
391	1	3	1	2	1	0	1	0	1	2	2	2	1	2	2	2	2	1	2	2	2	2	2	2	2	2	2	2	0.25	0.25	0.142857	0	0	0.15	85
392	1	1	3	3	1	0	2	200000	1	2	1	2	1	2	1	2	1	1	2	2	2	2	1	2	2	2	1	2	0.5	0.5	0.428571	0	0.333333	0.4	60
393	1	1	1	4	2	0	2	50000	1	2	2	2	2	2	1	2	1	2	1	2	1	2	1	2	2	2	1	2	0.25	0.25	0.571429	0	0.333333	0.35	65
394	1	1	1	1	1	1	1	0	2	1	2	2	1	2	1	2	2	1	1	1	1	1	1	1	2	1	1	2	0.25	0.5	0.857143	0.5	0.666667	0.6	40
395	2	3	3	2	2	1	1	0	1	2	1	2	2	2	1	2	2	2	1	2	1	2	1	1	2	1	1	2	0.5	0.25	0.428571	0.5	0.666667	0.45	55
396	2	1	1	3	2	0	2	0	2	1	1	2	2	2	1	1	1	2	2	1	1	1	1	1	2	2	1	2	0.5	0.5	0.714286	0.5	0.333333	0.55	45
397	1	1	1	4	1	0	2	300000	1	2	1	2	1	2	1	2	1	1	2	2	1	2	1	2	2	1	1	2	0.5	0.5	0.571429	0	0.666667	0.5	50
398	1	1	1	4	1	1	2	50000	2	1	1	1	2	1	2	2	2	2	2	2	2	2	2	2	2	1	1	2	0.75	0.25	0	0	0.666667	0.3	70
399	1	1	1	3	2	0	2	300000	1	1	2	1	1	2	1	1	1	2	1	2	1	2	1	1	2	1	1	1	0.75	0.75	0.571429	0.5	1	0.7	30
400	1	1	1	2	1	0	1	50000	2	1	2	1	1	2	1	1	1	1	2	1	2	1	2	2	2	2	1	2	0.5	0.75	0.571429	0	0.333333	0.5	50
401	2	1	2	2	1	0	2	0	2	2	2	2	2	2	2	2	2	2	2	2	2	2	2	2	2	2	2	2	0	0	0	0	0	0	100
402	2	1	1	4	1	0	1	0	1	2	2	2	2	2	2	2	1	2	2	2	2	2	1	2	2	1	2	1	0.25	0	0.285714	0	0.666667	0.25	75
403	2	3	1	4	2	0	1	0	1	2	2	2	2	2	1	2	2	2	2	2	1	1	1	2	2	1	1	2	0.25	0.25	0.428571	0	0.666667	0.35	65
404	1	1	1	2	1	0	2	0	2	2	1	1	2	2	1	1	1	2	1	1	2	1	1	2	2	1	1	1	0.5	0.5	0.714286	0	1	0.6	40
405	1	1	1	4	1	0	1	0	2	1	1	1	2	2	2	2	2	1	2	2	1	2	1	2	2	1	1	2	0.75	0	0.428571	0	0.666667	0.4	60
406	1	1	1	4	1	0	2	100000	2	2	1	2	2	1	2	2	1	2	2	2	2	2	2	2	2	2	2	2	0.25	0.25	0.142857	0	0	0.15	85
407	1	1	1	2	2	0	2	70000	2	2	2	2	2	2	2	2	2	2	2	2	2	2	2	2	2	2	2	2	0	0	0	0	0	0	100
408	2	3	1	2	2	1	2	0	1	1	1	1	1	2	1	1	1	2	1	1	1	2	2	2	2	1	1	1	1	0.75	0.571429	0	1	0.7	30
409	1	3	4	3	2	0	2	0	2	1	2	2	1	1	2	2	2	2	2	2	2	2	2	2	2	2	1	2	0.25	0.5	0	0	0.333333	0.2	80
410	1	1	3	4	2	0	1	0	2	2	1	1	1	2	1	2	1	1	1	2	1	1	1	1	2	1	1	1	0.5	0.5	0.857143	0.5	1	0.7	30
411	1	1	3	2	1	0	2	0	1	1	2	1	2	2	2	1	1	2	2	2	2	1	1	2	2	1	1	2	0.75	0.25	0.428571	0	0.666667	0.45	55
412	1	1	1	1	2	1	2	100000	1	2	1	1	1	2	1	2	1	1	1	2	1	1	1	1	2	1	1	1	0.75	0.5	0.857143	0.5	1	0.75	25
413	1	1	1	4	1	1	2	300000	2	1	2	2	1	2	2	2	1	1	2	2	2	2	2	1	2	1	1	1	0.25	0.25	0.285714	0.5	1	0.4	60
414	1	1	1	3	1	0	1	0	1	1	2	2	2	2	2	2	2	2	1	1	1	2	2	2	2	2	1	2	0.5	0	0.428571	0	0.333333	0.3	70
415	1	1	4	1	1	0	2	150000	2	2	1	2	2	1	2	2	2	2	2	2	1	1	1	2	2	1	1	2	0.25	0.25	0.428571	0	0.666667	0.35	65
416	1	1	2	1	1	0	2	200000	2	1	1	2	1	2	2	1	2	1	1	2	2	2	2	2	2	1	2	2	0.5	0.5	0.285714	0	0.333333	0.35	65
417	1	1	1	2	1	1	2	0	1	2	2	1	2	2	2	2	1	2	1	2	2	2	2	2	2	2	1	2	0.5	0	0.285714	0	0.333333	0.25	75
418	1	1	1	1	1	0	2	0	1	1	1	1	1	1	1	2	1	2	1	1	1	1	1	1	1	1	1	2	1	0.75	0.857143	1	0.666667	0.85	15
419	1	1	1	1	2	0	1	50000	1	1	1	2	1	2	1	2	1	1	1	2	1	1	1	1	2	1	1	2	0.75	0.5	0.857143	0.5	0.666667	0.7	30
420	1	3	2	1	1	0	1	0	1	2	2	2	2	2	2	2	2	2	1	2	2	2	2	2	2	1	1	2	0.25	0	0.142857	0	0.666667	0.2	80
421	1	1	1	4	1	1	2	0	1	1	2	1	2	2	2	2	2	2	1	2	1	2	1	2	2	1	1	1	0.75	0	0.428571	0	1	0.45	55
422	1	1	1	4	1	1	1	50000	2	2	2	2	2	2	2	2	1	2	2	2	2	2	2	2	2	2	2	2	0	0	0.142857	0	0	0.05	95
423	1	1	1	2	1	1	1	0	2	2	2	2	2	2	1	1	1	1	2	2	2	1	1	2	1	2	2	2	0	0.5	0.571429	0.5	0	0.35	65
424	2	1	1	1	1	0	1	0	1	1	1	2	2	1	1	1	1	1	2	1	1	2	1	2	2	1	1	2	0.75	0.75	0.714286	0	0.666667	0.65	35
425	2	1	3	4	1	0	1	0	1	1	1	2	1	1	1	2	1	2	2	2	2	1	2	2	1	1	1	1	0.75	0.75	0.285714	0.5	1	0.6	40
426	1	1	1	4	1	0	1	25000	1	1	1	1	2	1	1	2	2	2	1	2	1	2	1	2	2	1	1	2	1	0.5	0.428571	0	0.666667	0.55	45
427	1	1	1	3	1	1	2	50000	2	2	2	2	1	2	2	2	1	1	2	2	2	2	1	2	2	2	1	2	0	0.25	0.428571	0	0.333333	0.25	75
428	1	1	1	4	2	0	2	60000	2	2	1	2	1	2	2	1	2	1	1	1	2	1	1	1	1	1	1	1	0.25	0.5	0.714286	1	1	0.65	35
429	2	3	3	2	2	0	1	0	2	1	1	1	1	2	1	1	2	2	1	2	1	1	1	1	2	2	1	2	0.75	0.75	0.571429	0.5	0.333333	0.6	40
430	1	3	1	1	1	0	1	0	1	1	1	1	1	1	1	2	1	1	1	1	1	2	2	2	1	1	1	2	1	0.75	0.714286	0.5	0.666667	0.75	25
431	1	1	1	1	1	0	1	100000	1	2	2	2	2	2	2	2	1	1	2	2	2	2	2	2	2	2	2	2	0.25	0	0.285714	0	0	0.15	85
432	1	1	1	1	1	0	2	0	1	2	2	1	2	2	2	2	1	1	2	2	1	1	2	2	2	1	1	2	0.5	0	0.571429	0	0.666667	0.4	60
433	1	1	1	4	2	0	1	0	1	1	1	2	2	2	2	1	1	1	2	2	2	1	2	2	2	1	1	2	0.75	0.25	0.428571	0	0.666667	0.45	55
434	1	3	4	2	1	0	1	0	1	1	2	1	2	2	1	2	1	1	1	1	1	1	1	1	2	2	2	2	0.75	0.25	1	0.5	0	0.6	40
435	1	1	1	1	1	1	2	20000	2	1	1	1	2	2	1	1	1	2	1	2	1	1	1	2	2	2	1	2	0.75	0.5	0.714286	0	0.333333	0.55	45
436	1	1	3	1	1	0	2	0	2	1	2	1	1	2	1	2	2	1	2	2	2	2	2	2	2	1	1	2	0.5	0.5	0.142857	0	0.666667	0.35	65
437	2	1	1	1	2	0	1	0	2	1	1	1	2	2	1	1	1	1	1	1	1	1	1	1	1	1	1	1	0.75	0.5	1	1	1	0.85	15
438	1	2	4	4	1	1	1	0	1	2	2	2	2	2	2	2	2	2	2	2	2	2	2	1	2	2	2	2	0.25	0	0	0.5	0	0.1	90
439	2	3	1	4	1	0	1	20000	1	1	1	1	1	1	1	1	1	2	1	1	1	1	1	1	1	1	1	2	1	1	0.857143	1	0.666667	0.9	10
440	1	1	1	2	1	0	4	200000	2	1	1	2	1	1	2	2	2	2	1	2	1	1	1	2	2	1	1	2	0.5	0.5	0.571429	0	0.666667	0.5	50
441	1	1	1	1	1	0	2	0	1	1	1	2	1	1	2	1	1	1	2	2	1	1	1	1	1	2	2	2	0.75	0.75	0.714286	1	0	0.65	35
442	1	1	1	3	1	0	2	0	2	1	1	1	1	1	1	1	1	2	2	1	1	2	1	1	1	1	1	1	0.75	1	0.571429	1	1	0.8	20
443	2	1	4	4	2	0	1	10000	1	1	1	2	1	1	2	2	2	1	1	1	2	1	1	1	1	1	2	2	0.75	0.5	0.714286	1	0.333333	0.65	35
444	1	2	1	4	1	0	2	40000	2	2	2	2	2	2	2	2	2	1	2	2	2	2	2	2	2	1	1	2	0	0	0.142857	0	0.666667	0.15	85
445	1	1	1	2	1	0	2	150000	2	1	2	2	2	2	1	2	2	2	2	2	2	2	1	2	2	2	2	2	0.25	0.25	0.142857	0	0	0.15	85
446	2	1	1	1	2	0	2	0	2	1	2	1	2	1	2	1	2	2	1	1	1	1	1	2	2	1	1	2	0.5	0.5	0.714286	0	0.666667	0.55	45
447	1	1	1	1	1	0	3	300000	2	2	2	1	2	2	2	2	2	1	2	2	2	2	1	2	1	2	1	2	0.25	0	0.285714	0.5	0.333333	0.25	75
448	1	1	1	4	1	0	2	80000	2	1	2	2	2	2	2	2	2	1	2	2	2	2	1	2	2	2	1	2	0.25	0	0.285714	0	0.333333	0.2	80
449	1	2	3	2	1	0	2	15000	2	1	1	1	2	2	1	1	1	2	1	2	2	1	1	2	2	2	2	2	0.75	0.5	0.571429	0	0	0.45	55
450	1	1	1	3	1	0	1	55000	2	1	1	1	1	1	1	1	2	2	1	2	1	1	1	1	1	1	1	2	0.75	1	0.571429	1	0.666667	0.75	25
451	2	1	2	1	1	0	2	0	2	1	1	2	2	2	1	1	1	1	1	1	1	1	1	2	2	2	1	1	0.5	0.5	1	0	0.666667	0.65	35
452	1	2	2	4	1	0	2	50000	2	2	2	2	2	2	2	2	2	2	2	2	2	2	2	2	2	2	1	2	0	0	0	0	0.333333	0.05	95
453	1	1	1	2	1	0	2	0	2	1	2	1	2	2	2	2	2	2	2	2	2	2	2	2	2	2	2	2	0.5	0	0	0	0	0.1	90
454	1	2	2	4	1	0	2	0	1	2	2	1	2	2	1	2	1	2	2	2	2	2	1	2	2	2	1	2	0.5	0.25	0.285714	0	0.333333	0.3	70
455	1	2	1	2	1	0	1	170000	1	1	2	2	1	2	2	2	2	2	2	2	1	2	1	2	2	2	1	2	0.5	0.25	0.285714	0	0.333333	0.3	70
456	1	1	1	3	1	1	1	0	1	1	1	1	1	2	1	1	1	1	1	2	1	1	1	1	2	1	1	1	1	0.75	0.857143	0.5	1	0.85	15
457	1	1	1	4	1	1	2	50000	2	1	1	2	1	2	1	1	1	1	1	1	1	1	2	2	2	1	1	1	0.5	0.75	0.857143	0	1	0.7	30
458	1	3	1	4	1	1	1	100000	1	1	1	1	2	1	1	2	1	2	1	1	1	1	1	1	2	2	1	2	1	0.5	0.857143	0.5	0.333333	0.7	30
459	1	1	1	4	1	1	2	80000	2	1	2	2	1	2	1	1	1	1	1	1	1	1	1	2	2	1	1	2	0.25	0.75	1	0	0.666667	0.65	35
460	2	1	1	1	1	0	1	0	2	2	1	2	1	2	2	1	2	1	1	1	1	1	1	2	2	1	2	1	0.25	0.5	0.857143	0	0.666667	0.55	45
461	1	1	1	4	1	0	1	0	1	2	2	2	2	2	2	2	2	2	2	2	2	2	2	2	2	2	2	2	0.25	0	0	0	0	0.05	95
462	1	3	1	4	1	1	1	300000	2	2	2	2	2	2	2	2	2	2	2	2	2	2	2	2	2	2	2	2	0	0	0	0	0	0	100
463	1	1	1	4	2	1	3	200000	2	1	2	2	2	1	2	2	2	2	1	2	1	1	1	2	2	2	2	2	0.25	0.25	0.571429	0	0	0.3	70
464	1	2	1	3	1	1	1	100000	1	2	2	1	2	2	2	2	1	2	2	2	2	2	2	2	2	1	1	2	0.5	0	0.142857	0	0.666667	0.25	75
465	1	1	1	1	1	0	2	160000	2	1	2	2	2	2	2	2	2	2	2	2	2	2	1	2	2	1	1	2	0.25	0	0.142857	0	0.666667	0.2	80
466	1	1	1	3	1	1	1	0	2	1	2	2	2	2	1	2	2	2	1	2	1	2	1	2	2	1	1	2	0.25	0.25	0.428571	0	0.666667	0.35	65
467	1	2	2	4	1	0	2	200000	2	2	2	2	2	2	2	2	2	2	2	2	1	2	2	2	2	2	1	2	0	0	0.142857	0	0.333333	0.1	90
468	2	1	1	1	2	0	1	0	2	1	2	2	1	2	1	2	2	1	1	2	1	2	2	2	2	2	2	2	0.25	0.5	0.428571	0	0	0.3	70
469	2	1	1	1	1	0	1	0	2	2	2	1	2	2	1	2	1	2	2	2	2	1	2	1	1	2	2	2	0.25	0.25	0.285714	1	0	0.3	70
470	1	1	1	3	1	1	1	80000	1	1	2	1	1	1	1	1	1	2	1	1	1	1	1	2	2	1	1	2	0.75	1	0.857143	0	0.666667	0.75	25
471	1	1	1	1	1	0	1	50000	1	1	2	2	2	2	2	1	1	2	2	2	1	1	1	2	2	2	1	1	0.5	0.25	0.571429	0	0.666667	0.45	55
472	1	3	1	1	1	0	2	100000	1	1	2	2	1	1	1	2	1	2	1	1	1	1	1	2	2	2	2	2	0.5	0.75	0.857143	0	0	0.55	45
473	1	1	1	3	1	0	1	0	1	2	2	1	2	2	2	2	2	2	1	2	2	2	1	2	2	2	1	2	0.5	0	0.285714	0	0.333333	0.25	75
474	1	1	3	2	1	1	2	25000	1	1	2	1	2	2	1	2	2	2	1	1	1	1	1	1	2	1	1	1	0.75	0.25	0.714286	0.5	1	0.65	35
475	1	1	1	3	1	0	1	0	1	1	1	2	1	2	1	2	1	2	1	1	1	1	1	2	2	2	2	1	0.75	0.5	0.857143	0	0.333333	0.6	40
476	1	1	1	1	2	1	1	0	2	1	2	1	2	2	1	2	1	1	2	2	1	1	1	2	2	2	2	1	0.5	0.25	0.714286	0	0.333333	0.45	55
477	1	1	1	4	2	0	2	0	2	2	2	2	2	2	2	2	2	2	2	2	2	2	2	2	2	2	2	2	0	0	0	0	0	0	100
478	1	1	1	1	1	0	2	0	2	1	1	2	2	2	2	2	2	2	1	2	1	2	1	2	2	2	1	2	0.5	0	0.428571	0	0.333333	0.3	70
479	1	1	2	1	1	0	2	0	2	2	1	1	2	2	2	2	2	2	2	2	2	2	2	2	2	2	2	2	0.5	0	0	0	0	0.1	90
480	1	1	1	4	1	0	1	0	2	2	2	2	2	2	2	2	2	2	2	2	2	2	2	2	2	2	2	2	0	0	0	0	0	0	100
481	1	1	1	3	1	1	2	0	1	1	1	1	2	2	1	2	1	2	1	1	1	1	1	2	2	2	1	1	1	0.25	0.857143	0	0.666667	0.65	35
482	1	1	1	1	1	0	1	50000	1	1	2	1	2	1	1	2	2	2	2	2	1	2	1	2	2	1	1	2	0.75	0.5	0.285714	0	0.666667	0.45	55
483	2	1	2	4	1	0	1	0	2	1	1	1	1	1	1	1	1	1	1	1	1	1	1	1	1	1	1	1	0.75	1	1	1	1	0.95	5
484	1	1	1	3	2	0	2	200000	2	1	2	2	2	2	1	2	2	1	2	2	2	2	2	2	2	2	2	2	0.25	0.25	0.142857	0	0	0.15	85
485	1	1	1	4	2	0	1	0	2	1	2	1	2	1	1	2	2	2	2	2	2	2	1	2	2	1	2	2	0.5	0.5	0.142857	0	0.333333	0.3	70
486	1	2	2	4	1	0	2	0	2	1	1	2	2	1	1	1	1	2	1	2	1	1	1	1	2	1	1	1	0.5	0.75	0.714286	0.5	1	0.7	30
487	2	1	1	4	2	0	2	0	2	1	2	2	2	1	1	1	1	2	2	1	1	1	1	1	2	1	1	1	0.25	0.75	0.714286	0.5	1	0.65	35
488	1	1	1	2	1	1	1	0	1	2	2	2	1	2	2	2	1	2	2	2	2	2	2	2	2	2	2	2	0.25	0.25	0.142857	0	0	0.15	85
489	1	3	3	3	1	0	1	0	2	1	1	1	1	1	2	1	1	1	2	1	2	2	2	1	1	1	2	1	0.75	0.75	0.428571	1	0.666667	0.65	35
490	1	1	1	3	1	0	1	0	1	2	1	2	2	1	2	2	2	2	1	2	1	2	2	2	2	1	1	2	0.5	0.25	0.285714	0	0.666667	0.35	65
491	1	1	3	2	2	0	1	0	2	1	2	2	2	2	2	2	2	2	2	2	2	2	1	2	2	2	2	2	0.25	0	0.142857	0	0	0.1	90
492	1	1	1	3	1	0	2	0	2	2	2	2	2	2	1	1	2	1	2	2	2	2	2	2	2	2	1	1	0	0.5	0.142857	0	0.666667	0.25	75
493	2	1	1	1	2	0	3	0	2	2	2	2	2	1	1	2	1	2	2	2	1	1	1	2	2	2	1	2	0	0.5	0.571429	0	0.333333	0.35	65
494	2	1	1	4	1	0	1	0	1	1	2	2	2	2	2	2	1	2	2	2	2	2	2	2	2	2	2	2	0.5	0	0.142857	0	0	0.15	85
495	1	1	2	1	1	0	1	0	2	2	2	2	2	2	2	2	2	2	1	1	1	1	1	2	2	1	1	2	0	0	0.714286	0	0.666667	0.35	65
496	1	1	1	2	1	1	1	0	2	1	2	2	2	2	2	2	2	2	2	1	1	1	1	1	2	1	1	2	0.25	0	0.571429	0.5	0.666667	0.4	60
497	2	1	1	2	1	0	4	0	2	2	2	1	2	1	1	2	2	1	2	1	1	2	1	2	1	2	1	2	0.25	0.5	0.571429	0.5	0.333333	0.45	55
498	1	1	1	3	1	1	1	150000	1	1	2	1	1	1	1	1	2	2	2	2	2	2	1	2	2	1	1	2	0.75	1	0.142857	0	0.666667	0.5	50
499	1	1	2	1	1	1	2	30000	1	1	1	1	1	1	1	1	1	1	1	2	2	2	2	2	2	2	2	2	1	1	0.428571	0	0	0.55	45
500	1	1	1	2	2	0	1	170000	1	2	2	1	1	2	1	1	1	2	1	1	1	1	1	2	2	2	1	2	0.5	0.75	0.857143	0	0.333333	0.6	40
501	2	1	1	2	2	0	1	0	1	2	1	2	1	2	1	2	1	1	1	1	1	2	2	1	2	2	1	2	0.5	0.5	0.714286	0.5	0.333333	0.55	45
502	1	1	3	2	1	0	2	0	2	2	1	2	2	2	2	1	1	2	1	1	2	1	1	1	2	2	1	2	0.25	0.25	0.714286	0.5	0.333333	0.45	55
503	1	1	1	4	1	1	1	0	1	1	1	1	2	2	1	1	1	1	1	1	1	2	1	2	2	1	1	1	1	0.5	0.857143	0	1	0.75	25
504	1	1	1	4	1	1	1	20000	2	2	2	2	1	1	1	1	1	2	2	2	2	2	1	2	2	1	1	2	0	1	0.285714	0	0.666667	0.4	60
505	2	3	1	1	1	0	1	0	2	1	2	2	1	1	1	2	1	2	1	2	1	2	1	2	2	1	1	2	0.25	0.75	0.571429	0	0.666667	0.5	50
506	2	1	2	2	1	0	2	0	2	2	1	1	1	1	2	2	1	2	2	2	1	1	1	2	1	2	1	1	0.5	0.5	0.571429	0.5	0.666667	0.55	45
507	1	1	1	2	1	0	3	50000	2	2	2	2	2	2	1	2	1	2	2	2	2	2	1	2	2	2	1	2	0	0.25	0.285714	0	0.333333	0.2	80
508	1	1	1	4	1	1	2	0	2	1	2	2	2	2	2	2	2	2	1	2	1	2	1	2	2	1	1	2	0.25	0	0.428571	0	0.666667	0.3	70
509	1	1	1	1	1	0	3	100000	2	2	1	2	1	2	1	2	1	2	2	2	2	2	1	2	1	1	1	2	0.25	0.5	0.285714	0.5	0.666667	0.4	60
510	2	1	1	4	1	0	1	70000	1	2	1	2	2	1	1	1	2	2	1	1	1	1	2	2	2	1	1	1	0.5	0.75	0.571429	0	1	0.6	40
511	2	1	3	1	2	0	2	0	2	1	1	1	2	1	2	2	2	2	2	2	2	2	2	2	1	1	2	2	0.75	0.25	0	0.5	0.333333	0.3	70
512	1	1	4	2	3	1	2	30000	2	2	1	2	1	2	1	2	1	2	1	2	1	1	2	2	2	1	1	2	0.25	0.5	0.571429	0	0.666667	0.45	55
513	1	2	1	2	1	0	2	0	2	2	2	2	2	2	2	2	1	2	2	2	2	2	2	2	2	2	2	2	0	0	0.142857	0	0	0.05	95
514	1	1	1	4	1	0	2	100000	1	2	2	2	1	2	1	2	1	2	1	2	1	2	1	2	2	1	1	1	0.25	0.5	0.571429	0	1	0.5	50
515	1	1	2	2	1	1	1	100000	1	1	1	1	1	2	1	2	1	1	1	2	1	1	1	1	1	1	1	1	1	0.5	0.857143	1	1	0.85	15
516	1	2	3	1	1	0	1	200000	1	1	2	2	2	1	2	2	1	1	1	2	1	1	2	2	2	1	1	1	0.5	0.25	0.714286	0	1	0.55	45
517	1	3	1	4	2	1	1	0	2	1	1	1	2	1	1	2	1	2	1	2	2	1	2	1	2	1	1	1	0.75	0.5	0.428571	0.5	1	0.6	40
518	2	1	1	2	2	0	1	0	1	2	2	2	2	2	2	2	2	2	2	2	2	2	2	2	2	2	2	2	0.25	0	0	0	0	0.05	95
519	2	1	1	3	2	0	2	5000	2	1	2	1	2	1	2	2	1	2	2	2	2	2	2	2	2	2	2	2	0.5	0.25	0.142857	0	0	0.2	80
520	2	1	1	3	1	0	1	0	2	1	1	1	2	1	1	2	1	1	2	2	1	2	2	2	2	1	1	2	0.75	0.5	0.428571	0	0.666667	0.5	50
521	1	3	3	3	1	0	2	20000	2	1	2	2	2	1	2	1	2	2	2	2	2	1	2	2	2	1	2	2	0.25	0.5	0.142857	0	0.333333	0.25	75
523	2	1	2	4	2	0	1	50000	2	2	2	2	1	1	2	2	1	2	2	2	2	2	2	2	2	2	1	2	0	0.5	0.142857	0	0.333333	0.2	80
524	1	1	1	4	1	0	2	15000	1	2	2	2	2	2	1	2	2	2	2	2	2	2	1	2	2	1	1	2	0.25	0.25	0.142857	0	0.666667	0.25	75
525	1	2	3	1	1	0	2	45000	2	1	2	2	2	2	2	2	2	1	1	2	1	2	2	2	2	2	1	2	0.25	0	0.428571	0	0.333333	0.25	75
526	2	1	1	4	2	0	2	0	2	2	2	1	2	2	1	1	1	1	2	2	2	2	2	2	2	2	2	2	0.25	0.5	0.285714	0	0	0.25	75
527	2	1	1	4	2	0	2	0	2	2	2	2	1	1	2	1	1	2	2	2	2	2	2	1	1	2	1	1	0	0.75	0.142857	1	0.666667	0.4	60
528	2	1	1	2	1	0	2	0	1	1	1	2	1	2	1	2	1	1	1	2	2	1	2	2	2	2	1	1	0.75	0.5	0.571429	0	0.666667	0.55	45
529	2	1	3	1	2	1	2	250000	2	1	1	2	2	2	1	2	1	2	2	2	1	1	1	2	2	2	2	2	0.5	0.25	0.571429	0	0	0.35	65
530	1	2	1	4	1	1	1	0	2	2	1	2	2	2	1	1	1	1	1	2	1	1	1	2	1	1	1	1	0.25	0.5	0.857143	0.5	1	0.65	35
531	2	1	1	1	1	0	3	50000	1	2	1	1	2	2	1	2	1	2	1	2	1	2	2	2	2	1	1	2	0.75	0.25	0.428571	0	0.666667	0.45	55
532	1	1	1	3	1	0	1	50000	1	1	1	1	1	1	1	1	1	2	2	2	1	1	1	1	1	1	1	1	1	1	0.571429	1	1	0.85	15
533	2	1	1	4	1	0	1	0	1	2	1	2	1	1	1	1	1	1	1	1	1	1	1	1	2	1	1	1	0.5	1	1	0.5	1	0.85	15
534	2	1	1	3	2	1	1	0	2	2	2	2	2	2	2	2	2	2	1	2	2	2	2	2	2	2	2	2	0	0	0.142857	0	0	0.05	95
535	1	1	2	3	1	0	3	0	1	1	1	1	1	2	2	2	1	1	2	2	1	1	1	2	2	2	1	2	1	0.25	0.714286	0	0.333333	0.55	45
536	1	1	1	3	1	1	2	20000	2	2	2	2	2	1	2	2	2	2	2	2	2	2	2	2	2	2	1	2	0	0.25	0	0	0.333333	0.1	90
537	1	1	2	2	1	0	2	150000	2	1	1	1	2	2	2	1	2	2	2	1	1	1	1	2	2	2	1	2	0.75	0.25	0.571429	0	0.333333	0.45	55
538	1	1	1	4	1	0	2	80000	2	1	1	1	1	2	2	1	1	2	1	2	1	1	1	2	2	1	1	1	0.75	0.5	0.714286	0	1	0.65	35
539	1	1	1	2	1	0	1	0	2	1	2	2	1	2	2	2	2	2	1	2	1	2	2	2	2	2	2	2	0.25	0.25	0.285714	0	0	0.2	80
540	1	2	3	3	2	0	2	20000	2	1	2	2	2	2	2	2	2	1	2	2	2	2	2	2	2	1	1	1	0.25	0	0.142857	0	1	0.25	75
541	1	1	3	2	1	0	1	0	2	2	1	2	2	1	2	2	2	2	2	2	2	2	2	2	2	2	2	2	0.25	0.25	0	0	0	0.1	90
542	1	1	3	3	1	0	2	0	2	2	2	2	2	2	2	1	1	2	2	2	2	2	2	2	2	2	2	2	0	0.25	0.142857	0	0	0.1	90
543	1	1	3	3	3	1	2	0	2	1	1	2	1	2	1	1	1	2	1	2	1	1	1	1	1	1	1	2	0.5	0.75	0.714286	1	0.666667	0.7	30
544	1	3	4	4	1	0	1	0	1	1	2	1	2	2	2	2	2	2	2	2	2	2	2	2	2	1	1	2	0.75	0	0	0	0.666667	0.25	75
545	1	1	1	1	1	0	2	0	2	2	2	1	2	2	1	2	2	1	2	2	2	2	2	2	2	2	2	2	0.25	0.25	0.142857	0	0	0.15	85
546	2	2	1	1	2	0	2	0	1	2	1	1	2	2	1	2	1	1	2	2	2	2	1	1	1	1	1	1	0.75	0.25	0.428571	1	1	0.6	40
547	1	1	1	4	1	0	1	0	1	1	1	1	2	1	2	2	1	2	2	2	1	1	1	1	1	2	2	2	1	0.25	0.571429	1	0	0.55	45
548	1	1	1	2	1	1	1	0	1	1	1	1	2	2	2	1	1	2	1	2	1	2	1	2	2	1	1	2	1	0.25	0.571429	0	0.666667	0.55	45
549	1	2	1	4	1	0	1	50000	2	2	2	2	2	2	2	2	2	2	1	1	1	1	1	2	2	2	1	2	0	0	0.714286	0	0.333333	0.3	70
550	1	1	1	2	1	1	1	0	2	2	2	2	2	2	2	2	2	2	2	2	2	2	2	2	2	2	1	2	0	0	0	0	0.333333	0.05	95
551	1	1	1	2	2	1	2	90000	1	2	2	2	2	2	1	2	1	1	1	2	1	1	1	1	2	1	1	1	0.25	0.25	0.857143	0.5	1	0.6	40
552	1	3	1	4	1	0	2	30000	1	2	2	2	2	2	1	1	2	2	2	2	2	2	1	2	2	2	1	2	0.25	0.5	0.142857	0	0.333333	0.25	75
553	1	1	1	2	1	0	1	0	2	1	2	1	1	2	1	1	1	2	1	1	1	1	1	1	2	1	1	1	0.5	0.75	0.857143	0.5	1	0.75	25
554	1	1	3	2	1	1	2	100000	1	1	2	2	2	1	2	2	2	1	1	2	2	2	2	1	1	1	1	2	0.5	0.25	0.285714	1	0.666667	0.45	55
555	1	2	2	1	2	1	2	160000	1	2	1	1	1	2	1	1	1	1	1	2	2	1	2	1	1	1	1	2	0.75	0.75	0.571429	1	0.666667	0.7	30
556	1	1	1	2	1	1	1	10000	1	1	1	2	1	1	1	2	1	1	2	2	1	1	1	1	1	1	2	1	0.75	0.75	0.714286	1	0.666667	0.75	25
557	1	1	1	4	1	0	2	0	1	1	1	2	2	2	2	1	1	2	2	2	2	2	2	2	2	2	2	2	0.75	0.25	0.142857	0	0	0.25	75
558	2	1	1	2	2	1	1	35000	1	2	2	2	1	2	1	2	2	1	2	1	1	1	1	2	2	1	2	1	0.25	0.5	0.714286	0	0.666667	0.5	50
559	1	3	1	1	1	1	2	30000	2	2	2	1	2	2	2	2	2	1	1	1	2	2	2	1	1	1	1	2	0.25	0	0.428571	1	0.666667	0.4	60
560	1	3	2	1	1	0	1	0	1	1	1	1	1	1	2	1	1	2	1	1	1	1	2	2	1	1	1	2	1	0.75	0.714286	0.5	0.666667	0.75	25
561	1	1	1	2	1	1	1	10000	1	2	2	2	2	1	2	2	2	2	1	1	1	1	1	2	2	2	2	2	0.25	0.25	0.714286	0	0	0.35	65
562	2	1	3	2	2	1	1	10000	2	2	1	2	2	2	1	2	2	1	1	1	1	1	1	1	2	1	1	1	0.25	0.25	0.857143	0.5	1	0.6	40
563	1	1	3	2	1	1	2	0	1	2	2	1	1	1	1	1	1	1	1	2	2	2	1	2	2	1	1	1	0.5	1	0.571429	0	1	0.65	35
564	2	1	1	2	2	0	1	0	1	1	2	1	2	2	1	2	1	2	2	2	1	2	2	1	2	1	1	2	0.75	0.25	0.285714	0.5	0.666667	0.45	55
565	1	3	1	4	2	1	1	40000	1	1	1	1	1	2	1	1	2	1	1	1	2	1	1	1	2	2	1	1	1	0.75	0.714286	0.5	0.666667	0.75	25
566	1	3	1	2	1	0	2	0	1	1	1	1	1	1	1	1	2	1	2	1	1	1	2	1	2	1	1	1	1	1	0.571429	0.5	1	0.8	20
567	1	1	1	4	1	0	2	150000	1	1	2	1	2	2	2	2	2	2	1	2	1	1	1	1	2	1	2	2	0.75	0	0.571429	0.5	0.333333	0.45	55
568	1	1	1	1	1	0	2	0	2	1	2	2	2	2	1	1	1	2	2	1	2	2	2	2	2	2	2	2	0.25	0.5	0.285714	0	0	0.25	75
569	2	1	3	4	1	0	1	0	2	2	2	2	2	2	2	2	2	2	2	2	2	2	2	2	2	2	2	2	0	0	0	0	0	0	100
570	1	1	1	1	1	0	4	0	2	1	2	2	2	2	1	2	2	1	1	2	1	1	1	1	2	1	1	1	0.25	0.25	0.714286	0.5	1	0.55	45
571	2	1	1	2	1	1	1	0	2	2	2	2	2	2	1	2	2	2	2	2	2	2	2	1	2	1	1	2	0	0.25	0	0.5	0.666667	0.2	80
572	1	1	1	4	1	0	1	20000	2	2	1	2	2	2	2	1	1	2	2	1	2	2	2	2	2	2	2	2	0.25	0.25	0.285714	0	0	0.2	80
573	2	1	1	3	1	0	2	40000	1	1	1	2	2	2	1	2	2	2	1	1	1	1	1	1	2	1	2	2	0.75	0.25	0.714286	0.5	0.333333	0.55	45
574	1	3	2	4	1	1	2	15000	1	2	2	2	2	2	2	2	2	2	2	2	2	2	2	2	2	2	2	2	0.25	0	0	0	0	0.05	95
575	2	1	3	1	1	1	1	60000	1	1	1	2	1	1	2	1	2	1	2	2	1	1	1	1	1	2	2	2	0.75	0.75	0.571429	1	0	0.6	40
576	1	1	2	4	1	0	2	150000	1	1	1	2	2	2	2	2	2	2	1	1	1	2	2	2	2	2	2	2	0.75	0	0.428571	0	0	0.3	70
577	2	1	2	3	1	1	2	10000	1	2	2	2	1	1	2	2	2	1	2	2	2	2	2	2	2	2	1	2	0.25	0.5	0.142857	0	0.333333	0.25	75
578	1	3	2	4	1	0	3	400000	2	1	2	1	2	1	2	2	2	2	2	1	2	2	2	2	2	2	2	2	0.5	0.25	0.142857	0	0	0.2	80
579	2	1	2	2	3	0	1	0	2	2	2	2	2	2	2	2	2	2	2	2	2	2	2	2	2	2	1	2	0	0	0	0	0.333333	0.05	95
580	1	2	2	4	1	0	1	500000	1	1	1	1	1	1	1	1	1	1	1	2	2	1	1	2	2	1	1	1	1	1	0.714286	0	1	0.8	20
581	1	1	2	4	1	1	2	40000	2	1	2	2	2	2	2	2	2	2	1	2	1	1	1	1	2	1	1	2	0.25	0	0.571429	0.5	0.666667	0.4	60
582	1	3	1	4	1	0	1	0	2	2	1	2	2	1	1	2	1	1	1	2	1	2	1	2	1	1	1	2	0.25	0.5	0.714286	0.5	0.666667	0.55	45
583	1	1	1	4	1	0	2	30000	1	1	1	2	2	1	1	2	2	2	2	2	1	2	2	2	2	1	1	2	0.75	0.5	0.142857	0	0.666667	0.4	60
584	1	3	1	2	1	1	1	0	2	2	1	2	2	2	1	2	2	1	2	2	2	2	2	2	2	2	2	2	0.25	0.25	0.142857	0	0	0.15	85
585	2	2	4	4	2	0	2	0	2	2	2	2	2	2	1	1	1	2	2	1	2	2	2	2	2	2	2	2	0	0.5	0.285714	0	0	0.2	80
586	1	1	1	4	1	0	2	0	2	2	1	2	1	2	1	2	1	2	2	2	2	2	1	2	2	1	1	1	0.25	0.5	0.285714	0	1	0.4	60
587	1	3	3	4	1	0	1	0	1	2	2	2	1	2	2	1	2	2	2	2	2	2	1	2	2	2	2	2	0.25	0.5	0.142857	0	0	0.2	80
588	1	1	2	4	1	1	2	0	2	2	2	2	2	2	2	1	2	2	2	2	2	2	1	2	2	2	2	1	0	0.25	0.142857	0	0.333333	0.15	85
589	1	1	1	1	2	1	1	5000	2	2	2	2	2	2	1	2	1	1	1	2	2	2	1	1	2	2	2	2	0	0.25	0.571429	0.5	0	0.3	70
590	1	1	1	1	1	0	1	0	1	2	2	2	2	2	1	2	2	2	2	2	2	2	1	2	2	2	2	2	0.25	0.25	0.142857	0	0	0.15	85
591	1	1	2	3	2	1	1	20000	2	2	1	1	2	2	2	2	2	2	1	2	1	2	2	2	2	1	1	2	0.5	0	0.285714	0	0.666667	0.3	70
592	1	1	1	3	1	0	2	15000	2	1	2	2	2	2	2	2	2	2	2	2	1	2	1	2	2	1	1	2	0.25	0	0.285714	0	0.666667	0.25	75
593	1	1	3	4	3	1	1	0	1	2	1	2	1	1	1	2	1	1	1	2	1	2	2	2	2	1	1	1	0.5	0.75	0.571429	0	1	0.6	40
594	1	3	2	1	1	1	1	0	2	2	2	2	2	2	2	2	1	2	2	2	2	1	1	1	2	2	1	1	0	0	0.428571	0.5	0.666667	0.3	70
595	1	1	1	4	1	1	1	0	2	1	1	1	2	2	1	2	1	2	2	2	2	2	1	2	2	1	2	2	0.75	0.25	0.285714	0	0.333333	0.35	65
596	1	2	3	3	1	1	1	0	1	2	1	1	1	1	1	2	1	1	1	1	1	1	1	1	1	1	1	1	0.75	0.75	1	1	1	0.9	10
597	1	1	1	2	1	0	2	150000	1	2	2	2	2	2	2	2	2	2	2	2	2	2	2	2	2	2	2	2	0.25	0	0	0	0	0.05	95
598	1	1	1	1	1	1	1	0	2	1	1	2	1	2	1	2	2	2	2	2	2	2	1	2	2	2	1	1	0.5	0.5	0.142857	0	0.666667	0.35	65
599	1	1	1	3	1	1	2	0	2	2	2	2	2	2	2	2	1	2	2	2	2	2	2	2	2	2	2	2	0	0	0.142857	0	0	0.05	95
600	1	1	3	2	1	1	1	0	2	1	1	1	1	2	1	2	2	1	2	2	1	2	1	2	2	1	1	2	0.75	0.5	0.428571	0	0.666667	0.5	50
601	2	1	4	3	2	1	2	0	1	2	2	2	2	2	2	2	2	2	2	2	2	2	2	2	2	2	2	2	0.25	0	0	0	0	0.05	95
602	2	1	1	3	1	0	1	0	2	2	2	2	2	2	1	2	1	1	1	2	2	2	2	2	2	2	1	2	0	0.25	0.428571	0	0.333333	0.25	75
603	1	1	1	4	1	1	1	0	1	1	1	1	1	2	1	1	2	2	2	1	2	2	1	1	2	1	1	1	1	0.75	0.285714	0.5	1	0.65	35
604	1	1	1	4	1	1	1	30000	2	2	2	2	2	2	2	2	2	2	2	2	2	2	2	2	2	2	1	2	0	0	0	0	0.333333	0.05	95
605	1	1	1	4	2	1	1	0	2	2	2	2	2	2	2	2	2	2	2	2	2	2	2	2	2	2	1	2	0	0	0	0	0.333333	0.05	95
606	1	1	4	1	2	0	2	0	1	1	2	2	1	2	1	2	1	2	2	2	2	2	2	2	2	2	2	1	0.5	0.5	0.142857	0	0.333333	0.3	70
608	1	1	1	4	1	1	2	0	2	2	2	2	2	2	2	2	2	2	2	2	1	2	2	2	2	1	1	1	0	0	0.142857	0	1	0.2	80
609	1	1	1	4	1	0	1	0	2	1	2	2	1	2	1	2	2	2	2	1	2	1	2	1	2	1	1	2	0.25	0.5	0.285714	0.5	0.666667	0.4	60
610	1	1	3	2	2	1	1	300000	1	1	1	2	1	2	1	1	2	2	1	1	2	1	1	1	2	1	2	2	0.75	0.75	0.571429	0.5	0.333333	0.6	40
611	1	1	3	4	1	0	1	0	2	1	2	2	2	1	2	2	2	2	2	2	2	2	2	2	2	1	2	2	0.25	0.25	0	0	0.333333	0.15	85
612	1	1	3	4	1	0	2	500000	1	1	1	2	2	2	2	2	2	2	2	2	1	1	2	2	2	1	1	2	0.75	0	0.285714	0	0.666667	0.35	65
613	1	3	2	4	2	1	1	150000	1	1	1	1	1	2	1	1	1	1	2	2	1	1	1	1	2	1	1	1	1	0.75	0.714286	0.5	1	0.8	20
614	1	1	1	3	1	0	2	150000	1	1	1	1	1	2	1	1	2	1	2	1	2	1	1	1	1	1	2	2	1	0.75	0.571429	1	0.333333	0.7	30
615	1	1	3	4	1	0	2	0	2	2	2	2	2	2	2	2	2	2	2	1	1	2	2	2	2	2	2	2	0	0	0.285714	0	0	0.1	90
616	1	3	1	3	1	1	1	20000	2	2	2	1	2	2	1	2	2	2	2	2	2	2	2	2	2	1	1	2	0.25	0.25	0	0	0.666667	0.2	80
617	1	1	1	3	1	1	2	7000	2	2	2	2	2	2	2	2	2	2	2	2	2	2	2	2	2	2	1	2	0	0	0	0	0.333333	0.05	95
618	2	1	1	4	2	0	2	0	1	1	1	1	1	2	1	1	1	1	2	2	1	2	1	2	2	1	1	2	1	0.75	0.571429	0	0.666667	0.65	35
619	1	1	1	4	1	0	1	0	2	1	2	2	1	1	1	2	1	1	1	1	2	2	1	1	2	1	1	2	0.25	0.75	0.714286	0.5	0.666667	0.6	40
620	1	1	1	3	1	0	1	0	2	2	2	2	2	2	2	2	2	1	2	2	2	2	2	2	2	1	1	1	0	0	0.142857	0	1	0.2	80
621	1	1	1	4	1	1	2	200000	2	2	2	2	2	2	2	2	2	2	2	2	2	2	2	2	2	2	1	2	0	0	0	0	0.333333	0.05	95
622	1	1	1	3	1	1	2	60000	1	2	2	2	2	2	2	2	2	2	2	2	2	2	2	2	2	2	2	2	0.25	0	0	0	0	0.05	95
623	1	2	1	1	1	1	2	50000	2	1	2	1	2	2	2	2	2	2	2	2	1	1	1	2	2	1	2	1	0.5	0	0.428571	0	0.666667	0.35	65
624	1	1	1	4	1	1	2	1000000	2	2	2	1	2	2	2	2	2	2	1	2	2	2	2	2	2	2	2	1	0.25	0	0.142857	0	0.333333	0.15	85
625	1	1	2	4	1	0	1	0	2	1	2	2	2	2	2	2	1	2	2	2	2	2	2	2	2	2	1	2	0.25	0	0.142857	0	0.333333	0.15	85
626	2	2	1	4	1	1	1	60000	2	2	1	1	2	1	1	2	2	1	1	2	1	2	1	1	2	1	1	2	0.5	0.5	0.571429	0.5	0.666667	0.55	45
627	2	1	1	4	2	0	1	0	2	1	1	2	2	2	1	2	2	1	1	2	1	1	1	1	2	2	1	1	0.5	0.25	0.714286	0.5	0.666667	0.55	45
628	1	1	1	4	1	1	2	0	2	1	2	2	2	2	2	2	2	2	1	2	1	1	1	2	2	2	2	2	0.25	0	0.571429	0	0	0.25	75
629	1	1	1	4	1	0	2	0	2	1	2	1	2	2	2	2	1	2	2	2	1	1	1	2	2	2	1	2	0.5	0	0.571429	0	0.333333	0.35	65
630	2	3	1	3	1	0	2	0	1	2	2	1	1	2	1	1	1	2	2	2	2	2	2	2	1	1	1	1	0.5	0.75	0.142857	0.5	1	0.5	50
631	1	2	1	4	1	0	2	0	2	1	2	1	2	2	1	2	1	2	2	1	1	2	2	2	2	1	1	2	0.5	0.25	0.428571	0	0.666667	0.4	60
632	1	2	1	4	1	1	1	0	2	2	2	2	1	2	2	2	2	2	2	2	2	2	2	2	2	2	2	2	0	0.25	0	0	0	0.05	95
633	2	1	1	1	1	0	1	0	2	2	2	2	2	1	2	2	2	2	2	2	2	2	2	2	2	2	2	2	0	0.25	0	0	0	0.05	95
634	1	1	1	3	1	0	2	100000	2	2	2	2	2	2	2	2	1	1	2	2	2	2	2	2	2	1	2	2	0	0	0.285714	0	0.333333	0.15	85
635	1	1	1	1	1	0	2	0	2	2	2	2	1	1	2	2	2	2	2	2	2	2	1	2	2	2	2	2	0	0.5	0.142857	0	0	0.15	85
636	1	1	4	1	1	1	2	0	1	1	2	1	1	2	1	2	2	2	1	2	1	2	1	2	2	1	1	2	0.75	0.5	0.428571	0	0.666667	0.5	50
637	1	1	1	3	2	0	1	0	1	1	2	1	2	2	1	2	2	1	1	2	2	2	1	1	1	2	1	2	0.75	0.25	0.428571	1	0.333333	0.5	50
638	1	1	2	4	1	1	1	30000	1	1	2	2	2	2	2	2	2	2	2	2	2	2	2	2	2	2	2	2	0.5	0	0	0	0	0.1	90
639	2	1	1	1	2	1	1	0	1	1	2	2	2	2	2	2	2	2	2	2	2	2	2	2	2	2	2	2	0.5	0	0	0	0	0.1	90
640	2	1	1	1	2	0	1	5000	1	2	2	2	1	2	1	2	1	2	2	2	2	2	2	1	1	2	1	2	0.25	0.5	0.142857	1	0.333333	0.35	65
641	1	1	1	4	1	1	2	90000	2	2	2	2	2	2	2	2	2	2	2	2	2	2	2	2	2	2	2	2	0	0	0	0	0	0	100
642	1	3	2	3	1	1	1	0	1	1	1	2	1	1	1	1	1	1	1	1	1	1	1	1	2	1	1	1	0.75	1	1	0.5	1	0.9	10
643	2	1	3	1	3	0	2	0	1	2	2	2	2	2	2	2	2	2	1	2	1	1	1	2	2	2	1	2	0.25	0	0.571429	0	0.333333	0.3	70
644	2	1	1	4	2	0	2	0	1	1	1	1	1	1	1	1	1	1	1	1	1	1	1	1	1	1	1	1	1	1	1	1	1	1	0
645	1	1	1	4	1	1	1	0	2	2	2	2	2	2	2	2	2	2	2	2	2	2	2	2	2	2	2	2	0	0	0	0	0	0	100
646	1	1	3	3	1	1	1	50000	2	2	2	2	2	2	2	2	2	2	2	2	2	2	2	2	2	2	2	2	0	0	0	0	0	0	100
647	2	1	4	1	2	0	1	0	2	1	1	2	1	2	2	2	2	2	1	2	2	2	2	1	2	2	1	2	0.5	0.25	0.142857	0.5	0.333333	0.3	70
648	1	1	3	4	1	1	1	20000	2	1	2	2	2	2	2	2	1	2	2	2	1	1	1	2	2	2	2	2	0.25	0	0.571429	0	0	0.25	75
649	1	1	1	4	1	1	1	0	2	1	2	1	2	2	2	2	2	2	1	2	1	2	2	2	2	2	2	2	0.5	0	0.285714	0	0	0.2	80
650	1	1	1	1	1	0	2	10000	2	2	2	2	2	2	2	2	1	2	2	2	2	2	2	2	2	2	2	2	0	0	0.142857	0	0	0.05	95
651	2	1	1	1	1	0	2	0	2	2	2	2	1	2	1	2	2	1	2	2	1	1	2	2	1	2	2	2	0	0.5	0.428571	0.5	0	0.3	70
652	2	1	1	2	2	1	1	0	2	1	2	2	2	2	1	2	1	1	2	2	2	2	2	2	2	2	1	1	0.25	0.25	0.285714	0	0.666667	0.3	70
653	1	1	1	2	1	0	2	30000	2	2	2	2	2	2	1	2	2	1	1	2	1	2	2	2	2	1	2	2	0	0.25	0.428571	0	0.333333	0.25	75
654	1	3	1	1	2	1	2	0	2	2	2	2	2	2	2	2	2	2	2	2	2	2	2	2	2	2	2	2	0	0	0	0	0	0	100
701	1	1	4	4	1	1	1	0	1	2	2	1	2	1	1	2	1	2	2	2	1	1	1	1	2	2	1	1	0.5	0.5	0.571429	0.5	0.666667	0.55	45
702	2	1	2	2	2	0	1	0	1	1	1	2	1	2	1	1	1	2	1	1	1	1	1	1	1	1	2	1	0.75	0.75	0.857143	1	0.666667	0.8	20
703	1	1	2	2	1	1	1	0	2	1	1	1	2	1	1	1	1	2	1	1	1	2	1	1	2	1	1	1	0.75	0.75	0.714286	0.5	1	0.75	25
704	1	1	1	1	1	1	1	80000	2	2	2	2	2	2	2	2	2	2	2	2	2	2	2	2	2	2	2	2	0	0	0	0	0	0	100
705	2	1	1	1	1	0	1	20000	2	2	1	1	2	2	1	2	2	1	1	2	2	1	2	2	2	1	2	2	0.5	0.25	0.428571	0	0.333333	0.35	35
706	2	1	1	4	2	1	1	0	1	2	2	1	1	1	1	2	1	2	1	2	1	1	1	1	2	1	1	2	0.5	0.75	0.714286	0.5	0.666667	0.65	65
707	1	1	2	2	3	1	1	0	2	1	1	1	1	1	1	1	1	1	1	2	1	1	1	1	1	1	1	1	0.75	1	0.857143	1	1	0.9	10
708	2	1	1	1	3	1	1	5000	2	1	2	2	2	2	2	2	2	2	2	2	2	2	2	2	2	2	2	2	0.25	0	0	0	0	0.05	95
710	2	1	1	4	2	0	1	0	2	2	2	2	2	1	1	2	1	2	2	2	2	1	1	2	2	1	1	2	0	0.5	0.428571	0	0.666667	0.35	65
711	1	1	2	3	1	0	1	0	2	2	2	2	2	2	2	1	1	2	2	2	2	2	2	2	2	2	2	2	0	0.25	0.142857	0	0	0.1	10
712	1	3	1	4	1	0	1	35000	1	2	2	2	2	1	2	2	1	1	1	2	1	1	2	2	2	1	1	1	0.25	0.25	0.714286	0	1	0.5	50
713	1	2	1	2	1	0	2	0	1	1	2	2	1	2	1	1	1	1	1	1	1	1	1	2	2	1	1	1	0.5	0.75	1	0	1	0.75	25
714	1	3	4	4	1	1	4	50000	1	1	2	1	1	1	2	2	2	2	1	1	1	2	1	1	2	2	1	1	0.75	0.5	0.571429	0.5	0.666667	0.6	40
715	1	1	1	4	1	1	1	0	2	2	1	1	2	1	2	1	1	1	2	2	2	2	1	1	1	1	1	1	0.5	0.5	0.428571	1	1	0.6	40
716	1	2	2	2	1	1	1	0	1	1	1	1	1	1	1	1	1	1	1	1	1	1	1	1	1	1	1	1	1	1	1	1	1	1	0
717	1	3	1	1	1	1	2	30000	1	1	2	2	2	1	2	1	1	2	1	2	1	2	1	1	2	1	1	2	0.5	0.5	0.571429	0.5	0.666667	0.55	45
718	1	3	2	2	1	1	2	0	1	1	1	1	1	1	1	1	1	1	1	1	1	1	1	1	1	1	1	1	1	1	1	1	1	1	0
719	1	3	1	1	1	1	1	30000	2	2	2	1	1	2	2	2	1	1	2	2	2	2	1	2	2	2	2	2	0.25	0.25	0.428571	0	0	0.25	75
720	2	1	4	3	1	1	1	0	1	2	2	2	1	2	1	1	1	1	1	1	1	2	1	1	2	1	2	1	0.25	0.75	0.857143	0.5	0.666667	0.65	65
721	2	1	3	1	2	0	2	0	2	2	2	2	2	2	2	2	1	2	1	1	1	2	2	2	2	2	1	1	0	0	0.571429	0	0.666667	0.3	70
722	2	1	1	2	2	0	2	200000	1	1	2	1	2	2	1	1	1	2	1	1	1	1	1	2	2	2	2	1	0.75	0.5	0.857143	0	0.333333	0.6	60
723	2	1	2	3	2	1	2	20000	2	2	2	2	2	2	2	2	2	2	2	2	1	1	1	2	2	1	1	2	0	0	0.428571	0	0.666667	0.25	25
724	1	2	1	4	3	1	3	0	1	1	1	2	1	1	1	2	1	1	1	1	1	1	1	1	2	1	1	1	0.75	0.75	1	0.5	1	0.85	15
725	2	1	4	1	2	1	2	80000	1	1	1	1	1	1	1	1	1	1	1	1	1	1	1	1	1	1	1	1	1	1	1	1	1	1	100
726	2	1	1	2	1	1	1	50000	2	1	1	1	1	2	2	1	2	2	2	2	1	2	1	1	2	1	1	1	0.75	0.5	0.285714	0.5	1	0.55	45
727	2	1	2	1	1	1	2	0	1	1	1	1	1	1	1	1	1	1	1	1	1	1	1	1	1	1	1	1	1	1	1	1	1	1	0
728	1	1	2	2	1	1	1	10000	1	1	1	1	1	2	1	2	1	2	1	2	1	1	1	2	2	1	1	1	1	0.5	0.714286	0	1	0.7	30
729	1	3	4	1	1	1	1	0	2	2	2	2	2	2	2	2	2	2	2	2	2	2	2	2	2	1	1	2	0	0	0	0	0.666667	0.1	90
730	1	1	1	4	3	1	1	50000	2	1	1	1	1	1	1	1	1	2	1	1	1	1	1	1	1	1	1	1	0.75	1	0.857143	1	1	0.9	10
731	1	3	2	2	2	1	1	0	1	1	1	1	1	1	1	1	1	1	1	1	1	1	1	1	2	1	1	1	1	1	1	0.5	1	0.95	95
732	1	1	3	1	1	0	2	100000	2	2	2	2	2	1	1	1	1	2	2	2	2	2	1	1	2	2	2	2	0	0.75	0.285714	0.5	0	0.3	30
733	1	2	2	4	2	1	2	500000	2	1	2	2	2	2	2	2	1	2	1	1	1	1	1	2	2	1	1	1	0.25	0	0.857143	0	1	0.5	50
734	1	1	1	2	1	1	1	0	2	2	1	1	1	1	1	1	2	1	1	2	1	1	1	1	2	1	2	1	0.5	1	0.714286	0.5	0.666667	0.7	30
735	1	2	1	1	1	1	3	60000	2	2	2	1	2	1	1	1	2	2	2	1	2	2	2	2	1	1	2	2	0.25	0.75	0.142857	0.5	0.333333	0.35	65
736	1	1	1	3	1	0	2	0	1	1	1	1	1	2	2	1	2	1	1	1	1	1	1	1	2	1	1	2	1	0.5	0.857143	0.5	0.666667	0.75	25
737	1	1	1	4	1	1	1	10000	2	1	2	2	2	2	2	2	2	2	2	2	1	1	1	2	2	2	1	2	0.25	0	0.428571	0	0.333333	0.25	75
738	1	1	4	1	1	1	2	0	2	2	1	2	1	2	1	1	1	1	2	2	2	1	1	1	2	1	1	1	0.25	0.75	0.571429	0.5	1	0.6	40
739	2	1	1	1	1	1	2	0	2	1	1	1	2	1	1	1	1	1	1	1	1	1	1	1	1	1	1	1	0.75	0.75	1	1	1	0.9	10
740	1	1	1	2	1	1	1	5000	2	1	2	2	2	2	2	2	1	2	2	2	1	1	2	2	2	2	1	2	0.25	0	0.428571	0	0.333333	0.25	75
741	1	1	3	4	1	1	1	100000	2	1	1	2	2	2	2	2	1	2	2	2	1	1	1	1	1	2	1	2	0.5	0	0.571429	1	0.333333	0.45	55
742	2	2	1	4	1	0	1	0	2	2	2	2	2	2	2	2	2	2	2	2	2	2	2	2	2	2	2	2	0	0	0	0	0	0	100
743	2	2	2	1	1	1	4	1000	1	1	1	2	1	1	1	2	2	2	1	2	2	2	2	2	2	1	1	2	0.75	0.75	0.142857	0	0.666667	0.45	55
744	2	2	4	3	2	1	2	0	1	1	1	2	1	2	1	2	1	1	1	1	1	1	1	1	2	1	1	1	0.75	0.5	1	0.5	1	0.8	20
745	2	1	2	4	3	1	2	5000	2	2	1	1	2	1	1	1	2	2	1	2	1	2	1	2	1	1	1	1	0.5	0.75	0.428571	0.5	1	0.6	40
746	1	1	1	1	3	1	2	60000	2	2	2	1	1	1	2	2	2	2	1	1	2	1	2	2	2	2	1	2	0.25	0.5	0.428571	0	0.333333	0.35	65
747	1	1	1	4	3	1	1	20000	1	1	2	2	1	2	1	1	1	2	1	2	1	2	1	2	2	2	1	2	0.5	0.75	0.571429	0	0.333333	0.5	50
748	1	1	1	3	1	1	1	0	1	1	1	1	1	1	2	1	1	1	2	2	2	1	2	1	2	2	1	1	1	0.75	0.428571	0.5	0.666667	0.65	65
749	1	1	3	1	2	1	2	100000	1	1	2	1	1	2	1	1	1	1	2	1	2	2	1	1	2	1	2	2	0.75	0.75	0.571429	0.5	0.333333	0.6	40
750	1	1	1	4	1	1	1	0	1	2	2	2	1	2	1	1	1	2	1	1	1	1	1	1	2	1	1	1	0.25	0.75	0.857143	0.5	1	0.7	70
751	1	2	2	2	1	1	1	20000	1	1	1	2	2	2	2	2	2	2	1	1	1	2	2	1	2	1	1	2	0.75	0	0.428571	0.5	0.666667	0.45	55
752	1	2	1	4	1	0	1	0	1	1	2	1	1	1	1	1	1	1	2	2	2	2	1	2	2	1	1	1	0.75	1	0.428571	0	1	0.65	65
753	2	1	4	1	1	1	1	0	1	1	1	2	2	2	1	1	1	2	1	1	2	1	1	1	2	1	1	1	0.75	0.5	0.714286	0.5	1	0.7	70
754	1	1	1	2	2	1	1	0	1	1	2	1	2	2	1	1	1	2	2	2	1	2	1	1	2	1	1	2	0.75	0.5	0.428571	0.5	0.666667	0.55	45
755	2	1	1	3	2	1	1	0	1	1	1	1	1	1	1	1	1	1	1	1	1	1	1	1	2	1	1	1	1	1	1	0.5	1	0.95	5
756	2	2	2	4	3	1	4	50000	2	2	2	1	1	1	2	1	1	2	2	2	2	1	1	2	2	1	2	1	0.25	0.75	0.428571	0	0.666667	0.45	55
757	2	2	1	1	2	1	1	0	1	1	1	1	1	1	1	1	1	1	1	1	1	1	1	1	2	1	1	1	1	1	1	0.5	1	0.95	5
758	2	1	1	4	1	1	2	70000	2	1	2	2	2	2	1	2	1	2	1	2	1	1	1	2	2	1	2	1	0.25	0.25	0.714286	0	0.666667	0.45	45
759	1	3	2	4	2	1	1	30000	1	2	2	2	1	1	1	1	1	2	2	2	1	2	1	2	2	2	2	1	0.25	1	0.428571	0	0.333333	0.45	45
760	2	1	1	1	1	1	1	60000	2	1	1	2	2	2	1	1	2	2	1	1	1	1	1	1	2	1	2	1	0.5	0.5	0.714286	0.5	0.666667	0.6	60
761	1	1	3	3	2	1	2	40000	2	1	2	1	2	2	1	1	1	2	2	2	1	1	1	1	2	1	1	1	0.5	0.5	0.571429	0.5	1	0.6	60
762	2	1	1	3	3	1	1	7000	2	2	2	1	2	2	1	1	2	2	2	1	1	1	1	2	2	1	1	1	0.25	0.5	0.571429	0	1	0.5	50
763	1	2	1	3	1	1	2	3000	2	2	2	2	2	2	2	2	2	2	2	2	2	2	2	2	2	2	2	2	0	0	0	0	0	0	0
764	1	1	3	1	1	1	2	1000000	2	2	2	1	2	2	1	1	1	2	1	2	1	1	2	1	1	1	2	1	0.25	0.5	0.571429	1	0.666667	0.55	45
765	1	1	3	1	1	0	1	100000	1	2	2	2	1	2	1	1	1	1	1	2	2	1	2	1	2	1	1	1	0.25	0.75	0.571429	0.5	1	0.6	40
766	1	1	1	3	1	1	1	0	2	2	2	2	2	2	2	2	2	2	2	2	2	2	2	2	2	2	2	2	0	0	0	0	0	0	100
767	1	3	4	3	2	1	4	0	2	2	1	1	2	2	1	2	1	2	1	1	1	1	1	2	2	1	1	2	0.5	0.25	0.857143	0	0.666667	0.55	45
768	2	1	1	1	1	0	2	10000	1	2	1	1	2	2	2	1	1	2	1	1	1	1	1	1	2	1	1	2	0.75	0.25	0.857143	0.5	0.666667	0.65	35
769	1	1	1	3	1	1	1	5000	2	2	2	2	1	2	2	2	2	2	2	2	2	2	2	2	2	2	2	2	0	0.25	0	0	0	0.05	5
770	1	2	1	2	1	1	2	0	1	1	1	1	2	1	2	1	1	2	1	1	1	1	1	2	2	1	1	1	1	0.5	0.857143	0	1	0.75	75
771	1	1	1	4	2	1	1	0	1	1	2	2	2	1	1	1	1	2	1	1	1	1	1	1	1	1	1	1	0.5	0.75	0.857143	1	1	0.8	20
772	1	2	2	1	1	1	1	0	1	1	1	2	1	1	1	1	1	2	1	1	1	1	1	2	2	1	1	2	0.75	1	0.857143	0	0.666667	0.75	25
773	2	1	1	4	1	1	1	40000	1	2	2	2	2	2	2	2	2	2	2	2	2	2	2	2	2	2	2	2	0.25	0	0	0	0	0.05	5
774	1	2	2	2	1	1	1	30000	1	1	1	2	2	1	1	2	1	1	2	2	1	1	2	2	1	1	1	2	0.75	0.5	0.571429	0.5	0.666667	0.6	60
775	1	3	1	4	1	1	1	0	2	2	2	2	2	2	2	2	2	2	2	2	2	2	2	2	2	2	2	2	0	0	0	0	0	0	100
776	1	1	1	1	1	1	2	0	2	2	2	2	2	2	2	2	2	2	2	2	2	2	2	2	2	2	2	2	0	0	0	0	0	0	100
777	1	1	4	2	9	1	1	20000	1	1	1	2	2	1	2	1	2	2	1	1	1	2	1	2	1	1	1	2	0.75	0.5	0.571429	0.5	0.666667	0.6	40
778	2	2	1	4	2	1	1	0	1	1	1	1	1	1	1	1	1	1	1	1	1	1	1	1	2	1	1	1	1	1	1	0.5	1	0.95	5
779	1	2	4	4	2	1	1	30000	2	2	2	2	2	2	2	2	2	2	2	2	2	2	2	2	2	2	2	2	0	0	0	0	0	0	0
780	2	1	2	3	1	1	1	15000	2	2	2	2	2	2	2	2	2	2	2	2	2	2	2	2	2	2	2	2	0	0	0	0	0	0	0
781	2	1	1	4	2	1	1	90000	1	1	1	2	1	2	2	2	2	1	1	2	1	2	1	2	2	2	2	1	0.75	0.25	0.571429	0	0.333333	0.45	45
782	1	2	1	2	1	0	1	0	1	1	1	1	1	2	1	2	1	1	1	1	1	1	1	1	2	1	1	1	1	0.5	1	0.5	1	0.85	85
783	2	1	2	4	3	1	1	60000	1	2	2	2	1	2	2	2	2	2	2	1	1	1	2	2	2	2	2	2	0.25	0.25	0.428571	0	0	0.25	25
784	1	1	1	4	1	1	2	0	1	1	1	1	2	2	2	2	2	2	2	2	2	1	1	2	2	1	1	1	1	0	0.285714	0	1	0.45	55
785	1	1	2	1	1	0	1	50000	1	1	1	1	2	2	1	1	1	2	1	1	1	1	1	2	2	1	1	2	1	0.5	0.857143	0	0.666667	0.7	30
786	1	3	1	2	1	1	2	100000	1	2	1	2	2	2	1	2	2	2	2	2	2	2	2	2	2	2	2	2	0.5	0.25	0	0	0	0.15	85
787	1	1	1	2	2	1	1	0	2	2	2	2	2	1	2	1	2	2	2	2	2	2	2	2	2	2	1	1	0	0.5	0	0	0.666667	0.2	80
788	1	1	1	1	1	1	2	15000	1	2	2	2	2	2	1	2	1	2	1	2	1	2	2	2	2	2	2	2	0.25	0.25	0.428571	0	0	0.25	75
789	2	2	2	4	1	1	1	0	1	1	1	2	2	1	1	2	1	1	1	1	1	2	2	2	2	2	1	1	0.75	0.5	0.714286	0	0.666667	0.6	40
790	2	1	3	2	1	0	1	0	2	2	2	2	2	2	1	2	1	2	1	2	1	2	1	2	2	1	1	2	0	0.25	0.571429	0	0.666667	0.35	35
792	1	1	1	3	1	1	1	10000	1	1	2	2	1	2	2	2	1	1	2	2	1	1	2	2	1	1	1	2	0.5	0.25	0.571429	0.5	0.666667	0.5	50
793	2	1	1	2	3	1	2	50000	1	1	2	2	2	2	1	2	1	1	1	1	1	1	2	2	2	2	1	1	0.5	0.25	0.857143	0	0.666667	0.55	45
794	1	1	1	1	1	1	1	20000	2	2	2	2	2	2	2	2	2	2	2	2	2	2	2	2	2	2	2	2	0	0	0	0	0	0	0
795	2	2	2	2	1	0	1	50000	2	1	1	2	1	2	1	1	1	1	1	1	1	2	1	1	2	2	2	2	0.5	0.75	0.857143	0.5	0	0.6	60
796	1	1	2	4	1	1	1	0	1	2	2	2	2	2	2	2	2	2	2	2	2	2	2	2	2	2	2	2	0.25	0	0	0	0	0.05	95
797	2	1	1	4	1	0	1	0	1	1	1	1	2	2	1	1	1	1	2	1	1	1	2	2	2	2	1	2	1	0.5	0.714286	0	0.333333	0.6	40
798	1	2	2	4	1	1	1	0	2	2	2	2	2	2	2	2	2	2	2	2	2	2	2	2	2	2	2	2	0	0	0	0	0	0	100
1	2	1	3	4	2	1	1	0	2	2	2	2	2	2	2	2	2	2	2	2	2	2	2	2	2	2	2	2	0	0	0	0	0	0	100
2	1	3	1	4	2	0	1	100000	2	2	2	2	2	2	2	2	2	2	2	2	2	2	2	2	2	2	2	2	0	0	0	0	0	0	100
3	1	3	3	1	1	0	1	40000	1	1	1	1	1	1	1	1	1	1	1	1	1	1	1	1	2	1	1	1	1	1	1	0.5	1	0.95	5
4	1	1	1	2	3	1	2	0	2	2	2	2	2	2	2	2	2	2	2	2	2	2	2	2	2	2	2	2	0	0	0	0	0	0	100
5	1	1	1	1	1	1	1	10000	2	2	2	2	2	2	2	2	2	2	2	2	2	2	2	2	2	2	2	2	0	0	0	0	0	0	100
6	1	1	1	4	2	0	1	0	2	2	2	2	2	2	1	2	1	2	1	2	2	2	2	2	2	2	1	2	0	0.25	0.285714	0	0.333333	0.2	80
7	1	1	3	1	2	0	1	0	2	2	2	2	2	2	2	2	2	2	2	2	2	2	2	2	2	2	2	2	0	0	0	0	0	0	100
11	1	1	2	2	1	0	1	30000	2	2	2	2	2	2	2	2	1	2	2	2	1	2	2	2	2	2	2	2	0	0	0.285714	0	0	0.1	90
13	2	1	1	2	1	0	2	20000	1	2	1	1	1	2	2	2	2	2	1	1	1	1	2	2	2	1	1	1	0.75	0.25	0.571429	0	1	0.55	45
15	1	1	3	4	1	1	1	150000	2	2	1	1	2	2	2	2	1	2	1	2	2	2	2	2	2	2	2	2	0.5	0	0.285714	0	0	0.2	80
16	1	1	1	2	1	0	1	150000	2	1	2	2	2	2	2	2	2	2	1	2	1	2	1	2	2	1	1	2	0.25	0	0.428571	0	0.666667	0.3	70
17	1	1	1	2	1	0	2	0	2	2	1	2	2	2	2	2	2	2	2	2	2	2	2	2	2	2	2	2	0.25	0	0	0	0	0.05	95
18	2	1	1	4	2	0	1	50000	2	2	2	2	2	2	2	2	2	2	2	2	2	2	2	2	2	2	2	2	0	0	0	0	0	0	100
20	1	1	1	4	1	1	1	20000	2	2	2	2	2	2	2	2	2	2	2	2	2	2	2	2	2	2	2	2	0	0	0	0	0	0	100
21	1	1	2	2	1	1	1	90000	2	2	1	2	2	2	2	2	2	2	1	2	2	1	1	2	2	1	1	2	0.25	0	0.428571	0	0.666667	0.3	70
23	2	1	4	1	1	0	2	0	1	2	2	1	2	2	1	2	2	2	1	2	2	1	1	2	2	2	1	2	0.5	0.25	0.428571	0	0.333333	0.35	65
24	1	2	1	2	3	1	2	40000	1	1	1	2	1	1	1	1	2	2	1	2	1	1	1	2	2	1	1	2	0.75	1	0.571429	0	0.666667	0.65	35
25	1	1	3	1	1	1	1	0	1	2	2	2	2	2	2	2	2	2	1	2	1	2	2	2	2	1	1	2	0.25	0	0.285714	0	0.666667	0.25	75
27	1	1	1	2	1	0	1	50000	2	2	1	2	1	2	2	2	2	2	2	2	1	1	1	2	2	1	1	2	0.25	0.25	0.428571	0	0.666667	0.35	65
29	2	1	1	1	2	1	1	0	1	2	2	2	2	2	2	2	2	2	2	2	1	2	1	2	2	1	1	2	0.25	0	0.285714	0	0.666667	0.25	75
31	1	1	2	4	1	0	2	70000	2	2	2	2	1	2	2	2	1	1	1	1	1	2	1	1	2	2	2	2	0	0.25	0.857143	0.5	0	0.4	60
32	1	1	2	1	1	0	2	2000	2	2	2	2	2	2	2	2	2	2	2	2	2	2	2	2	2	2	2	2	0	0	0	0	0	0	100
33	1	2	3	3	2	0	2	0	2	1	1	1	1	2	2	1	2	2	1	1	1	1	1	2	2	2	2	1	0.75	0.5	0.714286	0	0.333333	0.55	55
34	1	1	1	3	1	0	1	20000	1	2	1	1	2	2	1	1	2	1	1	1	2	1	2	2	2	2	2	2	0.75	0.5	0.571429	0	0	0.45	55
36	1	1	4	1	1	0	1	4600	2	2	1	1	2	2	1	2	1	1	1	1	1	1	1	2	2	2	2	2	0.5	0.25	1	0	0	0.5	50
37	1	1	2	1	1	1	2	5000	1	2	2	2	2	2	2	2	1	1	1	2	2	2	1	2	1	2	1	2	0.25	0	0.571429	0.5	0.333333	0.35	65
38	1	1	2	1	1	0	2	20000	1	1	2	1	1	2	1	2	1	1	2	1	1	2	1	2	2	1	2	2	0.75	0.5	0.714286	0	0.333333	0.55	45
39	1	1	3	4	1	0	1	30000	1	2	2	2	2	2	1	2	1	2	1	2	1	1	1	2	2	1	2	2	0.25	0.25	0.714286	0	0.333333	0.4	60
40	1	1	3	1	1	0	1	300000	2	1	2	2	2	2	2	2	2	2	2	2	2	1	1	2	2	1	2	2	0.25	0	0.285714	0	0.333333	0.2	80
41	1	1	1	1	1	0	2	0	2	2	2	2	2	1	2	1	2	1	1	1	1	1	1	2	2	1	1	2	0	0.5	0.857143	0	0.666667	0.5	50
42	1	1	1	1	1	1	1	0	1	1	2	1	2	2	2	2	2	2	1	2	1	1	1	1	2	1	1	2	0.75	0	0.571429	0.5	0.666667	0.5	50
43	1	1	3	2	2	0	1	20000	2	2	2	2	2	2	2	2	2	2	2	2	2	2	1	1	2	2	2	2	0	0	0.142857	0.5	0	0.1	10
44	1	1	1	4	1	1	4	100000	2	2	2	2	2	2	2	2	1	2	2	1	1	1	1	2	2	1	1	1	0	0	0.714286	0	1	0.4	60
46	1	1	4	1	1	0	1	30000	1	1	1	1	1	2	2	2	1	2	1	1	1	1	1	1	1	1	1	2	1	0.25	0.857143	1	0.666667	0.75	25
47	2	1	3	1	2	0	1	0	2	2	2	2	2	2	2	2	2	2	2	2	2	2	2	1	2	2	1	2	0	0	0	0.5	0.333333	0.1	90
48	1	2	1	4	1	0	2	0	2	2	2	2	2	2	2	2	2	2	2	2	2	2	1	1	2	2	2	2	0	0	0.142857	0.5	0	0.1	90
49	2	1	1	1	2	0	1	0	2	2	2	2	2	2	1	2	2	2	1	2	1	2	1	2	2	2	1	2	0	0.25	0.428571	0	0.333333	0.25	25
50	2	2	3	1	1	0	1	0	2	2	1	2	2	1	1	1	2	2	2	2	2	2	2	1	2	2	2	1	0.25	0.75	0	0.5	0.333333	0.3	70
51	1	1	2	2	1	1	1	5000	1	2	1	1	1	2	1	2	1	2	1	1	1	1	1	2	2	2	1	1	0.75	0.5	0.857143	0	0.666667	0.65	35
52	2	3	4	2	2	1	1	70000	2	2	2	2	2	1	2	2	1	2	2	2	2	2	2	2	2	2	2	2	0	0.25	0.142857	0	0	0.1	90
54	2	2	1	4	1	0	2	0	2	2	2	2	2	2	2	2	2	1	2	2	1	1	2	2	2	2	2	1	0	0	0.428571	0	0.333333	0.2	80
56	2	1	1	1	2	0	1	0	2	2	2	2	1	2	1	1	1	2	1	1	1	1	1	1	2	1	1	1	0	0.75	0.857143	0.5	1	0.65	35
58	1	2	1	3	1	0	1	0	2	2	1	2	2	1	1	2	1	1	2	2	2	2	1	2	2	2	1	2	0.25	0.5	0.428571	0	0.333333	0.35	65
61	2	1	2	4	1	1	2	0	2	1	2	2	1	1	2	1	1	2	1	1	1	1	1	2	2	1	2	2	0.25	0.75	0.857143	0	0.333333	0.55	45
63	1	1	1	4	1	1	1	20000	1	1	2	1	1	1	1	1	1	1	1	2	1	2	1	2	1	1	2	1	0.75	1	0.714286	0.5	0.666667	0.75	25
65	1	2	1	4	1	1	2	30000	1	1	2	1	2	2	2	2	1	2	2	2	2	2	1	2	2	2	2	2	0.75	0	0.285714	0	0	0.25	75
66	2	2	1	2	1	1	1	5000	1	2	2	2	2	2	2	2	2	2	1	2	2	2	2	2	2	1	1	1	0.25	0	0.142857	0	1	0.25	75
68	2	1	1	1	2	0	2	50000	2	2	2	1	2	2	2	2	1	2	1	2	1	1	1	2	2	2	1	2	0.25	0	0.714286	0	0.333333	0.35	65
70	1	1	1	1	1	0	2	0	2	2	2	2	2	2	2	2	2	2	1	2	2	1	2	2	2	2	2	2	0	0	0.285714	0	0	0.1	90
71	2	1	3	2	1	0	1	0	1	2	2	2	1	2	2	2	2	2	2	1	1	2	2	2	2	2	1	2	0.25	0.25	0.285714	0	0.333333	0.25	75
73	1	1	3	1	1	1	1	10000	2	2	2	2	2	2	1	1	1	1	2	1	2	2	1	2	2	2	2	2	0	0.5	0.571429	0	0	0.3	70
74	1	1	1	4	1	1	1	0	2	1	2	2	1	2	2	2	2	2	2	2	1	2	2	1	2	1	2	2	0.25	0.25	0.142857	0.5	0.333333	0.25	75
75	2	1	1	3	2	1	2	0	2	2	1	2	2	2	1	2	2	2	2	2	2	2	1	2	2	2	2	2	0.25	0.25	0.142857	0	0	0.15	85
76	1	1	1	1	1	0	1	15000	2	2	2	2	1	2	1	2	2	1	2	2	1	2	1	2	2	1	2	2	0	0.5	0.428571	0	0.333333	0.3	70
77	1	1	2	3	1	0	1	0	2	1	1	1	2	2	2	1	1	1	1	1	1	2	2	2	2	1	1	1	0.75	0.25	0.714286	0	1	0.6	40
78	1	2	4	3	1	0	1	30000	1	2	2	2	1	2	2	2	1	2	2	2	1	2	2	2	2	1	1	2	0.25	0.25	0.285714	0	0.666667	0.3	70
80	2	1	3	4	3	1	1	0	2	2	2	2	2	2	2	2	1	2	2	2	2	1	2	2	2	2	1	2	0	0	0.285714	0	0.333333	0.15	85
81	1	1	1	1	1	0	4	10000	1	1	1	1	1	1	1	2	1	1	1	1	1	1	1	1	1	1	1	1	1	0.75	1	1	1	0.95	5
82	1	1	1	4	1	1	1	20000	2	2	1	2	2	1	1	2	2	2	1	1	1	1	1	1	2	1	1	1	0.25	0.5	0.714286	0.5	1	0.6	40
84	2	1	1	4	1	0	1	0	1	2	2	2	1	2	1	1	1	2	2	1	1	1	1	1	2	1	1	1	0.25	0.75	0.714286	0.5	1	0.65	35
85	2	2	1	3	1	0	1	0	2	2	1	1	1	1	1	1	1	2	1	1	1	1	1	1	2	1	1	1	0.5	1	0.857143	0.5	1	0.8	80
87	2	1	1	1	2	0	2	0	2	2	2	2	2	2	2	2	2	2	2	2	2	2	2	2	2	2	2	2	0	0	0	0	0	0	0
88	1	3	1	4	1	0	1	25000	2	2	2	1	2	2	1	2	1	1	1	1	2	1	1	2	2	1	1	1	0.25	0.25	0.857143	0	1	0.55	45
90	1	2	2	3	9	0	1	0	2	2	2	2	1	2	1	2	2	2	2	2	2	1	2	2	2	2	1	2	0	0.5	0.142857	0	0.333333	0.2	80
91	1	2	1	3	1	1	1	0	2	2	2	1	2	2	1	2	2	2	2	2	2	2	2	2	2	1	1	1	0.25	0.25	0	0	1	0.25	25
95	1	1	1	3	1	1	1	20000	1	1	2	2	1	2	1	1	2	2	1	2	1	2	1	2	2	1	1	2	0.5	0.75	0.428571	0	0.666667	0.5	50
96	1	3	4	3	2	1	1	50000	2	1	2	2	2	2	2	2	1	2	1	2	1	1	1	2	2	2	1	2	0.25	0	0.714286	0	0.333333	0.35	65
97	1	1	1	4	1	1	2	0	1	1	2	2	2	2	1	2	1	2	1	2	1	1	1	2	2	1	1	2	0.5	0.25	0.714286	0	0.666667	0.5	50
99	1	1	3	4	1	1	1	100000	2	2	2	2	2	2	2	2	2	2	2	2	2	2	2	2	2	2	2	2	0	0	0	0	0	0	100
100	1	2	1	3	1	1	1	40000	2	2	2	2	1	2	1	2	2	2	2	2	2	2	2	2	2	2	2	2	0	0.5	0	0	0	0.1	10
102	1	1	1	1	1	0	2	0	1	2	2	2	2	2	2	2	2	2	1	2	1	1	1	2	2	1	1	2	0.25	0	0.571429	0	0.666667	0.35	65
104	2	1	2	4	1	0	2	0	2	2	1	2	2	2	2	2	1	1	2	2	2	1	2	2	2	2	2	2	0.25	0	0.428571	0	0	0.2	80
105	2	2	1	4	1	0	2	0	2	2	2	2	2	2	2	2	2	2	1	2	1	2	2	2	2	1	1	2	0	0	0.285714	0	0.666667	0.2	80
106	2	1	1	4	2	0	2	0	2	2	2	2	2	2	2	1	1	2	2	2	2	2	2	2	2	2	2	2	0	0.25	0.142857	0	0	0.1	90
107	2	1	1	4	3	0	1	0	2	2	2	1	1	2	1	2	2	2	2	2	2	2	1	1	2	2	1	2	0.25	0.5	0.142857	0.5	0.333333	0.3	70
108	1	1	1	2	2	0	1	200000	1	2	2	2	1	2	2	2	1	2	1	1	1	1	2	2	2	2	1	2	0.25	0.25	0.714286	0	0.333333	0.4	40
112	1	1	4	1	1	1	1	50000	2	2	2	2	2	2	2	2	2	2	2	2	2	2	2	2	2	1	1	1	0	0	0	0	1	0.15	85
114	1	1	2	4	1	0	1	0	2	2	2	2	2	2	2	2	2	2	2	2	2	2	2	2	2	2	2	2	0	0	0	0	0	0	100
115	1	2	2	3	1	1	1	0	2	2	2	2	2	2	2	2	2	2	2	2	2	2	1	2	2	1	1	2	0	0	0.142857	0	0.666667	0.15	85
117	2	1	2	4	3	0	2	10000	1	1	2	2	2	2	2	2	1	2	1	1	1	1	1	2	2	1	1	2	0.5	0	0.857143	0	0.666667	0.5	50
120	2	1	1	4	2	1	1	10000	1	2	1	1	1	1	1	1	1	2	1	1	1	1	1	1	2	1	1	1	0.75	1	0.857143	0.5	1	0.85	15
122	2	1	2	4	1	0	1	0	2	2	2	2	2	2	2	2	2	2	2	2	2	2	2	2	2	1	1	1	0	0	0	0	1	0.15	85
124	1	1	2	2	2	1	1	120000	2	2	2	2	2	2	2	2	1	2	2	2	2	2	2	2	2	2	2	2	0	0	0.142857	0	0	0.05	95
126	1	1	1	2	1	0	1	70000	2	2	2	2	2	2	2	2	2	2	1	1	2	2	2	2	2	1	1	2	0	0	0.285714	0	0.666667	0.2	80
127	1	1	1	2	2	1	2	0	1	1	1	2	2	1	2	2	1	2	2	2	1	2	1	2	2	2	2	2	0.75	0.25	0.428571	0	0	0.35	65
129	1	3	4	2	1	1	1	2000	1	2	1	1	1	2	1	1	1	1	1	1	1	1	1	1	1	1	1	1	0.75	0.75	1	1	1	0.9	10
131	2	1	3	1	1	0	2	0	2	1	2	2	1	2	2	2	2	2	2	2	2	2	2	2	2	2	2	2	0.25	0.25	0	0	0	0.1	10
132	1	3	3	3	1	1	2	100000	2	1	1	1	2	2	2	1	2	2	1	2	1	2	1	2	2	2	1	2	0.75	0.25	0.428571	0	0.333333	0.4	60
134	2	2	2	2	1	0	2	20000	2	1	2	2	2	2	2	2	2	2	2	2	2	2	2	2	2	2	2	2	0.25	0	0	0	0	0.05	95
135	1	1	1	3	1	1	1	100000	1	2	2	2	2	2	2	2	1	2	2	2	1	2	2	2	2	2	2	2	0.25	0	0.285714	0	0	0.15	85
136	1	2	1	3	1	1	4	0	1	2	2	2	2	1	2	2	2	2	1	2	2	2	1	2	2	2	1	2	0.25	0.25	0.285714	0	0.333333	0.25	75
143	1	1	2	4	1	0	1	0	2	2	2	2	2	2	2	2	2	2	2	2	2	2	2	2	2	2	2	2	0	0	0	0	0	0	100
146	1	2	4	3	1	0	1	20000	2	2	2	2	2	2	2	2	2	2	2	2	2	2	2	2	2	1	1	2	0	0	0	0	0.666667	0.1	90
147	1	1	4	4	2	0	2	0	1	1	1	2	1	2	2	2	2	1	1	2	1	2	2	2	2	1	1	2	0.75	0.25	0.428571	0	0.666667	0.45	55
148	2	1	3	3	2	1	1	30000	2	2	2	2	2	2	2	2	2	2	2	2	2	2	2	2	2	2	2	2	0	0	0	0	0	0	100
150	1	1	1	4	1	0	2	100000	1	1	2	2	1	1	1	1	1	1	1	1	2	1	1	2	2	1	1	1	0.5	1	0.857143	0	1	0.75	25
151	1	1	1	4	2	1	2	0	1	2	2	2	2	2	2	2	2	2	2	2	2	2	2	2	2	1	2	2	0.25	0	0	0	0.333333	0.1	10
152	2	1	2	3	1	0	1	0	1	1	2	2	1	2	2	2	1	1	2	1	1	1	1	2	2	2	2	2	0.5	0.25	0.857143	0	0	0.45	45
154	1	2	1	4	1	0	1	0	2	2	2	2	2	2	2	2	2	2	2	2	2	2	2	2	2	2	2	2	0	0	0	0	0	0	100
155	2	1	1	4	2	0	2	70000	2	2	1	2	2	2	2	2	1	2	1	2	2	2	2	2	2	2	1	1	0.25	0	0.285714	0	0.666667	0.25	75
156	2	1	4	3	2	0	2	0	1	2	2	2	2	2	1	1	1	1	1	2	2	2	2	2	2	1	1	2	0.25	0.5	0.428571	0	0.666667	0.4	60
157	2	2	1	4	2	0	2	0	1	2	2	2	2	2	2	2	2	1	2	2	2	2	2	2	2	1	1	2	0.25	0	0.142857	0	0.666667	0.2	80
162	1	1	1	4	1	1	1	0	2	1	2	2	2	2	2	2	2	2	2	2	2	2	2	2	2	2	2	2	0.25	0	0	0	0	0.05	95
163	1	1	2	3	1	0	1	20000	2	2	2	2	2	2	2	1	2	2	2	1	1	1	1	2	2	1	1	2	0	0.25	0.571429	0	0.666667	0.35	65
164	2	2	1	3	3	1	1	0	1	2	1	1	1	2	1	2	1	2	1	2	1	2	2	2	2	1	1	2	0.75	0.5	0.428571	0	0.666667	0.5	50
166	1	2	2	1	2	0	2	0	2	1	2	2	2	2	2	2	1	2	1	2	1	2	1	2	2	2	1	2	0.25	0	0.571429	0	0.333333	0.3	70
167	1	1	3	1	1	1	1	50000	2	2	2	2	2	2	2	2	2	2	2	2	2	2	2	2	2	1	1	2	0	0	0	0	0.666667	0.1	90
168	1	2	1	2	2	1	1	10000	2	2	1	1	1	2	2	2	2	2	1	2	1	1	1	2	2	2	2	2	0.5	0.25	0.571429	0	0	0.35	65
171	1	3	1	1	1	0	1	10000	2	2	1	2	2	1	2	2	2	2	2	2	2	2	2	2	2	1	1	1	0.25	0.25	0	0	1	0.25	25
172	1	1	1	4	1	0	2	200000	2	2	2	2	2	2	2	2	2	2	2	2	1	1	2	2	2	1	1	1	0	0	0.285714	0	1	0.25	75
173	1	2	1	2	1	1	1	5000	2	1	1	1	2	1	1	1	1	2	1	1	1	1	1	1	2	1	1	1	0.75	0.75	0.857143	0.5	1	0.8	20
174	1	2	1	4	1	0	1	30000	2	2	2	2	2	2	2	2	2	2	2	2	2	1	1	2	2	1	1	1	0	0	0.285714	0	1	0.25	75
175	1	1	4	4	1	1	1	0	2	2	2	2	2	2	2	2	2	2	2	2	2	2	1	2	2	1	2	2	0	0	0.142857	0	0.333333	0.1	90
177	1	1	2	3	2	0	1	0	1	1	1	2	2	2	2	2	2	2	2	2	2	2	2	2	2	1	1	2	0.75	0	0	0	0.666667	0.25	75
178	1	3	1	3	3	1	1	50000	2	2	2	2	2	2	2	1	2	2	1	2	2	2	2	2	2	2	2	2	0	0.25	0.142857	0	0	0.1	90
179	1	2	1	4	2	0	2	0	2	2	2	2	2	2	2	2	2	2	2	1	1	2	2	2	2	2	2	2	0	0	0.285714	0	0	0.1	90
180	2	1	3	1	2	0	1	0	2	2	2	2	2	2	2	2	2	2	1	2	2	2	2	2	2	2	2	2	0	0	0.142857	0	0	0.05	95
182	2	1	4	1	1	0	1	20000	1	2	1	2	2	2	1	2	1	1	1	1	1	1	1	1	1	1	1	1	0.5	0.25	1	1	1	0.75	25
184	1	2	4	4	1	1	1	0	1	1	1	1	1	1	2	2	2	2	2	2	2	2	2	2	2	1	1	1	1	0.5	0	0	1	0.45	55
185	1	1	1	1	1	0	1	0	2	2	2	2	2	2	2	2	2	2	2	2	2	1	2	2	2	1	1	2	0	0	0.142857	0	0.666667	0.15	85
188	2	2	1	4	1	0	2	10000	1	1	1	1	2	2	1	2	1	1	2	2	1	2	1	2	2	1	1	1	1	0.25	0.571429	0	1	0.6	40
189	1	1	2	4	2	0	1	5000	2	2	2	2	2	2	2	2	2	2	2	2	2	2	1	2	2	2	1	2	0	0	0.142857	0	0.333333	0.1	90
191	1	1	3	4	1	0	1	200000	2	1	1	2	1	2	1	2	1	1	1	2	1	2	1	1	2	1	1	2	0.5	0.5	0.714286	0.5	0.666667	0.6	40
192	2	1	1	2	2	1	1	10000	1	2	2	1	1	1	2	2	2	2	2	2	2	1	1	2	2	2	1	2	0.5	0.5	0.285714	0	0.333333	0.35	65
194	2	1	4	2	1	0	2	70000	2	1	1	2	2	2	1	1	1	2	2	2	1	1	1	2	2	1	1	2	0.5	0.5	0.571429	0	0.666667	0.5	50
195	2	1	1	4	3	1	4	0	2	2	2	1	2	1	2	2	2	2	1	1	1	1	1	2	2	1	1	1	0.25	0.25	0.714286	0	1	0.5	50
196	2	2	1	2	1	1	1	5000	1	2	1	1	1	2	2	2	2	2	2	2	1	1	1	2	2	1	1	1	0.75	0.25	0.428571	0	1	0.5	50
198	1	2	1	1	1	0	1	0	2	2	2	1	1	2	2	2	2	2	2	2	2	2	1	2	2	1	1	2	0.25	0.25	0.142857	0	0.666667	0.25	75
199	2	2	2	4	1	0	1	160000	2	2	2	2	2	2	2	2	2	2	2	2	2	2	2	2	2	2	2	2	0	0	0	0	0	0	100
200	1	3	2	4	9	0	1	0	1	2	2	2	1	1	1	2	1	1	1	2	1	1	1	2	1	1	1	2	0.25	0.75	0.857143	0.5	0.666667	0.65	35
201	1	2	1	4	1	1	1	0	2	2	2	2	1	2	2	2	2	2	2	2	2	2	2	2	2	2	1	2	0	0.25	0	0	0.333333	0.1	10
203	1	1	1	1	1	0	3	0	2	2	2	1	2	2	2	2	1	2	2	2	2	2	2	2	2	2	2	2	0.25	0	0.142857	0	0	0.1	90
204	1	1	4	4	3	1	1	5000	2	1	2	2	2	2	2	2	2	2	1	2	1	1	2	2	2	1	1	1	0.25	0	0.428571	0	1	0.35	65
205	1	1	3	1	1	0	2	0	1	2	2	2	2	1	2	2	1	2	2	2	2	1	1	2	2	2	1	2	0.25	0.25	0.428571	0	0.333333	0.3	30
206	1	1	1	1	1	0	2	50000	2	2	2	2	2	2	2	2	2	2	1	2	2	2	2	2	2	2	2	2	0	0	0.142857	0	0	0.05	95
208	1	1	2	3	1	0	1	0	2	1	2	2	2	2	2	2	1	2	2	2	2	2	1	2	2	1	1	2	0.25	0	0.285714	0	0.666667	0.25	75
209	2	1	3	4	1	1	2	0	2	2	2	2	2	2	2	2	2	2	2	2	2	2	2	2	2	2	2	2	0	0	0	0	0	0	100
210	1	2	1	3	9	1	1	0	2	1	2	2	2	2	2	2	1	2	2	2	2	2	1	2	2	1	1	2	0.25	0	0.285714	0	0.666667	0.25	75
211	1	1	3	1	1	0	1	0	2	2	2	2	2	2	2	2	1	2	2	2	2	2	1	2	2	2	1	2	0	0	0.285714	0	0.333333	0.15	85
212	1	1	1	4	1	0	1	0	1	2	2	2	2	1	2	2	1	2	2	2	2	2	2	1	2	1	1	2	0.25	0.25	0.142857	0.5	0.666667	0.3	70
213	1	1	1	4	3	1	1	20000	2	2	2	2	2	1	1	2	2	1	2	2	2	2	2	2	2	2	2	2	0	0.5	0.142857	0	0	0.15	85
215	1	2	1	1	2	0	1	30000	2	2	2	2	2	2	2	2	2	2	2	2	2	2	2	1	2	1	1	2	0	0	0	0.5	0.666667	0.15	85
217	1	1	3	1	1	0	2	0	2	2	2	2	1	2	1	2	1	2	1	2	1	2	2	2	2	1	1	2	0	0.5	0.428571	0	0.666667	0.35	65
218	2	1	1	1	1	0	1	0	1	2	2	2	2	2	2	2	2	2	2	2	2	2	2	2	2	1	1	2	0.25	0	0	0	0.666667	0.15	85
220	1	1	2	2	1	0	1	0	1	1	2	1	1	1	1	2	1	2	1	1	1	1	2	1	1	1	1	1	0.75	0.75	0.714286	1	1	0.8	20
221	1	2	1	2	2	1	1	0	2	2	2	2	2	2	2	2	2	2	2	2	1	2	2	2	2	2	1	2	0	0	0.142857	0	0.333333	0.1	90
225	1	2	1	1	1	1	4	0	1	2	2	1	2	2	1	2	2	2	2	2	2	2	2	2	2	1	1	1	0.5	0.25	0	0	1	0.3	70
226	2	2	2	4	2	0	2	0	2	2	2	2	2	2	1	2	2	2	2	2	2	1	2	2	2	2	2	2	0	0.25	0.142857	0	0	0.1	90
227	1	2	2	4	1	0	1	200000	2	2	2	2	2	2	2	2	2	2	2	1	2	2	2	2	2	2	2	2	0	0	0.142857	0	0	0.05	95
229	1	2	2	2	1	0	2	200000	2	2	2	2	2	2	2	2	2	2	2	2	2	2	2	2	2	2	2	2	0	0	0	0	0	0	100
231	1	1	4	2	3	1	1	0	2	2	1	2	2	2	2	2	1	1	1	1	2	2	2	2	2	1	1	1	0.25	0	0.571429	0	1	0.4	60
232	1	1	1	4	1	0	2	200000	2	1	2	1	1	2	1	1	1	1	1	2	1	1	1	2	2	1	1	2	0.5	0.75	0.857143	0	0.666667	0.65	35
233	1	1	1	1	1	0	1	0	1	2	1	2	2	2	2	2	1	1	1	2	1	2	1	2	2	1	1	2	0.5	0	0.714286	0	0.666667	0.45	55
235	1	1	1	4	1	1	1	5000	1	1	2	2	2	2	2	2	2	2	2	2	2	2	2	2	2	1	1	2	0.5	0	0	0	0.666667	0.2	80
236	1	2	3	3	1	1	1	0	1	2	2	2	2	1	2	2	2	2	2	2	2	2	2	2	2	1	1	2	0.25	0.25	0	0	0.666667	0.2	80
238	1	2	1	4	2	0	1	10000	1	1	2	1	2	1	1	1	1	2	1	1	1	1	1	2	2	2	1	1	0.75	0.75	0.857143	0	0.666667	0.7	70
239	1	1	1	1	1	0	1	0	1	2	2	1	2	2	2	2	2	2	1	2	1	2	1	2	2	2	1	2	0.5	0	0.428571	0	0.333333	0.3	70
240	1	1	1	4	1	1	1	40000	2	2	2	1	2	2	2	2	2	2	2	2	2	2	2	2	2	2	2	2	0.25	0	0	0	0	0.05	95
241	2	2	1	4	2	0	1	0	2	1	2	1	2	1	2	2	2	2	2	2	2	2	2	2	2	1	1	2	0.5	0.25	0	0	0.666667	0.25	25
242	1	2	1	1	1	1	1	40000	2	1	2	2	2	2	2	2	2	2	1	2	1	2	2	2	2	1	1	2	0.25	0	0.285714	0	0.666667	0.25	75
243	1	1	1	1	1	1	1	10000	1	2	2	2	2	2	1	2	2	2	2	2	2	2	1	2	2	2	2	2	0.25	0.25	0.142857	0	0	0.15	15
244	1	1	1	4	1	1	1	5000	2	2	2	2	2	2	2	2	2	2	2	2	2	2	2	2	2	2	2	2	0	0	0	0	0	0	0
246	2	1	2	4	1	1	2	0	1	1	2	2	1	2	1	2	2	1	2	2	1	2	1	2	2	2	2	1	0.5	0.5	0.428571	0	0.333333	0.4	60
247	1	2	2	4	1	1	1	20000	1	2	1	1	1	2	2	2	1	2	2	2	2	2	1	2	2	1	1	2	0.75	0.25	0.285714	0	0.666667	0.4	60
248	1	2	1	1	1	0	1	0	1	2	2	2	2	2	2	2	2	2	1	2	1	1	2	2	2	1	1	2	0.25	0	0.428571	0	0.666667	0.3	30
249	2	2	4	1	2	0	1	5000	2	1	2	2	2	2	2	2	2	2	2	2	2	2	2	2	1	1	1	2	0.25	0	0	0.5	0.666667	0.2	80
250	1	3	1	2	1	0	1	100000	1	2	2	1	2	2	2	1	2	2	2	2	2	2	1	1	1	2	2	2	0.5	0.25	0.142857	1	0	0.3	70
251	1	1	1	4	1	1	2	0	1	2	1	1	1	2	1	1	1	2	1	2	1	1	1	1	2	1	1	1	0.75	0.75	0.714286	0.5	1	0.75	25
252	1	1	1	2	1	1	1	50000	2	2	2	2	2	2	1	1	1	2	1	2	1	2	2	2	1	2	2	2	0	0.5	0.428571	0.5	0	0.3	70
253	1	1	1	4	1	0	1	50000	2	2	2	2	2	1	2	2	2	2	1	2	2	1	1	2	2	2	2	2	0	0.25	0.428571	0	0	0.2	80
255	1	2	3	4	1	0	2	0	2	1	1	1	2	2	1	1	1	1	1	1	1	1	1	1	1	1	1	1	0.75	0.5	1	1	1	0.85	15
256	1	3	1	4	1	0	4	40000	1	2	2	1	2	2	1	2	2	2	2	2	2	2	2	2	2	1	1	2	0.5	0.25	0	0	0.666667	0.25	75
258	1	1	3	1	3	1	1	500000	2	2	2	2	2	2	2	2	1	2	1	2	1	1	1	2	2	1	1	1	0	0	0.714286	0	1	0.4	40
259	1	1	1	4	3	1	1	70000	1	2	1	2	1	1	2	1	1	1	2	1	2	1	2	1	1	1	2	2	0.5	0.75	0.571429	1	0.333333	0.6	60
260	1	1	1	4	1	1	1	100000	2	2	2	2	2	2	2	2	1	1	2	2	2	2	2	2	2	1	1	2	0	0	0.285714	0	0.666667	0.2	80
262	1	2	4	1	1	0	1	0	2	1	1	2	1	1	1	1	1	2	1	1	1	1	1	2	2	1	1	2	0.5	1	0.857143	0	0.666667	0.7	70
264	1	2	2	2	1	1	2	0	2	1	2	2	2	1	1	1	1	2	1	1	2	1	1	2	2	1	1	1	0.25	0.75	0.714286	0	1	0.6	40
265	2	1	1	4	2	0	2	0	2	1	1	2	2	1	1	1	1	1	1	1	1	1	1	1	1	1	1	1	0.5	0.75	1	1	1	0.85	15
266	1	1	2	1	1	0	2	200000	1	1	1	2	2	1	1	1	1	1	1	2	1	1	1	2	2	1	1	1	0.75	0.75	0.857143	0	1	0.75	25
267	1	1	2	4	1	0	1	0	2	2	2	2	2	2	2	1	1	2	1	1	1	1	2	2	2	1	1	2	0	0.25	0.714286	0	0.666667	0.4	60
268	1	2	1	4	1	0	1	0	1	2	2	2	2	1	2	2	1	2	2	2	2	1	2	2	2	1	1	1	0.25	0.25	0.285714	0	1	0.35	65
270	1	2	2	1	1	1	1	100000	2	2	1	1	2	2	1	2	2	2	1	2	1	1	2	2	2	1	1	2	0.5	0.25	0.428571	0	0.666667	0.4	60
273	1	2	1	2	1	1	1	0	1	2	1	2	1	2	1	1	1	2	1	2	2	1	1	1	2	1	1	1	0.5	0.75	0.571429	0.5	1	0.65	35
274	2	1	4	3	2	0	1	0	2	2	2	2	2	2	2	2	2	2	2	2	2	2	2	2	2	2	2	2	0	0	0	0	0	0	0
275	2	1	1	1	2	0	1	0	2	2	2	2	2	2	2	2	2	2	2	2	1	1	1	2	2	2	1	2	0	0	0.428571	0	0.333333	0.2	80
277	1	1	1	2	3	0	2	300000	1	1	1	1	1	1	1	1	1	2	1	2	1	2	1	2	2	2	2	1	1	1	0.571429	0	0.333333	0.65	35
278	1	2	4	2	2	0	1	20000	2	2	2	2	2	2	1	1	1	2	1	1	1	1	1	2	2	2	2	2	0	0.5	0.857143	0	0	0.4	40
279	1	2	1	4	1	1	1	0	1	2	2	2	2	2	2	2	1	2	1	2	2	2	1	2	2	2	1	2	0.25	0	0.428571	0	0.333333	0.25	25
280	2	1	2	3	1	0	1	20000	1	1	2	1	2	2	2	2	1	2	1	1	1	1	1	1	2	1	1	2	0.75	0	0.857143	0.5	0.666667	0.6	40
281	1	1	2	4	1	1	1	30000	2	2	2	2	1	2	2	2	1	2	2	2	2	2	2	2	2	2	2	2	0	0.25	0.142857	0	0	0.1	90
282	1	1	1	2	1	0	1	0	2	2	2	2	2	2	2	2	2	2	2	2	1	1	1	2	2	1	1	1	0	0	0.428571	0	1	0.3	70
283	1	3	1	4	1	1	1	0	2	2	2	2	2	1	2	2	1	2	1	2	2	2	1	1	2	2	1	2	0	0.25	0.428571	0.5	0.333333	0.3	70
285	1	1	2	4	1	0	2	0	1	1	1	2	2	2	2	2	2	1	1	2	1	1	2	2	2	1	1	2	0.75	0	0.571429	0	0.666667	0.45	55
286	1	1	1	1	2	0	2	0	1	2	2	2	2	2	2	2	2	2	1	1	1	1	1	2	2	2	1	2	0.25	0	0.714286	0	0.333333	0.35	65
287	2	1	2	2	2	0	1	60000	2	2	2	2	2	2	2	2	1	2	1	2	1	1	2	2	2	2	1	1	0	0	0.571429	0	0.666667	0.3	70
288	1	3	1	3	1	1	1	2000	1	2	2	2	2	2	2	2	2	2	2	2	2	1	2	2	2	2	2	2	0.25	0	0.142857	0	0	0.1	90
289	1	1	1	3	2	0	1	5000	1	2	2	2	2	2	1	2	2	2	2	2	2	1	2	2	2	1	1	2	0.25	0.25	0.142857	0	0.666667	0.25	75
293	1	2	1	2	1	1	2	200000	2	2	2	2	2	2	2	2	2	2	2	2	2	2	2	2	2	1	1	2	0	0	0	0	0.666667	0.1	90
294	1	2	2	4	2	1	1	200000	2	1	2	2	1	1	1	2	1	1	2	2	1	2	1	2	2	1	1	1	0.25	0.75	0.571429	0	1	0.55	45
295	1	2	1	4	3	1	1	400000	2	2	2	2	2	2	2	2	2	2	2	2	2	2	2	2	1	1	2	1	0	0	0	0.5	0.666667	0.15	85
296	1	1	3	3	1	1	1	200000	2	2	2	2	2	2	2	2	2	2	2	1	2	2	1	1	2	2	2	2	0	0	0.285714	0.5	0	0.15	85
297	1	2	1	3	3	1	1	9000	2	2	1	2	2	2	2	1	1	2	2	2	1	1	1	2	2	1	1	2	0.25	0.25	0.571429	0	0.666667	0.4	60
299	1	1	2	3	3	1	1	100000	2	2	2	2	9	2	2	9	1	2	9	9	2	2	2	2	2	2	2	2	0	0	0.2	0	0	0.0625	93.75
305	2	3	1	4	1	1	1	0	1	2	2	2	2	2	1	1	1	2	1	2	1	1	1	1	2	1	1	1	0.25	0.5	0.714286	0.5	1	0.6	40
306	2	1	2	4	2	0	1	0	2	2	2	2	2	2	2	2	2	1	2	2	2	2	2	2	2	2	2	2	0	0	0.142857	0	0	0.05	95
307	1	1	1	1	1	0	2	0	2	2	2	2	2	2	2	2	2	2	2	2	1	2	2	2	2	1	2	2	0	0	0.142857	0	0.333333	0.1	90
308	1	2	4	1	1	1	4	1000000	1	2	2	1	2	2	2	2	2	2	1	2	1	1	2	2	2	2	1	2	0.5	0	0.428571	0	0.333333	0.3	70
311	1	3	1	4	1	1	4	10000	2	2	2	1	2	2	2	2	2	2	1	2	2	2	2	2	2	2	2	2	0.25	0	0.142857	0	0	0.1	90
314	1	2	2	4	1	1	2	0	2	2	2	2	2	2	2	2	1	2	1	2	1	2	2	2	2	2	2	2	0	0	0.428571	0	0	0.15	85
315	1	2	4	4	2	1	1	20000	2	1	2	2	1	2	2	2	1	2	2	2	1	1	1	1	2	1	1	1	0.25	0.25	0.571429	0.5	1	0.5	50
317	1	1	2	2	1	0	1	10000	2	2	2	2	2	2	2	2	2	2	2	1	2	2	2	2	1	1	1	2	0	0	0.142857	0.5	0.666667	0.2	80
318	1	1	1	2	1	0	1	10000	1	1	2	1	1	2	2	2	1	2	1	2	1	1	1	2	2	1	1	1	0.75	0.25	0.714286	0	1	0.6	40
319	1	3	4	4	1	1	1	5000	2	1	2	2	2	2	2	1	2	2	1	2	1	1	1	2	2	2	1	2	0.25	0.25	0.571429	0	0.333333	0.35	65
322	1	1	1	2	1	1	1	20000	2	2	2	2	2	2	2	2	2	2	2	2	2	1	1	2	2	1	1	2	0	0	0.285714	0	0.666667	0.2	80
323	1	1	1	4	1	1	1	200000	2	2	2	2	2	2	2	2	2	2	2	2	2	2	1	2	2	2	1	2	0	0	0.142857	0	0.333333	0.1	90
324	1	3	1	4	1	1	1	20000	2	2	2	1	2	2	2	2	1	2	2	2	2	2	2	2	2	2	2	2	0.25	0	0.142857	0	0	0.1	90
325	2	1	2	2	2	0	3	150000	2	2	2	2	2	2	1	2	2	2	2	2	2	1	1	2	2	1	1	2	0	0.25	0.285714	0	0.666667	0.25	25
326	1	1	2	3	1	0	1	0	2	2	2	2	2	1	1	2	2	2	2	1	2	2	2	2	1	1	2	1	0	0.5	0.142857	0.5	0.666667	0.3	70
328	1	2	1	4	1	0	1	0	2	2	2	2	2	1	2	2	2	2	2	2	2	2	2	2	2	1	1	2	0	0.25	0	0	0.666667	0.15	85
330	1	1	3	4	1	1	1	20000	2	2	2	1	2	2	1	1	1	1	2	2	1	1	1	1	1	1	1	2	0.25	0.5	0.714286	1	0.666667	0.6	40
331	1	2	3	1	1	1	2	200000	2	2	2	1	2	1	2	1	2	2	2	2	2	2	2	1	1	1	2	2	0.25	0.5	0	1	0.333333	0.3	70
332	1	2	4	1	1	1	1	0	2	2	2	2	2	2	2	2	2	2	2	2	2	2	2	2	2	2	2	2	0	0	0	0	0	0	0
333	1	1	1	4	1	1	1	100000	2	2	2	2	2	2	2	2	2	2	2	2	2	2	2	2	2	2	2	2	0	0	0	0	0	0	100
334	1	1	1	1	1	1	1	0	1	2	2	2	2	2	2	2	1	2	2	2	1	1	1	2	2	2	2	2	0.25	0	0.571429	0	0	0.25	75
335	1	2	1	2	2	1	2	50000	1	2	2	2	2	1	1	2	2	2	1	2	2	2	1	2	2	2	1	1	0.25	0.5	0.285714	0	0.666667	0.35	35
336	2	1	2	2	2	1	1	100000	2	2	2	1	2	1	1	2	2	1	2	1	1	2	1	2	2	1	1	1	0.25	0.5	0.571429	0	1	0.5	50
337	1	1	1	3	2	1	1	15000	2	1	2	1	2	2	2	1	1	2	2	2	1	1	1	2	2	2	2	2	0.5	0.25	0.571429	0	0	0.35	65
338	2	2	4	4	1	1	1	50000	2	1	2	1	1	2	1	2	1	1	2	2	1	1	1	1	1	1	1	1	0.5	0.5	0.714286	1	1	0.7	30
340	1	1	1	1	1	0	1	0	2	2	2	2	2	1	2	2	2	1	1	2	2	2	2	2	2	2	2	2	0	0.25	0.285714	0	0	0.15	85
341	2	1	2	2	1	1	1	0	1	2	2	2	1	2	1	1	2	2	1	2	1	1	1	2	2	1	1	2	0.25	0.75	0.571429	0	0.666667	0.5	50
342	1	1	1	2	3	1	1	0	2	1	1	2	2	2	1	2	1	2	1	2	1	1	1	2	2	1	1	2	0.5	0.25	0.714286	0	0.666667	0.5	50
343	1	2	2	4	1	1	1	50000	2	1	2	2	2	2	2	2	2	2	1	2	1	1	1	2	2	1	1	1	0.25	0	0.571429	0	1	0.4	60
344	1	1	4	1	3	0	1	0	2	2	2	2	2	2	2	2	2	2	1	2	1	1	1	2	2	1	1	2	0	0	0.571429	0	0.666667	0.3	30
345	1	2	4	2	1	1	4	50000	1	1	1	2	2	2	2	2	2	2	1	2	2	1	1	2	2	1	1	1	0.75	0	0.428571	0	1	0.45	55
346	2	1	2	3	2	1	1	40000	2	2	1	1	2	2	2	2	2	2	2	2	2	2	2	2	2	2	2	2	0.5	0	0	0	0	0.1	90
347	1	2	2	4	1	0	4	3000	1	1	1	1	1	2	2	1	1	2	1	1	1	1	1	2	2	1	1	1	1	0.5	0.857143	0	1	0.75	25
348	1	1	2	2	1	1	1	5000	2	2	2	1	2	2	2	2	2	2	1	2	2	1	1	2	2	1	1	1	0.25	0	0.428571	0	1	0.35	65
349	1	1	3	4	1	0	2	250000	1	2	1	1	1	2	2	2	2	2	2	2	1	1	2	2	2	2	1	2	0.75	0.25	0.285714	0	0.333333	0.35	35
350	1	2	1	4	1	1	1	200000	1	1	2	2	2	2	1	2	1	2	2	2	2	2	2	2	2	2	1	1	0.5	0.25	0.142857	0	0.666667	0.3	70
351	1	2	3	2	1	0	1	300000	2	2	2	2	2	2	2	2	2	2	2	2	2	2	2	2	2	2	1	2	0	0	0	0	0.333333	0.05	95
352	2	1	1	1	2	0	2	0	2	2	2	2	2	2	2	2	2	2	1	2	1	2	1	2	2	1	1	2	0	0	0.428571	0	0.666667	0.25	75
353	2	1	1	4	1	0	1	0	1	1	1	1	2	1	2	1	2	2	2	1	1	2	2	1	2	1	1	2	1	0.5	0.285714	0.5	0.666667	0.55	45
354	1	3	1	2	1	0	1	60000	2	2	2	2	1	2	1	2	1	1	2	1	1	2	1	2	2	1	1	1	0	0.5	0.714286	0	1	0.5	50
356	1	2	1	3	1	1	1	0	1	1	2	2	2	2	1	2	1	1	2	2	2	1	2	1	2	2	1	2	0.5	0.25	0.428571	0.5	0.333333	0.4	60
357	2	3	1	4	2	0	2	0	1	1	2	2	2	2	2	2	2	2	2	2	2	2	1	2	2	2	2	2	0.5	0	0.142857	0	0	0.15	85
358	1	1	1	2	1	0	2	100000	1	1	1	1	2	2	2	2	2	2	2	2	2	1	1	2	2	2	1	2	1	0	0.285714	0	0.333333	0.35	65
359	2	1	3	3	1	0	2	0	2	1	1	1	2	2	2	1	1	1	2	2	1	1	1	1	2	2	2	1	0.75	0.25	0.714286	0.5	0.333333	0.55	45
360	1	1	1	1	1	0	1	0	2	2	2	1	2	2	2	2	2	1	1	2	2	2	2	1	2	2	2	2	0.25	0	0.285714	0.5	0	0.2	80
361	2	1	1	1	2	0	1	80000	1	1	2	2	2	2	2	2	2	2	2	2	2	2	1	2	2	1	2	2	0.5	0	0.142857	0	0.333333	0.2	80
362	1	1	4	4	1	0	1	0	1	2	2	2	2	1	2	2	2	2	1	2	1	2	2	2	2	2	2	2	0.25	0.25	0.285714	0	0	0.2	80
364	1	3	1	1	1	1	1	0	2	1	1	2	1	1	1	1	2	1	1	2	1	1	1	2	2	1	1	2	0.5	1	0.714286	0	0.666667	0.65	35
365	1	1	1	4	2	1	1	0	1	1	1	1	1	1	1	2	1	1	2	1	1	1	2	1	1	1	2	2	1	0.75	0.714286	1	0.333333	0.75	25
366	1	1	1	3	1	1	1	0	2	2	2	2	2	2	2	2	2	2	2	2	2	2	2	2	2	2	2	2	0	0	0	0	0	0	100
368	2	1	1	4	2	0	3	0	2	2	2	2	2	2	2	2	2	2	1	2	1	1	2	2	2	1	1	2	0	0	0.428571	0	0.666667	0.25	75
370	1	3	1	1	1	0	2	0	1	2	2	2	2	2	2	2	2	2	1	2	1	2	1	2	2	1	1	2	0.25	0	0.428571	0	0.666667	0.3	70
373	1	1	1	1	1	0	1	0	1	2	2	2	2	1	2	2	1	2	2	2	1	2	2	2	2	1	1	2	0.25	0.25	0.285714	0	0.666667	0.3	70
374	2	1	1	4	2	0	2	0	2	1	1	2	1	2	1	2	1	2	1	1	1	1	1	2	1	2	1	2	0.5	0.5	0.857143	0.5	0.333333	0.6	40
375	1	1	1	4	2	1	2	70000	2	1	1	1	2	1	2	2	2	1	1	2	1	1	1	2	2	1	1	2	0.75	0.25	0.714286	0	0.666667	0.55	45
379	2	1	2	4	2	0	2	0	2	2	2	2	2	1	2	2	2	2	2	2	2	2	2	2	2	2	2	2	0	0.25	0	0	0	0.05	95
382	1	1	1	1	1	0	2	0	1	2	1	2	1	2	2	1	2	2	2	1	2	1	2	2	2	2	2	1	0.5	0.5	0.285714	0	0.333333	0.35	65
383	1	3	2	4	1	0	1	0	1	2	2	1	1	2	1	2	2	1	2	2	1	2	2	2	2	1	1	2	0.5	0.5	0.285714	0	0.666667	0.4	60
384	1	1	1	2	1	0	2	150000	2	1	2	2	2	2	2	2	2	2	2	2	2	2	2	2	2	2	2	2	0.25	0	0	0	0	0.05	95
387	1	1	1	1	1	0	3	28000	1	2	1	2	2	2	2	2	2	2	1	2	2	2	2	2	2	1	1	2	0.5	0	0.142857	0	0.666667	0.25	75
389	2	1	1	3	1	0	1	0	2	2	2	2	2	1	1	1	1	2	1	1	1	1	1	2	2	2	1	2	0	0.75	0.857143	0	0.333333	0.5	50
390	1	1	1	2	2	0	2	0	2	2	2	1	1	2	1	2	2	2	2	2	2	2	2	2	2	2	2	2	0.25	0.5	0	0	0	0.15	85
391	1	3	1	2	1	0	1	0	2	2	2	2	2	2	2	2	2	2	2	2	2	2	2	2	2	2	2	2	0	0	0	0	0	0	100
392	1	1	3	3	1	0	2	200000	1	2	1	2	2	2	1	2	1	1	2	2	2	2	2	2	2	1	2	1	0.5	0.25	0.285714	0	0.666667	0.35	65
393	1	1	1	4	2	0	2	50000	2	1	2	2	2	2	1	2	2	2	1	2	1	2	2	2	2	1	1	2	0.25	0.25	0.285714	0	0.666667	0.3	70
394	1	1	1	1	1	1	1	0	1	1	2	1	1	2	1	1	1	1	1	2	2	1	1	1	1	1	1	1	0.75	0.75	0.714286	1	1	0.8	20
396	2	1	1	3	2	0	2	0	2	1	2	2	2	2	2	1	1	2	1	2	1	1	1	2	2	1	1	2	0.25	0.25	0.714286	0	0.666667	0.45	55
397	1	1	1	4	1	0	2	300000	1	2	1	2	2	2	1	2	2	2	2	2	1	1	1	2	2	1	1	1	0.5	0.25	0.428571	0	1	0.45	55
398	1	1	1	4	1	1	2	50000	2	1	1	1	1	2	2	2	2	2	2	2	1	1	1	2	2	1	1	2	0.75	0.25	0.428571	0	0.666667	0.45	55
400	1	1	1	2	1	0	1	50000	2	1	1	1	1	1	1	2	2	2	2	2	1	2	1	2	2	1	1	2	0.75	0.75	0.285714	0	0.666667	0.5	50
401	2	1	2	2	1	0	2	0	1	1	1	1	2	2	1	2	1	2	1	1	1	1	1	1	2	1	1	1	1	0.25	0.857143	0.5	1	0.75	25
402	2	1	1	4	1	0	1	0	1	2	2	1	1	1	2	2	2	2	1	2	1	2	1	2	2	1	1	2	0.5	0.5	0.428571	0	0.666667	0.45	55
403	2	3	1	4	2	0	1	0	1	1	1	1	2	1	2	2	2	2	1	2	1	2	1	1	2	1	1	2	1	0.25	0.428571	0.5	0.666667	0.55	45
404	1	1	1	2	1	0	2	0	2	2	1	1	2	2	2	1	1	2	1	2	2	2	1	2	2	1	1	1	0.5	0.25	0.428571	0	1	0.45	55
405	1	1	1	4	1	0	1	0	2	2	1	2	2	2	2	2	2	2	2	2	1	2	2	2	2	2	1	2	0.25	0	0.142857	0	0.333333	0.15	85
406	1	1	1	4	1	0	2	100000	2	2	2	2	2	2	2	2	2	2	2	2	2	2	2	2	2	2	2	2	0	0	0	0	0	0	100
407	1	1	1	2	2	0	2	70000	2	2	1	2	1	2	1	2	1	2	1	2	1	2	1	2	2	2	1	2	0.25	0.5	0.571429	0	0.333333	0.4	60
408	2	3	1	2	2	1	2	0	2	1	1	1	1	1	1	1	1	1	1	1	1	2	1	2	2	1	1	1	0.75	1	0.857143	0	1	0.8	20
409	1	3	4	3	2	0	2	0	1	1	2	2	1	1	2	2	2	2	2	2	2	2	2	1	2	1	1	2	0.5	0.5	0	0.5	0.666667	0.35	65
410	1	1	3	4	2	0	1	0	2	1	2	2	2	1	2	2	2	1	1	2	1	1	2	2	2	2	1	2	0.25	0.25	0.571429	0	0.333333	0.35	65
411	1	1	3	2	1	0	2	0	1	2	1	2	1	2	1	1	1	2	1	1	1	1	1	2	2	1	1	1	0.5	0.75	0.857143	0	1	0.7	30
413	1	1	1	4	1	1	2	300000	2	2	2	2	2	1	1	1	2	2	2	2	2	2	1	2	2	2	2	2	0	0.75	0.142857	0	0	0.2	80
415	1	1	4	1	1	0	2	150000	2	2	2	2	2	2	2	2	2	2	2	2	1	1	2	2	2	2	2	2	0	0	0.285714	0	0	0.1	90
416	1	1	2	1	1	0	2	200000	1	1	1	1	1	2	1	2	2	1	2	2	2	2	2	2	2	1	1	2	1	0.5	0.142857	0	0.666667	0.45	55
420	1	3	2	1	1	0	1	0	2	2	2	1	2	2	1	2	2	2	2	2	1	2	2	2	2	2	1	2	0.25	0.25	0.142857	0	0.333333	0.2	80
423	1	1	1	2	1	1	1	0	2	2	2	2	2	2	2	2	2	2	2	2	2	2	2	2	2	2	2	2	0	0	0	0	0	0	100
424	2	1	1	1	1	0	1	0	1	2	2	2	2	2	1	1	1	2	1	1	1	1	1	2	2	1	1	2	0.25	0.5	0.857143	0	0.666667	0.55	45
426	1	1	1	4	1	0	1	25000	1	1	1	2	2	1	1	2	2	2	1	2	1	2	1	2	2	1	1	2	0.75	0.5	0.428571	0	0.666667	0.5	50
431	1	1	1	1	1	0	1	100000	2	2	2	2	2	2	2	2	2	2	2	2	2	2	2	2	2	2	2	2	0	0	0	0	0	0	100
432	1	1	1	1	1	0	2	0	2	2	2	2	2	2	2	2	2	2	2	2	2	2	2	2	2	2	1	2	0	0	0	0	0.333333	0.05	95
433	1	1	1	4	2	0	1	0	2	1	2	2	2	2	2	2	1	2	2	2	1	2	1	2	2	2	1	2	0.25	0	0.428571	0	0.333333	0.25	75
435	1	1	1	1	1	1	2	20000	1	2	2	2	2	1	2	2	2	2	2	2	2	1	1	2	2	1	1	2	0.25	0.25	0.285714	0	0.666667	0.3	70
436	1	1	3	1	1	0	2	0	1	1	2	2	2	2	2	1	1	1	1	1	2	2	1	1	2	1	1	1	0.5	0.25	0.714286	0.5	1	0.6	40
438	1	2	4	4	1	1	1	0	1	2	2	2	2	2	2	2	2	2	2	2	2	2	2	1	2	2	2	2	0.25	0	0	0.5	0	0.1	90
440	1	1	1	2	1	0	4	200000	2	2	1	2	2	2	2	2	1	2	2	2	2	1	1	2	2	1	2	2	0.25	0	0.428571	0	0.333333	0.25	75
441	1	1	1	1	1	0	2	0	2	2	1	2	1	1	2	1	2	1	1	1	1	2	2	2	2	2	2	2	0.25	0.75	0.571429	0	0	0.4	60
442	1	1	1	3	1	0	2	0	2	2	2	1	2	2	2	2	2	2	2	2	2	2	1	2	2	2	2	2	0.25	0	0.142857	0	0	0.1	90
443	2	1	4	4	2	0	1	10000	2	2	1	1	1	2	1	2	1	2	2	2	2	2	2	2	2	1	1	1	0.5	0.5	0.142857	0	1	0.4	60
445	1	1	1	2	1	0	2	150000	1	1	1	1	1	1	1	1	1	1	1	1	1	1	1	1	1	1	1	1	1	1	1	1	1	1	0
446	2	1	1	1	2	0	2	0	2	1	2	2	2	2	2	2	2	2	2	2	2	2	2	2	2	2	2	2	0.25	0	0	0	0	0.05	95
448	1	1	1	4	1	0	2	80000	2	2	2	2	2	2	2	2	2	2	2	2	2	2	2	2	2	2	2	2	0	0	0	0	0	0	100
450	1	1	1	3	1	0	1	55000	2	1	1	1	1	2	1	1	1	1	1	1	1	1	1	2	2	1	1	1	0.75	0.75	1	0	1	0.8	20
451	2	1	2	1	1	0	2	0	1	1	1	1	1	1	1	1	1	1	1	1	1	1	1	1	1	1	1	1	1	1	1	1	1	1	0
452	1	2	2	4	1	0	2	50000	2	2	2	2	2	2	1	2	2	2	2	2	1	1	2	2	2	2	1	2	0	0.25	0.285714	0	0.333333	0.2	80
453	1	1	1	2	1	0	2	0	1	1	2	2	2	2	2	2	1	2	1	1	2	1	2	2	1	1	1	2	0.5	0	0.571429	0.5	0.666667	0.45	55
454	1	2	2	4	1	0	2	0	1	2	1	1	2	2	2	2	1	2	2	2	1	2	2	2	2	1	1	2	0.75	0	0.285714	0	0.666667	0.35	65
456	1	1	1	3	1	1	1	0	1	1	1	1	1	2	1	1	1	1	1	2	1	1	1	2	2	1	1	1	1	0.75	0.857143	0	1	0.8	20
459	1	1	1	4	1	1	2	80000	2	2	2	2	2	2	2	2	2	2	2	2	2	2	2	2	2	2	1	2	0	0	0	0	0.333333	0.05	95
464	1	2	1	3	1	1	1	100000	1	2	1	1	2	2	2	2	1	1	2	2	2	1	2	2	2	1	1	2	0.75	0	0.428571	0	0.666667	0.4	60
467	1	2	2	4	1	0	2	200000	1	1	2	1	2	2	1	1	1	1	1	1	1	2	2	1	2	1	2	1	0.75	0.5	0.714286	0.5	0.666667	0.65	35
468	2	1	1	1	2	0	1	0	2	2	2	2	1	2	1	2	2	2	2	2	2	2	2	2	2	2	1	2	0	0.5	0	0	0.333333	0.15	85
469	2	1	1	1	1	0	1	0	2	2	1	1	2	2	2	2	1	1	1	2	1	2	1	2	2	2	2	2	0.5	0	0.714286	0	0	0.35	65
470	1	1	1	3	1	1	1	80000	2	2	2	2	2	2	2	2	2	2	2	2	2	2	2	2	2	2	1	2	0	0	0	0	0.333333	0.05	95
471	1	1	1	1	1	0	1	50000	1	1	2	1	2	2	2	2	2	2	1	1	2	1	1	2	2	1	1	2	0.75	0	0.571429	0	0.666667	0.45	55
472	1	3	1	1	1	0	2	100000	1	1	2	2	1	1	1	2	1	2	1	1	1	1	1	1	2	2	2	2	0.5	0.75	0.857143	0.5	0	0.6	40
474	1	1	3	2	1	1	2	25000	2	1	2	2	2	2	1	2	1	2	1	2	2	1	1	1	2	1	1	1	0.25	0.25	0.571429	0.5	1	0.5	50
475	1	1	1	3	1	0	1	0	1	1	1	2	1	2	1	2	1	2	1	1	1	1	1	2	2	2	2	1	0.75	0.5	0.857143	0	0.333333	0.6	40
476	1	1	1	1	2	1	1	0	2	2	2	1	2	2	1	2	1	1	2	2	1	1	1	2	2	2	2	1	0.25	0.25	0.714286	0	0.333333	0.4	60
479	1	1	2	1	1	0	2	0	2	1	2	2	2	2	1	2	2	2	2	2	2	2	2	2	2	2	2	2	0.25	0.25	0	0	0	0.1	90
481	1	1	1	3	1	1	2	0	1	1	1	1	2	2	1	2	1	2	1	1	1	1	1	2	2	1	1	2	1	0.25	0.857143	0	0.666667	0.65	35
482	1	1	1	1	1	0	1	50000	2	2	2	2	2	2	2	2	2	2	2	2	2	2	2	2	2	2	2	2	0	0	0	0	0	0	100
483	2	1	2	4	1	0	1	0	1	1	1	1	1	1	1	1	1	1	1	1	1	1	1	1	1	1	1	1	1	1	1	1	1	1	0
484	1	1	1	3	2	0	2	200000	2	1	2	2	2	2	1	2	2	2	2	2	2	2	2	2	2	2	2	1	0.25	0.25	0	0	0.333333	0.15	85
485	1	1	1	4	2	0	1	0	1	2	2	2	1	1	1	2	2	2	2	2	2	2	2	2	1	2	2	2	0.25	0.75	0	0.5	0	0.25	75
487	2	1	1	4	2	0	2	0	2	1	2	2	2	1	1	1	1	2	2	1	1	1	1	1	2	1	1	1	0.25	0.75	0.714286	0.5	1	0.65	35
489	1	3	3	3	1	0	1	0	2	1	1	1	1	1	2	1	1	1	2	1	2	2	2	1	1	2	1	1	0.75	0.75	0.428571	1	0.666667	0.65	35
490	1	1	1	3	1	0	1	0	1	2	1	2	2	2	2	2	2	2	1	2	1	2	2	2	2	1	1	2	0.5	0	0.285714	0	0.666667	0.3	70
491	1	1	3	2	2	0	1	0	2	1	2	2	2	2	2	2	2	1	1	1	1	2	1	1	2	2	1	2	0.25	0	0.714286	0.5	0.333333	0.4	60
492	1	1	1	3	1	0	2	0	2	2	2	2	2	2	1	2	1	1	2	1	2	2	1	2	2	2	2	2	0	0.25	0.571429	0	0	0.25	75
493	2	1	1	1	2	0	3	0	2	2	2	2	2	1	1	2	1	1	2	2	2	1	1	2	2	1	1	2	0	0.5	0.571429	0	0.666667	0.4	60
495	1	1	2	1	1	0	1	0	1	2	1	1	1	1	1	1	1	1	1	1	1	1	1	1	1	1	1	1	0.75	1	1	1	1	0.95	5
499	1	1	2	1	1	1	2	30000	1	2	2	2	2	1	2	2	2	2	2	2	2	1	2	1	2	2	1	2	0.25	0.25	0.142857	0.5	0.333333	0.25	75
504	1	1	1	4	1	1	1	20000	2	1	1	2	1	2	1	1	1	1	2	2	1	1	2	1	2	1	1	2	0.5	0.75	0.571429	0.5	0.666667	0.6	40
507	1	1	1	2	1	0	3	50000	2	2	2	2	2	2	2	2	2	2	2	2	2	2	2	2	2	2	1	2	0	0	0	0	0.333333	0.05	95
509	1	1	1	1	1	0	3	100000	2	2	1	2	1	2	1	2	1	2	2	2	2	2	1	2	1	1	1	2	0.25	0.5	0.285714	0.5	0.666667	0.4	60
515	1	1	2	2	1	1	1	100000	1	1	1	1	1	2	1	2	1	1	1	2	1	1	1	1	1	1	1	1	1	0.5	0.857143	1	1	0.85	15
516	1	2	3	1	1	0	1	200000	1	1	2	2	2	1	2	2	1	1	1	2	1	1	2	2	1	1	1	1	0.5	0.25	0.714286	0.5	1	0.6	40
519	2	1	1	3	2	0	2	5000	2	2	2	2	2	2	2	2	1	2	2	2	2	2	2	2	2	2	2	2	0	0	0.142857	0	0	0.05	95
527	2	1	1	4	2	0	2	0	2	2	2	2	1	1	2	1	1	2	2	2	2	2	2	1	1	2	1	1	0	0.75	0.142857	1	0.666667	0.4	60
528	2	1	1	2	1	0	2	0	1	1	1	2	1	2	1	2	1	1	1	2	2	1	2	2	2	2	1	1	0.75	0.5	0.571429	0	0.666667	0.55	45
529	2	1	3	1	2	1	2	250000	2	1	1	2	2	2	1	2	1	2	2	2	1	1	1	2	2	2	2	2	0.5	0.25	0.571429	0	0	0.35	65
530	1	2	1	4	1	1	1	0	2	2	1	2	2	2	1	1	1	1	2	2	1	1	2	1	1	1	1	1	0.25	0.5	0.571429	1	1	0.6	40
532	1	1	1	3	1	0	1	50000	1	1	1	1	2	2	1	1	2	1	2	2	2	1	1	2	2	1	1	1	1	0.5	0.428571	0	1	0.6	40
533	2	1	1	4	1	0	1	0	1	1	2	1	1	2	1	2	2	2	2	2	2	1	2	2	2	1	1	1	0.75	0.5	0.142857	0	1	0.45	55
537	1	1	2	2	1	0	2	150000	2	1	1	1	2	2	1	1	2	2	1	2	1	1	1	2	2	1	1	2	0.75	0.5	0.571429	0	0.666667	0.55	45
539	1	1	1	2	1	0	1	0	2	1	1	2	1	2	2	2	2	2	1	2	1	2	1	2	2	1	2	2	0.5	0.25	0.428571	0	0.333333	0.35	65
541	1	1	3	2	1	0	1	0	2	1	1	2	2	1	2	2	1	2	1	2	2	2	2	2	2	2	1	2	0.5	0.25	0.285714	0	0.333333	0.3	70
546	2	2	1	1	2	0	2	0	2	2	2	2	2	2	2	2	2	2	2	2	2	2	1	2	2	2	1	2	0	0	0.142857	0	0.333333	0.1	90
551	1	1	1	2	2	1	2	90000	1	2	2	2	2	2	2	1	2	2	1	1	2	2	2	2	2	2	2	2	0.25	0.25	0.285714	0	0	0.2	80
553	1	1	1	2	1	0	1	0	2	1	2	1	1	2	1	1	1	2	1	1	1	1	1	1	2	1	1	1	0.5	0.75	0.857143	0.5	1	0.75	25
555	1	2	2	1	2	1	2	160000	1	2	1	1	1	2	1	1	1	1	1	2	2	2	2	1	1	1	2	2	0.75	0.75	0.428571	1	0.333333	0.6	40
556	1	1	1	2	1	1	1	10000	1	1	1	1	1	2	1	2	2	1	1	2	1	1	1	2	1	1	2	1	1	0.5	0.714286	0.5	0.666667	0.7	30
557	1	1	1	4	1	0	2	0	2	1	1	2	2	2	2	1	1	2	2	2	2	2	2	2	2	2	2	2	0.5	0.25	0.142857	0	0	0.2	80
558	2	1	1	2	2	1	1	35000	1	2	2	2	1	2	2	1	2	2	1	1	1	1	1	1	2	2	1	1	0.25	0.5	0.714286	0.5	0.666667	0.55	45
560	1	3	2	1	1	0	1	0	1	2	2	2	2	1	2	2	1	2	2	2	1	2	2	2	2	2	1	1	0.25	0.25	0.285714	0	0.666667	0.3	70
561	1	1	1	2	1	1	1	10000	1	2	2	2	2	1	2	2	2	2	1	1	1	1	1	2	2	2	2	2	0.25	0.25	0.714286	0	0	0.35	65
562	2	1	3	2	2	1	1	10000	2	2	2	1	1	2	2	2	2	2	1	1	1	1	1	1	2	1	1	1	0.25	0.25	0.714286	0.5	1	0.55	45
563	1	1	3	2	1	1	2	0	1	1	2	2	2	2	1	1	2	2	2	1	2	2	2	2	2	2	1	2	0.5	0.5	0.142857	0	0.333333	0.3	70
564	2	1	1	2	2	0	1	0	2	2	1	1	2	2	2	2	2	2	1	1	1	2	2	2	2	2	2	1	0.5	0	0.428571	0	0.333333	0.3	70
565	1	3	1	4	2	1	1	40000	1	2	1	2	1	2	2	2	2	1	1	2	2	2	2	2	2	2	2	2	0.5	0.25	0.285714	0	0	0.25	75
566	1	3	1	2	1	0	2	0	1	1	1	2	2	1	2	1	2	1	1	2	2	2	1	1	2	2	2	2	0.75	0.5	0.428571	0.5	0	0.45	55
567	1	1	1	4	1	0	2	150000	2	2	1	1	2	2	1	2	2	2	1	1	1	1	1	2	2	1	2	2	0.5	0.25	0.714286	0	0.333333	0.45	55
570	1	1	1	1	1	0	4	0	2	1	2	2	2	2	1	2	2	1	1	2	1	1	1	1	2	1	1	1	0.25	0.25	0.714286	0.5	1	0.55	45
572	1	1	1	4	1	0	1	20000	2	2	1	2	2	2	2	1	1	2	2	1	2	2	2	2	2	2	2	2	0.25	0.25	0.285714	0	0	0.2	80
573	2	1	1	3	1	0	2	40000	1	1	1	2	2	2	1	2	2	2	1	1	1	1	1	1	2	1	2	2	0.75	0.25	0.714286	0.5	0.333333	0.55	45
574	1	3	2	4	1	1	2	15000	1	2	2	2	2	2	2	2	2	2	2	2	2	2	2	2	2	2	2	2	0.25	0	0	0	0	0.05	95
575	2	1	3	1	1	1	1	60000	1	2	2	2	2	1	2	2	2	1	2	2	2	2	2	2	2	2	2	2	0.25	0.25	0.142857	0	0	0.15	85
576	1	1	2	4	1	0	2	150000	1	1	1	2	2	2	2	2	1	1	2	2	1	2	2	2	2	2	2	2	0.75	0	0.428571	0	0	0.3	70
577	2	1	2	3	1	1	2	10000	1	1	1	1	1	1	2	2	2	2	1	1	1	2	2	2	2	1	1	2	1	0.5	0.428571	0	0.666667	0.55	45
578	1	3	2	4	1	0	3	400000	2	2	2	1	1	2	2	1	1	2	2	2	2	2	2	2	2	2	2	2	0.25	0.5	0.142857	0	0	0.2	80
580	1	2	2	4	1	0	1	500000	1	1	2	1	1	2	1	1	1	2	2	2	2	2	2	2	2	2	2	2	0.75	0.75	0.142857	0	0	0.35	65
582	1	3	1	4	1	0	1	0	1	2	1	1	1	2	1	1	1	2	2	1	1	1	2	2	1	2	1	1	0.75	0.75	0.571429	0.5	0.666667	0.65	35
583	1	1	1	4	1	0	2	30000	1	1	1	2	2	1	1	2	2	2	2	2	1	2	2	2	2	1	1	2	0.75	0.5	0.142857	0	0.666667	0.4	60
584	1	3	1	2	1	1	1	0	2	2	2	2	2	2	2	2	2	2	2	2	2	2	2	2	2	2	2	2	0	0	0	0	0	0	100
585	2	2	4	4	2	0	2	0	2	2	2	2	2	2	1	2	2	2	1	1	2	2	2	2	2	2	2	2	0	0.25	0.285714	0	0	0.15	85
586	1	1	1	4	1	0	2	0	2	2	2	2	1	1	1	1	1	2	2	2	2	2	1	2	2	1	1	1	0	1	0.285714	0	1	0.45	55
587	1	3	3	4	1	0	1	0	1	2	2	2	2	1	2	1	2	2	1	1	2	2	2	2	2	2	2	2	0.25	0.5	0.285714	0	0	0.25	75
588	1	1	2	4	1	1	2	0	2	2	2	2	2	2	1	2	2	2	2	2	2	2	2	2	1	2	1	1	0	0.25	0	0.5	0.666667	0.2	80
589	1	1	1	1	2	1	1	5000	2	2	2	2	2	1	2	1	1	1	2	2	2	1	1	2	2	2	2	2	0	0.5	0.571429	0	0	0.3	70
591	1	1	2	3	2	1	1	20000	2	2	2	1	2	2	2	2	2	2	1	2	1	2	2	2	2	1	1	2	0.25	0	0.285714	0	0.666667	0.25	75
592	1	1	1	3	1	0	2	15000	2	1	1	2	2	2	2	2	2	2	1	2	1	1	1	2	2	2	2	2	0.5	0	0.571429	0	0	0.3	70
593	1	1	3	4	3	1	1	0	1	1	1	1	1	1	1	2	2	2	1	2	1	2	1	1	1	1	1	1	1	0.75	0.428571	1	1	0.75	25
594	1	3	2	1	1	1	1	0	1	1	1	1	1	1	1	1	1	1	1	1	1	1	1	1	1	1	2	2	1	1	1	1	0.333333	0.9	10
595	1	1	1	4	1	1	1	0	1	2	2	2	2	2	2	1	2	1	1	1	1	2	2	1	2	2	2	2	0.25	0.25	0.571429	0.5	0	0.35	65
596	1	2	3	3	1	1	1	0	1	2	1	1	1	1	1	2	1	1	1	1	1	1	1	1	1	1	1	1	0.75	0.75	1	1	1	0.9	10
597	1	1	1	2	1	0	2	150000	2	2	2	2	2	2	2	2	2	2	2	2	2	1	2	2	2	1	1	2	0	0	0.142857	0	0.666667	0.15	85
598	1	1	1	1	1	1	1	0	2	2	2	2	2	2	2	2	2	2	2	2	2	2	2	2	2	2	2	2	0	0	0	0	0	0	100
599	1	1	1	3	1	1	2	0	2	2	1	2	2	2	2	2	1	2	2	2	1	2	2	2	2	1	1	2	0.25	0	0.285714	0	0.666667	0.25	75
600	1	1	3	2	1	1	1	0	2	1	1	1	2	2	2	2	2	2	1	2	1	2	1	2	2	1	1	2	0.75	0	0.428571	0	0.666667	0.4	60
601	2	1	4	3	2	1	2	0	2	2	2	2	2	2	2	2	2	2	2	2	2	2	2	2	2	2	2	2	0	0	0	0	0	0	100
602	2	1	1	3	1	0	1	0	2	2	2	2	2	2	1	1	1	2	2	1	2	1	1	2	2	1	1	1	0	0.5	0.571429	0	1	0.45	55
603	1	1	1	4	1	1	1	0	2	1	2	2	1	2	1	1	1	2	2	1	2	2	1	1	2	1	1	1	0.25	0.75	0.428571	0.5	1	0.55	45
604	1	1	1	4	1	1	1	30000	2	2	2	2	2	2	2	2	2	2	2	2	2	2	2	2	2	2	1	2	0	0	0	0	0.333333	0.05	95
605	1	1	1	4	2	1	1	0	2	2	2	2	2	2	2	2	2	2	2	2	2	2	2	2	2	2	1	2	0	0	0	0	0.333333	0.05	95
606	1	1	4	1	2	0	2	0	2	2	2	2	2	2	1	2	1	2	2	2	2	2	1	2	2	2	2	2	0	0.25	0.285714	0	0	0.15	85
608	1	1	1	4	1	1	2	0	2	2	2	2	2	2	2	2	2	2	2	1	1	2	2	2	2	1	1	2	0	0	0.285714	0	0.666667	0.2	80
609	1	1	1	4	1	0	1	0	2	1	1	2	2	2	1	2	1	2	2	2	2	1	2	2	2	1	1	2	0.5	0.25	0.285714	0	0.666667	0.35	65
610	1	1	3	2	2	1	1	300000	1	1	1	1	1	2	1	1	1	1	1	1	1	2	2	2	2	1	1	1	1	0.75	0.714286	0	1	0.75	25
611	1	1	3	4	1	0	1	0	2	1	2	2	2	1	2	2	2	2	2	2	2	2	2	2	2	1	2	2	0.25	0.25	0	0	0.333333	0.15	85
612	1	1	3	4	1	0	2	500000	2	1	2	2	2	2	1	2	2	2	2	2	2	1	1	2	2	1	1	2	0.25	0.25	0.285714	0	0.666667	0.3	70
613	1	3	2	4	2	1	1	150000	2	1	1	1	2	1	1	2	2	1	1	2	1	1	1	1	2	1	2	2	0.75	0.5	0.714286	0.5	0.333333	0.6	40
614	1	1	1	3	1	0	2	150000	2	2	1	1	1	2	1	1	1	1	2	2	1	1	1	1	2	2	1	2	0.5	0.75	0.714286	0.5	0.333333	0.6	40
701	1	1	4	4	1	1	1	0	1	2	2	2	2	2	1	2	2	2	2	2	2	1	1	1	2	2	1	1	0.25	0.25	0.285714	0.5	0.666667	0.35	65
702	2	1	2	2	2	0	1	0	1	1	1	2	1	2	2	1	2	2	1	1	1	1	1	2	2	2	2	2	0.75	0.5	0.714286	0	0	0.5	50
703	1	1	2	2	1	1	1	0	2	2	2	2	2	2	2	2	2	2	2	2	2	2	2	2	2	1	1	2	0	0	0	0	0.666667	0.1	90
706	2	1	1	4	2	1	1	0	1	2	2	2	2	1	2	2	2	2	1	1	2	1	2	2	2	1	1	2	0.25	0.25	0.428571	0	0.666667	0.35	35
707	1	1	2	2	3	1	1	0	2	2	2	2	2	2	2	2	2	2	2	2	2	2	2	2	2	2	2	2	0	0	0	0	0	0	100
708	2	1	1	1	3	1	1	5000	2	2	2	2	2	2	2	1	1	1	2	1	1	2	2	2	2	2	1	2	0	0.25	0.571429	0	0.333333	0.3	70
710	2	1	1	4	2	0	1	0	2	2	2	1	2	2	2	1	2	2	2	1	2	2	2	2	2	2	1	1	0.25	0.25	0.142857	0	0.666667	0.25	75
711	1	1	2	3	1	0	1	0	2	2	2	2	2	2	1	2	2	2	2	2	2	2	2	2	2	2	1	2	0	0.25	0	0	0.333333	0.1	10
712	1	3	1	4	1	0	1	35000	1	2	2	2	2	1	2	2	1	1	2	1	1	2	2	2	1	1	1	1	0.25	0.25	0.571429	0.5	1	0.5	50
713	1	2	1	2	1	0	2	0	2	2	2	2	2	2	2	2	2	1	2	2	2	1	2	2	2	2	2	2	0	0	0.285714	0	0	0.1	90
714	1	3	4	4	1	1	4	50000	1	2	2	1	2	2	2	2	2	2	2	2	2	2	2	2	2	1	1	2	0.5	0	0	0	0.666667	0.2	80
715	1	1	1	4	1	1	1	0	2	2	2	2	2	2	2	2	2	2	2	2	2	2	2	2	2	2	2	2	0	0	0	0	0	0	100
716	1	2	2	2	1	1	1	0	2	2	2	2	2	2	2	2	2	2	2	2	2	2	2	2	2	2	2	2	0	0	0	0	0	0	100
717	1	3	1	1	1	1	2	30000	1	1	1	2	2	1	2	2	2	2	1	2	1	2	1	2	2	1	1	2	0.75	0.25	0.428571	0	0.666667	0.45	55
719	1	3	1	1	1	1	1	30000	2	2	2	1	1	2	2	2	2	2	1	2	1	2	2	2	2	2	2	2	0.25	0.25	0.285714	0	0	0.2	80
720	2	1	4	3	1	1	1	0	1	2	2	2	1	2	1	1	1	1	1	1	2	1	1	2	1	2	2	1	0.25	0.75	0.857143	0.5	0.333333	0.6	60
721	2	1	3	1	2	0	2	0	2	2	2	2	2	2	2	2	2	2	2	2	2	2	2	2	2	1	1	2	0	0	0	0	0.666667	0.1	90
722	2	1	1	2	2	0	2	200000	1	1	1	1	2	2	2	2	2	2	2	2	1	1	1	2	2	1	1	2	1	0	0.428571	0	0.666667	0.45	45
723	2	1	2	3	2	1	2	20000	2	2	2	2	2	2	2	2	2	2	2	2	1	1	2	2	2	1	1	2	0	0	0.285714	0	0.666667	0.2	20
725	2	1	4	1	2	1	2	80000	2	2	2	2	2	2	2	2	2	2	2	2	2	2	2	2	2	2	2	2	0	0	0	0	0	0	0
726	2	1	1	2	1	1	1	50000	2	2	2	2	2	2	2	2	2	2	2	2	2	2	2	2	2	2	2	2	0	0	0	0	0	0	100
727	2	1	2	1	1	1	2	0	2	2	2	2	2	2	2	2	2	2	2	2	2	2	2	2	2	2	2	2	0	0	0	0	0	0	100
728	1	1	2	2	1	1	1	10000	1	2	2	2	1	1	2	2	1	1	2	2	2	2	1	1	2	2	2	2	0.25	0.5	0.428571	0.5	0	0.35	65
729	1	3	4	1	1	1	1	0	2	2	2	2	2	2	2	2	2	2	2	2	2	2	2	2	2	2	2	2	0	0	0	0	0	0	100
730	1	1	1	4	3	1	1	50000	2	2	2	2	2	2	1	2	2	2	2	2	2	2	2	2	2	2	2	2	0	0.25	0	0	0	0.05	95
731	1	3	2	2	2	1	1	0	2	2	2	2	2	2	2	2	2	2	2	2	2	2	1	2	2	2	2	2	0	0	0.142857	0	0	0.05	5
732	1	1	3	1	1	0	2	100000	2	1	2	2	2	1	1	2	2	2	1	2	2	2	1	2	2	2	2	2	0.25	0.5	0.285714	0	0	0.25	25
733	1	2	2	4	2	1	2	500000	1	2	2	2	1	1	1	1	2	2	2	2	1	1	2	2	2	2	1	2	0.25	1	0.285714	0	0.333333	0.4	60
734	1	1	1	2	1	1	1	0	2	2	2	2	2	2	2	2	2	2	2	2	2	2	1	2	2	2	2	1	0	0	0.142857	0	0.333333	0.1	90
735	1	2	1	1	1	1	3	60000	2	2	2	2	2	2	2	2	2	2	2	2	2	2	2	2	2	2	2	2	0	0	0	0	0	0	100
736	1	1	1	3	1	0	2	0	2	2	1	1	2	2	2	2	1	2	2	2	2	2	2	2	2	2	1	1	0.5	0	0.142857	0	0.666667	0.25	75
26	1	1	1	1	1	0	2	50000	2	2	2	2	2	2	1	2	2	2	1	2	1	2	1	2	2	2	1	2	0	0.25	0.428571	0	0.333333	0.25	75
55	1	2	1	3	1	1	1	150000	2	2	2	1	2	2	1	2	1	2	1	1	2	1	1	2	1	1	1	2	0.25	0.25	0.714286	0.5	0.666667	0.5	50
59	1	2	2	1	1	0	1	1000	2	1	1	1	2	2	2	2	1	2	1	2	2	1	1	1	2	1	1	2	0.75	0	0.571429	0.5	0.666667	0.5	50
752	1	2	1	4	1	0	1	0	2	2	2	1	1	1	2	2	1	2	2	2	2	2	2	2	2	1	1	1	0.25	0.5	0.142857	0	1	0.35	35
750	1	1	1	4	1	1	1	0	2	2	2	2	2	2	2	2	2	2	2	2	2	2	2	2	2	2	2	2	0	0	0	0	0	0	0
749	1	1	3	1	2	1	2	100000	1	1	1	2	1	1	1	2	2	2	1	2	2	1	2	1	2	2	2	2	0.75	0.75	0.285714	0.5	0	0.45	55
748	1	1	1	3	1	1	1	0	2	2	2	2	2	2	2	2	2	2	2	2	2	2	2	2	2	2	2	2	0	0	0	0	0	0	0
747	1	1	1	4	3	1	1	20000	1	1	2	1	1	2	1	1	1	2	1	2	1	2	1	2	2	1	1	2	0.75	0.75	0.571429	0	0.666667	0.6	40
746	1	1	1	1	3	1	2	60000	2	1	1	2	1	2	2	1	2	1	2	1	1	2	1	2	2	1	1	1	0.5	0.5	0.571429	0	1	0.55	45
745	2	1	2	4	3	1	2	5000	2	1	2	2	1	1	1	2	1	1	2	1	1	2	2	2	1	2	2	1	0.25	0.75	0.571429	0.5	0.333333	0.5	50
742	2	2	1	4	1	0	1	0	2	2	2	2	2	2	2	2	2	2	2	2	2	2	2	2	2	2	2	2	0	0	0	0	0	0	100
740	1	1	1	2	1	1	1	5000	2	2	2	2	2	2	2	2	2	2	2	2	1	2	2	2	2	1	1	2	0	0	0.142857	0	0.666667	0.15	85
739	2	1	1	1	1	1	2	0	2	2	2	2	2	2	2	2	2	2	2	2	2	2	2	2	2	2	2	2	0	0	0	0	0	0	100
738	1	1	4	1	1	1	2	0	2	2	2	2	2	2	2	2	2	2	1	2	1	2	2	2	2	1	1	2	0	0	0.285714	0	0.666667	0.2	80
737	1	1	1	4	1	1	1	10000	2	2	2	2	2	2	2	2	2	2	1	2	2	1	1	2	2	1	1	2	0	0	0.428571	0	0.666667	0.25	75
724	1	2	1	4	3	1	3	0	2	2	2	1	2	2	2	2	2	2	1	2	1	2	1	2	2	2	1	2	0.25	0	0.428571	0	0.333333	0.25	75
312	1	1	1	1	1	0	1	0	1	2	2	2	2	1	2	2	2	2	2	2	2	2	2	2	2	1	1	2	0.25	0.25	0	0	0.666667	0.2	80
310	1	1	2	4	1	0	1	5000	2	2	2	2	2	2	2	2	2	2	2	2	2	2	2	2	2	1	1	2	0	0	0	0	0.666667	0.1	90
303	1	2	2	4	1	0	1	0	1	2	1	1	1	2	2	2	1	2	1	2	1	1	1	2	2	1	1	1	0.75	0.25	0.714286	0	1	0.6	40
301	2	1	2	2	1	0	1	0	2	1	2	1	1	1	2	2	2	1	1	2	1	1	1	2	2	1	1	2	0.5	0.5	0.714286	0	0.666667	0.55	45
300	2	1	1	2	2	1	1	0	2	2	1	1	1	2	2	1	1	2	1	1	1	1	2	2	2	2	1	1	0.5	0.5	0.714286	0	0.666667	0.55	45
292	1	3	1	2	1	0	1	2000	2	2	2	2	2	2	2	2	2	2	2	2	2	2	2	2	2	2	2	2	0	0	0	0	0	0	100
743	2	2	2	1	1	1	4	1000	2	2	2	2	2	2	2	2	2	2	2	2	2	2	2	2	2	1	1	2	0	0	0	0	0.666667	0.1	90
741	1	1	3	4	1	1	1	100000	2	2	2	1	1	1	2	2	1	2	1	2	2	1	1	1	2	2	2	1	0.25	0.5	0.571429	0.5	0.333333	0.45	55
207	1	3	4	4	1	0	1	0	2	2	2	2	2	2	1	2	2	1	2	2	2	2	2	2	2	2	2	2	0	0.25	0.142857	0	0	0.1	90
116	1	2	1	4	1	1	2	100000	1	1	2	1	1	1	2	2	2	2	1	2	2	2	1	2	2	1	1	2	0.75	0.5	0.285714	0	0.666667	0.45	55
67	1	1	1	2	1	0	2	50000	1	2	1	2	2	2	2	2	2	2	2	2	2	2	2	1	2	2	2	2	0.5	0	0	0.5	0	0.15	85
744	2	2	4	3	2	1	2	0	2	2	2	2	2	2	2	2	2	2	2	2	2	2	2	2	2	2	2	2	0	0	0	0	0	0	100
751	1	2	2	2	1	1	1	20000	2	2	2	1	2	2	1	2	2	2	1	2	2	2	2	2	2	2	2	2	0.25	0.25	0.142857	0	0	0.15	85
302	2	1	3	3	1	0	2	80000	1	2	2	1	2	2	2	2	1	2	1	2	2	1	1	2	2	1	1	1	0.5	0	0.571429	0	1	0.45	55
89	2	3	1	1	1	1	1	0	2	2	1	2	1	2	2	2	2	2	2	2	2	2	1	2	2	2	1	2	0.25	0.25	0.142857	0	0.333333	0.2	80
619	1	1	1	4	1	0	1	0	2	1	1	2	1	1	1	2	1	1	1	1	2	2	1	1	2	1	1	2	0.5	0.75	0.714286	0.5	0.666667	0.65	35
616	1	3	1	3	1	1	1	20000	2	2	1	2	1	2	2	2	1	2	1	2	1	2	2	2	2	1	1	2	0.25	0.25	0.428571	0	0.666667	0.35	65
623	1	2	1	1	1	1	2	50000	2	2	2	2	2	2	2	2	2	2	2	2	1	1	1	2	2	1	1	2	0	0	0.428571	0	0.666667	0.25	75
624	1	1	1	4	1	1	2	1000000	2	2	1	1	2	2	2	2	1	2	1	2	1	1	1	1	1	1	1	1	0.5	0	0.714286	1	1	0.6	40
620	1	1	1	3	1	0	1	0	2	2	2	2	2	2	2	2	2	1	2	2	2	2	2	2	2	1	1	1	0	0	0.142857	0	1	0.2	80
621	1	1	1	4	1	1	2	200000	2	2	2	2	2	2	2	2	2	2	2	2	2	2	2	2	2	2	1	2	0	0	0	0	0.333333	0.05	95
622	1	1	1	3	1	1	2	60000	1	2	1	2	2	2	2	2	2	2	1	2	1	2	2	2	2	1	1	2	0.5	0	0.285714	0	0.666667	0.3	70
625	1	1	2	4	1	0	1	0	2	2	2	1	2	2	2	1	2	2	2	2	2	2	2	2	2	1	1	2	0.25	0.25	0	0	0.666667	0.2	80
626	2	2	1	4	1	1	1	60000	2	1	2	1	2	1	2	2	1	1	1	2	1	2	1	2	2	2	2	2	0.5	0.25	0.714286	0	0	0.4	60
627	2	1	1	4	2	0	1	0	2	2	1	1	1	2	1	2	1	1	1	2	1	1	1	1	2	1	1	1	0.5	0.5	0.857143	0.5	1	0.7	30
628	1	1	1	4	1	1	2	0	2	1	1	2	2	2	2	2	2	2	1	2	1	1	1	2	2	2	2	2	0.5	0	0.571429	0	0	0.3	70
629	1	1	1	4	1	0	2	0	2	2	2	2	1	2	2	2	2	2	2	2	2	2	1	2	2	1	1	2	0	0.25	0.142857	0	0.666667	0.2	80
638	1	1	2	4	1	1	1	30000	2	2	2	2	2	2	2	2	2	2	2	2	2	2	2	2	2	2	2	2	0	0	0	0	0	0	100
639	2	1	1	1	2	1	1	0	1	1	2	2	2	2	2	2	2	2	2	2	2	2	2	2	2	2	2	2	0.5	0	0	0	0	0.1	90
640	2	1	1	1	2	0	1	5000	2	2	2	2	2	2	1	2	1	2	2	2	2	2	2	1	1	2	1	2	0	0.25	0.142857	1	0.333333	0.25	75
634	1	1	1	3	1	0	2	100000	2	2	2	2	2	2	2	2	2	2	2	2	2	2	2	2	2	2	2	2	0	0	0	0	0	0	100
488	1	1	1	2	1	1	1	0	1	2	2	2	2	2	2	2	2	2	2	2	2	2	2	2	2	2	2	2	0.25	0	0	0	0	0.05	95
635	1	1	1	1	1	0	2	0	2	1	2	2	1	1	2	2	2	2	2	2	2	2	1	2	2	2	2	2	0.25	0.5	0.142857	0	0	0.2	80
633	2	1	1	1	1	0	1	0	2	2	2	2	2	1	2	2	2	2	2	2	2	2	2	2	2	2	2	2	0	0.25	0	0	0	0.05	95
636	1	1	4	1	1	1	2	0	1	2	2	1	2	2	1	1	1	2	1	1	1	2	1	2	2	1	1	2	0.5	0.5	0.714286	0	0.666667	0.55	45
637	1	1	1	3	2	0	1	0	2	2	2	2	1	1	1	2	2	2	2	2	2	2	1	2	2	2	1	2	0	0.75	0.142857	0	0.333333	0.25	75
534	2	1	1	3	2	1	1	0	2	2	2	2	2	2	2	2	2	2	2	2	2	2	2	2	2	2	2	2	0	0	0	0	0	0	100
381	1	3	1	4	1	1	1	50000	2	2	2	2	2	2	2	2	2	2	2	2	2	2	2	2	2	2	1	2	0	0	0	0	0.333333	0.05	95
526	2	1	1	4	2	0	2	0	2	2	1	2	2	2	2	2	1	1	2	2	2	2	2	2	2	2	2	2	0.25	0	0.285714	0	0	0.15	85
548	1	1	1	2	1	1	1	0	1	1	1	1	1	2	2	2	2	2	1	2	1	2	1	2	2	1	1	2	1	0.25	0.428571	0	0.666667	0.5	50
449	1	2	3	2	1	0	2	15000	2	2	2	2	2	2	2	2	2	2	1	2	1	2	1	2	2	2	1	2	0	0	0.428571	0	0.333333	0.2	80
540	1	2	3	3	2	0	2	20000	1	1	1	2	2	1	1	2	1	2	1	2	1	1	1	2	2	2	1	2	0.75	0.5	0.714286	0	0.333333	0.55	45
521	1	3	3	3	1	0	2	20000	2	2	1	2	2	2	1	2	2	2	2	2	2	2	2	2	2	1	1	2	0.25	0.25	0	0	0.666667	0.2	80
531	2	1	1	1	1	0	3	50000	1	1	1	1	1	2	2	2	2	2	1	1	1	2	1	2	2	1	1	1	1	0.25	0.571429	0	1	0.6	40
422	1	1	1	4	1	1	1	50000	2	2	2	2	2	2	2	2	2	2	2	2	2	2	2	2	2	2	2	2	0	0	0	0	0	0	100
502	1	1	3	2	1	0	2	0	2	2	2	2	1	2	2	2	1	2	2	1	2	2	2	1	2	2	1	2	0	0.25	0.285714	0.5	0.333333	0.25	75
466	1	1	1	3	1	1	1	0	2	1	2	2	2	2	1	2	1	2	1	2	1	2	1	2	2	1	2	2	0.25	0.25	0.571429	0	0.333333	0.35	65
545	1	1	1	1	1	0	2	0	2	2	2	2	2	2	1	2	2	1	2	2	2	2	2	2	2	2	2	2	0	0.25	0.142857	0	0	0.1	90
568	1	1	1	1	1	0	2	0	2	1	2	2	2	2	1	2	1	2	2	2	1	2	2	2	2	2	2	2	0.25	0.25	0.285714	0	0	0.2	80
525	1	2	3	1	1	0	2	45000	2	1	2	1	2	1	2	2	2	2	1	2	1	1	1	1	2	2	1	2	0.5	0.25	0.571429	0.5	0.333333	0.45	55
617	1	1	1	3	1	1	2	7000	2	2	2	2	2	2	2	2	2	2	2	2	2	2	2	2	2	2	1	2	0	0	0	0	0.333333	0.05	95
618	2	1	1	4	2	0	2	0	2	1	1	1	1	2	1	1	1	1	2	2	1	2	1	2	2	1	1	2	0.75	0.75	0.571429	0	0.666667	0.6	40
615	1	1	3	4	1	0	2	0	2	2	1	2	2	2	2	2	2	2	1	1	1	2	1	2	2	1	2	1	0.25	0	0.571429	0	0.666667	0.35	65
427	1	1	1	3	1	1	2	50000	1	1	1	2	2	2	2	2	2	2	2	2	2	2	2	2	2	2	2	2	0.75	0	0	0	0	0.15	85
536	1	1	1	3	1	1	2	20000	2	2	2	2	2	2	2	2	2	2	2	2	2	2	2	2	2	2	2	2	0	0	0	0	0	0	100
549	1	2	1	4	1	0	1	50000	2	2	1	1	2	2	2	2	1	2	1	2	1	1	1	2	2	2	1	2	0.5	0	0.714286	0	0.333333	0.4	60
632	1	2	1	4	1	1	1	0	2	2	2	2	1	2	2	2	2	2	2	2	2	2	2	2	2	2	2	2	0	0.25	0	0	0	0.05	95
631	1	2	1	4	1	0	2	0	2	2	2	2	2	2	2	2	2	2	2	2	2	2	2	2	2	2	2	2	0	0	0	0	0	0	100
630	2	3	1	3	1	0	2	0	2	2	2	2	1	2	1	1	1	2	2	2	2	2	2	2	2	1	1	2	0	0.75	0.142857	0	0.666667	0.3	70
520	2	1	1	3	1	0	1	0	1	1	2	1	1	1	2	2	1	1	2	2	2	2	1	1	1	1	1	1	0.75	0.5	0.428571	1	1	0.65	35
643	2	1	3	1	3	0	2	0	2	2	2	2	2	2	2	2	2	2	2	2	2	2	2	2	2	2	1	2	0	0	0	0	0.333333	0.05	95
550	1	1	1	2	1	1	1	0	2	2	2	2	2	2	2	1	1	1	2	1	2	2	2	1	1	2	2	1	0	0.25	0.428571	1	0.333333	0.35	65
477	1	1	1	4	2	0	2	0	2	2	2	2	2	2	2	2	2	2	2	2	2	2	2	2	2	2	2	2	0	0	0	0	0	0	100
642	1	3	2	3	1	1	1	0	1	1	2	2	1	1	2	2	1	1	1	1	2	1	1	2	2	2	1	1	0.5	0.5	0.857143	0	0.666667	0.6	40
644	2	1	1	4	2	0	2	0	1	1	1	1	2	1	1	2	2	2	1	1	1	1	2	2	2	2	2	2	1	0.5	0.571429	0	0	0.5	50
447	1	1	1	1	1	0	3	300000	2	2	2	2	2	2	2	2	2	2	2	2	2	2	2	2	2	2	2	2	0	0	0	0	0	0	100
645	1	1	1	4	1	1	1	0	2	2	2	2	2	2	2	2	2	2	2	2	2	2	2	2	2	2	2	2	0	0	0	0	0	0	100
646	1	1	3	3	1	1	1	50000	2	2	2	2	2	2	2	2	2	2	2	2	2	2	2	2	2	2	2	2	0	0	0	0	0	0	100
648	1	1	3	4	1	1	1	20000	2	2	2	2	2	2	2	2	2	2	2	2	2	2	2	2	2	2	2	2	0	0	0	0	0	0	100
641	1	1	1	4	1	1	2	90000	2	2	2	2	2	2	2	2	2	2	2	2	2	2	2	2	2	2	2	2	0	0	0	0	0	0	100
579	2	1	2	2	3	0	1	0	2	2	2	2	2	2	2	2	2	2	2	2	2	2	2	2	2	2	2	2	0	0	0	0	0	0	100
498	1	1	1	3	1	1	1	150000	2	2	2	2	2	2	1	2	2	2	1	2	1	1	2	2	2	2	2	2	0	0.25	0.428571	0	0	0.2	80
647	2	1	4	1	2	0	1	0	2	2	2	2	2	2	2	2	2	2	2	2	2	2	2	2	2	2	1	2	0	0	0	0	0.333333	0.05	95
421	1	1	1	4	1	1	2	0	2	2	2	2	2	2	2	2	2	2	2	2	2	2	2	2	2	2	2	2	0	0	0	0	0	0	100
649	1	1	1	4	1	1	1	0	2	2	2	2	2	2	2	2	2	2	2	2	2	2	2	2	2	2	2	2	0	0	0	0	0	0	100
417	1	1	1	2	1	1	2	0	1	2	2	1	2	2	2	2	2	2	2	2	2	2	2	2	2	2	1	2	0.5	0	0	0	0.333333	0.15	85
704	1	1	1	1	1	1	1	80000	2	2	2	2	2	2	2	2	2	2	2	2	2	2	2	2	2	2	2	2	0	0	0	0	0	0	100
261	1	1	1	2	1	1	2	50000	1	2	2	2	2	2	2	2	2	2	2	2	2	2	2	2	2	2	2	2	0.25	0	0	0	0	0.05	95
149	1	1	2	4	1	1	1	50000	1	1	2	2	2	2	2	1	1	2	2	2	2	2	2	2	2	1	1	2	0.5	0.25	0.142857	0	0.666667	0.3	30
788	1	1	1	1	1	1	2	15000	2	2	2	2	2	2	2	2	2	2	2	2	2	2	2	2	2	2	2	2	0	0	0	0	0	0	100
787	1	1	1	2	2	1	1	0	2	2	2	2	2	2	2	2	2	2	2	2	2	2	2	2	2	2	2	2	0	0	0	0	0	0	100
789	2	2	2	4	1	1	1	0	2	2	2	2	2	2	2	2	2	2	2	2	2	2	2	2	2	2	2	2	0	0	0	0	0	0	100
792	1	1	1	3	1	1	1	10000	1	2	2	2	1	2	2	2	2	1	2	2	2	2	1	2	2	1	2	2	0.25	0.25	0.285714	0	0.333333	0.25	75
793	2	1	1	2	3	1	2	50000	2	2	2	2	2	2	1	1	2	1	1	1	2	1	1	1	2	1	1	1	0	0.5	0.714286	0.5	1	0.55	45
121	1	1	1	4	3	1	1	15000	2	2	2	2	2	2	2	2	2	2	2	2	2	2	2	2	2	2	2	2	0	0	0	0	0	0	0
796	1	1	2	4	1	1	1	0	2	2	2	2	2	2	2	2	2	2	2	2	2	2	2	2	2	2	2	2	0	0	0	0	0	0	100
321	1	3	1	3	1	1	1	50000	1	1	1	1	1	2	1	1	1	2	1	2	1	1	1	1	1	1	2	1	1	0.75	0.714286	1	0.666667	0.8	20
797	2	1	1	4	1	0	1	0	2	2	2	2	2	2	2	2	2	2	2	2	2	2	2	2	2	2	2	2	0	0	0	0	0	0	100
798	1	2	2	4	1	1	1	0	2	2	2	2	2	2	2	2	2	2	2	2	2	2	2	2	2	2	2	2	0	0	0	0	0	0	100
794	1	1	1	1	1	1	1	20000	2	2	2	2	2	2	2	2	2	2	2	2	2	2	2	2	2	2	2	2	0	0	0	0	0	0	0
795	2	2	2	2	1	0	1	50000	2	2	2	2	2	2	2	2	2	2	2	2	2	2	2	2	2	2	2	2	0	0	0	0	0	0	0
784	1	1	1	4	1	1	2	0	2	2	2	2	2	2	2	2	2	2	2	2	2	2	2	2	2	1	1	1	0	0	0	0	1	0.15	85
785	1	1	2	1	1	0	1	50000	2	2	2	2	2	2	2	2	1	1	1	1	2	2	1	1	2	2	2	1	0	0	0.714286	0.5	0.333333	0.35	65
272	1	2	2	4	2	0	1	200000	1	1	1	1	2	2	2	1	2	1	2	1	1	1	1	1	1	2	2	2	1	0.25	0.714286	1	0	0.6	40
309	2	1	2	3	1	1	1	200000	1	1	1	1	1	2	1	1	1	2	1	1	1	1	1	1	2	1	1	1	1	0.75	0.857143	0.5	1	0.85	15
780	2	1	2	3	1	1	1	15000	2	2	2	2	2	2	2	2	2	2	2	2	2	2	2	2	2	2	2	2	0	0	0	0	0	0	0
781	2	1	1	4	2	1	1	90000	1	1	1	2	1	2	2	2	2	1	1	2	1	2	1	2	1	2	2	1	0.75	0.25	0.571429	0.5	0.333333	0.5	50
783	2	1	2	4	3	1	1	60000	2	2	2	2	2	2	1	2	2	2	2	2	2	2	2	2	2	1	2	2	0	0.25	0	0	0.333333	0.1	10
782	1	2	1	2	1	0	1	0	2	2	2	1	2	2	2	2	1	1	1	1	1	2	2	2	2	1	1	1	0.25	0	0.714286	0	1	0.45	45
773	2	1	1	4	1	1	1	40000	2	2	2	2	2	2	2	2	2	2	2	2	2	2	2	2	2	2	2	2	0	0	0	0	0	0	0
774	1	2	2	2	1	1	1	30000	1	1	2	2	2	2	1	1	1	1	1	1	1	2	1	1	2	2	1	2	0.5	0.5	0.857143	0.5	0.333333	0.6	60
775	1	3	1	4	1	1	1	0	2	2	2	2	2	2	2	2	2	2	2	2	2	2	2	2	2	2	2	2	0	0	0	0	0	0	100
779	1	2	4	4	2	1	1	30000	2	2	2	2	2	2	2	2	2	2	2	2	2	2	2	2	2	2	2	2	0	0	0	0	0	0	0
776	1	1	1	1	1	1	2	0	2	2	2	2	2	2	2	2	2	2	2	2	2	2	2	2	2	2	2	2	0	0	0	0	0	0	100
777	1	1	4	2	9	1	1	20000	2	2	2	2	2	2	2	2	2	2	2	2	2	2	2	2	2	1	1	1	0	0	0	0	1	0.15	85
778	2	2	1	4	2	1	1	0	2	2	2	1	2	2	2	2	2	2	1	1	2	1	2	2	2	1	1	1	0.25	0	0.428571	0	1	0.35	65
760	2	1	1	1	1	1	1	60000	2	2	2	2	2	2	2	2	2	2	2	2	2	2	2	2	2	2	2	2	0	0	0	0	0	0	0
755	2	1	1	3	2	1	1	0	2	2	2	2	2	2	2	2	2	2	2	2	2	2	2	2	2	2	2	2	0	0	0	0	0	0	100
9	2	2	1	2	1	0	1	20000	2	2	2	2	1	2	2	2	2	2	1	2	1	1	1	1	2	1	1	2	0	0.25	0.571429	0.5	0.666667	0.4	40
759	1	3	2	4	2	1	1	30000	1	1	2	1	2	1	2	2	2	2	2	2	2	2	1	1	1	1	1	2	0.75	0.25	0.142857	1	0.666667	0.45	45
756	2	2	2	4	3	1	4	50000	2	2	2	1	1	1	2	1	1	2	2	2	2	2	1	1	2	1	2	1	0.25	0.75	0.285714	0.5	0.666667	0.45	55
754	1	1	1	2	2	1	1	0	2	2	2	2	2	2	2	2	1	1	2	2	2	2	2	2	2	1	1	2	0	0	0.285714	0	0.666667	0.2	80
753	2	1	4	1	1	1	1	0	2	2	2	2	2	2	2	2	2	2	2	2	2	2	2	2	2	2	2	2	0	0	0	0	0	0	0
757	2	2	1	1	2	1	1	0	2	2	2	2	2	2	2	2	2	2	2	2	2	2	2	2	2	2	2	2	0	0	0	0	0	0	100
313	1	2	1	4	1	1	1	0	2	2	2	2	2	2	2	1	2	1	2	2	2	2	2	2	2	1	1	2	0	0.25	0.142857	0	0.666667	0.2	80
764	1	1	3	1	1	1	2	1000000	2	2	2	2	1	1	1	2	2	1	2	1	2	2	1	1	2	1	2	1	0	0.75	0.428571	0.5	0.666667	0.45	55
762	2	1	1	3	3	1	1	7000	1	2	2	1	1	2	1	2	2	2	1	2	1	1	1	2	2	1	1	2	0.5	0.5	0.571429	0	0.666667	0.5	50
761	1	1	3	3	2	1	2	40000	2	1	2	1	2	2	1	1	1	2	2	2	1	1	1	1	2	1	1	1	0.5	0.5	0.571429	0.5	1	0.6	60
763	1	2	1	3	1	1	2	3000	2	2	2	2	2	2	2	2	2	2	2	2	2	2	2	2	2	2	2	2	0	0	0	0	0	0	0
770	1	2	1	2	1	1	2	0	2	2	2	2	2	2	2	2	2	2	2	2	2	2	2	2	2	2	2	2	0	0	0	0	0	0	0
769	1	1	1	3	1	1	1	5000	2	2	2	2	2	2	2	2	2	2	2	2	2	2	2	2	2	2	2	2	0	0	0	0	0	0	0
768	2	1	1	1	1	0	2	10000	2	2	2	2	2	2	1	2	2	2	1	1	1	1	1	2	2	1	1	2	0	0.25	0.714286	0	0.666667	0.4	60
772	1	2	2	1	1	1	1	0	2	1	1	2	2	2	2	2	1	2	2	2	1	2	2	2	2	1	1	2	0.5	0	0.285714	0	0.666667	0.3	70
771	1	1	1	4	2	1	1	0	2	2	2	2	2	2	2	2	2	2	2	2	2	2	2	2	2	2	2	2	0	0	0	0	0	0	100
216	1	1	2	1	1	0	2	0	2	2	2	2	2	1	1	2	1	1	2	2	2	2	1	2	2	2	2	2	0	0.5	0.428571	0	0	0.25	75
765	1	1	3	1	1	0	1	100000	2	2	2	2	2	2	2	2	2	2	2	2	2	2	2	2	2	2	2	2	0	0	0	0	0	0	100
766	1	1	1	3	1	1	1	0	2	2	2	2	2	2	2	2	2	2	2	2	2	2	2	2	2	2	2	2	0	0	0	0	0	0	100
767	1	3	4	3	2	1	4	0	2	2	2	1	2	2	1	2	1	2	2	2	1	1	2	2	2	1	1	1	0.25	0.25	0.428571	0	1	0.4	60
460	2	1	1	1	1	0	1	0	2	2	2	2	2	2	2	2	2	2	2	2	2	2	2	2	2	1	2	2	0	0	0	0	0.333333	0.05	95
654	1	3	1	1	2	1	2	0	2	2	2	2	2	2	2	2	2	2	2	2	2	2	2	2	2	2	2	2	0	0	0	0	0	0	100
653	1	1	1	2	1	0	2	30000	2	2	2	2	2	2	2	2	2	2	2	2	2	2	2	2	2	2	2	2	0	0	0	0	0	0	100
786	1	3	1	2	1	1	2	100000	2	2	2	1	1	2	2	2	2	2	2	2	2	2	2	2	2	2	1	2	0.25	0.25	0	0	0.333333	0.15	85
329	1	1	1	2	1	0	1	50000	2	2	2	1	2	1	2	1	2	2	1	2	2	2	2	2	2	1	1	2	0.25	0.5	0.142857	0	0.666667	0.3	70
60	2	3	1	2	2	0	1	0	2	2	2	2	2	2	2	2	2	1	2	2	1	2	2	1	2	1	1	1	0	0	0.285714	0.5	1	0.3	30
444	1	2	1	4	1	0	2	40000	1	1	1	1	2	1	1	1	2	1	1	1	1	1	1	1	1	2	2	1	1	0.75	0.857143	1	0.333333	0.8	20
434	1	3	4	2	1	0	1	0	1	1	2	1	2	2	2	1	2	2	1	1	1	2	2	2	1	1	1	1	0.75	0.25	0.428571	0.5	1	0.55	45
414	1	1	1	3	1	0	1	0	2	2	1	2	2	1	1	2	2	2	1	2	1	2	1	2	1	1	1	2	0.25	0.5	0.428571	0.5	0.666667	0.45	55
552	1	3	1	4	1	0	2	30000	2	2	2	2	2	2	2	2	2	2	2	2	2	2	2	2	2	2	2	2	0	0	0	0	0	0	100
465	1	1	1	1	1	0	2	160000	1	2	2	1	1	1	1	1	1	1	2	2	1	1	1	1	1	1	1	1	0.5	1	0.714286	1	1	0.8	20
457	1	1	1	4	1	1	2	50000	1	1	1	1	1	1	1	1	1	1	2	1	1	1	1	1	1	1	1	1	1	1	0.857143	1	1	0.95	5
458	1	3	1	4	1	1	1	100000	1	1	1	1	1	1	1	1	1	1	2	1	1	1	1	1	1	1	1	1	1	1	0.857143	1	1	0.95	5
461	1	1	1	4	1	0	1	0	1	1	1	1	1	1	1	1	1	1	1	1	1	1	1	1	1	1	1	1	1	1	1	1	1	1	0
455	1	2	1	2	1	0	1	170000	1	1	1	1	1	1	1	1	1	2	1	1	1	1	1	1	1	1	1	1	1	1	0.857143	1	1	0.95	5
462	1	3	1	4	1	1	1	300000	1	1	1	1	1	2	2	1	1	1	1	1	2	2	1	1	2	2	1	1	1	0.5	0.714286	0.5	0.666667	0.7	30
463	1	1	1	4	2	1	3	200000	1	1	1	1	2	2	1	1	1	1	1	1	1	1	1	1	1	1	1	1	1	0.5	1	1	1	0.9	10
473	1	1	1	3	1	0	1	0	1	1	1	1	1	1	1	1	1	1	1	1	1	1	1	1	1	1	1	1	1	1	1	1	1	1	0
380	1	1	4	4	2	0	1	0	1	1	2	2	1	1	1	2	2	1	1	1	2	2	1	1	1	2	2	2	0.5	0.75	0.571429	1	0	0.55	45
376	2	1	1	2	1	0	1	0	1	1	2	1	2	2	1	1	1	2	2	1	1	1	1	1	2	1	1	1	0.75	0.5	0.714286	0.5	1	0.7	30
371	1	3	1	3	1	0	2	0	2	1	1	2	2	2	1	1	1	1	1	1	1	1	1	1	2	1	2	1	0.5	0.5	1	0.5	0.666667	0.7	30
437	2	1	1	1	2	0	1	0	1	1	2	2	1	1	2	2	1	1	1	1	1	1	1	1	2	2	2	1	0.5	0.5	1	0.5	0.333333	0.65	35
544	1	3	4	4	1	0	1	0	1	1	1	2	1	1	2	1	1	1	1	2	2	1	1	1	1	1	1	2	0.75	0.75	0.714286	1	0.666667	0.75	25
542	1	1	3	3	1	0	2	0	1	1	2	1	1	1	2	1	1	2	1	1	2	1	1	2	2	2	2	2	0.75	0.75	0.714286	0	0	0.55	45
538	1	1	1	4	1	0	2	80000	2	2	1	1	1	1	1	1	1	1	1	1	1	1	2	1	1	2	1	1	0.5	1	0.857143	1	0.666667	0.8	20
547	1	1	1	4	1	0	1	0	1	1	2	1	2	1	1	1	2	2	1	1	1	1	2	1	1	2	2	2	0.75	0.75	0.571429	1	0	0.6	40
543	1	1	3	3	3	1	2	0	1	1	1	1	1	1	1	1	1	1	1	1	1	1	1	1	1	1	1	1	1	1	1	1	1	1	0
388	1	1	1	1	1	0	1	60000	1	1	1	1	1	1	2	1	1	1	2	1	1	1	1	1	1	1	1	1	1	0.75	0.857143	1	1	0.9	10
554	1	1	3	2	1	1	2	100000	2	2	2	1	2	2	2	1	2	2	2	1	2	2	2	2	2	2	2	1	0.25	0.25	0.142857	0	0.333333	0.2	80
385	1	3	1	1	1	0	2	15000	1	1	1	1	1	2	2	1	1	2	2	1	2	1	1	1	2	1	1	1	1	0.5	0.571429	0.5	1	0.7	30
399	1	1	1	3	2	0	2	300000	1	1	1	1	1	1	1	1	1	1	1	1	1	1	1	1	1	1	1	1	1	1	1	1	1	1	0
372	1	1	3	2	1	0	2	100000	1	1	1	2	1	1	1	2	1	1	1	1	2	1	2	1	1	1	1	1	0.75	0.75	0.714286	1	1	0.8	20
378	2	3	1	4	1	0	2	0	1	1	1	2	1	1	1	2	2	2	1	2	1	1	2	1	2	1	1	1	0.75	0.75	0.428571	0.5	1	0.65	35
386	1	1	1	2	1	0	1	0	1	1	1	2	2	1	1	1	1	2	1	1	1	1	2	1	1	1	1	1	0.75	0.75	0.714286	1	1	0.8	20
439	2	3	1	4	1	0	1	20000	1	2	1	2	1	2	1	1	1	1	1	1	2	1	1	1	1	2	1	1	0.5	0.75	0.857143	1	0.666667	0.75	25
430	1	3	1	1	1	0	1	0	1	2	2	2	2	1	2	2	2	2	2	2	1	2	1	2	2	1	2	2	0.25	0.25	0.285714	0	0.333333	0.25	75
419	1	1	1	1	2	0	1	50000	2	2	2	2	2	2	2	2	2	2	2	2	2	2	2	2	2	2	1	1	0	0	0	0	0.666667	0.1	90
418	1	1	1	1	1	0	2	0	2	2	1	2	2	2	1	2	2	1	1	2	1	2	2	2	2	1	2	2	0.25	0.25	0.428571	0	0.333333	0.3	70
412	1	1	1	1	2	1	2	100000	2	2	2	2	2	2	1	2	2	1	1	2	1	1	1	2	2	1	1	2	0	0.25	0.714286	0	0.666667	0.4	60
429	2	3	3	2	2	0	1	0	2	2	2	2	2	2	2	2	2	2	2	2	1	2	2	2	2	2	2	2	0	0	0.142857	0	0	0.05	95
428	1	1	1	4	2	0	2	60000	2	2	2	2	1	2	2	1	2	2	1	1	2	2	2	2	2	2	1	1	0	0.5	0.285714	0	0.666667	0.3	70
377	1	1	3	1	1	1	1	0	2	1	1	1	1	1	1	1	1	2	1	1	1	1	1	2	2	1	1	1	0.75	1	0.857143	0	1	0.8	20
478	1	1	1	1	1	0	2	0	1	1	1	1	1	1	1	1	1	2	1	1	1	1	2	1	1	1	1	1	1	1	0.714286	1	1	0.9	10
486	1	2	2	4	1	0	2	0	1	1	1	1	1	1	1	1	1	1	1	1	1	1	1	1	1	1	1	1	1	1	1	1	1	1	0
[truncated: 38 more rows]

## Sheet: SRQ _Categories
		No.	20-Questions	Category
[truncated: 20 more rows]
