# Supplementary material for: Benefits of psychosocial support for adolescent mothers on infant development and maternal mental wellbeing in Rakai and Kyotera, Uganda: Quasi-experimental study
Source: PLoS One. 2025 Dec 5;20(12):e0325463. doi: 10.1371/journal.pone.0325463 (PMC12680244; doi:10.1371/journal.pone.0325463)
Supplement: S3 Dataset — (XLSX) [file pone.0325463.s004.xlsx]

## Sheet: guide and Codebook
Describes adolescent mother characteristics in both intervention and comparision group
SB ranges
	Items	Data type	Value label	Value
	SB	Numeric			Unique Identifier
2	MARITAL_STATUS	Numeric	Value label	Value
			Married	1
			Single	2
			Missing	9
3	WHAT_IS_YOUR_TRIBE	Numeric	Value label	Value
			Muganda	1
			Munyankole	2
			Others	3
			Missing	9
	OTHERS_SPECIFY	Alpha numeric
4	WHAT_IS_YOUR_RELIGION	Numeric	Value label	Value
			Roman Catholic	1
			Anglican	2
			Moslem	3
			Others	4
	OTHERS_SPECIFZ	Alpha numeric
5	WHAT_IS_YOUR_ORDER_OF_BIRTH	Numeric	Value label	Value
			First	1
			Second	2
			Third	3
			Others	4
			Missing	9
	OTHERS_SPECIFYA	Alpha numeric
6	WHO_DO_YOU_LIVE_WITH	Numeric	Value label	Value
			Father and mother	1
			Father alone	2
			Mother alone	3
			Grand parents	4
			Others	5
			Missing	9
	OTHERS_SPECIFYB	Alpha numeric
7	HOW_MANY_PEOPLE_DO_YOU_LIVE_WITH	Numeric	Value label	Value
			0 - 4	1
			5 - 10	2
			>10	3
			Missing	9
8	HOW_MANY_CHILDREN_DO_YOU_HAVE	Alpha numeric	Value label	Value
			One	1
			Two	2
			Three	3
			More	4
			None	5
			Missing	9
9	WHAT_IS_YOUR_LEVEL_OF_EDUCATION	Numeric	Value label	Value
			Primary	1
			Secondary	2
			Tertiary	3
			Not educated	4
			Missing	9
10	WHAT_DO_YOU_DO_FOR_A_LIVING	Numeric	Value label	Value
			Civil servant	1
			Self - employed	2
			Farmer	3
			Others	4
			Missing	9
	OTHERS_SPECIFYC	Alpha numeric
11	HOW_MUCH_IS_YOUR_MONTHLY_INCOME	Numeric

## Sheet: Demographic data
SB	MOTHER_S_NAME	STUDY_SITE	MARITAL_STATUS	WHAT_IS_YOUR_TRIBE	WHAT_IS_YOUR_RELIGION	OTHERS_SPECIFZ	WHAT_IS_YOUR_ORDER_OF_BIRTH	OTHERS_SPECIFYA	WHO_DO_YOU_LIVE_WITH	HOW_MANY_PEOPLE_DO_YOU_LIVE_WITH	HOW_MANY_CHILDREN_DO_YOU_HAVE	WHAT_IS_YOUR_LEVEL_OF_EDUCATION	WHAT_DO_YOU_DO_FOR_A_LIVING	HOW_MUCH_IS_YOUR_MONTHLY_INCOME
1	NAGAWA ZAITUNI	1	2	1	3		4	5	3	2	1	1	3	0
2	NAKALIKA MARGRET	1	1	3	1		4	6	3	2	5	1	4	100000
3	NAKAVUMA RASHIDAH	1	1	3	3		1		5	1	5	1	2	40000
4	NASAZI CAROLINE	1	1	1	1		2		5	3	1	2	3	0
5	NABSENYA JUSTINE	1	1	1	1		1		5	1	1	1	3	10000
6	NASSANGO VIOLA	1	1	1	1		4	4	1	2	5	1	4	0
7	NAMUGERWA MARGRET	1	1	1	3		1		5	2	5	1	3	0
8	BIRUNGI SHALIMAH	1	2	1	2		2		3	1	2	2	4	6000
9	NAKAYE VIOLA	1	2	2	1		2		1	1	5	1	3	20000
10	NAKAWUUKI MILLY	1	1	1	1		1		1	1	1	1	3	100000
11	NANSAMBA JULIET	1	1	1	2		2		4	1	5	1	2	30000
12	NAKIBUULE FIONA	1	1	1	1		3		5	1	1	1	2	0
13	NAKAWUKI JENNIFER	1	2	1	1		2		3	1	5	2	4	20000
14	NAKYEYUNE JANE	1	1	3	2		1		5	1	5	2	3	15000
15	NANKAZI MADIYA	1	1	1	3		4	4	3	1	2	1	3	150000
16	NAGAWA VIOLA	1	1	1	1		2		5	1	5	1	2	150000
17	NAKIBULE CAROL	1	1	1	1		2		5	1	5	2	9
18	NABULIME CATE	1	2	1	1		4		1	2	5	1	4	50000
20	BABIRYE JANE	1	1	1	1		4	13	5	1	1	1	2	20000
21	HEROES	1	1	1	2		2		5	1	1	1	3	90000
22	NALUGO FLORENCE	1	1	1	4	PENTECOST	4	5	5	1	1	2	3	100000
23	NALUMBUYE HARRIET	1	2	1	4		1		3	1	5	2	4	0
24	NANYANZI ROSE	1	1	2	1		2		5	3	1	2	3	40000
25	NAMABAZIRA SHAMIM	1	1	1	3		1		3	1	1	1	4	0
26	NAGADDYA BETTY	1	1	1	1		1		5	1	5	2	2	50000
27	NAWANGI RESTY	1	1	1	1		2		5	1	5	1	3	50000
28	NAKYANZI SCOVIA	1	1	1	3		1		5	1	1	1	3	20000
29	NANSAMBA NOE	1	2	1	1		1		1	2	2	1	4	0
30	NASALI REGINAH	1	2	1	1		4	4	1	3	5	2	4	20000
31	NALUBEGA FARIDAH	1	1	1	2		4	4	5	1	5	2	2	70000
32	NAGINDA SYLIVIA	1	1	1	2		1		5	1	5	2	3	2000
33	NAMUWONGE MAYIMUNA	1	1	2	3		3		3	2	5	2	4	0
34	NANSAMBA IRENE	1	1	1	1		3		5	1	5	1	4	20000
35	NIRERE JALIA	1	1	3	3		4		1	2	5	2	4	0
36	NALUMANSI JULIET	1	1	1	4	PROTESTANT	1		5	1	5	1	4	4600
37	MIREMBE ESTHER	1	1	1	2		1		5	1	9	2	3	5000
38	BIRUNGI CLAIRE	1	1	1	2		1		5	1	5	2	2	20000
39	NAMUGAMBA BETTY	1	1	1	3		4	7	5	1	5	1	3	30000
40	NAKAKEETO FATUMA	1	1	1	3		1		5	1	5	1	3	300000
41	NAMULINDWA SHARON	1	1	1	1		1		5	1	5	2	4	0
42	NABUKENYA NOEL	1	1	1	1		1		5	1	1	1	4	0
43	NAKALIISA AMINA	1	1	1	3		2		5	2	5	1	3	20000
44	NANTUME SARAH	1	1	1	1		4	12	5	1	1	4	3	100000
45	NAMUGEJJERA WINNIE	1	1	1	1		4	5	5	1	5	1	3	10000
46	NAKALISA ALICE	1	1	1	4	PENTECOST	1		5	1	5	1	3	30000
47	NASAZI FARIDAH	1	2	1	3		1		4	2	5	1	4	0
48	NABAYINDA GERTRUDE	1	1	2	1		4	6	5	1	5	2	4	0
49	NAKALISA BETTY	1	2	1	1		1		5	2	5	1	2
50	NAMAKULA SULAINAH	1	2	2	3		1		5	1	5	1	4	0
51	NABAGUMA HARRIET	1	1	1	2		2		5	1	1	1	2	5000
52	NAKYANZI JANE	1	2	3	4	PENTECOST	2		1	2	9	1	2	70000
53	NAMAYANJA CATHERINE	1	1	2	2		4	5	5	1	5	2	2	150000
54	NANSEREKO ROSETTE	1	2	2	1		4	SIXTH	3	1	5	2	9	0
55	NAKAKAWA MOLLY	1	1	2	1		3		5	1	1	1	2	150000
56	NALUGO SHARON	1	2	1	1		1		3	2	5	1	4	0
57	NANTUMBWE PHIONA	1	1	1	2		3		5	1	5	1	4	0
58	OWEMBABAZI PHIONA	1	1	2	1		3		5	1	5	1	3	0
59	KYORISIMA BRIDGET	1	1	2	2		1		5	1	5	1	3	1000
60	NAKAVUMA SHARON	1	2	3	1		2		1	2	5	1	4	0
61	NAKASAGGA JESCA	1	2	1	2		4	4	3	1	1	2	4	0
62	NAKALAYI NORAH	1	1	1	1		1		4	1	5	2	4	200000
63	NASAAZI SYLIVIA	1	1	1	1		4	7	5	1	2	1	2	20000
64	NAGADDYA BETTY	1	1	1	1		1		5	1	5	2	2	50000
65	NAKAGAAYI JULIET	1	1	2	1		4	5	5	1	9	2	3	30000
66	NABULYA LYDIA	1	2	2	1		2		5	1	1	1	3	5000
67	NANDAGI TEOPISTA	1	1	1	1		2		1	1	5	2	3	50000
68	NAKABANDA MERCY	1	2	1	1		1		1	2	5	2	4	50000
69	NAMAGEMBE RESTY	1	9	1	1		1		1	2	5	1	3	80000
70	NAKAZZI ANNET	1	1	1	1		1		5	1	5	2	3	0
71	NAKALEMA ESTHER	1	2	1	3	PENTECOSTAL	2		4	1	5	1	9	0
72	NANYUNJA MARY	1	1	2	1		4	6	5	1	5	2	3	15000
73	NAKAWUKA LAMLA	1	1	1	3		1		5	1	1	1	2	10000
74	NAKIWUNGA JANE	1	1	1	1		4	7	5	1	1	1	3	0
75	NAKIMBUGWE PROSSY	1	2	1	1		3		1	2	4	2	4	0
76	NAKAMATE PROSSY	1	1	1	1		1		5	1	5	1	3	15000
77	NASSIWA SARAH	1	1	1	2		3		5	1	5	1	3	0
78	ARINDA SHIVAN	1	1	2	4	PENTECOSTAL	3		5	1	5	1	4	30000
79	NAKASAGGA OLIVIA	1	1	3	1		4	9	5	1	5	2	4	0
80	NANTEGE LATIFAH	1	2	1	3		4	7	1	3	3	1	4	0
81	NAMAALE PROSCOVIA	1	1	1	1		1		5	1	5	4	3	10000
82	NAMUGERA MARGRET	1	1	1	1		4	6	3	1	1	1	2	20000
83	NAMAYANJA MARIA	1	1	1	1		4	6	3	2	1	1	9	0
84	NABAALE JULIET	1	2	1	1		4		5	1	5	1	9	0
85	NAMULI MARIAM	1	2	2	1		3		3	1	5	1	4	0
86	NAKAGAAYI MILLY	1	2	1	1		2		5	2	5	1	4	0
87	NABAWESI CATHERINE	1	2	1	1		1		1	2	5	2	4	0
88	NAKATO AGNES	1	1	3	1		4	5	5	1	5	1	3	25000
89	KIGONGO JOANITA	1	2	3	1		1		1	1	1	1	4	0
90	NASASIRA JALIA	1	1	2	2		3		5	9	5	1	4	0
91	KOMWAKA PROSSY	1	1	2	1		3		5	1	1	1	4	0
92	NALWADA ROSE	1	1	1	1		4		5	1	1	2	4	0
93	NAKIMERA SARAH	1	1	1	2		1		5	1	9	2	4	0
94	NANTONGO GLADYS	1	2	1	1		3		3	2	5	2	4	0
95	NAMUGENYI FIONA	1	1	1	1		3		5	1	1	1	3	20000
96	NAMUWONGE JULIET	1	9	3	4		3		3	2	9	1	3	50000
97	NAJJUMBA STELLA	1	1	1	1		4	FOURTH	5	1	2	2	4	0
98	KYOMUKAMA DINNAH	1	1	2	1		2		5	1	5	1	2	70000
99	NAKAYENGA TAKAI	1	1	1	3		4	4	5	1	1	1	4	100000
100	NATUKUNDA PEACE	1	1	2	1		3		5	1	1	1	3	40000
101	NABBANJA ANNET	1	1	1	1		4		5	1	5	1	4	20000
102	NAKAWEESI HARRIET	1	1	1	1		1		5	1	5	2	9
103	NAKAYENGA MOUREEN	1	2	1	1		4	4	3	2	5	1	2
104	NAKIRIJJA JOAN	1	2	1	2		4	4	3	1	5	2	4	0
105	NASSIMBWA ANNET	1	2	2	1		4	7	2	1	5	2	4	0
106	NAKAYEMBA SYLVIA	1	2	1	1		4	FOURTH	1	2	5	2	4	0
107	NABULONGO PHIONA	1	2	1	1		4	6	1	3	5	1	4	0
108	NAKASIITA BETTY	1	1	1	1		2		5	2	5	1	3	200000
109	NASSAZI JULIET	1	1	3	1		1		5	1	5	1	3	0
110	NAKALEMBE MARIA GORRETI	1	1	1	1		4	10	5	1	1	2	4	0
112	Nampijja Annet	1	1	1	4	Pentecostal	1		5	1	1	1	3	50000
113	Namugema Sarah	1	1	1	2		4	6	5	3	5	2	3	2000
114	Namukwaya Robinah	1	1	1	2		4	4	5	1	5	1	3	0
115	Natukunda Jackline	1	1	2	2		3		5	1	1	1	3	0
116	Nassazi Barbrah	1	1	2	1		4	4	5	1	1	2	2	100000
117	Naseremba Ruth	1	2	1	2		4	5	1	3	5	2	3	10000
118	Nandawula Juliet	1	2	1	1		4	5	3	2	5	1	4	0
119	Nantale Bridget	1	2	1	1		1		1	2	5	1	2	100000
120	Nakakeeto Rosemary	1	2	1	1		4	5	1	2	1	1	3	10000
121	Nakidde Proscovia	1	1	1	1		4	4	5	3	1	1	2	15000
122	Nante Robinah	1	2	1	2		4	Eleventh	3	1	5	1	4	0
123	Kyomukama Rovensi	1	2	2	2		4	8	1	3	5	4	4	0
124	Naluswata Viola	1	1	1	2		2		4	2	3	1	3	120000
125	Kansime Racheal	1	1	1	2		2		3	1	1	1	3	60000
126	Namukisa Joan	1	1	1	1		2		5	1	5	1	3	70000
127	Nankinga Scovia	1	1	1	1		2		4	2	2	2	3	0
128	Namakula Resty	1	2	1	1		2		1	2	5	1	3	2000
129	Niwagaba Provia	1	1	3	4	Pentecostal	2		1	1	1	1	4	2000
130	Muhairwe Christine	1	2	2	1		4	fifth	5	2	1	2	2	10000
131	Nabalungi Hajarah	1	2	1	3	Moslem	1		3	1	5	2	3	0
132	Nagawa Aisha	1	1	3	3	Moslem	3		5	1	1	2	2	100000
133	Komugisha Aisha	1	1	2	3	Moslem	3		5	1	5	2	3	300000
134	Ebintungire Immaculate	1	2	2	2		2		2	1	5	2	3	20000
135	Nabukenya Annet	1	1	1	1		3		5	1	1	1	3	100000
136	KICONCO OLIVIOUS	1	1	2	1		3		4	1	2	4	4	0
137	NALUGO IRENE	1	2	1	2		2		5	1	5	2	4	20000
138	AYESIGEMUKAMA AGNES	1	1	2	4	PENTECOSTAL	4	7	5	1	5	1	3	10000
139	NAMATOVU ANNET	1	2	1	1		3		3	1	5	2	4	0
140	KYASIMIRE PENNINAH	1	1	2	1		2		5	1	5	1	3	20000
141	NAKAWOYA SHABIRAH	1	1	1	3		1		5	1	5	1	4	0
142	NAKAZZI AGNES	1	1	1	1		1		5	1	5	1	3	50000
143	NALUTAAYA JOAN	1	1	1	2		4	6	5	1	5	1	3
144	NANTALE PROSSY	1	1	1	1		3		5	1	5	2	4	0
145	NAMUTAWE AGNES	1	1	3	1		1		5	2	1	1	3	50000
146	TUSHEMERIRWE SYLIVIA	1	1	2	4	PENTECOST	3		5	1	5	1	3	20000
147	NAMULI ANNET	1	1	1	4	PENTECOSTAL	4	6	5	2	5	2	4	0
148	NAKAGAAYI SHARIMA	1	2	1	3	MOSLEM	3		1	2	1	1	2	30000
149	NAKABUGO ANNET	1	1	1	2		4	7	5	1	1	1	3	50000
150	NAMBALIRWA MACKLINE	1	1	1	1		4	4	5	1	5	2	4	100000
151	Namayigga Noeline	1	1	1	1		4	8	3	2	3	2	4	0
152	Namutawe Victor	1	2	1	2		3		1	1	5	1	4	0
153	NAKASITA ANNET	1	1	1	1		1		3	1	5	1	3	50000
154	NATURINDA AGATHA	1	1	2	1		4	4	5	1	5	1	3	0
155	Naluwugge Passy	1	2	1	1		4	4	5	2	5	2	4	70000
156	BLESS KWAGALAKWE	1	2	1	4	PENTECOSTAL	3		1	2	5	2	4	0
157	NAMUYOMBA LILLIAN	1	2	2	1		4	4	1	2	5	2	4	0
158	NAMUWONGE GORRET	1	2	3	1		2		4	1	5	1	3	5000
159	AKANDINDA JESCA	1	1	2	2		4		5	1	5	1	3	10000
160	TUSHEMERIRWE JESCA	1	1	2	2		2		5	2	9	1	3	50000
161	KANSIIME ANN	1	1	2	1		4	6	5	1	5	1	3	10000
162	NANTE AGNES	1	1	1	1		4	6	5	1	1	1	3
163	NALINYA PROSSY	1	1	1	2		3		3	1	5	1	2	20000
164	NAMUGALO PROSSY	1	2	2	1		3		1	3	1	1	3	0
165	KAYENGI JOAN	1	2	3	4	PENTECOSTAL	4	9	5	1	5	1	4	0
166	KYALIMPA AGNES	1	1	2	2		1		5	2	5	2	4	0
167	NAMUWONGE MWAJUMA	1	1	1	3		1		5	1	1	1	2	50000
168	NINSIMIRE JENESITA	1	1	2	1		2		2	2	1	1	3	10000
169	AINEBYONA SHAPINE	1	1	2	2		1	HUSBAND	5	1	5	2	9
170	NAMALWA JOSEPHINE	1	1	1	1		4	4	5	1	1	1	3	0
171	KIRABO IRENE	1	1	3	1		1		5	1	5	1	3	10000
172	NAKASINZI BRENDA	1	1	1	1		4	8	5	1	5	2	3	200000
173	AKAMPURIRA STELLA	1	1	2	1		2		5	1	1	1	1	5000
174	NABUMA ESTHER	1	1	2	1		4	4	5	1	5	1	2	30000
175	NAKKAZI TEO	1	1	9	4		4	4	5	1	1	1	4	0
176	NASSIWA MARY	1	2	1	4		3		1	2	5	2	4	0
177	NAKAZIGO MALITA	1	1	1	2		3		3	2	5	1	4	0
178	NAKAWEESI GORRETI	1	1	3	1		3		3	3	2	1	3	50000
179	NAMULI SHARON	1	1	2	1		4	5	3	2	5	2	3	0
180	NAMUJUNZI MAYIMUNA	1	2	1	3		1		4	2	5	1	3	0
181	AGONZA PRISCA	1	1	3	1		3		5	1	5	4	4	0
182	NALUWU SUSAN	1	2	1	4	PENTECOST	1		4	1	5	1	3	20000
183	KYALIMPA MACKLINE	1	1	2	1		4	5	5	1	5	1	3	10000
184	TURYOMUNSI SARAH	1	1	2	4		4	6	5	1	1	1	4	0
185	NAMANDA PROSCOVIA	1	1	1	1		1		5	1	5	1	3	0
186	NAKALISA MILLY	1	1	1	1		4		5	2	1	2	2	10000
187	NABIRYO IMMACULATE	1	1	1	2		1		1	2	5	1	3
188	NANGOBYA WINNIE	1	2	2	1		4	6	3	1	5	2	4	10000
189	NAMUGA FAITH	1	1	1	2		4		5	2	5	1	3	5000
190	NANKABIRWA JAWUHALAH	1	1	1	3		3		5	1	5	2	4	0
191	NAMATA MOLLY	1	1	1	3		4		5	1	5	1	2	200000
192	NAMAGANDA MARIA	1	2	1	1		2		3	2	1	1	3	10000
193	NANUUNI SCOVIA	1	2	1	4	PENTECOSTAL	1		1	2	1	1	3	100000
194	NAKITOLEKO JOYCE	1	2	1	4	PENTECOSTAL	2		3	1	5	2	2	70000
195	NAMPIJJA GRACE	1	2	1	1		4	9	3	3	9	4	3	0
196	NAKAZIBWE JULIET	1	2	2	1		2		4	1	1	1	4	5000
197	NIWAKUNDA YUSTA	1	1	2	1		4	5	5	1	1	1	3	60000
198	TUKAHIRWE CATHERINE	1	1	2	1		1		5	1	5	1	4	0
199	NALUBEGA JOSEPHINE	1	2	2	2		4	5	3	1	5	1	3	160000
200	NALWADDA JETU	1	1	3	2		9		9	9	9	1	2
201	NASSALI JUSTINE	1	1	2	1		4	4	3	1	1	1	4
202	NAMUWONGE ANNET	1	1	1	1		1		5	1	5	2	4
203	NANGABI JACKIE	1	1	1	1		1		3	1	5	3	3
204	NAKASAGGA FLORENCE	1	1	1	4		4		5	3	1	1	3	5000
205	NALUBEGA ZULAIKA	1	1	1	3		1		5	1	5	2	4
206	NAGIRINYA MARGRET	1	1	1	1		1		5	1	5	2	2	50000
207	AINEMBABAZI BRENDA	1	1	3	4	PENTECOSTAL	4	4	5	1	5	1	4	0
208	NAMUBIRU GRACE	1	1	1	2		3		5	1	5	1	4	0
209	NALUYIMA HANIFAH	1	2	1	3		4	20	5	1	1	2	4	0
210	NANSAMBA MARIA GORETTE	1	1	2	1		3		5	9	2	1	4
211	NANKYA ASIMAT	1	1	1	3		1		5	1	5	1	4	0
212	NAKASINDE MADRINE	1	1	1	1		4	5	5	1	5	1	9
213	TUMUKUNDE MERIDA	1	1	1	1		4		1	3	1	1	3	20000
214	KATUSHABE SOPHIA	1	2	2	1		2		2	1	5	1	3	200000
215	NALWEBUGA BRENDA	1	1	2	1		1		5	2	5	1	3	30000
216	NANSAMBA IRENE	1	1	1	2		1		5	1	5	2	4	0
217	NDAGANO SHAKIRAH	1	1	1	3		1		5	1	5	2	4	0
218	NAGAYI FLORENCE	1	2	1	1		1		1	1	5	1	4	0
219	NABAKOOZA HARRIET	1	1	1	1		3		5	1	3	2	4	100000
220	NAMAKULA JULIET	1	1	1	2		2		5	1	5	1	9
221	KICONCO RESTY	1	1	2	1		2		5	2	2	1	9
222	ZAWADDU LILIAN	1	2	1	4		2		3	1	2	4	3	2000
223	TWANGIRWE POLINE	1	1	2	1		3		5	1	5	1	4	0
224	NAYIGA RESTY	1	2	2	1		1		3	2	2	1	3	40000
225	NASASIRA BEATRICE	1	1	2	1		1		5	1	1	4	3	0
226	OWOYINE APOPHIA	1	2	2	2		4	8	3	2	5	2	3	0
227	TUMUSHABE ANNET	1	1	2	2		4	6	5	1	5	1	3	200000
228	NALUWAGA JOAN	1	1	1	2		1		5	1	5	2	4	50000
229	NANKUNDA SANDRA	1	1	2	2		2		5	1	5	2	3	200000
230	NABUWEMBO JULIET	1	2	2	1		4	4	1	2	1	1	3	40000
231	NAMUSOKE GORRETI	1	1	1	4		2		1	3	2	9	3	0
232	NALUBOWA PASSY	1	1	1	1		4	5	5	1	5	2	4	200000
233	NAKALYANGO SHARON	1	1	1	1		1		5	1	5	1	1	0
234	ARINITWE ELIZABETH	1	1	2	1		4	4	1	2	1	1	9
235	NAMIYINGO JENNIFER	1	1	1	1		4	5	5	1	1	1	3	5000
236	NABANJA JAMILA	1	1	2	3		3		5	1	2	1	1
237	NALWABA JANE	1	1	2	1		4	6	5	1	5	2	3	5000
238	NAYEBALE MACKLINE	1	1	2	1		4	8	5	2	5	1	3	10000
239	NASSUNA JOAN	1	1	1	1		1		5	1	5	1	4
240	NAMUGERA PROSSY	1	1	1	1		4	8	5	1	1	1	3	40000
241	ATUHIRWE PENINAH	1	2	2	1		4	4	5	2	5	1	4	0
242	KYAMUSABA WINNIE	1	1	2	1		1		5	1	1	1	3	40000
243	NASALI GERTRUDE	1	1	1	1		1		5	1	1	1	3	10000
244	KYOMUGISHA ANTIA	1	1	1	1		4	4	5	1	1	1	3	5000
245	NAMUKISA JOAN	1	1	2	4	PENTECOST	4	5	5	1	2	1	2	20000
246	NAKASINDE RACHEAL	1	2	1	2		4	7	3	1	1	2	2
247	NAKIGUDDE ALICE	1	1	2	2	4	4	4	5	1	1	1	3	20000
248	KATUSHABE EDINAS	1	1	2	1		1		5	1	5	1	3
249	BATAMULIZA VIOLA	1	2	2	4	PENETECOST	1		1	2	5	1	4	5000
250	NASSUNA MARY	1	1	3	1		2		5	1	5	1	4	100000
251	NAMATOVU BETTY	1	1	1	1		4	7	5	1	1	2	4	0
252	NAKASEETA ANNET	1	1	1	1		2		5	1	2	1	3	50000
253	KOBUSHESHE MARIA	1	1	1	1		4	5	5	1	5	1	3	50000
254	DUKUZE DINNER	1	1	3	4	PENTECOST	3		1	2	5	2	4	0
255	TURYAHEBWA ALLEN	1	1	2	3		4	4	5	1	5	2	4	0
256	NAMUKWAYA HARRIET	1	1	3	1		4	6	5	1	5	4	2	40000
257	AHEREZA SHALLOTE	1	1	2	4	7	1		5	1	5	2	4	20000
258	NANDAWULA SHAMIM	1	1	1	3		1		5	3	1	1	4	500000
259	NAMALYE JOSEPHINE	1	1	1	1		4		5	3	1	1	4	70000
260	NAKAFEERO BETTY	1	1	1	1		4	4	5	1	1	1	3	100000
261	NANSASI SYLIVIA	1	1	1	1		2		5	1	1	2	3	50000
262	NUWARINDA MERCY	1	1	2	4	PENTECOST	1		5	1	5	1	3	0
263	NAKAWOJJWA LILLIAN	1	1	2	1		1		5	1	1	1	3
264	BIRUNGI SUSAN	1	1	2	2		2		5	1	1	2	9
265	NAKANAABI GRACE	1	2	1	1		4	13	1	2	5	2	4	0
266	NAMATOVU MARY	1	1	1	2		1		5	1	5	2	3	200000
267	NAMPIJJA FLORENCE	1	1	1	2		4	4	5	1	5	1	9
268	TUKAMUSHABE JANET	1	1	2	1		4	8	5	1	5	1	9
269	NASSUNA AISHA	1	1	1	1	6	4	6	5	1	1	1	3	10000
270	ALINITWE ANNET	1	1	2	2		1		5	1	1	1	3	100000
271	BABIRYE ZULAIKA	1	2	1	3		3		3	1	1	1	3	70000
272	TIBARUHANGA MARGRET	1	1	2	2		4		5	2	9	1	3	200000
273	NAYIGA ROSE	1	1	2	1		2		5	1	1	1	9
274	KIZZA HARRIET	1	2	1	4	PENTECOST	3		1	2	5	1	4	0
275	NAKIYIMBA PROSSY	1	2	1	1		1		2	2	5	1	9
276	NANYONJO CATHERINE	1	1	1	2		1		5	1	1	1	9
277	NABUKEERA SYLIVIA	1	1	1	1		2		5	3	9	2	2	300000
278	KANOYIRI GRACE	1	1	2	4	PENTECOST	2		3	2	5	1	1	20000
279	NAZZIWA MOREEN	1	1	2	1		4	5	5	1	1	1	3	0
280	NAKASIITA JOYCE	1	2	1	2		3		5	1	9	1	2	20000
281	NIWARINDA GIFT	1	1	1	2		4	4	5	1	1	1	3	30000
282	NANSIKOMBI JUSTINE	1	1	1	1		2		5	1	5	1	3
283	NAKATTE JUSTINE	1	1	3	1		4	4	5	1	1	1	4	0
284	NAMANDA MAULISIA	1	1	1	1		3		5	1	1	1	2	80000
285	BABIRYE PERUTH	1	1	1	2		4	5	5	1	5	2	3	0
286	NANYONGA PROSSY	1	1	1	1		1		1	2	5	2	4	0
287	NAYIGA FLORENCE	1	2	1	2		2		3	2	5	1	4	60000
288	NAGAYI AGNES	1	1	3	1		3		5	1	1	1	3	2000
289	NAMANDA JANE	1	1	1	1		3		5	2	9	1	3	5000
290	NAMUGABO PROSSY	1	1	3	1		4	7	5	1	5	1	3	30000
291	KEMBABAZI TEOPISTA	1	2	1	4	5	4	5	5	2	5	1	4	0
292	NALWADDA GERTRUDE	1	1	3	1		2		5	1	9	1	3	2000
293	NANYONYI JACKLINE	1	1	2	1		2		5	1	2	2	3	200000
294	NAMUGEMA KULUSUM	1	1	2	2		4		5	2	2	1	3	200000
295	NINSIIMA RITAH	1	1	2	1		4	6	5	3	1	1	3	400000
296	NAMATOVU HAWA	1	1	1	3		3		5	1	2	1	3	200000
297	NALUBEGA TEOPISTA	1	1	2	1		3		5	3	4	1	3	9000
298	NAKAZIBWE PROSCOVIA	1	2	1	1		4	8	3	1	1	1	2	100000
299	NALUBEGA TEOPISTA	1	1	1	2		3		3	3	2	1	3	100000
300	NABUKENYA JULIET	1	2	1	1		2		3	2	1	1	3	0
301	NAMBOOZE ROBINAH	1	2	1	2		2		5	1	5	1	4	0
302	NANYONDO JULIET	1	2	1	3	MOSLEM	3		2	1	5	2	4	80000
303	ATUHIRE SHARON	1	1	2	2		4	SEVENTH	5	1	5	1	3	0
304	NANTUKUNDA HALIMAH	1	1	1	3	MOSLEM	2		3	3	2	1	3	0
305	NAMULEMA GLORIA	1	2	3	1		4	EIGHTH	2	1	4	1	4	0
306	NATEERO VIOLA	1	2	1	2		4	FOURTH	1	2	5	1	4	0
307	NAKIRIJJA LYDIA	1	1	1	1		1		5	1	5	2	4	0
308	TURHABWE IMMACULATE	1	1	2	4	ADVENDIST	1		1	1	1	4	3	1000000
309	NATASHA SARAH	1	2	1	2		3		5	1	1	1	2	200000
310	NAMATOVU FLORENCE	1	1	1	2		4	FORTH	5	1	5	1	3	5000
311	NYAMWIZA PHIONA	1	1	3	1		4	FORTH	5	1	1	4	3	10000
312	NAMANDA BRENDAH	1	1	1	1		1		5	1	5	1	4	0
313	NALUKWAGO KHASIFAH	1	1	2	1		4	TENTH	5	1	1	1	4	0
314	NABAGEREKA CATHERINE	1	1	2	2		4	5	1	1	1	2	4	0
315	ALINITWE ANNET	1	1	2	4	BORN AGAIN	4	SIXTH	5	2	1	1	3	20000
316	NALUGO BETTY	1	2	2	1		3		3	2	1	1	3	200000
317	NAKASIITA AGNES	1	1	1	2		2		5	1	5	1	3	10000
318	NAKASAGA JULIET	1	1	1	1		2		5	1	5	1	3	10000
319	WIZEEYIMANA ODETA	1	1	3	4	BORN AGAIN	4	HUSBAND	1	1	2	1	3	5000
320	NAGGAYI FLORENCE	1	1	2	1		4	SIXTH	5	1	1	2	4	0
321	NABAKOOZA HARRIET	1	1	3	1		3		5	1	4	1	3	50000
322	NAKATE SUSAN	1	1	1	1		2		5	1	2	1	3	20000
323	NAMATOVU SYLIVIA	1	1	1	1		4	SIXTH	5	1	1	1	3	200000
324	NABAYINDA BETTY	1	1	3	1		4	FIFTH	5	1	1	1	3	20000
325	NAMAZZI IRENE	1	2	1	2		2		1	2	5	3	1	150000
326	NAMUKASA BETTY	1	1	1	2		3		5	1	5	1	3	0
327	NATOORO CISSY	1	2	1	1		2		4	1	5	1	4	0
328	NALUKWAGO DAPHINE	1	1	2	1		4	FIFTH	1	1	5	1	4	0
329	NAKIDDE BEATRICE	1	1	1	1		2		5	1	5	1	3	50000
330	NANDAWULA MADINAH	1	1	1	3	MOSLEM	4	FOURTH	5	1	1	1	3	20000
331	NAMPURURA LILIAN	1	1	2	3	MOSLEM	1		5	1	2	2	3	200000
332	KYOMUHANGI LYDIA	1	1	2	4		1		5	1	2	1	3	0
333	NASSIMBWA MARIA	1	1	1	1		4	TENTH	5	1	1	1	3	100000
334	BABIRYE JOSEPHINE	1	1	1	1		1		5	1	1	1	4	0
335	NAKIYIMBA CHRISTINE	1	1	2	1		2		5	2	1	2	3	50000
336	NASSAKA REBECCA	1	2	1	2		2		5	2	2	1	3	100000
337	NAMUKWAYA HARRIET	1	1	1	1		3		3	2	2	1	4	15000
338	NAKATO SCOVIA	1	2	2	4	SAVED	4	TWELVETH	5	1	1	1	4	50000
339	NANKYA PROSSY	1	1	1	1		2		5	1	2	2	4	10000
340	NALUGO PROSSY	1	1	1	1		1		5	1	5	1	4	0
341	TUSINGWIRE FAUSTAH	1	2	1	2		2		5	1	1	1	9	0
342	NAMATOVU OLIVER	1	1	1	1		2		5	3	1	1	3	0
343	KOBUSINGYE ESEZA	1	1	2	2		4	SEVENTH	5	1	1	1	2	50000
344	NANDAWULA JOANITA	1	1	1	4		1		3	3	5	1	4	0
345	NAUKUNDA AGNES	1	1	2	4		2		5	1	1	4	3	50000
346	NANSINKOMBI FLORENCE	1	2	1	2		3		2	2	2	1	3	40000
347	KWOHIRWE CHRISTINE	1	1	2	2		4	ELEVENTH	5	1	9	4	3	3000
348	NAKABIDDE JESICCA	1	1	1	2		2		5	1	1	1	3	5000
349	NAMAMBA RAHUMAH	1	1	1	3	MOSLEM	4	FOURTH	5	1	5	2	2	250000
350	NABUKENYA JUDITH	1	1	2	1		4	NINETH	5	1	1	1	3	200000
351	NAMUKWAYA SUMAYA	2	1	2	3		2		5	1	5	1	4	300000
352	NABUWEMBO CISSY	2	2	1	1		1		1	2	5	2	4	0
353	NANSANJI SHARON	2	2	1	1		4	5	3	1	5	1	4	0
354	BABIRYE REBECCA	2	1	3	1		2		5	1	5	1	4	60000
355	NAKALEMA BRENDA	2	1	3	1		3		5	1	5	2	2	80000
356	NAMUTEBI HARRIET	2	1	2	1		3		5	1	1	1	2	0
357	NABBANJA LINET	2	2	3	1		4	FOURTH	1	2	5	2	9	0
358	NAMBAJJO CISSY	2	1	1	1		2		5	1	5	2	2	100000
359	NAJJUMA BRENDA	2	2	1	3		3		1	1	5	2	4	0
360	NAMUKASA MARGRET	2	1	1	1		1		5	1	5	1	4	0
361	NAKALANDA NORAH	2	2	1	1		1		1	2	5	1	2	80000
362	NAMBABALI DIANA	2	1	1	4		4	4	5	1	5	1	4	0
363	NAKALIIKA BETTY	2	1	3	1		4		3	1	5	1	3	100000
364	NALUGO FLORENCE	2	1	3	1		1		4	1	1	1	3	0
365	NAMPIJJA FLORENCE	2	1	1	1	7	4	7	5	2	3	1	4	0
366	NAKASINGA SYLIVIA	2	1	1	1		3		5	1	4	1	4	0
367	NALUBEGA BRENDA	2	2	1	1		4	4	5	1	9	1	2	30000
368	NAKANWAGI RUTH	2	2	1	1		4	5	3	2	5	3	2	0
369	NABAKOOZA BETTY	2	1	1	1		2		3	1	5	1	4	0
370	NAKAJUBI ZAHARAH	2	1	3	1		1		5	1	9	2	4	0
371	NAMWEGEZI ANGEL	2	1	3	1		3		5	1	5	2	2	0
372	NALUBYAYI NUSIFAH	2	1	1	3		2		5	1	5	2	3	100000
373	NANTUME MARGRET	2	1	1	1		1		4	1	5	1	4	0
374	NABATANZI JULIET	2	2	1	1		4	7	1	2	5	2	4	0
375	NAMUSISI JOSEPHINE	2	1	1	1		4	5	5	2	1	2	3	70000
376	NANSANGI SHARON	2	2	1	1		2		4	1	5	1	4	0
377	NALUKENGE CHRISTINE	2	1	1	3		1		5	1	1	1	4	0
378	NALUGO MARIA	2	2	3	1		4	7	5	1	5	2	2	0
379	NABALAMU PROSSY	2	2	1	2		4	4	4	2	5	2	4	0
380	NABUKALU EVE	2	1	1	4	PENTECOST	4	5	1	2	5	1	4	0
381	NAKALYANGO MARIA	2	1	3	1		4	12	5	1	2	1	2	50000
382	NAKAWOOYA BRENDAH	2	1	1	1		1		5	1	9	2	4	0
383	NALUNJOGI JOYCE	2	1	3	2		4	14	5	1	5	1	4	0
384	NAMUGANGA WINNIE	2	1	1	1		2		5	1	5	2	2	150000
385	NAMUGERWA RUTH	2	1	3	1		1		5	1	5	2	4	15000
386	NALUWOGA BUSHIRA	2	1	1	1		2		5	1	5	1	4	0
387	NABITOGO JENNIFER	2	1	1	1		1		5	1	5	3	1	28000
388	NAKAYAZA BRENDA	2	1	1	1		1		5	1	5	1	2	60000
389	NAKATE ANNET	2	2	1	1		3		3	1	5	1	4	0
390	Nalwadda Dorothy	2	1	1	1		2		5	2	5	2	3	0
391	NAMUJJUZI SARAH	2	1	3	1		2		5	1	5	1	3	0
392	Nateero Sharimah	2	1	1	3	Moslem	3		5	1	5	2	4	200000
393	Nayiga Resty	2	1	1	1		4	5	5	2	5	2	2	50000
394	Nakasujja Lilian	2	1	1	1		1		5	1	1	1	4	0
395	Naluwaga Bushira	2	2	3	3	Moslem	2		3	2	2	1	4	0
396	Nakayita Sharon	2	2	1	1		3		1	2	5	2	4	0
397	Namatovu Racheal	2	1	1	1		4	7	1	1	5	2	2	300000
398	Nalubega Justine	2	1	1	1		4	6	5	1	1	2	4	50000
399	Nakyejwe Bridget	2	1	1	1		3		5	2	5	2	2	300000
400	Namugenyi Victoria	2	1	1	1		2		5	1	5	1	3	50000
401	Namwanje Gloria	2	2	1	2		2		3	1	5	2	4	0
402	Zalwango Teopista	2	2	1	1		4	7	1	1	5	1	4	0
403	Namugenyi Josephine	2	2	3	1		4	6	4	2	5	1	4	0
404	Nannyonjo Viola	2	1	1	1		2		5	1	5	2	4	0
405	Nakanwagi Susan	2	1	1	1		4	4	5	1	5	1	4	0
406	Nakaweesi Ritah	2	1	1	1		4	6	5	1	5	2	1	100000
407	NAKIJOBA STEPHAN	2	1	1	1		2		5	2	5	2	2	70000
408	MBABAZI CLAIRE	2	2	3	1		2		1	2	1	2	4	0
409	MBABAZI OLIVIA	2	1	3	4	SEVENTH DAY	3		5	2	5	2	4	0
410	NABIRYO HADIJAH	2	1	1	3	MOSLEM	4	4	5	2	5	1	4	0
411	NAKALANDA FATINAH	2	1	1	3	MOSLEM	2		5	1	5	2	4	0
412	NAKACWA SCOVIA	2	1	1	1		1		1	2	1	2	4	100000
413	NAMUDDU ANNET	2	1	1	1		4	4	5	1	1	2	2	300000
414	NANYANZI OLIVIA	2	1	1	1		3		5	1	5	1	4	0
415	NAKYANZI CISSY	2	1	1	4	4	1		5	1	5	2	2	150000
416	NALUBEGA SANDRA	2	1	1	2		1		5	1	5	2	2	200000
417	NAMUWAWU SYLIVIA	2	1	1	1		2		5	1	1	2	2	0
418	NAKANWAGI VIOLA	2	1	1	1		1		5	1	5	2	4	0
419	NAMAGANDA PHILIS	2	1	1	1		1		3	2	5	1	2	50000
420	NANSAMBA DIANA	2	1	3	2		1		5	1	5	1	2	0
421	NAGENZA LYDIA	2	1	1	1		4	SEVENTH	5	1	2	2	4	0
422	NAMUGONZA JULIET	2	1	1	1		4	FIFTH	5	1	1	1	4	50000
423	NAMUTAWE ANGEL	2	1	1	1		2		5	1	1	1	2	0
424	NAKITENDE JOSEPHINE	2	2	1	1		1	SIXTH	4	1	5	1	4	0
425	NAKAJJULA SAIDAT	2	2	1	3	MOSLEM	4	6	3	1	5	1	4	0
426	NAKIRYA MARIA	2	1	1	1	MOSLEM	4	6	5	1	5	1	4	25000
427	NANKABIRWA JUSTINE	2	1	1	1		3		5	1	1	2	2	50000
428	NALWANGA MARIA	2	1	1	1		4	9	5	2	5	2	2	60000
429	NALWANGA BUSHIRA	2	2	3	3	MOSLEM	2		1	2	5	1	4	0
430	NAMUGERWA STELLA	2	1	3	1		1	FOURTH	5	1	5	1	4	0
431	NAMUGERWA LLIAN	2	1	1	1	BORN AGAIN	1		5	1	5	1	4	100000
432	NANDAWULA CAROLINE	2	1	1	1		1		5	1	5	2	4	0
433	NAKAWEESI JUSTINE	2	1	1	1	MOSLEM	4		3	2	5	1	4	0
434	NALEEBA DAPHINE	2	1	3	4	BORN AGAIN	2	SIXTH	5	1	5	1	4	0
435	NAGADYA EVA	2	1	1	1		1	FOURTH	5	1	1	2	2	20000
436	NALUYIMA REBECCA	2	1	1	3	MOSLEM	1		5	1	5	2	4	0
437	NAKIVUMBI MARIA	2	2	1	1		1		1	2	5	1	4	0
438	KATUSHABE SAIDAT	2	1	2	4	BORN AGAIN	4	6	5	1	1	1	3	0
439	NAMMEMBA MAXECIA	2	2	3	1	PENTECOSTAL	4		4	1	5	1	3	20000
440	NABITOSI REACHEL	2	1	1	1		2	SEVENTH	5	1	5	4	2	200000
441	KENGAZI AGNES	2	1	1	1		1		5	1	5	2	4	0
442	NALUWUGE MARGRET	2	1	1	1		3		5	1	5	2	4	0
443	NAMBEJJA JESICA	2	2	1	4	PENTECOSTAL	4	5	3	2	5	1	3	10000
444	AHIRWE SHIVAN	2	1	2	1		4	7	5	1	5	2	4	40000
445	NABAKONGO OLIVER	2	1	1	1		2	FOURTH	4	1	5	2	2	150000
446	NAMUWANGA JOAN	2	2	1	1	MOSLEM	1		1	2	5	2	4	0
447	BRENDA LUNKUSE BYANSI	2	1	1	1		1		5	1	5	3	1	300000
448	NAMUJJUZI BEATRICE	2	1	1	1		4	4	5	1	5	2	4	80000
449	NALWADDA LEILA	2	1	2	3	MOSLEM	2	FIFTH	5	1	5	2	2	15000
450	NAKIBUUKA TEDDY	2	1	1	1		3	NINETH	5	1	5	1	4	55000
451	NANGOBA ROSE	2	2	1	2	MOSLEM	1	SIXTH	4	1	5	2	4	0
452	TUMUKUNDE SCOVIA	2	1	2	2		4	5TH	5	1	5	2	2	50000
453	NAMYALO VIOLA	2	1	1	1		2		5	1	5	2	4	0
454	NUWABIINE SCOVIA	2	1	2	2		4	FIFTH	5	1	5	2	4	0
455	NAKYANZI PASSY	2	1	2	1		2		5	1	5	1	2	170000
456	NAKUYA ASSUMPTA	2	1	1	1		3		5	1	1	1	4	0
457	NASSUNA CLAIRE	2	1	1	1		4	6	5	1	1	2	2	50000
458	NANTE LEORADIA	2	1	3	1		4	4TH	5	1	1	1	2	100000
459	NAMAWANDA GERADINE	2	1	1	1		4	4TH	5	1	1	2	4	80000
460	NAMWANGA VIOLA	2	2	1	1		1		5	1	5	1	4	0
461	NAKYANZI SYLIVIZ	2	1	1	1	5TH	4	5TH	5	1	9	1	4	0
462	NAMWANGA SCOVIA	2	1	3	1		4	4TH	5	1	1	1	2	300000
463	NALWADDA AIDAH	2	1	1	1		4	5TH	5	2	3	3	2	200000
464	KAMUKAMA IMELDA	2	1	2	1		3		5	1	1	1	3	100000
465	SSEGIRINYA PENINA	2	1	1	1		1		5	1	5	2	4	160000
466	NABUUMA EDISA	2	1	1	1		3		5	1	1	1	4	0
467	TWOGYEIRWE LUCKY	2	1	2	2		4	4TH	5	1	5	2	2	200000
468	NAKYEYUNE TEDDY	2	2	1	1		1		3	2	5	1	4	0
469	NAKAWEESI MADRINE	2	2	1	1		1		1	1	5	1	4	0
470	NAYIGA ANGELLA	2	1	1	1		3		5	1	1	1	3	80000
471	NALUKWAGO JOAN	2	1	1	1		1		5	1	5	1	1	50000
472	NAGAWA SPECIOZA	2	1	3	1		1		5	1	5	2	4	100000
473	NAKAYIKI HARRIET	2	1	1	1		3		5	1	5	1	4	0
474	NANSAMBA JOELIA	2	1	1	3		2		5	1	1	2	1	25000
475	NAVUBYA BETTY	2	1	1	1		3		5	1	5	1	4	0
476	NAMULINDWA LYDIA	2	1	1	1		1		1	2	4	1	4	0
477	NAMAYENGO MARGRET	2	1	1	1		4	5TH	1	2	5	2	4	0
478	NANSUBUGA LYDIA	2	1	1	1		1		5	1	5	2	3	0
479	NAKALUNGI ZAINABU	2	1	1	2		1		3	1	5	2	4	0
480	NABASUMBA JOSEPHINE	2	1	1	1		4	9TH	5	1	5	1	4	0
481	NAMAGANDA SHARON	2	1	1	1		3		5	1	1	2	4	0
482	NABWAMI LYDIA	2	1	1	1		1		5	1	5	1	3	50000
483	NAJJINGO RACHEAL	2	2	1	2		4	8TH	1	1	5	1	4	0
484	NAKIYEMBA ROSE	2	1	1	1		3		1	2	5	2	4	200000
485	NANTONGO HELLEN	2	1	1	1		4	5TH	1	2	5	1	4	0
486	NAKATO ESTHER	2	1	2	2		4	FOURTH	5	1	5	2	4	0
487	MUSIMENTA LOVENSI	2	2	1	1		4	4	2	2	5	2	4	0
488	NAMUGERWA JOSEPHINE	2	1	1	1		2		5	1	2	1	4	0
489	NANYUNJA SHAKIRAH	2	1	3	3		3		3	1	5	1	4	0
490	KABEJJA NUSULA	2	1	1	1		3		1	1	5	1	4	0
491	NAKIWOLO MOUREEN	2	1	1	3	MOSLEM	2		3	2	5	1	4	0
492	NAKALEMA BRENDA	2	1	1	1		3		5	1	5	2	4	0
493	NALUKWAGO VICTORIA	2	2	1	1		1		3	2	5	3	3	0
494	NAMAGEMBE MARIA	2	2	1	1		4	SEVENTH	3	1	5	1	4	0
495	NAMBIITO ROBINAH	2	1	1	2		1		3	1	5	1	1	0
496	NABAKOOZA BIRUNGI	2	1	1	1		2		5	1	1	1	4	0
497	NANTONGO JOAN	2	2	1	1		2		4	1	5	4	4	0
498	NANYUNJA AGNES	2	1	1	1		3		5	1	1	1	2	150000
499	NAMBATYA BETTY	2	1	1	2		1		5	1	1	2	3	30000
500	NAKASAGGA SYLIVIA	2	1	1	1		2		4	2	5	1	4	170000
501	LUNKUSE PHIONA	2	2	1	1		2		1	2	5	1	4	0
502	NANTUMBWE ZAITUNI	2	1	1	3	MOSLEM	2		5	1	5	2	4	0
503	NANTE NOELINE	2	1	1	1		4	TWELVETH	5	1	1	1	4	0
504	NANTONGO IRENE	2	1	1	1		4	FORTH	5	1	2	1	3	20000
505	BATAMULIZA RESTY	2	2	3	1		1		3	1	5	1	4	0
506	NAKYANJA JANE	2	2	1	2		2	FOURTH	5	1	5	2	4	0
507	LUSWATA GLORIA	2	1	1	1		2		5	1	5	3	2	50000
508	NABBALE PHIONAH	2	1	1	1		4	FORTH	5	1	1	2	4	0
509	NAKIYIMBA JULIET	2	1	1	1		1		5	1	5	3	4	100000
510	NAKAKINDA JOAN	2	2	1	1		4	SIXTH	3	1	5	1	4	70000
511	NALUBEGA NAJIDAH	2	2	1	3	MOSLEM	1		4	2	5	2	4	0
512	NAKIBUULE BRIDGET	2	1	1	4	BORN AGAIN	2		5	3	1	2	2	30000
513	NATUKWASA BRNDA	2	1	2	1		2		5	1	5	2	4	0
514	NABWOWE HELLEN	2	1	1	1		4	EIGHTH	5	1	5	2	4	100000
515	NAKYEJWE GRACE	2	1	1	2		2		5	1	2	1	3	100000
516	ALINAITWE ZULAIKA	2	1	2	3	MOSLEM	1		5	1	5	1	4	200000
517	NAKAMATTE IRENE	2	1	3	1		4	SEVENTH	5	2	2	1	3	0
518	NALUKWAGO BRIDGET	2	2	1	1		2		3	2	5	1	4	0
519	NAMBI GETRUDE	2	2	1	1		3		2	2	5	2	2	5000
520	NAMBOGO TEDDY	2	2	1	1		3		3	1	5	1	4	0
521	NAKANJAKO HALIMAH	2	1	3	3	MOSLEM	3		2	1	5	2	2	20000
522	KYAMPIRE DOCUS	2	1	2	1		2		5	1	1	1	3	30000
523	NAMBIDDE JULIET	2	2	1	2		4	SIXTH	3	2	5	1	4	50000
524	NAKIBIRA FIRIDA	2	1	1	1		4	EIGHTH	5	1	5	2	3	15000
525	NAKAGGWA JAMIIRAH	2	1	2	3	MOSLEM	1		5	1	5	2	4	45000
526	NAKAKEETO MARIA	2	2	1	1		4	FOUTH	3	2	5	2	4	0
527	NAMUJJA JOSEPHINE	2	2	1	1		4	EIGHTH	1	2	5	2	4	0
528	NASSOLO ANNET	2	2	1	1		2		2	1	5	2	2	0
529	NAKUYA ASIAT	2	2	1	3	MOSLEM	1		4	2	4	2	4	250000
530	NASSIWA GRACE	2	1	2	1		4	FIFTH	5	1	1	1	3	0
531	NAMATOVU SARAH	2	2	1	1		1		1	1	5	3	4	50000
532	NAMATOVU JOVIA	2	1	1	1		3		5	1	5	1	3	50000
533	NABIRYO MADALENA	2	2	1	1		4	ELEVENTH	5	1	5	1	3	0
534	NASSUNA RUTH	2	2	1	1		3		5	2	1	1	4	0
535	NABUKEERA BETTY	2	1	1	2		3		5	1	5	3	4	0
536	NAKAYIKI ROSEMARY	2	1	1	1		3		5	1	1	2	3	20000
537	NAKATO REBECCA	2	1	1	2		2		5	1	5	2	2	150000
538	NASSAZI JUSTINE	2	1	1	1		4	NINETH	5	1	5	2	2	80000
539	NAKASIITA SHARON	2	1	1	1		2		2	1	5	1	4	0
540	NAKIBUULE AISHA	2	1	2	3		3		5	2	5	2	2	20000
541	NAKAWEESI HAJARAH	2	1	1	3	MOSLEM	2		5	1	5	1	4	0
542	NAMAKULA SHAMIRAH	2	1	1	3	MOSLEM	3		5	1	5	2	4	0
543	NAKAKAWA HANISHA	2	1	1	3	MOSLEM	3		1	3	2	2	4	0
544	KAHUNDE SCOVIA	2	1	3	4	BORN AGAIN	4	FOURTH	5	1	5	1	4	0
545	NAYIGA HELLEN	2	1	1	1		1		5	1	5	2	4	0
546	NAMUGERWA GLORIA	2	2	2	1		1		5	2	5	2	4	0
547	NAKYEYUNE JANE	2	1	1	1		4	FIFTH	1	1	5	1	4	0
548	NANFUKA MARIAM	2	1	1	1		2		5	1	1	1	4	0
549	NABAKOOZA JULIET	2	1	2	1		4	HUSBAND	5	1	5	1	3	50000
550	NABASUMBA SYLIVIA	2	1	1	1		2		5	1	1	1	3	0
551	NAMUSOKE JOSEPHINE	2	1	1	1		2		4	2	2	2	4	90000
552	NAKIRANDA GRACE	2	1	3	1		4	FORTH	5	1	5	2	4	30000
553	NAGONGYE OLIVIA	2	1	1	1		2		5	1	5	1	4	0
554	NAMUJUZI SHARUA	2	1	1	3	MOSLEM	2		5	1	1	2	3	100000
555	KANSIIME JENNIFER	2	1	2	2		1		5	2	1	2	3	160000
556	NAJJUKO ROSE	2	1	1	1		2		5	1	1	1	3	10000
557	NABUKENYA MERON	2	1	1	1		4	FOURTH	5	1	5	2	4	0
558	NASSENGE SHARON	2	2	1	1		2		3	2	1	1	3	35000
559	NAKIBUULE GRACE	2	1	3	1		1		5	1	1	2	3	30000
560	NAKALYANGO MOUREEN	2		3	2		1		5	1	5	1	4	0
561	NAMBOOZE ESTHER	2	1	1	1		2		5	1	1	1	2	10000
562	NANSUBUGA JANET	2	2	1	3	MOSLEM	2		2	2	2	1	3	10000
563	NASSOLO SHADIAH	2	1	1	3	MOSLEM	2		5	1	4	2	4	0
564	NALINYA PROSSY	2	2	1	1		2		1	2	5	1	3	0
565	NAKAYIWA ALLEN	2	1	3	1		4	SEVENTH	5	2	1	1	3	40000
566	NAKABUGO BENNAH	2	1	3	1		2		5	1	5	2	3	0
567	NAYIGA VIOLAH	2	1	1	1		4	FIFTH	5	1	5	2	4	150000
568	NABULONGE GRACE	2	1	1	1		1		5	1	5	2	4	0
569	NAKAKEETO RESTY	2	2	1	3	MOSLEM	4	SIXTH	3	1	5	1	4	0
570	NAKAJIGO GLORIA	2	1	1	1		1		3	1	5	4	4	0
571	NAKAKEETO JOAN	2	2	1	1		2		5	1	1	1	4	0
572	NASSUNA MARGRET	2	1	1	1		4	SIXTH	5	1	5	1	2	20000
573	NANTONGO GLADYS	2	2	1	1		3		3	1	5	2	3	40000
574	NDIBALEKERA RUTH	2	1	3	2		4	FIFTH	5	1	1	2	2	15000
575	NABADDA JOWERIA	2	2	1	3	MOSLEM	1		1	1	1	1	4	60000
576	NAMITALA HARRIET	2	1	1	2		4	FOURTH	5	1	5	2	2	150000
577	NAKAWAMA JASI	2	2	1	2		3		4	1	1	2	1	10000
578	KOBUSINGYE ANNET	2	1	3	2		4	SIXTH	5	1	5	3	1	400000
579	NAMATTA LILIAN	2	2	1	2		2		5	3	5	1	3	0
580	BABIRYE SARAH	2	1	2	2	FOURTH	4	FORTH	5	1	5	1	2	500000
581	NAKIVUMBI BRENDA	2	1	1	2		4	7	5	1	1	2	2	40000
582	NAKITENDE SLYVIA	2	1	3	1		4	9	5	1	5	1	4	0
583	NABISENKE JUSTINE	2	1	1	1		4	FOUTH	5	1	5	2	4	30000
584	NAKACWA SHARON	2	1	3	1		2		5	1	2	1	4	0
585	NAMUWONGE HARRIET	2	2	2	4	BORN AGAIN	4	FOUTH	1	2	5	2	4	0
586	NASSOLO JOAN	2	1	1	1		4	FOURTH	5	1	5	2	4	0
587	NAKYEYUNE SHAKIRAH	2	1	3	3	MOSLEM	4	TWELVETH	5	1	5	1	4	0
588	NABBIRA DIANA	2	1	1	2		4	EIGTH	5	1	1	2	4	0
589	NAKIYIMBA MOREEN	2	1	1	1		1		3	2	1	1	3	5000
590	NAMATOVU CAROL	2	1	1	1		1		5	1	5	1	4	0
591	NAKASIITA ESTHER	2	1	1	2		3		5	2	2	1	4	20000
592	NAMALWA BRIDGET	2	1	1	1		3		5	1	5	2	4	15000
593	NAMBUSI HAJARAH	2	1	1	3	MOSLEM	4	SEVENTH	5	3	1	1	4	0
594	NYANGOMA DOREEN	2	1	3	2		1		5	1	1	1	4	0
595	NAYIGA MARGRET	2	1	1	1		4	SIXTH	5	1	1	1	4	0
596	NATUKUNDA DOREEN	2	1	2	3	MOSLEM	3		5	1	2	1	4	0
597	NAMUJJU GRACE	2	1	1	1		2		5	1	5	2	2	150000
598	NAMUGERWA OLIVIA	2	1	1	1		1		1	1	1	1	4	0
599	NAMPEMBE SUZAN	2	1	1	1		3		5	1	1	2	4	0
600	NABUKENYA MADINAH	2	1	1	3	MOSLEM	2		5	1	1	1	4	0
601	NANYANZI RECHEAL	2	2	1	4	BORN AGAIN	3		1	2	1	2	4	0
602	NANGO JUSTINE	2	2	1	1		3		4	1	5	1	2	0
603	NAMAYANJA PHIONA	2	1	1	1		4	NINTH	5	1	1	1	4	0
604	NANYANGE PHIONAH	2	1	1	1		4	FOURTH	5	1	2	1	2	30000
605	NAMUYOMBA JACKIE	2	1	1	1		4	SEVENTH	5	2	1	1	4	0
606	NAKAKEETO RUTH	2	1	1	4	BORN AGAIN	1		3	2	5	2	4	0
608	NAMUGENYI JOAN	2	1	1	1		4	SEVENTH	1	1	1	2	4	0
609	NAMUKWAYA TEOPISTA	2	1	1	1		4	FORTH	5	1	5	1	4	0
610	NABISUBI SARAH	2	1	1	3	MOSLEM	2		5	2	2	1	3	300000
611	NABAGEREKA SHAMIRAH	2	1	1	3	MOSLEM	4	SIXTH	1	1	5	1	4	0
612	NAMPIJJA SHARIFAH	2	1	1	3	MOSLEM	4	EIGHTH	5	1	5	2	2	500000
613	NABISALU KELEYA	2	1	3	2		4	FORTH	5	2	1	1	3	150000
614	NAMULI WINNIE	2	1	1	1		3		5	1	5	2	4	150000
615	NALUGWA AMINAH	2	1	1	3		4	FOURTH	5	1	5	2	9	0
616	NAMPEERA OLIVER	2	1	3	1		3		5	1	3	1	3	20000
617	NAKYEJWE MOLLY	2	1	1	1		3		5	1	1	2	2	7000
618	NAKAZINGA ANNET	2	2	1	1		4	TWELVETH	3	2	5	2	4	0
619	NANDUJJA PHIONAH	2	1	1	1		4	SIXTH	5	1	5	1	4	0
620	NAKAYIZA GRACE	2	1	1	1		3		5	1	5	1	4	0
621	NAKANWAGI RESTY	2	1	1	1		4	SIXTH	5	1	1	2	2	200000
622	NAKIBUUKA TEDDY	2	1	1	1		3		5	1	1	2	2	60000
623	TUMUSHABE MACKLINE	2	1	2	1		1		5	1	1	2	2	50000
624	NAMUYOMBA CAROL	2	1	1	1		4	FOURTH	5	1	1	2	3	1000000
625	NAKAJUBI SARAH	2	1	1	2		4	SIXTH	5	1	5	1	3	0
626	NUWAGABA PROVIA	2	2	2	1		4	FIFTH	5	1	1	1	4	60000
627	NAMATOVU BETTY	2	2	1	1		4	SEVENTH	3	2	5	1	4	0
628	TIBAGWA RESTY	2	1	1	1		4	ELEVENTH	5	1	1	2	4	0
629	NAKAMYA MARY	2	1	1	1		4	NINTH	5	1	5	2	4	0
630	NAMAGEMBE CHRISTINE	2	2	3	1		3		3	1	5	2	4	0
631	NAMAKULA GETRUDE	2	1	2	1		4	FIFTH	5	1	5	2	4	0
632	NABAKOOZA AGNES	2	1	2	1		4	SEVENTH	5	1	2	1	3	0
633	NANTONGO MARY	2	2	1	1		1		5	1	5	1	4	0
634	NANYANGE NOELINE	2	1	1	1		3		5	1	5	2	4	100000
635	WANYANA JULIET	2	1	1	1		1		3	1	5	2	4	0
636	NANTABA ROSEMARY	2	1	1	4	BORN AGAIN	1		5	1	1	2	4	0
637	NALINYA BETTY	2	1	1	1		3		2	2	5	1	4	0
638	NAKAYENGA GRACE	2	1	1	2		4	SIXTH	5	1	1	1	3	30000
639	NALUBEGA PHIONA	2	2	1	1		1		4	2	1	1	4	0
640	NANZIRI RUTH	2	2	1	1		1		1	2	5	1	2	5000
641	NABASUMBA PHOEBE	2	1	1	1		4	FIFITH	5	1	1	2	4	90000
642	NAMAKANGA ROBINAH	2	1	3	2		3		5	1	1	1	4	0
643	NABISERE SHABIRAH	2	2	1	3		1		5	3	5	2	9	0
644	NALUSWATA CISSY	2	2	1	1		4	FIFTH	1	2	5	2	4	0
645	NAKAFEERO CHRISTINE	2	1	1	1		4	EIGHTH	5	1	4	1	4	0
646	NALULE CATHERINE	2	1	1	3		3		5	1	2	1	2	50000
647	NAKYAZE FARIDAH	2	2	1	4	BORN AGAIN	1		1	2	5	1	9	0
648	NAKALYANGO JOERLIA	2	1	1	3		4	SIXTH	4	1	1	1	2	20000
649	NALUGO SHARON	2	1	1	1		4	SIXTH	5	1	1	1	4	0
650	NANYONGA GRACE	2	1	1	1		1		5	1	5	2	2	10000
651	NABBALE JUSTINE	2	2	1	1		1		1	1	5	2	4	0
652	NAKATE PROSSY	2	2	1	1		2		5	2	1	1	4	0
653	NAMAGEMBE GRACE	2	1	1	1		2		5	1	5	2	4	30000
654	NABWIRE JUSTINE	2	1	3	1		1		5	2	2	2	4	0
701	NDAGIRE SYLIVIA	1	1	1	4	FORTH	4	FORTH	1	1	1	1	4	0
702	NAKIRUNGI IENE	1	2	1	2		2		3	2	5	1	3	0
703	NASSOLO ROSEMARY	1	1	1	2		2		1	1	1	1	3	0
704	NABAYUNGA ELIZABETH	1	1	1	1		1		5	1	1	1	4	80000
705	NAKALYANGO MARIA	1	2	1	1		1		5	1	5	1	3	20000
706	NAMUGABI JUATINE	1	2	1	1		4	FORTH	1	2	4	1	4	0
707	NAKATO RUTH	1	1	1	2		2		5	3	2	1	3	0
708	NAKALYANGO JAVILAH	1	2	1	1		1		1	3	1	1	3	5000
709	NAMUKIBI SUZAN MARTHA	1	1	1	2		4	SEVENTH	5	1	5	2	4	0
710	NAYIGA CHRISTINE	1	2	1	1		4	FORTH	1	2	5	1	4	0
711	NAMUWONGE SARAH	1	1	1	2		3		5	1	5	1	4	0
712	NALUKYAMUZI PROSSY	1	1	3	1		4	5TH	5	1	5	1	4	35000
713	NAKALEMA LETICIA	1	1	2	1		2		5	1	5	2	9	0
714	NINKOZERA ANGELICA	1	1	3	4	SAVED	4	SEVENTH	5	1	1	4	3	50000
715	NABATTA SCOVIA	1	1	1	1		4	FIFTH	1	1	2	1	3	0
716	NABASUMBA AGNES	1	1	2	2		2		5	1	2	1	2	0
717	MASIKA DENISE	1	1	3	1		1		5	1	1	2	2	30000
718	NAKAWUMA EDITH	1	1	3	2		2		5	1	2	2	3	0
719	NAKIYIMBA PASCAZIA	1	1	3	1		1		5	1	2	1	3	30000
720	NALUBEGA JOAN	1	2	1	4	BORN AGAIN	3		3	1	1	1	4	0
721	NAKIBUULE SULAINA	1	2	1	3	MOSLEM	1		3	2	5	2	4	0
722	NAKIBUULE ANNET	1	2	1	1		2		1	2	5	2	2	200000
723	NAKISEEKA RACHEAL	1	2	1	2		3		1	2	1	2	3	20000
724	TUMWEKWASE ANNA	1	1	2	1		4		5	3	1	3	4	0
725	NALULE WINNIE	1	2	1	4		1		1	2	1	2	2	80000
726	NAGAWA JENIFER	1	2	1	1		2		5	1	1	1	3	50000
727	NAKACWA MARIAM	1	2	1	2		1		3	1	1	2	4	0
728	NABAYUNGA CISSY	1	1	1	2		2		5	1	2	1	2	10000
729	MUTONI ALINE	1	1	3	4		1		5	1	1	1	3	0
730	NANTE LYDIA	1	1	1	1		4	SEVENTH	1	3	2	1	3	50000
731	NAKIZITO PROSSY	1	1	3	2		2		3	2	2	1	4	0
732	NASSAZI RASHIDAH	1	1	1	3	MOSLEM	1		5	1	5	2	1	100000
733	ATUHIRE EVA	1	1	2	2		4	SEVENTH	1	2	3	2	3	500000
734	NAMYALO MOLLY	1	1	1	1		2		3	1	1	1	2	0
735	ASIMWE ANNET	1	1	2	1		1		1	1	1	3	3	60000
736	NAKANWAGI HARRIET	1	1	1	1		3		5	1	5	2	4	0
737	NASSIWA PROSSY	1	1	1	1		4	TEN	5	1	2	1	3	10000
738	NANJULE SHAKIRAH	1	1	1	4		1		5	1	2	2	3	0
739	NALUBWAMA LILIAN	1	2	1	1		1		5	1	1	2	4	0
740	NANKYA BETTY	1	1	1	1		2		5	1	2	1	3	5000
741	NANYONDO AISHA	1	1	1	3		4	SIXTH	5	1	1	1	3	100000
742	NAMBUUSI JULIET	1	2	2	1		4	FOURTH	5	1	5	1	4	0
743	TUMUYIMBISE JULIET	1		2	2		1		4	1	1	4	3	1000
744	TUMUTENDEREZE ESTHER	1	2	2	4		3		1	2	1	2	4	0
745	NAMBI PROSSY	1	2	1	2		4	FOURTH	5	3	3	2	2	5000
746	NALUGO ANNET	1	1	1	1		1		5	3	2	2	3	60000
747	NABAKOOZA FLORENCE	1	1	1	1		4		3	3	1	1	3	20000
748	NAMANDA DALIA	1	1	1	1		3		5	1	1	1	4	0
749	MUKIBYERA RABIAT	1	1	1	3		1		5	2	2	2	3	100000
750	NAKATE FLORANCE	1	1	1	1		4		5	1	1	1	4	0
751	NAMAGANDA AGNES	1	1	2	2		2		5	1	1	1	3	20000
752	NAHWERA PRISCILLA	1	1	2	1		4	EIGHTH	5	1	5	1	3	0
753	NALUYINDA JOSEPHINE	1	2	1	4		1		2	1	1	1	3	0
754	NAKABUYE PLAKISEDA	1	1	1	1		2		5	2	3	1	3	0
755	NAKYEYUNE AGNES	1	2	1	1		3		3	2	1	1	3	0
756	NAKATO OLIVIA	1	2	2	2		4	FIFTH	1	3	1	4	3	50000
757	KIRABO JACKLINE	1	2	2	1		1		1	2	1	1	3	0
758	NASSALI WINNIE	1	2	1	1		4	SEVENTH	5	1	1	2	2	70000
759	NATUKUNDA WINNIE	1	1	3	2		4		1	2	4	1	3	30000
760	NAMUGGA CAROL	1	2	1	1		1		5	1	1	1	2	60000
761	NAMUGERWA AMINAH	1	1	1	3		3		5	2	1	2	2	40000
762	NANYOMBI ROSE	1	2	1	1		3		1	3	2	1	2	7000
763	MBABAZI CAROLINE	1	1	2	1		3		5	1	2	2	3	3000
764	NAKIMULI AMINAH	1	1	1	3		1		5	1	2	2	3	1000000
765	NAMBOGO HADIJAH	1	1	1	3		1		5	1	5	1	3	100000
766	NANTONGO PHIONA	1	1	1	1		3		5	1	2	1	3	0
767	NANSEREKO IRENE	1	1	3	4	BORN AGAIN	3		5	2	2	4	3	0
768	NAKYEYUNE OLIVIA	1	2	1	1		1		4	1	5	2	3	10000
769	NANTONGO OLIVER	1	1	1	1		3		5	1	2	1	3	5000
770	NAKALEMBE SYLIVIA	1	1	2	1		2		5	1	1	2	4	0
771	NAKUBULWA NIGHT	1	1	1	1		4		5	2	4	1	3	0
772	AKAMUMPA ALLEN	1	1	2	2		1		5	1	1	1	3	0
773	NAMAYANJA JOAN	1	2	1	1		4	SEVENTH	3	1	1	1	3	40000
774	NAYUKWASA JENIFER	1	1	2	2		2		5	1	1	1	3	30000
775	NALUGO AISHA	1	1	3	1		4	FORTH	5	1	2	1	3	0
776	NABUUMA JANE	1	1	1	1		1		1	1	1	2	3	0
777	NANYONDO SPECIYOZA	1	1	1	4	ADVENTIST	2		5	9	2	1	3	20000
778	NAMBAZIRA ANNET	1	2	2	1		4	SEVENTH	5	2	1	1	4	0
779	NASANDE PROSSY	1	1	2	4	BORN AGAIN	4	FOURTH	5	2	2	1	3	30000
780	NAGGIMU ROBINAH	1	2	1	2		3		3	1	2	1	4	15000
781	NALUKONGE RESTY	1	2	1	1		4	SIXTH	9	2	2	1	2	90000
782	NAKALEMA RITAH	1	1	2	1		2		5	1	5	1	3	0
783	NAMANDA AIDAH	1	2	1	2		4	EIGHTH	1	3	1	1	2	60000
784	NAKIBIRANGO OLIVIA	1	1	1	1		4	SIXTH	5	1	1	2	3	0
785	NAKIMULI MOREEN	1	1	1	2		1		5	1	5	1	3	50000
786	ONZIYA ANNET	1	1	3	1		2		5	1	1	2	2	100000
787	NANSUBUGA JESCA	1	1	1	1		2		5	2	4	1	4	0
788	NANNONO JOSEPHINE	1	1	1	1		1		5	1	1	2	2	15000
789	KYOSIMIRE BARBRA	1	2	2	2		4	EIGTH	1	1	2	1	4	0
790	NAMUGANGA MARIA	1	2	1	3		2		3	1	5	1	4	0
791	NABAKOZA KASIFAH	1	2	1	1		1		5	1	5	1	4	0
792	NAMWENDWA RUTH	1	1	1	1		3		5	1	1	1	3	10000
793	NAMUWONGE JOSEPHINE	1	2	1	1		2		3	3	1	2	3	50000
794	NASSUNA JOAN	1	1	1	1		1		5	1	1	1	3	20000
795	KATUSHABE DIVANESI	1	2	2	2		2		5	1	5	1	4	50000
796	BABIRYE BRIDGET	1	1	1	2		4	FIFTH	5	1	1	1	4	0
797	NAGAWA ROSE	1	2	1	1		4	FIFTH	4	1	5	1	4	0
798	NYAMWIZA ANNET	1	1	2	2		4	FOURTH	5	1	1	1	3	0
